# Supplementary material for: Transcriptome Analyses of Heart and Liver Reveal Novel Pathways for Regulating Songbird Migration
Source: Sci Rep. 2019 Apr 15;9:6058. doi: 10.1038/s41598-019-41252-8 (PMC6465361; doi:10.1038/s41598-019-41252-8)
Supplement: Supplementary file 2 — Table SI2 [file 41598_2019_41252_MOESM2_ESM.xlsx]

## Sheet: Time_Main
ID	Gene_Symbol	logFC	LogFC*-1	logCPM	F	PValue	FDR
TRINITY_DN298695_c2_g1_i3&111..440@gi|224050788|ref|XP_002197882.1|	AKIP1	-3.27946	3.27946	3.61095	200.35	4.18464e-12	6.33095e-08
TRINITY_DN302515_c2_g3_i5&TRINITY_DN308108_c1_g1_i1&1040..3349@gi|823461792|ref|XP_012429476.1|	CPT1A	-1.82615	1.82615	6.72711	166.699	2.32709e-11	1.76e-07
TRINITY_DN333515_c1_g4_i1&3..1649@gi|224052885|ref|XP_002186625.1|	FAM160B1	-2.2144	2.2144	6.07943	139.711	1.1725e-10	4.65591e-07
TRINITY_DN292507_c0_g3_i1&91..345@gi|823456937|ref|XP_012427439.1|	C2H8orf22	-2.70567	2.70567	4.00388	138.962	1.23099e-10	4.65591e-07
TRINITY_DN324686_c0_g4_i5&119..1522@gi|449479747|ref|XP_004177048.1|	SLC43A2	-2.49625	2.49625	6.08303	133.647	1.75092e-10	5.29793e-07
TRINITY_DN316057_c0_g3_i1&TRINITY_DN317146_c0_g4_i2&382..4314@gi|823465130|ref|XP_012430912.1|	PER2	3.14153	-3.14153	5.84743	123.863	3.4625e-10	8.73069e-07
TRINITY_DN256679_c0_g3_i3&300..1142@gi|823473741|ref|XP_012432853.1|	CTSL	-2.35034	2.35034	8.23104	120.519	4.41801e-10	9.54859e-07
TRINITY_DN313304_c1_g4_i3&310..1872@gi|823458111|ref|XP_012427906.1|	GTPBP2	-1.27414	1.27414	5.66872	117.754	5.42868e-10	1.02663e-06
TRINITY_DN303252_c0_g2_i2&TRINITY_DN251100_c0_g1_i2&TRINITY_DN14875_c0_g1_i1&TRINITY_DN306349_c5_g1_i1&153..2339@gi|224051739|ref|XP_002200608.1|	HSP90AA1	3.25782	-3.25782	9.92558	108.139	1.14926e-09	1.9319e-06
TRINITY_DN123550_c0_g1_i1&229..2511@gi|224095440|ref|XP_002199813.1|	HSP90B1	1.85478	-1.85478	8.34477	92.9481	4.25395e-09	6.4358e-06
TRINITY_DN298561_c0_g1_i2&171..1349@gi|224044933|ref|XP_002195187.1|	PDK4	-4.82038	4.82038	10.3198	89.2155	6e-09	8.2916e-06
TRINITY_DN323099_c0_g1_i2&89..1759@gi|449475051|ref|XP_004175461.1|	SLC22A5	-1.67566	1.67566	3.89303	86.6739	7.69731e-09	9.70438e-06
TRINITY_DN332977_c0_g1_i1&TRINITY_DN304448_c0_g5_i1&217..1821@gi|449492050|ref|XP_002196776.2|	OXSR1	-1.11982	1.11982	6.79483	84.4069	9.61968e-09	1.11951e-05
TRINITY_DN307368_c6_g1_i1&116..1951@gi|224083318|ref|XP_002195736.1|	HSPA8	1.82126	-1.82126	9.30381	81.1725	1.33361e-08	1.44115e-05
TRINITY_DN261700_c1_g1_i1&61..669@gi|823475163|ref|XP_002190867.2|	RGS16	-6.21297	6.21297	2.33907	80.3803	1.447e-08	1.45945e-05
TRINITY_DN255708_c1_g1_i1&114..2207@gi|449500725|ref|XP_002190273.2|	ACSL1	-1.11297	1.11297	9.56016	77.6279	1.93126e-08	1.78693e-05
TRINITY_DN326965_c2_g4_i1&108..944@gi|224049284|ref|XP_002190603.1|	HSD17B11	-1.44039	1.44039	4.72322	77.2626	2.00792e-08	1.78693e-05
TRINITY_DN290530_c7_g5_i16&175..2571@gi|224042577|ref|XP_002189431.1|	SIK1	-2.48737	2.48737	5.78806	76.1781	2.25588e-08	1.89607e-05
TRINITY_DN251100_c0_g1_i1&TRINITY_DN291844_c0_g3_i2&157..780@gi|823477264|ref|XP_012431876.1|	LOC100221989	2.62103	-2.62103	3.7325	74.0104	2.85851e-08	2.27613e-05
TRINITY_DN312719_c2_g1_i2&179..1453@gi|823466233|ref|XP_012433423.1|	ABHD2	-1.20639	1.20639	8.84206	68.4868	5.36237e-08	3.87578e-05
TRINITY_DN332982_c0_g1_i4&TRINITY_DN296119_c4_g2_i4&239..9604@gi|224043313|ref|XP_002194679.1|	FREM2	3.22635	-3.22635	5.73683	68.4592	5.37982e-08	3.87578e-05
TRINITY_DN325510_c0_g1_i1&702..2030@gi|823472689|ref|XP_012426383.1|	C26H1orf116	-2.62933	2.62933	2.11379	67.6401	5.92589e-08	4.07512e-05
TRINITY_DN319013_c0_g2_i3&854..1483@gi|823457171|ref|XP_012427525.1|	FBXO32	-1.85463	1.85463	8.0706	66.429	6.84802e-08	4.24844e-05
TRINITY_DN293008_c2_g2_i1&TRINITY_DN293008_c2_g1_i3&109..621@gi|350538255|ref|NP_001232562.1|	CIRBP	-1.10637	1.10637	8.06104	66.2423	7e-08	4.24844e-05
TRINITY_DN315922_c4_g3_i3&371..1768@gi|224092984|ref|XP_002187984.1|	CD36	-1.18714	1.18714	10.9452	66.2226	7.02035e-08	4.24844e-05
TRINITY_DN319410_c0_g2_i1&57..1211@gi|449472312|ref|XP_004175231.1|	GFOD2	-1.3892	1.3892	6.02411	62.1311	1.16379e-07	6.77191e-05
TRINITY_DN308029_c1_g1_i1&65..574@gi|823463547|ref|XP_012430188.1|	BNIP3	-1.46657	1.46657	6.71023	60.6353	1.40895e-07	7.62263e-05
TRINITY_DN325156_c1_g6_i1&2..637@gi|823475365|ref|XP_012433632.1|	DGCR8	1.38819	-1.38819	4.9855	60.6253	1.41076e-07	7.62263e-05
TRINITY_DN327297_c1_g1_i2&343..1650@gi|823467306|ref|XP_012428106.1|	IP6K1	-1.51067	1.51067	5.63627	59.3822	1.65826e-07	8.01377e-05
TRINITY_DN316537_c0_g1_i1&TRINITY_DN323256_c0_g2_i3&84..7625@gi|823458469|ref|XP_012428049.1|	IGF2R	-1.37394	1.37394	8.34348	59.3425	1.66691e-07	8.01377e-05
TRINITY_DN292510_c0_g1_i2&170..520@gi|224095956|ref|XP_002192995.1|	GABARAPL1	-1.96436	1.96436	8.72572	59.2231	1.69322e-07	8.01377e-05
TRINITY_DN321327_c0_g1_i4&1529..2092@gi|224062655|ref|XP_002197502.1|	PEX11A	-1.84393	1.84393	5.1808	59.215	1.69503e-07	8.01377e-05
TRINITY_DN329164_c1_g1_i1&TRINITY_DN331834_c2_g8_i1&467..6631@gi|823461572|ref|XP_012429387.1|	CCDC88C	1.34985	-1.34985	6.96637	57.9841	1.99498e-07	9.14606e-05
TRINITY_DN319667_c1_g4_i1&229..1998@gi|823455587|ref|XP_012426908.1|	PDIA4	1.24591	-1.24591	5.67254	57.3485	2.17231e-07	9.66615e-05
TRINITY_DN317345_c1_g4_i1&1..864@gi|823466573|ref|XP_012425151.1|	LOC100230873	-1.54701	1.54701	7.41645	56.9504	2.29217e-07	9.90805e-05
TRINITY_DN228785_c0_g1_i1&138..1025@gi|224095331|ref|XP_002199457.1|	HMOX1	-2.16045	2.16045	4.94769	56.2547	2.51938e-07	0.000105877
TRINITY_DN313978_c3_g2_i2&1333..3207@gi|224049563|ref|XP_002197510.1|	SLC20A2	-1.1519	1.1519	6.79246	55.556	2.77271e-07	0.000110293
TRINITY_DN225235_c0_g1_i1&TRINITY_DN132427_c0_g1_i1&TRINITY_DN237065_c0_g2_i1&TRINITY_DN418299_c0_g1_i1&TRINITY_DN123243_c0_g1_i1&TRINITY_DN237065_c0_g1_i1&TRINITY_DN297758_c4_g1_i1&2..1732@gi|823453043|ref|XP_012425316.1|	FKBP4	0.933025	-0.933025	6.93398	86.3067	2.8372e-07	0.000110293
TRINITY_DN280958_c0_g1_i1&27..599@gi|350536731|ref|NP_001232729.1|	ARL6IP1	-1.00978	1.00978	6.61638	55.3741	2.84316e-07	0.000110293
TRINITY_DN322023_c2_g5_i4&181..1953@gi|224044181|ref|XP_002190451.1|	GDPD5	-1.50837	1.50837	7.09071	53.7852	3.54917e-07	0.000134239
TRINITY_DN317509_c1_g1_i1&108..272@gi|823475039|ref|XP_012430542.1|	NEUROD2	-2.52066	2.52066	7.2622	53.5477	3.67e-07	0.000135436
TRINITY_DN300509_c0_g2_i1&876..2615@gi|224046700|ref|XP_002199426.1|	KLHL38	-1.05568	1.05568	6.96326	51.6848	4.79447e-07	0.000172703
TRINITY_DN327892_c0_g29_i1&58..1266@gi|224044179|ref|XP_002190418.1|	SERPINH1	1.66854	-1.66854	6.79268	50.8611	5.4078e-07	0.000190267
TRINITY_DN286577_c1_g1_i10&182..1126@gi|823455496|ref|XP_012426868.1|	CREM	-1.75471	1.75471	6.38325	50.2452	5.92273e-07	0.000203648
TRINITY_DN319538_c0_g2_i2&278..1459@gi|823461629|ref|XP_012429413.1|	ADSSL1	-0.897141	0.897141	8.26423	50.7985	6.07818e-07	0.000204348
TRINITY_DN310832_c0_g4_i1&TRINITY_DN333323_c3_g2_i1&TRINITY_DN310376_c0_g2_i1&TRINITY_DN333323_c3_g1_i2&125..2941@gi|823466006|ref|XP_012425396.1|	ALPK3	-1.53356	1.53356	8.15861	48.8804	7.26627e-07	0.000238981
TRINITY_DN333423_c5_g2_i2&3..4052@gi|449483587|ref|XP_004174791.1|	LOC101233663	1.96923	-1.96923	6.58241	48.4871	7.7131e-07	0.00024828
TRINITY_DN257424_c0_g2_i1&121..1239@gi|224058918|ref|XP_002196326.1|	GLUL	-1.2323	1.2323	8.38758	48.0614	8.231e-07	0.000259431
TRINITY_DN328758_c0_g1_i1&141..1268@gi|224042585|ref|XP_002189743.1|	AGPAT3	-0.889243	0.889243	9.26281	48.7688	8.86385e-07	0.000273676
TRINITY_DN288114_c2_g1_i2&142..606@gi|350536281|ref|NP_001232238.1|	GADD45B	-2.10199	2.10199	4.49938	46.9319	9.8e-07	0.000296526
TRINITY_DN325108_c0_g2_i8&3..83@gi|224146931|ref|XP_002199467.1|	LOC100224411	-1.578	1.578	4.89671	46.7652	1.00581e-06	0.000298369
TRINITY_DN304931_c2_g9_i3&TRINITY_DN320009_c1_g14_i5&34..633@gi|224087923|ref|XP_002198794.1|	NMRK2	-1.72375	1.72375	5.23162	46.3751	1.06917e-06	0.000306159
TRINITY_DN316045_c1_g2_i1&117..3059@gi|449499989|ref|XP_004174916.1|	HERC3	-0.999046	0.999046	5.33448	77.7826	1.07319e-06	0.000306159
TRINITY_DN326568_c0_g7_i6&103..1317@gi|224087539|ref|XP_002195489.1|	ARRDC2	-1.54619	1.54619	5.82561	46.1702	1.1042e-06	0.000306159
TRINITY_DN228900_c0_g1_i1&TRINITY_DN228900_c2_g1_i1&108..419@gi|449486708|ref|XP_002192078.2|	VAMP3	0.9674	-0.9674	5.54716	82.8482	1.129e-06	0.000306159
TRINITY_DN313656_c0_g4_i2&41..931@gi|823463314|ref|XP_012430089.1|	PANK1	1.01618	-1.01618	5.59314	46.0057	1.13325e-06	0.000306159
TRINITY_DN271722_c0_g1_i1&542..1162@gi|823457294|ref|XP_002187069.3|	TRIB1	-1.53149	1.53149	3.98401	45.6949	1.19042e-06	0.000315964
TRINITY_DN326262_c4_g3_i1&1283..4510@gi|823470900|ref|XP_002198783.3|	ULK2	-1.58898	1.58898	8.33021	44.8104	1.3712e-06	0.0003555
TRINITY_DN325919_c4_g1_i1&26..1615@gi|823453900|ref|XP_012424324.1|	HBP1	-0.877175	0.877175	6.88031	74.3851	1.38638e-06	0.0003555
TRINITY_DN333706_c0_g2_i9&TRINITY_DN333706_c0_g2_i4&289..2655@gi|823475802|ref|XP_012433257.1|	MALT1	-1.46102	1.46102	4.71135	44.5164	1.4378e-06	0.000361365
TRINITY_DN309350_c0_g3_i1&376..675@gi|449508525|ref|XP_002189133.2|	ARTN	-3.48459	3.48459	1.33883	44.4344	1.457e-06	0.000361365
TRINITY_DN306880_c3_g8_i1&6..611@gi|823475951|ref|XP_012431787.1|	LOC100224312	-1.86669	1.86669	4.91665	43.9934	1.56525e-06	0.000381947
TRINITY_DN306880_c3_g6_i2&205..1275@gi|823471992|ref|XP_012426059.1|	SESN2	-1.69844	1.69844	4.06743	43.0843	1.81728e-06	0.000421881
TRINITY_DN296157_c0_g2_i3&73..888@gi|823455385|ref|XP_012426820.1|	INSIG1	1.57251	-1.57251	5.18559	43.0719	1.821e-06	0.000421881
TRINITY_DN220729_c1_g4_i1&TRINITY_DN28516_c0_g1_i1&264..896@gi|115529238|ref|NP_001070155.1|	ZFAND5	-1.21832	1.21832	5.77656	43.0688	1.822e-06	0.000421881
TRINITY_DN288158_c1_g2_i1&334..1383@gi|449499340|ref|XP_002188426.2|	IL13RA2	1.69157	-1.69157	6.16251	43.0078	1.84045e-06	0.000421881
TRINITY_DN240892_c0_g1_i1&TRINITY_DN295490_c1_g5_i1&TRINITY_DN304101_c1_g4_i1&367..2091@gi|449491925|ref|XP_004174692.1|	MIDN	-1.53534	1.53534	3.11841	43.4938	1.88146e-06	0.000424846
TRINITY_DN303359_c0_g1_i1&128..1993@gi|224078523|ref|XP_002199208.1|	PCK1	-5.6217	5.6217	2.95477	42.5956	1.971e-06	0.00043851
TRINITY_DN301152_c0_g3_i2&132..1124@gi|224044927|ref|XP_002197143.1|	PON2	-1.26443	1.26443	5.41513	42.4854	2.00754e-06	0.000440175
TRINITY_DN315875_c0_g2_i1&TRINITY_DN315875_c0_g1_i1&156..1622@gi|823457961|ref|XP_002192015.3|	SLC30A1	-1.07857	1.07857	6.1156	42.3437	2.0557e-06	0.000444295
TRINITY_DN330545_c0_g29_i1&TRINITY_DN330545_c0_g23_i1&3..2171@gi|224076721|ref|XP_002196922.1|	AKAP1	-0.988175	0.988175	7.51488	41.8272	2.24221e-06	0.00047778
TRINITY_DN332951_c0_g5_i2&349..2526@gi|823468927|ref|XP_012433370.1|	EEF2K	1.23069	-1.23069	5.40355	41.536	2.35551e-06	0.000490117
TRINITY_DN322671_c1_g1_i2&373..1629@gi|449482125|ref|XP_002189941.2|	RASSF8	-0.867147	0.867147	6.50955	52.457	2.3649e-06	0.000490117
TRINITY_DN242241_c0_g1_i1&109..2436@gi|823465732|ref|XP_012431176.1|	TFRC	-1.33399	1.33399	8.10899	41.2007	2.49381e-06	0.000509848
TRINITY_DN329589_c1_g8_i1&8..1969@gi|449491800|ref|XP_002192182.2|	ACSBG2	2.32845	-2.32845	5.08323	40.3899	2.86649e-06	0.000578229
TRINITY_DN309167_c1_g2_i5&2505..3857@gi|823455943|ref|XP_012427048.1|	NR1D2	-1.12655	1.12655	6.56581	40.3011	2.91086e-06	0.000579453
TRINITY_DN303210_c0_g1_i1&TRINITY_DN306701_c3_g2_i3&TRINITY_DN306701_c3_g1_i2&1991..3865@gi|823452914|ref|XP_012425265.1|	NAA16	0.893441	-0.893441	5.87165	64.3974	3.16475e-06	0.000618227
TRINITY_DN333814_c37_g1_i1&316..2787@gi|823464569|ref|XP_002190672.3|	TGFBR3	-1.00225	1.00225	6.84384	39.7796	3.18737e-06	0.000618227
TRINITY_DN242118_c1_g1_i1&99..791@gi|823461343|ref|XP_012429288.1|	TMEM86A	-2.03647	2.03647	5.69344	39.515	3.33856e-06	0.000639355
TRINITY_DN327403_c1_g1_i2&366..2291@gi|823451999|ref|XP_012424910.1|	ABCG1	1.65011	-1.65011	7.80022	39.0951	3.59489e-06	0.000673453
TRINITY_DN309838_c0_g6_i1&327..1355@gi|823460055|ref|XP_012428963.1|	PDLIM3	-3.09829	3.09829	4.69982	39.0783	3.60564e-06	0.000673453
TRINITY_DN293351_c0_g1_i2&77..1381@gi|224044931|ref|XP_002195174.1|	ASB4	-2.39388	2.39388	2.75033	38.879	3.73523e-06	0.00068915
TRINITY_DN296724_c0_g2_i5&TRINITY_DN312443_c2_g6_i2&189..1457@gi|823461083|ref|XP_012428659.1|	LOC100220428	-1.59648	1.59648	3.22973	38.5953	3.92863e-06	0.000716099
TRINITY_DN324285_c0_g2_i2&TRINITY_DN223959_c0_g1_i1&170..3064@gi|823473204|ref|XP_012426622.1|	KANK3	-0.880241	0.880241	6.3492	38.5099	3.98891e-06	0.000718432
TRINITY_DN309838_c0_g6_i2&327..1211@gi|823460059|ref|XP_012428965.1|	PDLIM3	-3.42097	3.42097	5.40125	38.0804	4.30829e-06	0.000766824
TRINITY_DN310755_c0_g8_i1&2..1549@gi|823462057|ref|XP_012429569.1|	ATG13	-1.32363	1.32363	5.65506	37.9873	4.38116e-06	0.000770728
TRINITY_DN272747_c0_g1_i1&258..893@gi|224095347|ref|XP_002199542.1|	TIMP3	0.816428	-0.816428	8.36417	46.114	5.559e-06	0.00095695
TRINITY_DN290265_c0_g3_i2&493..2892@gi|224093638|ref|XP_002195445.1|	PNPLA8	-0.818346	0.818346	8.81701	44.5124	5.56624e-06	0.00095695
TRINITY_DN333294_c0_g1_i4&33..1469@gi|224076540|ref|XP_002196078.1|	NLE1	-1.27048	1.27048	4.15954	35.7598	6.59933e-06	0.0011102
TRINITY_DN288632_c0_g1_i1&TRINITY_DN288632_c2_g1_i1&311..1390@gi|224052475|ref|XP_002198152.1|	SCD	2.09908	-2.09908	5.58109	35.7557	6.60438e-06	0.0011102
TRINITY_DN304262_c1_g1_i1&542..2782@gi|823452026|ref|XP_012424922.1|	PHEX	1.37542	-1.37542	6.53884	35.4531	6.99146e-06	0.00116235
TRINITY_DN320173_c1_g4_i10&88..3405@gi|823468270|ref|XP_012431348.1|	SEC24A	-0.905442	0.905442	5.41807	36.2774	7.215e-06	0.00118648
TRINITY_DN333019_c0_g2_i1&369..3398@gi|823473393|ref|XP_012426706.1|	ARHGEF18	-0.867171	0.867171	5.78582	43.0879	7.62445e-06	0.00123438
TRINITY_DN309483_c2_g2_i6&894..2423@gi|823474919|ref|XP_012429173.1|	LOC100230755	1.24465	-1.24465	4.88399	34.9648	7.66948e-06	0.00123438
TRINITY_DN294582_c4_g1_i2&54..1610@gi|449491494|ref|XP_004174406.1|	RANBP3	1.08105	-1.08105	5.08539	34.4459	8.47011e-06	0.00134889
TRINITY_DN279505_c32_g5_i1&356..1630@gi|823473265|ref|XP_012426651.1|	MKNK2	-1.49083	1.49083	8.14641	33.8042	9.58959e-06	0.00151126
TRINITY_DN324712_c0_g2_i2&655..3714@gi|449491402|ref|XP_002186622.2|	PLEKHM1	-1.26512	1.26512	4.16388	33.5889	1.00009e-05	0.00155983
TRINITY_DN318105_c5_g2_i11&219..2249@gi|823457439|ref|XP_012427641.1|	LOC100218511	-0.794194	0.794194	7.39258	34.3519	1.0671e-05	0.00163454
TRINITY_DN300235_c9_g1_i1&173..2176@gi|224044319|ref|XP_002187819.1|	UVRAG	-0.993808	0.993808	5.61837	33.2462	1.0696e-05	0.00163454
TRINITY_DN294052_c0_g1_i2&201..1274@gi|449514726|ref|XP_002188441.2|	KLF4	-1.42692	1.42692	3.25593	33.0256	1.11716e-05	0.00166858
TRINITY_DN315871_c0_g3_i4&244..1107@gi|823466411|ref|XP_012434032.1|	AQP9	-2.06289	2.06289	4.88666	32.9944	1.12407e-05	0.00166858
TRINITY_DN318779_c1_g1_i2&175..1767@gi|823451956|ref|XP_012424896.1|	GK	-1.02812	1.02812	6.68014	32.9703	1.12942e-05	0.00166858
TRINITY_DN312989_c0_g4_i1&89..793@gi|224087623|ref|XP_002196339.1|	CDC34	-1.09673	1.09673	5.97046	32.9411	1.13599e-05	0.00166858
TRINITY_DN310515_c0_g2_i1&22..1017@gi|449485462|ref|XP_002187975.2|	LRRC58	-1.1183	1.1183	5.86521	32.844	1.15803e-05	0.00167714
TRINITY_DN302276_c2_g1_i5&TRINITY_DN329682_c3_g3_i1&699..3821@gi|823468276|ref|XP_012431369.1|	FNIP1	-1.36178	1.36178	8.18003	32.8182	1.16399e-05	0.00167714
TRINITY_DN321614_c2_g11_i1&3..686@gi|823471091|ref|XP_012425636.1|	RALY	-1.12445	1.12445	4.01314	42.748	1.2696e-05	0.00179668
TRINITY_DN311051_c0_g2_i3&627..1271@gi|224078208|ref|XP_002192997.1|	DUSP15	-1.1912	1.1912	5.11095	32.3662	1.27367e-05	0.00179668
TRINITY_DN300667_c0_g1_i2&676..1659@gi|823471653|ref|XP_002194463.2|	DHRS3	-1.82486	1.82486	4.21825	32.3314	1.28258e-05	0.00179668
TRINITY_DN310966_c0_g2_i1&TRINITY_DN243626_c0_g1_i1&2..388@gi|224070339|ref|XP_002190360.1|	ACTB	1.16865	-1.16865	4.90802	32.282	1.29535e-05	0.00179727
TRINITY_DN321413_c1_g3_i1&TRINITY_DN321413_c1_g2_i1&1..1380@gi|823457579|ref|XP_002197206.3|	WDR26	-0.812047	0.812047	6.15744	61.8326	1.30676e-05	0.00179727
TRINITY_DN310924_c0_g2_i4&193..420@gi|350536213|ref|NP_001232467.1|	SLC40A1	-0.897108	0.897108	7.63405	31.8477	1.41368e-05	0.00192681
TRINITY_DN298981_c1_g4_i2&116..1162@gi|224065970|ref|XP_002195082.1|	TWF2	-1.70652	1.70652	5.37164	31.6259	1.47867e-05	0.00198541
TRINITY_DN332309_c1_g1_i1&TRINITY_DN332309_c1_g3_i4&242..3790@gi|823462413|ref|XP_012429717.1|	PCNXL4	-1.65485	1.65485	5.05676	31.6118	1.48292e-05	0.00198541
TRINITY_DN333440_c1_g2_i1&208..2808@gi|224065903|ref|XP_002193767.1|	SFMBT1	1.02397	-1.02397	4.42149	61.2603	1.53952e-05	0.0020431
TRINITY_DN302992_c0_g1_i1&5014..5121@gi|449513557|ref|XP_002200132.2|	LOC100226687	2.3156	-2.3156	2.97138	31.3546	1.56266e-05	0.00205578
TRINITY_DN285333_c0_g1_i1&862..2643@gi|224042697|ref|XP_002192909.1|	KLHL34	-1.1171	1.1171	6.29965	31.089	1.65001e-05	0.0020879
TRINITY_DN262664_c0_g1_i2&TRINITY_DN332985_c2_g4_i2&1..6075@gi|823469149|ref|XP_004176623.2|	ACACB	-1.92588	1.92588	6.68533	31.0758	1.65448e-05	0.0020879
TRINITY_DN275685_c0_g1_i1&TRINITY_DN213774_c0_g1_i1&1..1050@gi|449497263|ref|XP_002191757.2|	IRF2BP2	-0.982269	0.982269	4.91861	31.0675	1.65731e-05	0.0020879
TRINITY_DN143353_c0_g1_i1&253..1206@gi|224078705|ref|XP_002187599.1|	CEBPB	-1.62355	1.62355	3.87172	31.0605	1.65968e-05	0.0020879
TRINITY_DN301794_c0_g3_i2&348..3608@gi|823466308|ref|XP_012433659.1|	FAM214A	-0.937046	0.937046	6.82344	31.0289	1.6705e-05	0.0020879
TRINITY_DN299211_c0_g1_i1&3221..4240@gi|823454852|ref|XP_012424689.1|	TOB2	-0.884529	0.884529	8.69998	31.003	1.6794e-05	0.0020879
TRINITY_DN321201_c1_g5_i2&TRINITY_DN325229_c0_g1_i2&381..4187@gi|823455866|ref|XP_012427016.1|	KIAA1217	-1.64038	1.64038	3.30463	30.9906	1.68368e-05	0.0020879
TRINITY_DN251876_c0_g1_i1&TRINITY_DN276583_c0_g1_i6&TRINITY_DN276583_c0_g1_i3&TRINITY_DN301108_c0_g1_i3&TRINITY_DN301108_c0_g1_i2&512..3076@gi|224044183|ref|XP_002189401.1|	ADAMTS1	-1.44654	1.44654	3.90106	30.9026	1.71447e-05	0.0021088
TRINITY_DN327909_c1_g6_i2&263..3049@gi|224076217|ref|XP_002193434.1|	UNC45B	0.965449	-0.965449	8.18424	30.8478	1.73397e-05	0.00211558
TRINITY_DN322787_c2_g18_i1&TRINITY_DN322787_c2_g2_i5&TRINITY_DN323692_c1_g5_i1&TRINITY_DN300802_c0_g4_i1&TRINITY_DN288417_c0_g4_i1&TRINITY_DN302049_c11_g10_i3&TRINITY_DN320148_c2_g5_i1&TRINITY_DN254546_c0_g1_i1&206..4822@gi|823471350|ref|XP_012425734.1|	MYH7B	1.07721	-1.07721	7.35816	30.7802	1.75832e-05	0.00212813
TRINITY_DN316425_c0_g2_i2&TRINITY_DN319886_c0_g1_i1&TRINITY_DN311934_c0_g1_i3&TRINITY_DN131107_c0_g1_i1&TRINITY_DN297524_c0_g1_i2&395..3427@gi|823469177|ref|XP_012433489.1|	LOC100226619	-1.10799	1.10799	6.54589	30.7298	1.77675e-05	0.00213337
TRINITY_DN311695_c4_g2_i2&41..796@gi|224095053|ref|XP_002194824.1|	PMM1	-1.25446	1.25446	4.06415	30.6777	1.79597e-05	0.00213947
TRINITY_DN325923_c0_g1_i1&8510..9133@gi|350538971|ref|NP_001232122.1|	EIF4E	0.771127	-0.771127	7.54867	36.9085	1.82033e-05	0.00215154
TRINITY_DN331545_c2_g1_i8&134..2248@gi|823454552|ref|XP_012424576.1|	USP44	-0.962249	0.962249	5.40669	30.5692	1.83685e-05	0.00215424
TRINITY_DN318585_c0_g2_i7&182..6964@gi|224088531|ref|XP_002190956.1|	ABCA1	-0.772169	0.772169	7.84887	30.4497	1.88299e-05	0.00219137
TRINITY_DN301619_c1_g3_i1&16..1068@gi|823473341|ref|XP_012426686.1|	LOC100219442	-1.44139	1.44139	5.77375	30.3094	1.93883e-05	0.00222373
TRINITY_DN316451_c2_g1_i2&739..1161@gi|823477480|ref|XP_004176058.2|	LOC100230937	-1.16257	1.16257	5.02247	30.306	1.9402e-05	0.00222373
TRINITY_DN314769_c9_g1_i1&139..1686@gi|224074504|ref|XP_002194068.1|	SLC16A6	-1.298	1.298	4.04972	30.2492	1.96332e-05	0.00223332
TRINITY_DN277063_c46_g1_i1&25..294@gi|224085167|ref|XP_002198688.1|	G0S2	2.00165	-2.00165	9.33009	30.1016	2.02488e-05	0.00227536
TRINITY_DN325606_c2_g2_i2&215..1408@gi|224051837|ref|XP_002200384.1|	SGPP1	-0.97143	0.97143	5.91939	30.0887	2.03036e-05	0.00227536
TRINITY_DN314999_c3_g1_i2&70..561@gi|449475519|ref|XP_002195480.2|	UBALD1	-0.943003	0.943003	5.03571	29.6474	2.22797e-05	0.00247845
TRINITY_DN250801_c0_g1_i1&97..474@gi|823470340|ref|XP_012434008.1|	HN1	-1.03669	1.03669	5.91301	29.5153	2.29117e-05	0.00253015
TRINITY_DN114591_c0_g1_i1&144..590@gi|823454704|ref|XP_012424640.1|	MAFF	-1.80753	1.80753	3.88224	29.3163	2.39013e-05	0.00261341
TRINITY_DN333107_c0_g2_i2&89..616@gi|823456121|ref|XP_012427115.1|	CMTM7	1.29667	-1.29667	6.74099	29.2947	2.40111e-05	0.00261341
TRINITY_DN303971_c0_g3_i3&175..1185@gi|350538539|ref|NP_001232576.1|	AHSA2	0.794631	-0.794631	5.93917	51.0908	2.92808e-05	0.00315615
TRINITY_DN314297_c0_g1_i1&TRINITY_DN332627_c3_g1_i4&104..1768@gi|823458486|ref|XP_012428056.1|	CNKSR3	-0.786628	0.786628	6.06973	56.9743	2.94148e-05	0.00315615
TRINITY_DN316253_c1_g2_i2&75..2012@gi|224050446|ref|XP_002196089.1|	CSTF3	1.27654	-1.27654	3.25764	71.3748	3.41621e-05	0.00363971
TRINITY_DN332211_c0_g4_i1&TRINITY_DN333412_c1_g1_i1&201..1424@gi|224081725|ref|XP_002196338.1|	NIPAL3	0.805039	-0.805039	7.87077	27.5652	3.49432e-05	0.0036969
TRINITY_DN269086_c0_g1_i1&TRINITY_DN230056_c0_g1_i1&71..3292@gi|224045995|ref|XP_002195086.1|	TSHZ1	1.65004	-1.65004	2.34014	40.7804	3.57526e-05	0.00375626
TRINITY_DN318019_c0_g2_i3&270..1925@gi|224057349|ref|XP_002188402.1|	PALMD	-1.08537	1.08537	7.20048	27.2963	3.70893e-05	0.00386982
TRINITY_DN324032_c1_g4_i10&1327..4758@gi|823460355|ref|XP_012429082.1|	WDR19	-1.1436	1.1436	4.00164	26.908	4.04485e-05	0.0041914
TRINITY_DN323779_c0_g1_i2&239..946@gi|224070374|ref|XP_002195353.1|	LFNG	-0.956194	0.956194	4.51747	26.8238	4.12197e-05	0.00424227
TRINITY_DN306701_c3_g2_i7&TRINITY_DN151627_c0_g2_i1&528..1715@gi|224043442|ref|XP_002196302.1|	NAA16	0.859243	-0.859243	5.08853	49.1666	4.28765e-05	0.00433915
TRINITY_DN312499_c0_g1_i5&243..3290@gi|224050500|ref|XP_002189099.1|	ABTB2	1.14834	-1.14834	4.60871	26.6396	4.29652e-05	0.00433915
TRINITY_DN309659_c0_g2_i1&158..700@gi|224047148|ref|XP_002191822.1|	ATF3	-1.73774	1.73774	4.39373	26.6337	4.30223e-05	0.00433915
TRINITY_DN179743_c0_g1_i1&603..878@gi|350535166|ref|NP_001232182.1|	LOC100190249	0.887584	-0.887584	5.08822	26.5945	4.34049e-05	0.00433915
TRINITY_DN291837_c0_g1_i1&TRINITY_DN306798_c0_g3_i2&TRINITY_DN306798_c0_g3_i9&TRINITY_DN306798_c0_g3_i10&176..3634@gi|823459757|ref|XP_012428856.1|	FNIP2	-1.98792	1.98792	7.00531	26.5751	4.35951e-05	0.00433915
TRINITY_DN327212_c0_g29_i1&106..441@gi|224066668|ref|XP_002188271.1|	CAV3	1.41806	-1.41806	4.51311	26.4329	4.50204e-05	0.00445173
TRINITY_DN313597_c1_g5_i1&95..469@gi|823466760|ref|XP_012425945.1|	MAP1LC3B	-0.727895	0.727895	7.90946	36.3886	4.78538e-05	0.00469983
TRINITY_DN321117_c1_g3_i1&TRINITY_DN321117_c1_g1_i1&3..2117@gi|449489623|ref|XP_002193067.2|	ADAMTS8	1.51537	-1.51537	2.7564	26.1372	4.81508e-05	0.00469983
TRINITY_DN309558_c0_g2_i2&752..2623@gi|823452128|ref|XP_012424961.1|	SH3KBP1	0.761553	-0.761553	6.08639	38.2755	4.94298e-05	0.00474823
TRINITY_DN296246_c0_g2_i1&243..1424@gi|449491519|ref|XP_002189520.2|	CERS4	-0.801512	0.801512	6.54174	26.0108	4.95621e-05	0.00474823
TRINITY_DN333971_c1_g1_i1&TRINITY_DN476536_c0_g1_i1&48..2687@gi|449493225|ref|XP_002196817.2|	TMC2	-2.79002	2.79002	2.57743	26.0085	4.95882e-05	0.00474823
TRINITY_DN332984_c1_g1_i1&TRINITY_DN333957_c3_g1_i1&553..3033@gi|449508428|ref|XP_004176930.1|	SYDE2	0.808687	-0.808687	7.89231	25.9668	5.00629e-05	0.00476353
TRINITY_DN305746_c0_g2_i7&343..3075@gi|823456330|ref|XP_002189973.3|	LOC100225123	-1.19377	1.19377	5.39336	25.8989	5.08489e-05	0.00480808
TRINITY_DN329461_c1_g3_i3&2024..4279@gi|823466447|ref|XP_012424157.1|	TTLL6	1.17754	-1.17754	3.49904	41.6654	5.13309e-05	0.00482351
TRINITY_DN307738_c0_g1_i3&TRINITY_DN323273_c3_g2_i1&280..1578@gi|224043501|ref|XP_002199560.1|	FBXL3	-1.11666	1.11666	6.14737	25.8042	5.1966e-05	0.00485305
TRINITY_DN308360_c0_g1_i2&330..1781@gi|449507517|ref|XP_002193303.2|	STEAP3	-0.796794	0.796794	7.73517	25.7299	5.28616e-05	0.0049064
TRINITY_DN299015_c0_g3_i2&109..1425@gi|823458530|ref|XP_012428077.1|	SLC18B1	0.797802	-0.797802	5.58421	32.9911	5.54805e-05	0.00511807
TRINITY_DN316298_c0_g4_i2&45..416@gi|224076516|ref|XP_002198685.1|	TAX1BP3	-1.13198	1.13198	8.2504	25.2715	5.87774e-05	0.00536355
TRINITY_DN295247_c0_g4_i3&76..1557@gi|449481871|ref|XP_004175962.1|	TOM1	-0.758737	0.758737	6.01461	26.4838	5.88505e-05	0.00536355
TRINITY_DN324753_c0_g2_i7&292..2067@gi|823480964|ref|XP_012431598.1|	ADAM15	-1.00005	1.00005	4.20075	25.2375	5.92447e-05	0.00536715
TRINITY_DN332314_c0_g9_i4&778..3075@gi|224073446|ref|XP_002198118.1|	ZER1	-0.947146	0.947146	6.57062	25.1171	6.0931e-05	0.00548706
TRINITY_DN326389_c0_g1_i1&231..1400@gi|823453525|ref|XP_012425498.1|	RCSD1	0.992422	-0.992422	6.34412	25.0288	6.22022e-05	0.00556839
TRINITY_DN298372_c6_g1_i2&711..3446@gi|823457078|ref|XP_012427491.1|	CDH2	0.718027	-0.718027	8.90931	28.5959	6.65063e-05	0.0058931
TRINITY_DN325733_c2_g2_i1&314..3604@gi|823470753|ref|XP_012424145.1|	NOS2	-1.43786	1.43786	2.80672	24.7372	6.66085e-05	0.0058931
TRINITY_DN193981_c0_g1_i1&TRINITY_DN331203_c1_g1_i1&160..1824@gi|449482984|ref|XP_002189900.2|	PDXK	-0.903104	0.903104	7.25917	24.6773	6.75554e-05	0.00594212
TRINITY_DN333796_c1_g1_i1&1752..7100@gi|449472145|ref|XP_004176520.1|	CSPG4	-1.40969	1.40969	4.62786	24.5259	7.00165e-05	0.006123
TRINITY_DN187807_c1_g1_i1&109..741@gi|449504297|ref|XP_002198975.2|	CHAC1	-1.73006	1.73006	5.56824	24.4025	7.20947e-05	0.00624245
TRINITY_DN330683_c4_g2_i2&2..1315@gi|823454832|ref|XP_012424683.1|	TMEM184B	-0.881842	0.881842	7.23627	24.3959	7.22076e-05	0.00624245
TRINITY_DN284644_c0_g3_i3&290..1276@gi|224076084|ref|XP_002190876.1|	GATSL2	-0.974756	0.974756	4.23033	46.7418	7.54139e-05	0.00647127
TRINITY_DN315626_c1_g1_i2&TRINITY_DN252500_c0_g3_i1&TRINITY_DN257016_c0_g2_i1&TRINITY_DN317197_c3_g13_i4&TRINITY_DN309715_c0_g1_i1&1..795@gi|823464869|ref|XP_012430750.1|	LOC100221280	-1.26726	1.26726	4.07976	24.1969	7.57099e-05	0.00647127
TRINITY_DN314805_c1_g8_i8&565..2025@gi|823465123|ref|XP_012430909.1|	ARHGEF4	1.21414	-1.21414	3.89892	24.101	7.74648e-05	0.00658408
TRINITY_DN333665_c1_g1_i1&27..2555@gi|224049238|ref|XP_002189158.1|	HSPA4L	0.898836	-0.898836	6.70712	24.0529	7.83601e-05	0.00662296
TRINITY_DN319840_c2_g5_i1&444..1130@gi|224045981|ref|XP_002194166.1|	C2H6orf62	-0.902188	0.902188	6.62225	24.0082	7.92034e-05	0.00665705
TRINITY_DN300058_c0_g2_i1&TRINITY_DN300058_c0_g1_i1&TRINITY_DN300058_c0_g2_i2&244..1344@gi|449472754|ref|XP_002189311.2|	PLA2G15	-1.05775	1.05775	6.11365	23.9397	8.05161e-05	0.00672999
TRINITY_DN318459_c1_g2_i2&770..2095@gi|449499946|ref|XP_004175400.1|	RASGEF1B	-0.7706	0.7706	5.67424	24.2196	8.1451e-05	0.00677072
TRINITY_DN277516_c0_g1_i3&TRINITY_DN277516_c0_g1_i2&TRINITY_DN213147_c0_g2_i2&251..2239@gi|449488054|ref|XP_004176543.1|	SLC20A1	-1.12105	1.12105	4.42415	23.7947	8.33715e-05	0.006812
TRINITY_DN315936_c0_g4_i2&143..886@gi|449503992|ref|XP_002196113.2|	LOC100225738	-0.802274	0.802274	7.5161	23.7935	8.33954e-05	0.006812
TRINITY_DN340943_c0_g1_i1&TRINITY_DN487834_c0_g1_i1&TRINITY_DN303625_c0_g1_i1&TRINITY_DN276030_c0_g1_i1&1..5844@gi|449496705|ref|XP_004176458.1|	KIF26B	2.46048	-2.46048	2.7063	23.777	8.37288e-05	0.006812
TRINITY_DN321824_c5_g1_i1&416..838@gi|224070410|ref|XP_002195862.1|	MAFK	-0.740554	0.740554	7.25207	23.776	8.37486e-05	0.006812
TRINITY_DN296043_c0_g3_i1&58..828@gi|823466530|ref|XP_012424990.1|	LOC101234219	-2.33687	2.33687	3.94934	23.6891	8.55223e-05	0.00689006
TRINITY_DN314494_c0_g2_i3&483..2051@gi|823454517|ref|XP_012424563.1|	CDK17	-0.893483	0.893483	7.58425	23.6844	8.56191e-05	0.00689006
TRINITY_DN327403_c1_g2_i1&TRINITY_DN293065_c0_g1_i1&870..1037@gi|823481563|ref|XP_012432043.1|	LOC105760215	1.72951	-1.72951	2.18077	23.5908	8.7578e-05	0.00701041
TRINITY_DN319840_c2_g2_i3&1010..2236@gi|310703613|ref|NP_001185508.1|	NR2F2	-0.890002	0.890002	5.20793	23.5254	8.89781e-05	0.007085
TRINITY_DN325983_c1_g1_i6&912..4067@gi|224064936|ref|XP_002188565.1|	KIAA0355	-0.725756	0.725756	6.21743	28.0125	9.19809e-05	0.00728575
TRINITY_DN310092_c2_g5_i1&3207..5651@gi|823456361|ref|XP_012427215.1|	NEDD9	-0.833006	0.833006	5.6446	23.3251	9.34149e-05	0.00734975
TRINITY_DN333964_c1_g1_i1&TRINITY_DN330569_c1_g6_i1&292..1158@gi|224098101|ref|XP_002197719.1|	TMEM164	1.18742	-1.18742	4.69042	23.3099	9.37605e-05	0.00734975
TRINITY_DN313597_c1_g4_i1&91..372@gi|350537247|ref|NP_001232518.1|	MAP1LC3A	-1.72083	1.72083	3.57844	23.1889	9.65711e-05	0.00753105
TRINITY_DN82704_c0_g1_i1&TRINITY_DN490668_c0_g1_i1&TRINITY_DN439967_c0_g1_i1&TRINITY_DN14829_c0_g2_i1&316..1116@gi|823477021|ref|XP_002199506.2|	LOC100219010	2.50724	-2.50724	1.84674	23.1051	9.85706e-05	0.00764756
TRINITY_DN329143_c0_g21_i2&264..524@gi|823468602|ref|XP_012432862.1|	SNN	1.03436	-1.03436	4.01948	23.0236	0.000100561	0.00776215
TRINITY_DN322835_c2_g1_i2&120..1178@gi|449483230|ref|XP_004174769.1|	ADPRHL1	1.0308	-1.0308	5.799	22.9768	0.000101721	0.00781184
TRINITY_DN332151_c2_g3_i2&477..6191@gi|823470931|ref|XP_012424209.1|	WDR81	-1.10918	1.10918	4.67717	22.8278	0.00010552	0.00806271
TRINITY_DN320473_c1_g2_i7&TRINITY_DN320473_c0_g1_i1&410..1003@gi|823453401|ref|XP_012425442.1|	ST3GAL6	1.02706	-1.02706	5.25933	22.8022	0.000106188	0.00807296
TRINITY_DN173488_c0_g1_i1&TRINITY_DN333245_c1_g1_i1&207..488@gi|823464682|ref|XP_012430669.1|	LOC105759456	1.01407	-1.01407	5.16577	22.7544	0.000107449	0.00812797
TRINITY_DN293978_c1_g1_i1&2807..2941@gi|449474180|ref|XP_004177000.1|	LOC101233968	1.74379	-1.74379	1.90787	26.2016	0.00010831	0.00815235
TRINITY_DN322795_c0_g1_i17&371..2374@gi|224094039|ref|XP_002189724.1|	BEST3	-1.12167	1.12167	5.89213	22.6445	0.000110409	0.00826917
TRINITY_DN307946_c3_g3_i2&316..2088@gi|823458179|ref|XP_002193323.2|	ZC3H12D	-1.96205	1.96205	1.90425	22.5885	0.000111953	0.00829538
TRINITY_DN301306_c1_g1_i3&185..1084@gi|823458595|ref|XP_012428103.1|	AKAP7	1.06852	-1.06852	6.85719	22.5658	0.000112585	0.00829538
TRINITY_DN263769_c0_g1_i8&244..1434@gi|350539759|ref|NP_001232499.1|	DNAJA1	0.703731	-0.703731	6.64548	32.5189	0.000112656	0.00829538
TRINITY_DN318794_c1_g6_i2&196..2073@gi|224052061|ref|XP_002187715.1|	ARNTL	-1.20351	1.20351	4.88019	22.5527	0.000112952	0.00829538
TRINITY_DN176024_c0_g1_i1&117..890@gi|449509773|ref|XP_002189462.2|	HES1	1.82286	-1.82286	2.35611	22.4448	0.000116022	0.00846915
TRINITY_DN321197_c0_g6_i22&TRINITY_DN321197_c0_g6_i21&81..2096@gi|449505306|ref|XP_004174857.1|	ALOX5	1.07613	-1.07613	4.1303	22.4304	0.000116438	0.00846915
TRINITY_DN320333_c0_g3_i2&79..1086@gi|224083584|ref|XP_002197066.1|	VPS26B	-1.0039	1.0039	3.94844	31.511	0.000117387	0.00849737
TRINITY_DN332243_c4_g2_i5&TRINITY_DN273171_c0_g1_i1&TRINITY_DN332243_c4_g2_i12&TRINITY_DN249429_c0_g1_i1&TRINITY_DN332243_c4_g2_i8&TRINITY_DN332243_c4_g2_i3&TRINITY_DN260656_c0_g1_i1&201..5912@gi|823463768|ref|XP_012430292.1|	PIKFYVE	-0.770978	0.770978	5.45863	28.5962	0.00011962	0.0085826
TRINITY_DN307481_c0_g2_i1&TRINITY_DN288536_c0_g2_i1&TRINITY_DN328031_c0_g1_i1&699..4679@gi|823455910|ref|XP_012427032.1|	HDAC9	1.20541	-1.20541	8.31614	22.3196	0.000119699	0.0085826
TRINITY_DN330640_c87_g18_i2&TRINITY_DN301237_c0_g3_i1&TRINITY_DN330640_c87_g13_i1&TRINITY_DN330640_c87_g2_i1&371..1852@gi|449477474|ref|XP_002196893.2|	SLC2A11	-1.49146	1.49146	4.96052	22.2799	0.000120891	0.00859568
TRINITY_DN328692_c0_g7_i1&TRINITY_DN313135_c0_g2_i2&578..1786@gi|224074976|ref|XP_002194847.1|	JMJD6	0.861004	-0.861004	4.71176	22.4223	0.000121018	0.00859568
TRINITY_DN292322_c0_g1_i1&27..764@gi|224094638|ref|XP_002191493.1|	APOLD1	-2.52188	2.52188	2.29086	22.2065	0.000123133	0.00870508
TRINITY_DN332610_c1_g5_i2&TRINITY_DN332610_c1_g6_i7&TRINITY_DN88306_c0_g2_i1&TRINITY_DN332610_c1_g6_i5&250..5508@gi|823457592|ref|XP_012427699.1|	LOC100223890	-0.906674	0.906674	4.43844	38.0553	0.000124187	0.00873869
TRINITY_DN304159_c2_g1_i2&712..4284@gi|823474586|ref|XP_012433201.1|	TJP2	-0.809418	0.809418	7.15039	21.9226	0.000132234	0.00926185
TRINITY_DN333778_c1_g1_i1&191..1870@gi|823463389|ref|XP_012430120.1|	GRK5	-0.691484	0.691484	6.99005	30.796	0.000133049	0.00927601
TRINITY_DN328900_c2_g6_i1&579..1643@gi|823466888|ref|XP_002192168.3|	FBXO31	-1.35006	1.35006	6.25849	21.8763	0.000133787	0.00928471
TRINITY_DN311957_c1_g4_i9&249..5000@gi|449492294|ref|XP_002196608.2|	HECW1	1.12941	-1.12941	4.5203	21.8574	0.00013443	0.00928673
TRINITY_DN261138_c0_g1_i1&233..1078@gi|224046214|ref|XP_002196979.1|	MAPRE2	-0.68261	0.68261	7.99028	28.0689	0.000136322	0.00937463
TRINITY_DN326323_c0_g1_i1&150..1769@gi|823456152|ref|XP_012427128.1|	MPP6	0.786292	-0.786292	5.22708	23.5835	0.000137119	0.00938674
TRINITY_DN323371_c1_g1_i8&202..2871@gi|224043782|ref|XP_002190961.1|	TCAF2	1.50911	-1.50911	2.33587	22.9473	0.00013906	0.00947673
TRINITY_DN332343_c3_g3_i2&TRINITY_DN332343_c3_g3_i7&TRINITY_DN256869_c0_g3_i1&TRINITY_DN278594_c0_g1_i1&TRINITY_DN299644_c0_g2_i1&TRINITY_DN284683_c0_g1_i1&TRINITY_DN319662_c0_g1_i1&TRINITY_DN332343_c3_g2_i1&TRINITY_DN303257_c1_g1_i1&444..3092@gi|449514839|ref|XP_002186734.2|	NEDD4L	-1.41716	1.41716	2.62667	21.64	0.000142038	0.00960213
TRINITY_DN321708_c3_g1_i1&195..2252@gi|449475435|ref|XP_004175057.1|	SEC14L5	1.05569	-1.05569	5.03736	21.6363	0.000142169	0.00960213
TRINITY_DN292385_c2_g1_i2&TRINITY_DN333562_c1_g1_i1&114..7523@gi|224091529|ref|XP_002188356.1|	ZNF462	-0.704265	0.704265	6.23324	28.6774	0.000145284	0.00976887
TRINITY_DN214205_c0_g1_i2&302..1231@gi|449493364|ref|XP_002188339.2|	SIRT5	-0.773476	0.773476	5.32301	21.8262	0.000146844	0.00983011
TRINITY_DN332985_c1_g1_i1&TRINITY_DN332985_c2_g8_i1&TRINITY_DN315766_c1_g8_i2&TRINITY_DN315766_c1_g5_i1&TRINITY_DN306201_c1_g3_i1&TRINITY_DN310357_c0_g3_i1&TRINITY_DN308569_c0_g8_i1&TRINITY_DN322655_c0_g5_i1&569..7324@gi|823470857|ref|XP_012424180.1|	ACACA	-1.36654	1.36654	6.93395	21.4482	0.000149145	0.00994014
TRINITY_DN327770_c1_g4_i4&60..1913@gi|823469659|ref|XP_012433709.1|	FNBP1	0.712105	-0.712105	6.08256	27.8994	0.000151394	0.0100458
TRINITY_DN291930_c1_g1_i1&152..1582@gi|224066137|ref|XP_002198420.1|	ABTB1	-0.686799	0.686799	6.73764	32.6654	0.000155884	0.0102985
TRINITY_DN320855_c0_g5_i1&83..2089@gi|823465198|ref|XP_012430943.1|	KY	1.77939	-1.77939	3.91173	21.1271	0.000161932	0.0106516
TRINITY_DN217093_c0_g1_i1&117..389@gi|449488226|ref|XP_004176106.1|	C22H8orf4	-1.19087	1.19087	4.38135	20.958	0.000169149	0.0110781
TRINITY_DN315590_c1_g3_i4&193..2556@gi|823454652|ref|XP_012424620.1|	TMTC1	-0.885561	0.885561	7.3328	20.9233	0.000170674	0.0111179
TRINITY_DN328555_c1_g2_i4&384..2114@gi|823468268|ref|XP_012431342.1|	JADE2	-1.66521	1.66521	3.3488	20.9105	0.00017124	0.0111179
TRINITY_DN320917_c1_g2_i7&TRINITY_DN313754_c0_g2_i5&TRINITY_DN310411_c0_g2_i5&658..2496@gi|224051179|ref|XP_002199100.1|	PLA2G4F	1.92132	-1.92132	2.45863	20.8906	0.000172122	0.0111179
TRINITY_DN327705_c3_g1_i6&1891..3861@gi|823451971|ref|XP_012424903.1|	BEND2	-1.04976	1.04976	3.67292	37.6292	0.000172696	0.0111179
TRINITY_DN327711_c3_g21_i1&TRINITY_DN327711_c3_g15_i1&TRINITY_DN302455_c1_g5_i2&TRINITY_DN300155_c0_g3_i3&284..3499@gi|823463605|ref|XP_012430223.1|	HDAC4	-1.05419	1.05419	5.0917	20.8488	0.000173995	0.0111541
TRINITY_DN283659_c0_g4_i2&138..2858@gi|823473728|ref|XP_012432847.1|	ROR2	0.708625	-0.708625	5.96946	26.2126	0.000186454	0.0119024
TRINITY_DN255767_c0_g1_i4&510..1091@gi|823466225|ref|XP_012433388.1|	FGF7	1.75999	-1.75999	1.72442	30.2922	0.000188297	0.0119695
TRINITY_DN280078_c0_g1_i2&615..2075@gi|823459171|ref|XP_012428344.1|	KCNF1	-1.08258	1.08258	4.64401	20.4466	0.000193211	0.0122305
TRINITY_DN362282_c0_g1_i1&TRINITY_DN318692_c0_g2_i2&126..3053@gi|224058239|ref|XP_002193782.1|	LRP8	-1.40681	1.40681	3.3558	20.394	0.000195893	0.0123463
TRINITY_DN313424_c0_g2_i3&16..441@gi|823463403|ref|XP_012430126.1|	CDKN1A	-1.32454	1.32454	3.17016	20.3726	0.000196998	0.0123463
TRINITY_DN212865_c0_g3_i1&TRINITY_DN313335_c0_g2_i1&247..1662@gi|823471188|ref|XP_012425680.1|	ANGPT4	-1.61337	1.61337	2.85527	20.3631	0.000197488	0.0123463
TRINITY_DN324239_c0_g1_i1&108..2123@gi|449506162|ref|XP_002190172.2|	DHX32	-1.24222	1.24222	2.92433	21.6173	0.00019855	0.0123616
TRINITY_DN322503_c2_g1_i1&640..1575@gi|449481223|ref|XP_002189085.2|	PIM3	-1.11636	1.11636	7.73592	20.2748	0.000202125	0.0125326
TRINITY_DN318569_c1_g3_i10&202..3108@gi|823464989|ref|XP_012430795.1|	ZSWIM5	-1.2995	1.2995	3.38096	20.2038	0.000205936	0.0127167
TRINITY_DN322849_c1_g1_i1&259..1095@gi|224042911|ref|XP_002194246.1|	FHL2	1.21293	-1.21293	8.33681	20.1188	0.000210609	0.0129524
TRINITY_DN298898_c1_g4_i2&95..508@gi|449491041|ref|XP_004174712.1|	LOC100218864	1.4351	-1.4351	7.98284	20.0879	0.000212334	0.0130057
TRINITY_DN311087_c4_g2_i13&624..3572@gi|823452350|ref|XP_012425046.1|	INPP4A	-1.27	1.27	6.37014	20.0237	0.000215968	0.0131749
TRINITY_DN302902_c1_g1_i3&246..1358@gi|449493766|ref|XP_002187270.2|	LOC100229493	-0.824388	0.824388	6.09392	19.885	0.000224064	0.0136139
TRINITY_DN322030_c1_g4_i2&175..1848@gi|823469274|ref|XP_012433530.1|	FBXO21	-0.784511	0.784511	4.99055	38.8316	0.000225349	0.0136373
TRINITY_DN327577_c1_g6_i4&TRINITY_DN320987_c1_g1_i1&TRINITY_DN138060_c0_g1_i1&TRINITY_DN321442_c0_g3_i5&TRINITY_DN315866_c0_g1_i2&TRINITY_DN300476_c0_g1_i2&TRINITY_DN310858_c0_g2_i2&TRINITY_DN331039_c0_g1_i1&844..4551@gi|224062731|ref|XP_002199843.1|	IGF1R	-0.987854	0.987854	5.51236	19.8441	0.000226516	0.0136533
TRINITY_DN325729_c2_g1_i5&TRINITY_DN325729_c2_g1_i2&TRINITY_DN325729_c2_g1_i9&TRINITY_DN375866_c0_g1_i1&886..3849@gi|823466087|ref|XP_004176957.2|	KIF7	-1.33244	1.33244	2.65986	27.7291	0.000228273	0.0137045
TRINITY_DN511749_c0_g1_i1&TRINITY_DN327120_c1_g7_i5&TRINITY_DN327120_c1_g4_i4&47..5860@gi|449477033|ref|XP_002199516.2|	CIT	2.382	-2.382	5.42755	19.7975	0.000229343	0.0137143
TRINITY_DN312271_c1_g2_i4&324..1346@gi|224070090|ref|XP_002197929.1|	NDE1	0.959766	-0.959766	6.07347	19.7473	0.000232428	0.0138441
TRINITY_DN300042_c1_g2_i4&TRINITY_DN300042_c1_g1_i4&TRINITY_DN281811_c0_g1_i1&2..1258@gi|449475055|ref|XP_004175462.1|	SLC22A4	-1.66559	1.66559	1.85514	25.085	0.000234043	0.0138857
TRINITY_DN313049_c0_g2_i3&101..1318@gi|823453344|ref|XP_012425423.1|	LOC100218871	1.01692	-1.01692	4.14079	19.5925	0.000242248	0.0143163
TRINITY_DN306481_c0_g1_i1&285..4724@gi|823453022|ref|XP_012425306.1|	LOC100230740	1.00418	-1.00418	6.74826	19.5631	0.000244163	0.0143733
TRINITY_DN328971_c1_g2_i3&232..2259@gi|224071167|ref|XP_002192712.1|	IFT81	-1.07545	1.07545	3.46419	19.532	0.000246212	0.0144377
TRINITY_DN307678_c0_g1_i1&132..1904@gi|823461839|ref|XP_012429491.1|	ASPG	-1.08849	1.08849	5.86794	19.4409	0.000252308	0.0147381
TRINITY_DN322441_c0_g4_i9&167..1519@gi|823472016|ref|XP_012426068.1|	MAN1C1	-1.90222	1.90222	3.8707	19.3331	0.000259742	0.015114
TRINITY_DN328490_c2_g2_i1&136..711@gi|449471181|ref|XP_004176949.1|	MESDC2	0.792751	-0.792751	7.5163	19.3004	0.000262041	0.0151894
TRINITY_DN313342_c1_g1_i1&230..1573@gi|224096357|ref|XP_002192490.1|	BCL2L13	0.704179	-0.704179	9.2074	19.1637	0.00027191	0.0157012
TRINITY_DN285797_c0_g3_i4&TRINITY_DN311227_c0_g3_i2&3..4679@gi|823470469|ref|XP_012434062.1|	CACNA1G	2.32115	-2.32115	3.40231	19.066	0.000279212	0.0160616
TRINITY_DN294500_c0_g1_i1&26..1321@gi|823458965|ref|XP_002196421.3|	PDIA6	0.675131	-0.675131	6.45959	19.0239	0.000282432	0.0161853
TRINITY_DN330398_c0_g2_i3&319..1200@gi|224051725|ref|XP_002200286.1|	SLC25A47	-1.18618	1.18618	6.10694	19.0075	0.000283688	0.0161959
TRINITY_DN305819_c0_g3_i3&TRINITY_DN318636_c0_g3_i3&TRINITY_DN318636_c0_g3_i2&8248..17226@gi|449494842|ref|XP_004175326.1|	CHD7	-0.73998	0.73998	7.79732	18.9826	0.000285623	0.0162436
TRINITY_DN323864_c1_g3_i8&128..1072@gi|823470268|ref|XP_012433980.1|	NDEL1	-1.31066	1.31066	6.19326	18.9691	0.000286672	0.0162436
TRINITY_DN328061_c0_g2_i2&4141..5919@gi|823464151|ref|XP_012430438.1|	SLC39A10	0.82454	-0.82454	6.06705	18.936	0.00028927	0.0163297
TRINITY_DN316163_c3_g1_i1&385..942@gi|823454042|ref|XP_012424381.1|	LMOD2	-0.665029	0.665029	6.41001	22.6118	0.000297996	0.0167122
TRINITY_DN271029_c0_g1_i1&TRINITY_DN178184_c0_g1_i1&TRINITY_DN321166_c1_g2_i3&TRINITY_DN321166_c1_g2_i2&2..4471@gi|449486820|ref|XP_002192146.2|	CAMTA1	-1.53742	1.53742	3.08903	18.824	0.000298254	0.0167122
TRINITY_DN331826_c1_g7_i3&163..2175@gi|823470603|ref|XP_012424080.1|	SH2B2	-1.8535	1.8535	2.55607	18.685	0.000309833	0.0172969
TRINITY_DN296096_c0_g3_i2&289..642@gi|823461964|ref|XP_012429536.1|	BMF	4.68292	-4.68292	0.334377	18.6513	0.000312715	0.0173936
TRINITY_DN3080_c0_g1_i1&TRINITY_DN459422_c0_g1_i1&3..4121@gi|823463784|ref|XP_012430300.1|	LOC100221646	6.49443	-6.49443	-0.406387	20.429	0.000316675	0.0175494
TRINITY_DN329056_c1_g3_i3&350..3922@gi|449495795|ref|XP_004175149.1|	PTPN14	0.684045	-0.684045	5.9347	36.6971	0.000320312	0.0176861
TRINITY_DN330048_c1_g2_i4&222..1583@gi|823453742|ref|XP_012424260.1|	LOC105758536	1.79898	-1.79898	3.53699	18.516	0.000324581	0.0178567
TRINITY_DN311231_c0_g1_i1&423..890@gi|823481203|ref|XP_012431767.1|	DCTN2	-1.03907	1.03907	3.5188	19.257	0.000325839	0.0178609
TRINITY_DN304368_c3_g3_i10&727..2808@gi|823461675|ref|XP_012429432.1|	DDHD1	-1.53108	1.53108	5.90728	18.4333	0.000332081	0.0181374
TRINITY_DN325449_c0_g4_i4&3..2297@gi|823463643|ref|XP_012430241.1|	CCDC14	0.909716	-0.909716	4.06946	29.0224	0.00034136	0.0185771
TRINITY_DN329281_c0_g5_i2&TRINITY_DN329281_c0_g1_i2&224..1453@gi|224058998|ref|XP_002191767.1|	TOR3A	-1.4319	1.4319	2.32081	32.2412	0.000345583	0.0187395
TRINITY_DN85648_c0_g2_i1&235..1014@gi|224155701|ref|XP_002191602.1|	LOC100229431	1.58665	-1.58665	3.91379	18.2241	0.000351909	0.0190144
TRINITY_DN318282_c2_g1_i7&TRINITY_DN318282_c2_g1_i3&150..1427@gi|823456080|ref|XP_012427102.1|	FAM126A	0.816781	-0.816781	5.96221	18.1427	0.000359977	0.0193165
TRINITY_DN296187_c0_g1_i2&538..1434@gi|823468892|ref|XP_002190550.3|	WIPI2	-1.13123	1.13123	4.85315	18.1419	0.000360054	0.0193165
TRINITY_DN315285_c4_g1_i1&455..2473@gi|823474340|ref|XP_012433105.1|	PDE4D	-0.753782	0.753782	7.32135	18.0555	0.000368838	0.0197178
TRINITY_DN331187_c1_g4_i8&107..5014@gi|823462243|ref|XP_012429649.1|	CEP170B	-0.70265	0.70265	5.55519	28.5174	0.000376192	0.0199836
TRINITY_DN276770_c0_g1_i1&TRINITY_DN319752_c0_g1_i1&TRINITY_DN319752_c0_g1_i2&55..5484@gi|823465457|ref|XP_012431049.1|	LRRC15	-1.6207	1.6207	3.71304	17.9803	0.000376674	0.0199836
TRINITY_DN310783_c5_g14_i1&TRINITY_DN238737_c0_g2_i1&TRINITY_DN300791_c0_g1_i2&TRINITY_DN281574_c0_g1_i1&TRINITY_DN331031_c0_g3_i4&260..4009@gi|823473075|ref|XP_012426573.1|	NBR1	-0.636078	0.636078	8.04783	23.0112	0.000377773	0.0199836
TRINITY_DN321300_c0_g1_i2&194..1528@gi|224049342|ref|XP_002187543.1|	TMEM184C	0.685938	-0.685938	5.775	25.7648	0.000383125	0.0201962
TRINITY_DN315408_c0_g1_i4&TRINITY_DN210282_c0_g1_i1&TRINITY_DN227851_c0_g1_i1&TRINITY_DN275995_c0_g1_i1&TRINITY_DN276297_c0_g1_i1&TRINITY_DN89650_c0_g1_i1&TRINITY_DN291867_c0_g1_i1&TRINITY_DN326238_c5_g2_i1&TRINITY_DN250668_c0_g1_i1&TRINITY_DN243725_c0_g3_i1&TRINITY_DN290763_c0_g2_i1&TRINITY_DN235463_c0_g1_i1&TRINITY_DN278852_c1_g1_i2&TRINITY_DN297514_c0_g1_i1&2196..4433@gi|823458386|ref|XP_01242…	ACTN2	0.935513	-0.935513	4.53759	17.8763	0.000387819	0.0203726
TRINITY_DN322008_c0_g1_i1&208..720@gi|224046979|ref|XP_002199690.1|	LGALSL	0.702113	-0.702113	6.90405	17.8407	0.000391724	0.0205066
TRINITY_DN302283_c0_g1_i2&TRINITY_DN302283_c0_g1_i4&TRINITY_DN259812_c0_g2_i1&TRINITY_DN259812_c0_g1_i3&TRINITY_DN229227_c0_g1_i1&169..7044@gi|823463096|ref|XP_012430003.1|	KNDC1	1.32244	-1.32244	2.54053	22.2992	0.000409963	0.0213874
TRINITY_DN300362_c0_g1_i8&263..475@gi|449511703|ref|XP_004175830.1|	PLA2G2E	-1.39972	1.39972	2.33564	17.6383	0.000414717	0.0215007
TRINITY_DN315619_c0_g1_i1&204..2366@gi|823464385|ref|XP_012430534.1|	GPD2	-1.35712	1.35712	2.43986	29.3907	0.000414979	0.0215007
TRINITY_DN69391_c0_g1_i1&TRINITY_DN280175_c0_g2_i1&TRINITY_DN332019_c0_g5_i1&11..1045@gi|823453441|ref|XP_002187397.2|	LOC100229080	-3.91243	3.91243	0.724381	17.5783	0.00042182	0.0217806
TRINITY_DN249428_c0_g1_i1&530..1588@gi|449482898|ref|XP_002197500.2|	FIGF	0.936148	-0.936148	5.18597	17.5536	0.00042478	0.0218588
TRINITY_DN301809_c6_g1_i2&TRINITY_DN305424_c4_g3_i4&550..2283@gi|823455717|ref|XP_012426959.1|	ARPP21	-0.70976	0.70976	6.01042	17.4907	0.000432434	0.0221773
TRINITY_DN328061_c0_g2_i3&TRINITY_DN272689_c0_g1_i1&TRINITY_DN328061_c0_g3_i1&TRINITY_DN269966_c0_g1_i1&TRINITY_DN328061_c0_g4_i1&51..1961@gi|823464153|ref|XP_012430439.1|	SLC39A10	1.41419	-1.41419	2.44418	17.4715	0.000434798	0.0222232
TRINITY_DN305347_c0_g3_i6&418..3234@gi|823473888|ref|XP_012432911.1|	PAM	1.30804	-1.30804	4.15038	17.3697	0.000447567	0.0227988
TRINITY_DN329523_c0_g5_i1&TRINITY_DN291175_c0_g1_i2&179..4903@gi|449478052|ref|XP_002193651.2|	PAPPA	-1.33883	1.33883	2.44296	22.826	0.000449164	0.0228033
TRINITY_DN327935_c0_g2_i1&TRINITY_DN327429_c1_g12_i2&TRINITY_DN327429_c1_g11_i1&738..4808@gi|224052891|ref|XP_002186755.1|	ATRNL1	-0.634921	0.634921	6.86445	24.0541	0.000451616	0.0228512
TRINITY_DN275684_c0_g1_i3&TRINITY_DN324154_c3_g1_i1&TRINITY_DN193300_c0_g1_i1&TRINITY_DN332977_c1_g1_i1&52..3327@gi|823472276|ref|XP_012426174.1|	SIK2	-1.1067	1.1067	4.67194	17.1928	0.000470763	0.0237406
TRINITY_DN288259_c0_g4_i1&281..706@gi|224086587|ref|XP_002198235.1|	RAMP2	-1.07693	1.07693	3.23905	22.6002	0.000473873	0.023818
TRINITY_DN301198_c0_g8_i1&TRINITY_DN315918_c0_g4_i1&30..1586@gi|224071924|ref|XP_002196150.1|	TBX5	0.627718	-0.627718	7.3718	19.6036	0.000483413	0.0241959
TRINITY_DN302110_c0_g3_i2&97..780@gi|823456638|ref|XP_012427327.1|	GMNN	-1.41933	1.41933	2.97601	17.0918	0.000484591	0.0241959
TRINITY_DN319139_c1_g2_i4&TRINITY_DN319139_c1_g2_i2&TRINITY_DN319139_c1_g2_i1&87..1148@gi|224054783|ref|XP_002192023.1|	PRKAG3	1.21603	-1.21603	4.78305	17.0656	0.000488258	0.0242989
TRINITY_DN317564_c2_g1_i4&629..1843@gi|449492355|ref|XP_002197801.2|	SLC22A23	-0.842766	0.842766	5.03804	17.0058	0.000496732	0.0246395
TRINITY_DN314505_c2_g2_i5&194..841@gi|823464917|ref|XP_012430767.1|	MOB3C	-1.00931	1.00931	3.49835	32.3685	0.000499207	0.0246814
TRINITY_DN234829_c0_g1_i1&90..374@gi|823472568|ref|XP_012426305.1|	LOC100220151	1.50884	-1.50884	4.15743	16.9467	0.000505253	0.024899
TRINITY_DN150576_c0_g2_i1&28..921@gi|823455079|ref|XP_012424774.1|	CCND2	0.82481	-0.82481	4.67322	16.9315	0.000507482	0.0249276
TRINITY_DN326990_c0_g1_i2&234..3692@gi|823469785|ref|XP_012433765.1|	TSC1	-0.637782	0.637782	6.4643	24.4015	0.00050927	0.0249344
TRINITY_DN221678_c0_g1_i1&196..1311@gi|449484747|ref|XP_004176008.1|	PRSS23	-1.03637	1.03637	6.1242	16.8333	0.000522082	0.0254793
TRINITY_DN314165_c7_g2_i4&512..1441@gi|823466396|ref|XP_012433979.1|	ABHD17C	0.78454	-0.78454	4.65581	41.7517	0.000529386	0.0257527
TRINITY_DN288109_c0_g11_i1&136..627@gi|449480540|ref|XP_002187319.2|	UBE2H	-0.656449	0.656449	5.95697	16.7987	0.000532507	0.0258215
TRINITY_DN330438_c0_g2_i5&TRINITY_DN330438_c0_g5_i1&TRINITY_DN330438_c0_g2_i2&TRINITY_DN330438_c0_g3_i1&TRINITY_DN302586_c1_g5_i1&TRINITY_DN302586_c1_g6_i1&TRINITY_DN302586_c1_g4_i7&TRINITY_DN331430_c0_g1_i4&TRINITY_DN331430_c0_g1_i14&TRINITY_DN331430_c0_g1_i12&TRINITY_DN331430_c0_g1_i8&TRINITY_DN305971_c0_g1_i4&TRINITY_DN288330_c0_g7_i1&TRINITY_DN331430_c0_g1_i9&TRINITY_DN331430_c0_g4_i3&TRINITY…	HMCN1	1.00886	-1.00886	4.09303	16.7434	0.000535863	0.0259012
TRINITY_DN300787_c4_g23_i1&31..999@gi|224081686|ref|XP_002195277.1|	TRIM63	-0.667966	0.667966	8.0714	16.7229	0.000539053	0.0259724
TRINITY_DN284987_c0_g3_i1&45..335@gi|224076234|ref|XP_002193593.1|	CCL13	1.21901	-1.21901	5.58661	16.6895	0.000544314	0.0261426
TRINITY_DN300773_c0_g12_i14&135..2567@gi|823452489|ref|XP_012425102.1|	HSPH1	2.50144	-2.50144	4.13025	16.6659	0.000548063	0.0262394
TRINITY_DN272643_c0_g2_i1&TRINITY_DN305424_c4_g3_i9&TRINITY_DN305424_c4_g3_i1&1..2115@gi|823455713|ref|XP_012426957.1|	ARPP21	-0.975025	0.975025	4.04228	16.6348	0.000553033	0.0263938
TRINITY_DN300140_c1_g2_i9&824..2155@gi|823452695|ref|XP_012425182.1|	KIAA0226L	-1.93064	1.93064	2.23615	16.6113	0.000556842	0.026492
TRINITY_DN322006_c0_g5_i1&42..221@gi|823480628|ref|XP_012431302.1|	LOC105759582	-1.17667	1.17667	3.14684	16.5869	0.000560808	0.0265971
TRINITY_DN333214_c0_g7_i5&TRINITY_DN333214_c0_g7_i1&684..4655@gi|449479348|ref|XP_002190394.2|	CASKIN2	-0.971868	0.971868	4.16555	16.5315	0.000569954	0.0269463
TRINITY_DN309388_c0_g3_i11&105..2750@gi|224091425|ref|XP_002187727.1|	HMGCR	0.788964	-0.788964	4.78726	16.5191	0.000572009	0.0269593
TRINITY_DN319422_c0_g3_i14&1533..2894@gi|823471274|ref|XP_012425715.1|	SLC52A3	-1.50415	1.50415	3.71369	16.4622	0.000581603	0.0273263
TRINITY_DN316451_c2_g1_i3&196..489@gi|449483454|ref|XP_002195860.2|	METTL21C	-1.03082	1.03082	4.08758	16.3596	0.000599354	0.0279878
TRINITY_DN317337_c0_g1_i5&1071..2693@gi|823468218|ref|XP_012431124.1|	P4HA2	1.35364	-1.35364	3.28857	16.357	0.000599819	0.0279878
TRINITY_DN299732_c0_g2_i2&4095..4742@gi|823475237|ref|XP_002189402.3|	RGMA	0.786499	-0.786499	4.61087	16.3429	0.000602304	0.0279878
TRINITY_DN223840_c1_g1_i1&277..1281@gi|350536565|ref|NP_001232720.1|	AHSA1	0.623033	-0.623033	6.7066	34.0433	0.000603397	0.0279878
TRINITY_DN271416_c0_g1_i1&TRINITY_DN322935_c2_g4_i1&109..1773@gi|823471868|ref|XP_012425965.1|	TACC1	-0.79184	0.79184	6.42537	16.3175	0.000606812	0.0279878
TRINITY_DN182944_c0_g1_i2&TRINITY_DN328307_c0_g1_i2&357..1853@gi|823469836|ref|XP_012433787.1|	SLC25A25	0.810599	-0.810599	6.17325	16.309	0.000608327	0.0279878
TRINITY_DN309255_c2_g5_i7&TRINITY_DN309255_c2_g5_i3&109..2193@gi|823469164|ref|XP_012433483.1|	ADRBK2	-0.722138	0.722138	5.0293	22.351	0.000609236	0.0279878
TRINITY_DN322787_c2_g14_i1&TRINITY_DN322787_c2_g2_i4&TRINITY_DN322453_c2_g19_i3&TRINITY_DN330640_c85_g1_i1&TRINITY_DN295020_c2_g2_i1&TRINITY_DN333469_c46_g1_i1&206..5989@gi|823471352|ref|XP_012425735.1|	MYH7B	0.69941	-0.69941	9.41981	16.2925	0.000611284	0.0279878
TRINITY_DN252043_c0_g1_i2&1091..3184@gi|823453089|ref|XP_012425334.1|	FBXO40	0.615561	-0.615561	8.83159	25.4942	0.000613932	0.0279878
TRINITY_DN325016_c3_g5_i11&TRINITY_DN325016_c3_g5_i6&197..5146@gi|823462367|ref|XP_002197785.2|	PIK3C2A	0.613463	-0.613463	8.24543	25.1949	0.000614181	0.0279878
TRINITY_DN329168_c1_g4_i13&164..3313@gi|823469670|ref|XP_012433716.1|	RAPGEF1	-0.994436	0.994436	4.55614	16.2424	0.000620359	0.0281844
TRINITY_DN315943_c3_g4_i6&1026..2801@gi|823468880|ref|XP_012433352.1|	IL21R	1.21109	-1.21109	2.86547	16.1478	0.00063791	0.028895
TRINITY_DN332922_c1_g2_i2&TRINITY_DN332922_c1_g3_i1&366..3470@gi|224066483|ref|XP_002193084.1|	FRMD4B	1.03363	-1.03363	3.36447	16.1166	0.000643818	0.0290756
TRINITY_DN326997_c0_g5_i1&1..1560@gi|449488255|ref|XP_004176108.1|	PLAT	-0.805382	0.805382	4.57987	16.0942	0.000648092	0.0291773
TRINITY_DN331714_c0_g2_i4&96..2912@gi|823471651|ref|XP_012425851.1|	CEP104	-0.758615	0.758615	4.75287	17.8971	0.000649927	0.0291773
TRINITY_DN317670_c2_g3_i2&119..1138@gi|823456573|ref|XP_012427301.1|	LOC100223410	-1.00365	1.00365	5.11006	16.0122	0.00066403	0.0297222
TRINITY_DN310437_c0_g1_i6&122..3034@gi|823458639|ref|XP_012428126.1|	FIG4	-0.687795	0.687795	5.36046	27.6652	0.000667086	0.0297709
TRINITY_DN288278_c0_g1_i3&150..2120@gi|224094410|ref|XP_002188998.1|	HAL	-2.81771	2.81771	0.733407	15.9653	0.000673328	0.029887
TRINITY_DN60977_c0_g2_i1&112..360@gi|823475692|ref|XP_012426480.1|	LOC105758896	4.90238	-4.90238	-1.45043	17.3473	0.000673637	0.029887
TRINITY_DN146028_c0_g1_i1&TRINITY_DN314631_c2_g3_i4&171..2384@gi|823452190|ref|XP_012424986.1|	IRS2	-0.964094	0.964094	5.29282	15.855	0.000695772	0.0307788
TRINITY_DN289930_c0_g1_i1&252..1133@gi|224093470|ref|XP_002189025.1|	CRELD2	0.869035	-0.869035	5.01565	15.726	0.000723087	0.0318938
TRINITY_DN300773_c0_g12_i5&135..2699@gi|228480302|ref|NP_001153205.1|	HSPH1	1.72143	-1.72143	4.60641	15.7116	0.00072621	0.0319385
TRINITY_DN288577_c0_g2_i1&93..1385@gi|224081746|ref|XP_002196557.1|	FUCA1	-0.919987	0.919987	3.75273	16.5355	0.000735584	0.0322569
TRINITY_DN328730_c0_g1_i1&248..3658@gi|224044222|ref|XP_002193620.1|	DUSP27	0.68359	-0.68359	6.90448	15.6378	0.00074246	0.0324644
TRINITY_DN319544_c3_g1_i4&78..794@gi|449492683|ref|XP_002193316.2|	CREB5	-0.806688	0.806688	4.35845	17.5848	0.000745766	0.032515
TRINITY_DN304922_c0_g2_i6&89..1336@gi|224080935|ref|XP_002198374.1|	AP3M2	-1.49717	1.49717	3.75541	15.6064	0.000749475	0.0325828
TRINITY_DN282019_c0_g1_i1&375..1019@gi|823466380|ref|XP_012433911.1|	ZFAND6	-0.607943	0.607943	7.04442	16.4652	0.000760354	0.0328475
TRINITY_DN122711_c0_g2_i1&TRINITY_DN308749_c1_g13_i1&2..1147@gi|449494011|ref|XP_002194999.2|	GATA6	-0.654566	0.654566	5.697	19.4175	0.000763411	0.0328475
TRINITY_DN319247_c3_g1_i11&TRINITY_DN476611_c0_g1_i1&TRINITY_DN319247_c3_g1_i7&TRINITY_DN319247_c1_g1_i1&232..2709@gi|449493864|ref|XP_002187348.2|	MOCOS	0.687217	-0.687217	5.74864	15.5312	0.0007666	0.0328475
TRINITY_DN320926_c0_g7_i1&TRINITY_DN320926_c0_g1_i1&842..2056@gi|224087811|ref|XP_002194831.1|	DAZAP1	-0.687154	0.687154	5.28919	18.9091	0.000767798	0.0328475
TRINITY_DN242359_c0_g1_i1&737..1228@gi|350538203|ref|NP_001232323.1|	MID1IP1	0.85816	-0.85816	6.40819	15.5255	0.000767918	0.0328475
TRINITY_DN303859_c0_g1_i5&386..3106@gi|823466655|ref|XP_012425515.1|	BCAR1	-1.03929	1.03929	4.12164	15.5226	0.000768591	0.0328475
TRINITY_DN305281_c0_g2_i1&60..917@gi|224049611|ref|XP_002198264.1|	PPP1R3B	1.03889	-1.03889	3.22125	23.0034	0.000774439	0.0330042
TRINITY_DN281192_c0_g2_i4&206..1696@gi|449484045|ref|XP_002198058.2|	KPNA3	0.638574	-0.638574	5.9315	20.2304	0.000778371	0.0330673
TRINITY_DN318727_c1_g6_i2&3..2738@gi|823461252|ref|XP_004174557.2|	IGHMBP2	-0.791031	0.791031	4.42335	20.1342	0.000780292	0.0330673
TRINITY_DN329671_c1_g2_i9&TRINITY_DN329671_c1_g2_i10&149..3820@gi|823459558|ref|XP_012428770.1|	AFF1	0.623972	-0.623972	6.14746	18.4702	0.000797315	0.0335644
TRINITY_DN289931_c0_g1_i2&2..313@gi|823454673|ref|XP_012424629.1|	LOC100222446	2.31048	-2.31048	1.76009	15.3953	0.000798665	0.0335644
TRINITY_DN328552_c5_g1_i2&TRINITY_DN315600_c2_g1_i5&TRINITY_DN315600_c2_g2_i1&274..2049@gi|823467435|ref|XP_012428531.1|	FOXP1	-1.04693	1.04693	3.2027	17.4614	0.000798676	0.0335644
TRINITY_DN319989_c0_g3_i7&40..1695@gi|823453922|ref|XP_012424332.1|	SEMA3A	4.27319	-4.27319	1.6203	15.3513	0.000809369	0.0338354
TRINITY_DN310826_c0_g2_i1&TRINITY_DN310826_c0_g1_i1&167..1210@gi|449486649|ref|XP_004174312.1|	ANGPTL7	2.03993	-2.03993	1.75458	15.3503	0.000809598	0.0338354
TRINITY_DN326460_c1_g2_i1&TRINITY_DN320656_c0_g1_i1&662..1288@gi|224073895|ref|XP_002188154.1|	RBM18	0.673843	-0.673843	5.41221	39.5902	0.000812541	0.0338648
TRINITY_DN320302_c1_g1_i7&98..682@gi|823464095|ref|XP_002189073.3|	COQ10B	1.11246	-1.11246	6.19088	15.3274	0.000815228	0.0338835
TRINITY_DN259413_c0_g3_i1&TRINITY_DN318620_c1_g2_i1&330..1643@gi|449495157|ref|XP_004174250.1|	MYC	-1.41276	1.41276	2.09282	20.5334	0.000825239	0.0342056
TRINITY_DN325414_c0_g1_i2&380..1663@gi|823471310|ref|XP_012425722.1|	JPH2	0.599668	-0.599668	7.51483	18.5089	0.000836166	0.0345638
TRINITY_DN292659_c1_g1_i1&894..980@gi|350536403|ref|NP_001232712.1|	DKK3	-1.53743	1.53743	2.01347	15.1994	0.000847506	0.0349371
TRINITY_DN315001_c1_g1_i1&373..1089@gi|224051411|ref|XP_002200548.1|	EGLN3	-0.886091	0.886091	6.24748	15.1688	0.000855441	0.0351684
TRINITY_DN282814_c0_g2_i1&95..1348@gi|823460826|ref|XP_004177276.2|	SEPT6	0.602998	-0.602998	6.78411	21.3582	0.000875638	0.0358952
TRINITY_DN106800_c0_g1_i1&TRINITY_DN60600_c0_g1_i1&188..1264@gi|224043042|ref|XP_002198239.1|	P2RY8	3.14793	-3.14793	-0.100078	15.0839	0.000877865	0.0358952
TRINITY_DN327851_c0_g1_i1&TRINITY_DN330184_c5_g7_i8&TRINITY_DN324056_c0_g1_i1&TRINITY_DN330184_c5_g4_i7&757..13092@gi|823462795|ref|XP_012429877.1|	ANK3	-0.650647	0.650647	8.97022	15.0271	0.000893201	0.0364238
TRINITY_DN242667_c0_g1_i1&171..521@gi|224091521|ref|XP_002188180.1|	LOC100224184	-2.07827	2.07827	2.42984	15.0068	0.000898771	0.0365525
TRINITY_DN301370_c2_g1_i17&TRINITY_DN301370_c2_g1_i14&345..3233@gi|449514591|ref|XP_002194599.2|	KANK1	-0.653835	0.653835	5.56184	21.8017	0.000914763	0.0371031
TRINITY_DN222504_c0_g2_i1&TRINITY_DN300373_c1_g2_i2&TRINITY_DN270117_c0_g1_i1&TRINITY_DN285797_c0_g3_i1&3..2903@gi|823470471|ref|XP_012434063.1|	CACNA1G	2.25842	-2.25842	1.80684	14.8815	0.000933932	0.0377793
TRINITY_DN298295_c2_g4_i1&75..1475@gi|224062995|ref|XP_002187586.1|	CTDSPL2	0.868582	-0.868582	4.94979	14.8258	0.000950053	0.0382663
TRINITY_DN277682_c0_g2_i2&238..720@gi|823464143|ref|XP_012430436.1|	PPIL3	0.951738	-0.951738	3.51869	34.5646	0.000951031	0.0382663
TRINITY_DN296430_c1_g1_i1&77..733@gi|224083050|ref|XP_002188341.1|	TRAPPC4	-0.664966	0.664966	5.40448	26.1331	0.000970057	0.0389027
TRINITY_DN312857_c5_g2_i4&103..2358@gi|823474655|ref|XP_002188010.3|	CAST	-0.6061	0.6061	6.44063	16.5987	0.000971989	0.0389027
TRINITY_DN323289_c0_g1_i9&6024..8228@gi|823462128|ref|XP_012429602.1|	MADD	-0.843444	0.843444	4.03342	16.6738	0.000974734	0.0389096
TRINITY_DN329300_c2_g1_i7&TRINITY_DN297887_c0_g12_i1&TRINITY_DN333960_c0_g1_i2&TRINITY_DN255073_c1_g2_i4&TRINITY_DN30992_c0_g1_i1&TRINITY_DN320515_c0_g4_i1&TRINITY_DN237742_c0_g4_i1&TRINITY_DN278894_c0_g2_i1&TRINITY_DN278894_c0_g3_i1&484..3159@gi|823472860|ref|XP_012426450.1|	ANKS1A	-1.14252	1.14252	4.10545	14.6529	0.0010021	0.0398969
TRINITY_DN320392_c1_g15_i1&204..1472@gi|224064228|ref|XP_002190619.1|	C11H16orf70	-0.609703	0.609703	6.1838	18.9733	0.0010073	0.0399421
TRINITY_DN308778_c0_g2_i2&588..1964@gi|823462418|ref|XP_012429720.1|	PSEN1	0.638331	-0.638331	5.71654	21.0261	0.00100852	0.0399421
TRINITY_DN305664_c0_g3_i1&125..3646@gi|823465690|ref|XP_012431157.1|	MCF2L2	1.57056	-1.57056	2.36078	14.5257	0.00104236	0.0411744
TRINITY_DN330057_c1_g6_i9&TRINITY_DN330057_c1_g6_i2&TRINITY_DN330057_c1_g6_i1&385..3963@gi|823474393|ref|XP_012433123.1|	AGTPBP1	-0.70197	0.70197	7.33241	14.5068	0.00104849	0.041309
TRINITY_DN322747_c4_g1_i14&75..3938@gi|449483091|ref|XP_002193367.2|	MAP3K15	0.762297	-0.762297	6.70357	14.4788	0.00105767	0.0415625
TRINITY_DN322287_c0_g5_i1&2..1123@gi|224047462|ref|XP_002199395.1|	PEX13	-0.604307	0.604307	6.27807	28.2728	0.00106754	0.0418417
TRINITY_DN334075_c1_g2_i1&3..1955@gi|823468158|ref|XP_002189966.3|	LOC100229617	1.61616	-1.61616	6.61832	14.4195	0.00107737	0.0421178
TRINITY_DN300195_c0_g3_i1&143..1258@gi|224088691|ref|XP_002193813.1|	LRRC2	-0.584682	0.584682	8.21939	16.5772	0.00108695	0.0423826
TRINITY_DN276799_c0_g2_i3&918..1781@gi|823467277|ref|XP_012427985.1|	LOC100228780	-0.91174	0.91174	3.69626	14.361	0.00109721	0.0426725
TRINITY_DN316101_c0_g5_i4&201..1700@gi|823463715|ref|XP_012430267.1|	LOC100222644	6.64994	-6.64994	-0.642938	15.4781	0.00110486	0.0427968
TRINITY_DN190749_c0_g1_i1&298..501@gi|224094511|ref|XP_002192623.1|	MGP	-0.866235	0.866235	8.21775	14.3353	0.00110606	0.0427968
TRINITY_DN256799_c3_g13_i1&88..486@gi|823471971|ref|XP_012426051.1|	FABP3	-0.814794	0.814794	10.4699	14.215	0.00114847	0.0443243
TRINITY_DN322510_c0_g2_i6&371..1840@gi|823453831|ref|XP_012424296.1|	PFKFB3	-2.72282	2.72282	1.14124	14.1786	0.00116167	0.04472
TRINITY_DN320027_c2_g20_i1&TRINITY_DN320027_c2_g4_i1&TRINITY_DN285259_c0_g2_i2&TRINITY_DN331817_c0_g13_i1&TRINITY_DN331817_c0_g4_i3&TRINITY_DN331817_c0_g4_i1&TRINITY_DN331817_c0_g17_i1&TRINITY_DN315475_c0_g2_i1&124..5874@gi|823470659|ref|XP_012424104.1|	MYO18A	-0.595814	0.595814	6.4467	14.5697	0.00116577	0.044764
TRINITY_DN316103_c2_g3_i1&497..928@gi|823468323|ref|XP_012431813.1|	FAM195A	-0.848892	0.848892	7.64819	14.1427	0.00117484	0.0449978
TRINITY_DN307947_c0_g1_i1&765..1115@gi|224065785|ref|XP_002189748.1|	TMEM115	-0.753338	0.753338	4.50309	21.9194	0.00118222	0.0451662
TRINITY_DN20680_c0_g1_i1&TRINITY_DN326067_c0_g5_i9&112..4467@gi|449493930|ref|XP_002191117.2|	LRRC16A	-0.759491	0.759491	4.75702	14.0966	0.00119199	0.0454249
TRINITY_DN303232_c0_g2_i4&1110..2144@gi|224046437|ref|XP_002199762.1|	SNX16	-0.751016	0.751016	4.50211	16.2946	0.00119792	0.0455361
TRINITY_DN379493_c0_g1_i1&TRINITY_DN89436_c0_g1_i1&TRINITY_DN407374_c0_g1_i1&TRINITY_DN356093_c0_g1_i1&TRINITY_DN388303_c0_g1_i1&TRINITY_DN116353_c0_g2_i1&3..2732@gi|224062649|ref|XP_002199476.1|	KIAA1024	-2.21839	2.21839	0.442921	16.785	0.00120844	0.0458206
TRINITY_DN308962_c2_g1_i7&TRINITY_DN321179_c1_g2_i25&96..2492@gi|823459509|ref|XP_012428748.1|	GAB1	-0.706149	0.706149	4.85771	14.6011	0.00121926	0.0461153
TRINITY_DN323811_c0_g1_i2&387..2468@gi|224052269|ref|XP_002188169.1|	RHOBTB1	-1.13042	1.13042	6.03459	13.9915	0.00123217	0.0464876
TRINITY_DN281904_c0_g2_i1&209..1486@gi|823453725|ref|XP_002188156.3|	GDI2	-0.646227	0.646227	5.62545	13.9386	0.00125292	0.047153
TRINITY_DN287763_c0_g1_i1&237..1160@gi|823467258|ref|XP_012427914.1|	DNASE1L3	1.18908	-1.18908	2.60553	25.0891	0.00126571	0.0474978
TRINITY_DN331757_c5_g1_i1&142..1125@gi|224043653|ref|XP_002186547.1|	CHORDC1	0.588252	-0.588252	6.56514	20.8719	0.00126837	0.0474978
TRINITY_DN322323_c0_g2_i1&180..929@gi|224073694|ref|XP_002196261.1|	AGPAT2	-1.24961	1.24961	6.00404	13.8833	0.00127509	0.0475353
TRINITY_DN305416_c0_g1_i1&76..729@gi|823470209|ref|XP_002187064.3|	LOC100229366	-0.724343	0.724343	4.68664	14.2328	0.00128369	0.0475353
TRINITY_DN322558_c1_g4_i1&2..2128@gi|224051863|ref|XP_002200403.1|	SIX4	-0.674302	0.674302	5.37974	13.862	0.00128372	0.0475353
TRINITY_DN328128_c2_g3_i1&TRINITY_DN328128_c2_g4_i1&198..3230@gi|449486501|ref|XP_002186769.2|	ATP9A	-0.952953	0.952953	5.99745	13.862	0.00128373	0.0475353
TRINITY_DN298292_c0_g2_i1&3772..5421@gi|449494417|ref|XP_004175302.1|	PDP1	0.80421	-0.80421	8.32231	13.8587	0.00128508	0.0475353
TRINITY_DN324340_c2_g1_i2&2256..5903@gi|823464016|ref|XP_004176761.2|	ADCY5	0.576488	-0.576488	8.37449	29.9184	0.00129275	0.0477024
TRINITY_DN367170_c0_g1_i1&251..394@gi|823462302|ref|XP_012429670.1|	SYT13	4.99447	-4.99447	-1.67692	14.8818	0.00130241	0.0479421
TRINITY_DN323272_c0_g7_i1&99..2120@gi|224050268|ref|XP_002187567.1|	LOC100190340	-0.594642	0.594642	6.19407	20.4892	0.0013135	0.0482327
TRINITY_DN318076_c0_g3_i1&386..1396@gi|449473631|ref|XP_004176358.1|	ABHD6	-0.629658	0.629658	5.60911	18.3285	0.00133057	0.0486596
TRINITY_DN323535_c1_g2_i3&TRINITY_DN323535_c1_g1_i1&204..2081@gi|224048399|ref|XP_002197322.1|	KLHL32	-1.21664	1.21664	2.98877	13.7469	0.00133155	0.0486596
TRINITY_DN322211_c0_g2_i1&520..2223@gi|224052119|ref|XP_002191015.1|	LOC100225471	-0.64307	0.64307	5.40845	18.8402	0.00138305	0.0504197
TRINITY_DN298898_c1_g4_i3&293..871@gi|350535330|ref|NP_001232665.1|	LOC100190429	2.14011	-2.14011	6.54831	13.5623	0.00141241	0.0513662
TRINITY_DN297646_c0_g1_i1&150..1694@gi|449493396|ref|XP_002190105.2|	KCNG2	1.73718	-1.73718	2.24531	13.5536	0.00141632	0.051385
TRINITY_DN329682_c2_g1_i2&TRINITY_DN287376_c0_g2_i1&1943..3292@gi|823460238|ref|XP_012429036.1|	CPEB2	0.659571	-0.659571	5.99933	13.5317	0.00142633	0.0516243
TRINITY_DN315570_c3_g1_i2&328..1485@gi|224096384|ref|XP_002197931.1|	ADIPOR2	-0.677035	0.677035	7.8185	13.4925	0.00144435	0.0521273
TRINITY_DN281795_c0_g1_i2&172..1065@gi|823454471|ref|XP_002192434.3|	SERHL2	-0.768753	0.768753	4.30898	16.7546	0.00144971	0.0521273
TRINITY_DN310786_c0_g1_i2&155..751@gi|350540002|ref|NP_001232104.1|	CTSB	-0.666214	0.666214	8.93036	13.4792	0.00145056	0.0521273
TRINITY_DN323428_c0_g1_i3&198..1583@gi|449492234|ref|XP_004175554.1|	LOC100220976	0.779383	-0.779383	4.39449	13.4343	0.00147164	0.0526612
TRINITY_DN297747_c0_g4_i1&TRINITY_DN212067_c0_g4_i1&TRINITY_DN147255_c0_g1_i1&TRINITY_DN302072_c0_g2_i2&600..2183@gi|823464714|ref|XP_012430684.1|	NEXN	1.01808	-1.01808	4.10038	13.4327	0.00147238	0.0526612
TRINITY_DN330596_c2_g1_i1&1..681@gi|224048927|ref|XP_002186842.1|	GATA4	0.624735	-0.624735	7.94665	13.4089	0.0014837	0.0529408
TRINITY_DN293947_c0_g4_i15&172..9657@gi|823474431|ref|XP_012433137.1|	VPS13A	0.570678	-0.570678	7.43601	13.5234	0.00149533	0.0532301
TRINITY_DN322510_c0_g2_i1&371..1840@gi|823453833|ref|XP_012424297.1|	PFKFB3	-1.14171	1.14171	2.6699	13.5356	0.00150345	0.0533936
TRINITY_DN313744_c0_g3_i1&94..1326@gi|823461800|ref|XP_012429479.1|	VRK1	-0.943793	0.943793	3.4103	20.3721	0.0015283	0.0540586
TRINITY_DN310235_c1_g5_i2&TRINITY_DN324026_c4_g17_i1&TRINITY_DN324026_c4_g15_i3&307..3567@gi|823460542|ref|XP_012429160.1|	C4H20orf194	-0.742367	0.742367	7.10426	13.315	0.00152932	0.0540586
TRINITY_DN332550_c0_g1_i2&TRINITY_DN332550_c0_g1_i1&2..3244@gi|823459319|ref|XP_012428678.1|	BMP2K	-0.73336	0.73336	7.6556	13.3053	0.00153411	0.0541016
TRINITY_DN316868_c0_g2_i3&161..3409@gi|449504549|ref|XP_002200375.2|	JAG2	0.638319	-0.638319	5.4104	13.289	0.00154225	0.054262
TRINITY_DN293973_c0_g2_i1&1601..4177@gi|823453983|ref|XP_012424361.1|	ZBED4	0.782556	-0.782556	5.0606	13.2646	0.00155443	0.0545637
TRINITY_DN315825_c0_g1_i1&193..1125@gi|350539475|ref|NP_001232378.1|	HMOX2	-0.637226	0.637226	6.48943	13.2419	0.00156589	0.0548357
TRINITY_DN296187_c0_g1_i1&538..1467@gi|823468890|ref|XP_012433355.1|	WIPI2	-0.633209	0.633209	5.4362	15.7654	0.00157184	0.0548357
TRINITY_DN226051_c0_g1_i2&TRINITY_DN460388_c0_g1_i1&20..487@gi|823481510|ref|XP_012432008.1|	LOC105760180	5.6367	-5.6367	-0.554276	13.2278	0.00157305	0.0548357
TRINITY_DN320380_c3_g2_i1&98..1351@gi|224052400|ref|XP_002196699.1|	AP3M1	-0.56834	0.56834	7.2853	23.0021	0.00158833	0.0551072
TRINITY_DN331137_c4_g5_i5&53..1705@gi|449509317|ref|XP_002191717.2|	SOAT1	-0.923819	0.923819	3.47286	24.4212	0.00159078	0.0551072
TRINITY_DN330136_c0_g10_i1&6..317@gi|224048033|ref|XP_002198558.1|	NOX3	1.97094	-1.97094	0.69397	17.8809	0.00159301	0.0551072
TRINITY_DN303654_c1_g7_i2&66..1205@gi|224087687|ref|XP_002194076.1|	LOC100227115	-1.08666	1.08666	3.27128	13.1781	0.00159861	0.0551072
TRINITY_DN320690_c0_g1_i2&212..1024@gi|224076328|ref|XP_002194188.1|	PITPNA	-0.689608	0.689608	4.8438	32.1025	0.00159905	0.0551072
TRINITY_DN311937_c0_g1_i1&29..604@gi|823458122|ref|XP_012427911.1|	NTPCR	0.77118	-0.77118	4.26412	24.5012	0.00160802	0.0552903
TRINITY_DN419144_c0_g1_i1&TRINITY_DN135046_c0_g1_i1&TRINITY_DN78031_c0_g1_i1&62..679@gi|823466227|ref|XP_002197520.3|	LOC100220690	-4.18569	4.18569	-1.16781	13.0604	0.00166098	0.0569816
TRINITY_DN280831_c0_g1_i1&116..1207@gi|224051059|ref|XP_002199987.1|	LOC100218055	0.56999	-0.56999	6.75372	35.6492	0.00166745	0.0570743
TRINITY_DN305194_c0_g4_i1&3598..4395@gi|449474059|ref|XP_004176990.1|	SYNPR	0.805275	-0.805275	4.99042	13.0388	0.00167272	0.0571253
TRINITY_DN313148_c2_g1_i3&TRINITY_DN15397_c0_g2_i1&TRINITY_DN317197_c3_g39_i1&746..2557@gi|823474332|ref|XP_012433101.1|	PDE4D	-0.811892	0.811892	7.02247	12.9742	0.00170833	0.0582102
TRINITY_DN324297_c0_g5_i10&TRINITY_DN324297_c0_g13_i2&333..2585@gi|823456550|ref|XP_012427291.1|	EPB41L4B	0.88044	-0.88044	6.11241	12.895	0.00175317	0.0594532
TRINITY_DN215295_c0_g1_i1&TRINITY_DN248756_c0_g1_i1&36..2024@gi|823466311|ref|XP_012433669.1|	SV2B	-2.18889	2.18889	0.426859	18.4919	0.00175442	0.0594532
TRINITY_DN318906_c0_g2_i1&464..2461@gi|823453950|ref|XP_012424345.1|	PTPN12	0.587563	-0.587563	6.05684	26.8652	0.00175986	0.0594532
TRINITY_DN213652_c0_g1_i1&TRINITY_DN308262_c0_g1_i2&TRINITY_DN277289_c0_g1_i1&TRINITY_DN290969_c0_g1_i2&2..5695@gi|823458337|ref|XP_012427997.1|	MLLT4	0.800833	-0.800833	4.06305	12.8822	0.00176053	0.0594532
TRINITY_DN282610_c0_g1_i4&243..1145@gi|224051436|ref|XP_002200554.1|	NFKBIA	-0.680528	0.680528	4.86491	13.727	0.00176883	0.0596005
TRINITY_DN297685_c1_g4_i11&537..2555@gi|823452474|ref|XP_012425095.1|	TMCO3	0.597822	-0.597822	5.86466	18.2898	0.00177374	0.0596331
TRINITY_DN322993_c4_g5_i1&TRINITY_DN322993_c4_g9_i1&587..7186@gi|823462210|ref|XP_012429637.1|	AKAP6	0.559629	-0.559629	8.38715	15.6366	0.00179027	0.0597764
TRINITY_DN311087_c4_g2_i23&485..3283@gi|823452352|ref|XP_012425047.1|	INPP4A	-1.04325	1.04325	6.15902	12.8284	0.00179189	0.0597764
TRINITY_DN326290_c0_g3_i7&TRINITY_DN326290_c0_g3_i2&TRINITY_DN326290_c0_g3_i1&126..3929@gi|823460934|ref|XP_012428594.1|	AFF2	1.00929	-1.00929	3.07087	20.7066	0.00179268	0.0597764
TRINITY_DN508230_c0_g1_i1&TRINITY_DN150221_c0_g1_i1&TRINITY_DN301099_c0_g2_i1&TRINITY_DN326239_c0_g2_i1&57..1118@gi|224170273|ref|XP_002188748.1|	LOC100222735	1.90156	-1.90156	2.04886	12.8251	0.00179381	0.0597764
TRINITY_DN308440_c0_g1_i5&631..1512@gi|823461547|ref|XP_012429376.1|	TGFB3	0.657803	-0.657803	5.11154	21.6868	0.00179926	0.0597767
TRINITY_DN178608_c0_g2_i1&TRINITY_DN265462_c0_g1_i1&198..893@gi|449484359|ref|XP_004186165.1|	SHISA2	0.851838	-0.851838	5.7146	12.809	0.00180335	0.0597767
TRINITY_DN324105_c1_g1_i1&168..677@gi|449486185|ref|XP_002190369.2|	SDC4	-0.828305	0.828305	3.83007	16.6152	0.00180567	0.0597767
TRINITY_DN329031_c2_g2_i3&TRINITY_DN329031_c2_g2_i4&53..619@gi|823477886|ref|XP_002191636.3|	LOC100222421	-5.28384	5.28384	-1.75011	13.7234	0.00181083	0.0598169
TRINITY_DN318608_c0_g1_i2&3..146@gi|823472817|ref|XP_012426431.1|	LOC101233260	-1.87766	1.87766	1.56224	12.778	0.00182184	0.0600492
TRINITY_DN312518_c0_g2_i3&122..844@gi|823474838|ref|XP_012428413.1|	SLC5A6	-0.854392	0.854392	4.77834	12.7504	0.00183845	0.060465
TRINITY_DN320030_c0_g2_i1&TRINITY_DN320030_c0_g6_i1&64..1410@gi|224060798|ref|XP_002193131.1|	ACTL6A	0.821651	-0.821651	3.87528	20.1132	0.00184657	0.060481
TRINITY_DN320000_c0_g1_i6&323..910@gi|823469239|ref|XP_012433514.1|	PIK3IP1	-0.85022	0.85022	5.44387	12.7311	0.00185018	0.060481
TRINITY_DN304436_c0_g7_i1&TRINITY_DN304436_c0_g8_i1&39..521@gi|224079489|ref|XP_002193571.1|	AGTRAP	-0.912752	0.912752	3.85179	12.7249	0.00185391	0.060481
TRINITY_DN323877_c2_g1_i5&457..1050@gi|823452124|ref|XP_012424959.1|	RAB9A	-0.622301	0.622301	5.67479	12.7216	0.00185594	0.060481
TRINITY_DN303938_c2_g1_i1&2..412@gi|823460749|ref|XP_002195675.2|	ASB12	0.913784	-0.913784	4.76237	12.7167	0.00185892	0.060481
TRINITY_DN323096_c2_g1_i1&TRINITY_DN309500_c0_g2_i1&255..1043@gi|823471212|ref|XP_012425691.1|	PCMTD2	-0.734926	0.734926	4.40827	20.4155	0.00187871	0.0609937
TRINITY_DN325687_c0_g10_i1&TRINITY_DN325687_c0_g7_i1&TRINITY_DN325687_c0_g12_i1&100..1281@gi|823472313|ref|XP_012426191.1|	USP2	-1.00574	1.00574	5.38051	12.6427	0.00190487	0.0617105
TRINITY_DN314600_c1_g5_i1&TRINITY_DN314600_c1_g6_i4&239..2164@gi|823452457|ref|XP_012425087.1|	SLC9A7	0.618603	-0.618603	7.16031	12.6314	0.00191203	0.0618099
TRINITY_DN257735_c0_g3_i1&TRINITY_DN293748_c1_g1_i1&TRINITY_DN306823_c0_g3_i1&TRINITY_DN306823_c0_g2_i3&35..2275@gi|449491026|ref|XP_004174710.1|	JUP	-0.819515	0.819515	4.28142	12.6064	0.00192787	0.0621893
TRINITY_DN326172_c0_g28_i2&130..930@gi|449510029|ref|XP_002186757.2|	MLF1	1.00887	-1.00887	6.12886	12.5841	0.00194215	0.0625166
TRINITY_DN361552_c0_g1_i1&TRINITY_DN202147_c0_g1_i3&3..563@gi|823453886|ref|XP_012424321.1|	LHFPL3	7.39427	-7.39427	-0.734154	13.4516	0.0019604	0.06297
TRINITY_DN320978_c0_g1_i1&TRINITY_DN286475_c0_g2_i1&TRINITY_DN235476_c0_g4_i1&TRINITY_DN308828_c0_g5_i2&184..3636@gi|823463387|ref|XP_012430119.1|	EIF3A	-0.571859	0.571859	6.39184	12.5414	0.00196987	0.0631401
TRINITY_DN296866_c0_g1_i1&93..1559@gi|823458963|ref|XP_002196323.3|	KLF11	-1.52572	1.52572	1.53651	16.7837	0.00197906	0.0633006
TRINITY_DN309238_c1_g5_i5&360..3095@gi|823464735|ref|XP_012430694.1|	TTLL7	0.751018	-0.751018	5.08607	12.4958	0.00199989	0.0637331
TRINITY_DN322465_c0_g3_i2&646..5022@gi|823468587|ref|XP_012432825.1|	GRIN2A	-1.68415	1.68415	4.9194	12.4941	0.00200101	0.0637331
TRINITY_DN290314_c0_g1_i6&105..3209@gi|823459724|ref|XP_012428841.1|	MFHAS1	-0.778491	0.778491	4.86795	12.4732	0.00201496	0.0640427
TRINITY_DN331164_c4_g2_i3&TRINITY_DN331164_c4_g2_i10&68..5902@gi|823459605|ref|XP_012428790.1|	PTPN13	0.630496	-0.630496	6.78227	12.4521	0.00202915	0.0642348
TRINITY_DN325507_c0_g3_i5&1191..2462@gi|823475043|ref|XP_012430544.1|	NR4A1	-1.86281	1.86281	2.45769	12.4516	0.0020295	0.0642348
TRINITY_DN308214_c3_g3_i2&217..369@gi|823460433|ref|XP_012429116.1|	FAM53A	2.03436	-2.03436	0.550281	14.2672	0.00203571	0.0642969
TRINITY_DN298710_c0_g2_i1&313..1551@gi|823466663|ref|XP_012425544.1|	B3GNT9	-1.17637	1.17637	2.50751	20.3743	0.002046	0.0644874
TRINITY_DN323082_c0_g1_i5&3231..3911@gi|224052671|ref|XP_002194670.1|	UBTD1	-1.39907	1.39907	2.84357	12.4136	0.00205533	0.0646466
TRINITY_DN243209_c0_g2_i1&538..1098@gi|823456256|ref|XP_012427172.1|	ARL4A	0.803326	-0.803326	6.22282	12.3512	0.00209851	0.0657119
TRINITY_DN305389_c2_g6_i1&180..965@gi|224092737|ref|XP_002189111.1|	LOC100225830	1.35411	-1.35411	3.81417	12.3501	0.0020993	0.0657119
TRINITY_DN314262_c1_g2_i3&226..1494@gi|449508831|ref|XP_002192447.2|	TRABD2B	-1.35187	1.35187	4.0885	12.3407	0.00210591	0.0657119
TRINITY_DN323071_c0_g3_i6&317..1702@gi|823458908|ref|XP_012428241.1|	SLC17A5	-0.850246	0.850246	3.72756	12.3397	0.00210657	0.0657119
TRINITY_DN123898_c0_g1_i1&199..606@gi|823474903|ref|XP_012429166.1|	LOC105759246	3.91016	-3.91016	-1.36459	13.8682	0.00211907	0.0659658
TRINITY_DN310368_c0_g1_i1&804..2279@gi|449492414|ref|XP_002192175.2|	PLXDC2	0.604817	-0.604817	5.56517	18.3851	0.00215373	0.0669071
TRINITY_DN306810_c2_g3_i1&420..731@gi|449505335|ref|XP_004174883.1|	C6H10orf128	0.769234	-0.769234	4.12345	19.9746	0.00216453	0.0671049
TRINITY_DN244588_c0_g1_i1&TRINITY_DN241631_c0_g1_i1&494..3088@gi|224045215|ref|XP_002188964.1|	AHR	0.587592	-0.587592	5.84676	13.6085	0.00217659	0.0673409
TRINITY_DN325047_c0_g2_i1&205..2625@gi|823471870|ref|XP_012425966.1|	ADAM9	0.561096	-0.561096	6.48261	28.7367	0.00219303	0.0677108
TRINITY_DN294791_c0_g11_i1&3..98@gi|449512449|ref|XP_002193527.2|	LOC100219447	1.27853	-1.27853	2.93283	12.1899	0.00221491	0.0682473
TRINITY_DN317438_c0_g1_i1&268..789@gi|449474905|ref|XP_002194953.2|	SAP30L	-0.62963	0.62963	6.54177	12.1583	0.00223857	0.0688361
TRINITY_DN323691_c2_g1_i3&89..2449@gi|823473098|ref|XP_012426583.1|	LOC100222731	-0.748578	0.748578	4.85902	12.1484	0.00224602	0.068925
TRINITY_DN330949_c2_g1_i1&TRINITY_DN330949_c2_g2_i2&TRINITY_DN319624_c1_g2_i5&67..3234@gi|224070303|ref|XP_002188725.1|	MPRIP	-0.635531	0.635531	5.12764	13.4583	0.00227302	0.0696123
TRINITY_DN256561_c0_g1_i1&257..1399@gi|224048225|ref|XP_002189415.1|	GJA1	0.670077	-0.670077	4.97791	12.1047	0.00227931	0.0696639
TRINITY_DN302282_c0_g2_i1&189..1340@gi|823467398|ref|XP_012428390.1|	TPRA1	-0.624135	0.624135	6.49979	12.0682	0.00230746	0.0703821
TRINITY_DN327492_c0_g2_i3&619..1596@gi|823464044|ref|XP_012430403.1|	B3GALT1	1.18377	-1.18377	4.36335	12.0592	0.00231449	0.0704547
TRINITY_DN318845_c2_g1_i2&729..1319@gi|224051843|ref|XP_002200633.1|	RHOJ	-1.09977	1.09977	6.46531	12.0395	0.00232993	0.0707821
TRINITY_DN326402_c0_g4_i2&237..2696@gi|823471891|ref|XP_012425974.1|	FGFR1	-0.752174	0.752174	4.49738	12.0317	0.0023361	0.0708273
TRINITY_DN326939_c4_g1_i1&486..1529@gi|224097784|ref|XP_002188031.1|	LPAR4	-0.560281	0.560281	6.34259	29.5984	0.00237314	0.0717985
TRINITY_DN326377_c0_g1_i1&TRINITY_DN270092_c0_g1_i1&TRINITY_DN243369_c0_g1_i1&TRINITY_DN178234_c0_g1_i1&TRINITY_DN58391_c0_g1_i1&2189..3790@gi|823468930|ref|XP_012433371.1|	EEF2K	1.13069	-1.13069	2.53731	23.9623	0.00237762	0.0717985
TRINITY_DN333891_c1_g2_i1&TRINITY_DN333891_c1_g3_i1&423..2999@gi|823469428|ref|XP_012433591.1|	ANKLE2	0.586132	-0.586132	5.75914	31.8526	0.00240091	0.0722529
TRINITY_DN317140_c0_g1_i18&545..5269@gi|823474277|ref|XP_012433080.1|	RUSC2	-0.58042	0.58042	6.18795	11.9489	0.00240239	0.0722529
TRINITY_DN285151_c0_g1_i12&299..1822@gi|823469510|ref|XP_012433631.1|	INPP5J	-0.624027	0.624027	5.20929	13.0924	0.00241064	0.0722529
TRINITY_DN323436_c2_g3_i1&458..1705@gi|823469900|ref|XP_002188603.3|	OLFML2A	-1.41396	1.41396	4.29199	11.9374	0.00241177	0.0722529
TRINITY_DN295629_c0_g2_i1&219..1157@gi|224098322|ref|XP_002199048.1|	LOC100221727	-0.690808	0.690808	4.69233	11.919	0.0024268	0.0725593
TRINITY_DN332989_c1_g2_i1&948..5198@gi|449499673|ref|XP_002188545.2|	ANKRD50	0.54582	-0.54582	7.33998	21.3487	0.00243161	0.0725599
TRINITY_DN328718_c0_g3_i2&632..2134@gi|224085754|ref|XP_002189294.1|	SLC41A1	-0.963212	0.963212	3.142	22.033	0.0024384	0.0726192
TRINITY_DN286606_c0_g3_i1&589..2085@gi|823466756|ref|XP_012425901.1|	OSGIN1	0.547994	-0.547994	6.83399	18.0829	0.00245858	0.0730765
TRINITY_DN306200_c0_g4_i1&59..1102@gi|224064110|ref|XP_002187230.1|	ATP6V0D1	-0.549376	0.549376	6.72867	22.5683	0.00246462	0.0731124
TRINITY_DN310876_c0_g1_i2&TRINITY_DN310876_c0_g8_i10&TRINITY_DN37552_c0_g1_i1&106..2670@gi|224053182|ref|XP_002190205.1|	ADAM12	1.84878	-1.84878	1.06407	11.8592	0.00247659	0.0733236
TRINITY_DN327557_c0_g2_i1&TRINITY_DN327557_c0_g1_i1&76..3861@gi|449475936|ref|XP_004175009.1|	FLII	-0.768772	0.768772	6.61298	11.8412	0.00249176	0.0736286
TRINITY_DN192511_c0_g1_i1&TRINITY_DN326808_c0_g1_i1&104..2680@gi|823474450|ref|XP_012433146.1|	THBS4	-1.42222	1.42222	1.74001	13.2274	0.00249883	0.0736936
TRINITY_DN288945_c1_g2_i1&TRINITY_DN324608_c0_g1_i2&56..2266@gi|449486220|ref|XP_004177104.1|	KIF3B	-0.722538	0.722538	4.35874	17.034	0.00252999	0.0744672
TRINITY_DN305504_c0_g1_i2&2..871@gi|224043068|ref|XP_002198538.1|	EFNB2	0.882236	-0.882236	3.47789	14.5981	0.00254702	0.074823
TRINITY_DN74771_c0_g1_i1&TRINITY_DN144630_c0_g2_i1&1..2367@gi|823459067|ref|XP_012428305.1|	RIMS1	-7.78369	7.78369	0.118736	12.5657	0.0025535	0.074868
TRINITY_DN71911_c0_g1_i1&TRINITY_DN71202_c0_g1_i1&TRINITY_DN18008_c0_g1_i1&1..3909@gi|823453209|ref|XP_012425381.1|	CHD4	2.17928	-2.17928	0.847996	11.7619	0.00255988	0.0749099
TRINITY_DN321278_c0_g1_i1&58..1632@gi|449508672|ref|XP_002198195.2|	DHCR24	0.863252	-0.863252	5.04772	11.7391	0.00257988	0.0752473
TRINITY_DN235584_c0_g1_i1&95..2161@gi|823474281|ref|XP_012433082.1|	TARS	-0.548021	0.548021	6.6514	29.9183	0.00258136	0.0752473
TRINITY_DN304130_c1_g6_i1&53..2005@gi|224073965|ref|XP_002192655.1|	HSPA5	0.562934	-0.562934	7.73103	11.7286	0.00258913	0.0753289
TRINITY_DN330313_c0_g1_i5&328..1095@gi|823463239|ref|XP_012430062.1|	PCGF5	0.539445	-0.539445	8.55222	20.0736	0.00261166	0.0758383
TRINITY_DN294191_c1_g1_i5&174..4562@gi|823459974|ref|XP_012428928.1|	PALLD	0.540468	-0.540468	8.89702	18.1151	0.00262319	0.0758886
TRINITY_DN327011_c0_g2_i1&TRINITY_DN327495_c0_g5_i7&TRINITY_DN327495_c0_g5_i2&TRINITY_DN319137_c1_g5_i1&TRINITY_DN300438_c0_g1_i1&477..5666@gi|823470051|ref|XP_012433883.1|	LOC100223114	-1.04997	1.04997	3.35355	11.6835	0.00262935	0.0758886
TRINITY_DN319838_c0_g2_i14&3..617@gi|823463891|ref|XP_012430337.1|	HNRNPA3	0.626964	-0.626964	5.90375	11.6832	0.00262955	0.0758886
TRINITY_DN331839_c0_g4_i8&582..2894@gi|224083606|ref|XP_002193051.1|	ADAMTS15	0.869272	-0.869272	3.57334	11.6731	0.00263864	0.0758886
TRINITY_DN323893_c3_g2_i3&54..434@gi|823477000|ref|XP_012431574.1|	LOC105759809	-4.45508	4.45508	-0.605257	11.6729	0.00263882	0.0758886
TRINITY_DN324749_c2_g6_i7&TRINITY_DN324749_c2_g6_i8&TRINITY_DN324749_c2_g3_i1&TRINITY_DN310783_c3_g2_i1&481..3726@gi|823464222|ref|XP_012430471.1|	R3HDM1	-0.732656	0.732656	6.10221	11.6678	0.00264349	0.0758886
TRINITY_DN251608_c2_g1_i1&4..216@gi|823457423|ref|XP_012427634.1|	LOC105759052	2.82119	-2.82119	0.946766	11.6599	0.0026506	0.0759488
TRINITY_DN315892_c0_g5_i4&91..2562@gi|823464589|ref|XP_012430639.1|	BCAR3	-1.35918	1.35918	4.60279	11.6524	0.00265745	0.0760011
TRINITY_DN259821_c0_g1_i1&124..1269@gi|823463797|ref|XP_012430305.1|	KIAA1715	0.569177	-0.569177	5.95019	16.8572	0.00266861	0.076082
TRINITY_DN299288_c0_g2_i1&138..722@gi|823466939|ref|XP_012426612.1|	CLEC3A	1.34444	-1.34444	3.50753	11.6382	0.00267034	0.076082
TRINITY_DN328851_c0_g4_i2&3572..5476@gi|224098701|ref|XP_002188199.1|	SLC7A3	1.11139	-1.11139	2.54635	15.6538	0.00273097	0.0776633
TRINITY_DN302114_c1_g3_i1&91..6240@gi|823463706|ref|XP_012430264.1|	LOC100221738	0.537133	-0.537133	7.63127	27.0738	0.00273696	0.0776876
TRINITY_DN289877_c0_g1_i1&124..2028@gi|224065966|ref|XP_002194991.1|	ALAS1	-0.809279	0.809279	8.19484	11.5574	0.00274538	0.0777806
TRINITY_DN328729_c0_g14_i1&TRINITY_DN328729_c0_g2_i4&182..1600@gi|823469555|ref|XP_012433666.1|	LRSAM1	-0.688426	0.688426	4.64512	11.5414	0.00276048	0.0780623
TRINITY_DN277729_c1_g2_i1&154..600@gi|350538779|ref|NP_001232586.1|	CALM1	0.561374	-0.561374	8.43065	11.5306	0.00277076	0.078092
TRINITY_DN302640_c0_g2_i3&360..1433@gi|224046230|ref|XP_002197351.1|	PCMTD1	-0.534479	0.534479	7.88268	15.0075	0.00277186	0.078092
TRINITY_DN308651_c1_g1_i2&381..1298@gi|823458667|ref|XP_012428139.1|	POPDC3	0.589098	-0.589098	5.57359	16.7335	0.00278729	0.0783218
TRINITY_DN187023_c0_g1_i1&TRINITY_DN326349_c1_g1_i1&TRINITY_DN328176_c1_g1_i1&302..4747@gi|823471906|ref|XP_012426024.1|	PTPRU	0.904478	-0.904478	5.47166	11.5065	0.00279383	0.0783218
TRINITY_DN278517_c1_g1_i1&96..626@gi|449512524|ref|XP_002187637.2|	LOC100220990	-1.0702	1.0702	3.7395	11.4961	0.00280384	0.0783218
TRINITY_DN308770_c2_g2_i2&409..3141@gi|449507324|ref|XP_004175350.1|	NRP2	-0.936186	0.936186	3.74406	11.4952	0.00280468	0.0783218
TRINITY_DN299267_c1_g3_i1&TRINITY_DN299267_c1_g1_i3&220..975@gi|823461315|ref|XP_012429278.1|	ADM	-1.31587	1.31587	1.95597	23.1222	0.0028059	0.0783218
TRINITY_DN304087_c0_g2_i4&326..1795@gi|224046333|ref|XP_002198904.1|	LOC100231693	-0.63672	0.63672	4.98033	11.7534	0.00282836	0.0786629
TRINITY_DN318879_c1_g4_i5&TRINITY_DN1647_c0_g1_i1&375..1784@gi|224095822|ref|XP_002187408.1|	TTC38	-1.13552	1.13552	4.95466	11.4706	0.00282851	0.0786629
TRINITY_DN285627_c0_g1_i2&139..570@gi|823457106|ref|XP_012427502.1|	SPIRE1	-2.50224	2.50224	0.861561	11.45	0.00284866	0.0790777
TRINITY_DN300556_c0_g5_i1&102..776@gi|823468692|ref|XP_012433232.1|	FAHD1	-0.636313	0.636313	4.97484	13.6603	0.00285936	0.0792294
TRINITY_DN303389_c1_g1_i4&163..1152@gi|224043613|ref|XP_002198307.1|	FAM76B	0.723571	-0.723571	5.37472	11.4143	0.00288397	0.0796233
TRINITY_DN298956_c1_g2_i2&212..1669@gi|823452276|ref|XP_012425024.1|	DNAJC3	0.540021	-0.540021	6.75993	27.7496	0.0028841	0.0796233
TRINITY_DN322561_c0_g1_i2&367..2274@gi|224050914|ref|XP_002198156.1|	LOC100226803	-0.770124	0.770124	3.97122	11.4859	0.00289619	0.0796773
TRINITY_DN259595_c0_g2_i2&TRINITY_DN320460_c0_g2_i1&736..1689@gi|823468732|ref|XP_012433290.1|	MAP2K3	-0.937364	0.937364	3.14919	19.8852	0.00289659	0.0796773
TRINITY_DN324756_c5_g6_i2&1..1581@gi|823461577|ref|XP_012429389.1|	ASB2	0.618137	-0.618137	10.0033	11.3873	0.00291094	0.0799268
TRINITY_DN310184_c0_g1_i12&55..717@gi|449489802|ref|XP_004186179.1|	IL6R	-0.814752	0.814752	3.71086	15.2842	0.00293273	0.080379
TRINITY_DN290175_c0_g1_i1&204..446@gi|823461526|ref|XP_012429370.1|	LIN52	0.536568	-0.536568	7.03105	20.2027	0.0029397	0.0804244
TRINITY_DN305836_c0_g6_i6&144..1901@gi|224045246|ref|XP_002191877.1|	KLHL7	0.540233	-0.540233	6.68102	33.0641	0.00295639	0.0807351
TRINITY_DN308657_c1_g2_i4&82..1182@gi|224060599|ref|XP_002191997.1|	PCYT1A	-0.577019	0.577019	5.69239	12.3771	0.00296967	0.0809515
TRINITY_DN332420_c1_g4_i3&151..1821@gi|449477448|ref|XP_002196827.2|	GGT5	0.895018	-0.895018	3.5681	11.3158	0.00298388	0.0811927
TRINITY_DN297113_c0_g1_i2&1059..2315@gi|823461256|ref|XP_012429247.1|	LOC100222944	-0.924371	0.924371	3.18742	18.7023	0.00302625	0.0821976
TRINITY_DN326694_c0_g1_i1&221..2533@gi|823473139|ref|XP_012426596.1|	STAT3	-0.536945	0.536945	6.78754	19.9411	0.0030479	0.0826374
TRINITY_DN300085_c0_g1_i4&121..1698@gi|823455311|ref|XP_012426790.1|	CCDC13	-1.77674	1.77674	0.909812	11.2388	0.00306458	0.082941
TRINITY_DN270020_c0_g1_i3&210..947@gi|229892310|ref|NP_001153506.1|	UCK2	-0.727169	0.727169	4.29065	11.2016	0.00310445	0.0838701
TRINITY_DN315229_c0_g1_i7&140..388@gi|823469679|ref|XP_002195808.2|	LOC100217651	4.57759	-4.57759	-1.69982	11.9144	0.00311933	0.0840655
TRINITY_DN227847_c0_g1_i1&TRINITY_DN325477_c0_g2_i1&TRINITY_DN289673_c1_g1_i1&1..1587@gi|823471255|ref|XP_012425709.1|	NPEPL1	0.712006	-0.712006	6.64274	11.1847	0.0031228	0.0840655
TRINITY_DN315939_c1_g1_i1&1340..3466@gi|449507862|ref|XP_002191017.2|	TRMT1L	-0.642739	0.642739	5.23522	11.1673	0.00314178	0.0844047
TRINITY_DN321718_c3_g2_i22&335..1996@gi|224093581|ref|XP_002193088.1|	ST7	-0.649899	0.649899	4.84041	11.1543	0.00315601	0.0844047
TRINITY_DN327449_c0_g1_i3&114..2519@gi|449508182|ref|XP_002191362.2|	LRRC8C	0.533894	-0.533894	6.89603	12.7319	0.00315789	0.0844047
TRINITY_DN312343_c2_g1_i1&60..3944@gi|823474027|ref|XP_012432970.1|	SETBP1	0.587873	-0.587873	6.25553	11.1514	0.00315924	0.0844047
TRINITY_DN320473_c1_g2_i21&341..1408@gi|224044101|ref|XP_002194113.1|	ST3GAL6	0.60278	-0.60278	6.23366	11.1468	0.00316426	0.0844047
TRINITY_DN317854_c0_g2_i12&377..2314@gi|823466562|ref|XP_012425103.1|	KATNB1	-0.771111	0.771111	3.91259	17.566	0.00318003	0.0844047
TRINITY_DN289774_c0_g3_i15&363..1817@gi|823454883|ref|XP_012424700.1|	TCP11L2	-0.784389	0.784389	5.67582	11.1295	0.00318345	0.0844047
TRINITY_DN323604_c0_g5_i5&172..897@gi|449479976|ref|XP_004177063.1|	NCF1	1.95683	-1.95683	0.573466	11.1246	0.00318886	0.0844047
TRINITY_DN331661_c1_g5_i1&TRINITY_DN331661_c1_g18_i1&629..2683@gi|823472076|ref|XP_012426095.1|	CEP85	-0.829766	0.829766	5.96908	11.1208	0.00319316	0.0844047
TRINITY_DN123473_c0_g1_i1&34..267@gi|823472570|ref|XP_012426306.1|	LOC105758840	5.92807	-5.92807	-1.39001	11.832	0.00320051	0.0844047
TRINITY_DN291561_c0_g2_i2&243..5027@gi|823457083|ref|XP_012427493.1|	RB1CC1	-0.527932	0.527932	7.65575	20.6887	0.00320202	0.0844047
TRINITY_DN295413_c0_g1_i5&637..1032@gi|823470737|ref|XP_012424137.1|	SRSF1	-0.531817	0.531817	7.05313	29.0968	0.00320422	0.0844047
TRINITY_DN320462_c0_g2_i2&86..1072@gi|449474667|ref|XP_004175895.1|	LOC101233680	-1.14127	1.14127	2.48429	11.1047	0.0032111	0.0844047
TRINITY_DN261900_c0_g1_i1&TRINITY_DN313951_c0_g7_i2&166..1707@gi|823470508|ref|XP_012434078.1|	EPN3	0.925576	-0.925576	3.15449	18.7734	0.00321351	0.0844047
TRINITY_DN318185_c0_g1_i3&TRINITY_DN277767_c0_g1_i2&TRINITY_DN268754_c0_g2_i1&TRINITY_DN118325_c0_g1_i1&TRINITY_DN276025_c0_g1_i1&TRINITY_DN120125_c0_g1_i1&TRINITY_DN305918_c0_g6_i1&3301..5637@gi|823471803|ref|XP_012425939.1|	LOC101233732	-0.867834	0.867834	5.16815	11.0949	0.00322209	0.0844834
TRINITY_DN331868_c0_g1_i2&95..3025@gi|449474468|ref|XP_002193085.2|	STK10	-0.715241	0.715241	4.30191	11.5598	0.00324935	0.0850508
TRINITY_DN333629_c2_g2_i1&TRINITY_DN206546_c0_g1_i1&TRINITY_DN333629_c2_g2_i4&1186..2496@gi|224059948|ref|XP_002197425.1|	PROC	0.931345	-0.931345	3.13141	24.7522	0.00329712	0.0861522
TRINITY_DN328392_c0_g11_i1&168..1832@gi|823468450|ref|XP_012432366.1|	CLCN7	-0.779597	0.779597	3.83682	18.4901	0.00330601	0.0862332
TRINITY_DN323365_c3_g4_i1&TRINITY_DN323365_c3_g10_i2&87..1565@gi|823468296|ref|XP_012431435.1|	SLU7	-1.23776	1.23776	2.94762	11.0165	0.00331162	0.0862332
TRINITY_DN328224_c0_g6_i7&84..2495@gi|823470970|ref|XP_012424225.1|	BCAS3	-0.669643	0.669643	4.5979	15.6748	0.00333413	0.0866703
TRINITY_DN330228_c1_g21_i4&TRINITY_DN330228_c1_g16_i1&TRINITY_DN330228_c1_g13_i1&389..2098@gi|823464838|ref|XP_012430735.1|	ACOT11	0.528202	-0.528202	7.16197	12.7458	0.00337529	0.0874843
TRINITY_DN311196_c1_g1_i6&329..1120@gi|449493324|ref|XP_004175377.1|	C2H6orf52	1.39224	-1.39224	3.52363	10.9608	0.00337701	0.0874843
TRINITY_DN330614_c1_g1_i3&584..1819@gi|449504651|ref|XP_002187391.2|	TEAD1	0.522897	-0.522897	8.04746	25.3626	0.00343906	0.0888777
TRINITY_DN305246_c0_g1_i3&575..1843@gi|823472512|ref|XP_012426281.1|	UBQLN4	-0.567579	0.567579	5.71465	13.9465	0.00344255	0.0888777
TRINITY_DN323502_c0_g2_i1&TRINITY_DN323502_c0_g3_i1&TRINITY_DN323502_c0_g1_i3&1515..3077@gi|823481200|ref|XP_012431766.1|	LOC100217871	4.26235	-4.26235	-0.471551	10.8862	0.00346667	0.0893481
TRINITY_DN312914_c0_g6_i5&TRINITY_DN312914_c0_g4_i3&TRINITY_DN230904_c0_g2_i1&378..2993@gi|823452234|ref|XP_012425003.1|	NPAS2	-1.3292	1.3292	1.85066	18.767	0.00348639	0.0894454
TRINITY_DN488387_c0_g1_i1&TRINITY_DN61496_c0_g1_i1&1..723@gi|224043002|ref|XP_002197411.1|	GABRG3	6.1375	-6.1375	-1.49571	11.5583	0.00348779	0.0894454
TRINITY_DN145226_c0_g1_i1&172..660@gi|449507048|ref|XP_002193909.2|	TBR1	3.66556	-3.66556	-0.441765	10.8641	0.00349377	0.0894454
TRINITY_DN284075_c1_g2_i5&404..1795@gi|823460166|ref|XP_002194808.2|	KIAA1456	0.795945	-0.795945	4.12855	10.8638	0.0034941	0.0894454
TRINITY_DN309138_c0_g1_i1&160..1131@gi|224047794|ref|XP_002190562.1|	C3H1orf198	0.531475	-0.531475	6.68695	12.3384	0.00352182	0.0900027
TRINITY_DN326706_c1_g1_i2&1..1188@gi|823468777|ref|XP_012433312.1|	TTYH3	0.624329	-0.624329	5.68758	10.823	0.00354473	0.0904355
TRINITY_DN309309_c1_g8_i1&853..1152@gi|449512987|ref|XP_002199557.2|	HSD17B10	-0.689566	0.689566	6.08427	10.8131	0.00355716	0.0905998
TRINITY_DN283161_c2_g1_i1&872..1660@gi|224073556|ref|XP_002198851.1|	FAM78A	0.875849	-0.875849	5.93223	10.7877	0.00358909	0.0911867
TRINITY_DN94081_c0_g1_i1&TRINITY_DN39478_c0_g1_i1&227..517@gi|823468973|ref|XP_012433401.1|	CDK2AP1	-0.670281	0.670281	4.543	15.8535	0.00359226	0.0911867
TRINITY_DN323814_c0_g1_i1&TRINITY_DN321511_c2_g1_i2&567..2435@gi|823453092|ref|XP_012425337.1|	MAN1A2	0.575842	-0.575842	7.65964	10.775	0.00360524	0.091363
TRINITY_DN317416_c0_g3_i12&TRINITY_DN19825_c0_g1_i1&TRINITY_DN277385_c0_g2_i1&TRINITY_DN9719_c0_g1_i1&TRINITY_DN273937_c0_g1_i1&TRINITY_DN180043_c0_g1_i1&657..1820@gi|224045053|ref|XP_002198991.1|	LRRFIP2	1.32495	-1.32495	1.83884	10.7673	0.0036151	0.0914596
TRINITY_DN306191_c0_g3_i1&557..1717@gi|823459631|ref|XP_012428799.1|	EDNRA	1.06661	-1.06661	6.83341	10.7603	0.00362409	0.091534
TRINITY_DN320987_c1_g2_i1&TRINITY_DN327577_c0_g1_i1&TRINITY_DN320987_c0_g1_i1&332..4300@gi|823473403|ref|XP_012426710.1|	INSR	-0.642188	0.642188	6.30478	10.7337	0.00365832	0.0922447
TRINITY_DN310997_c0_g1_i2&364..3000@gi|823463965|ref|XP_012430370.1|	RAPGEF4	1.10117	-1.10117	3.67404	10.728	0.00366576	0.0922783
TRINITY_DN329449_c0_g1_i4&TRINITY_DN329449_c0_g1_i1&446..1459@gi|823461524|ref|XP_012429369.1|	ENTPD5	0.523259	-0.523259	7.12695	13.3126	0.00368623	0.0926394
TRINITY_DN320802_c1_g1_i6&TRINITY_DN320802_c1_g3_i1&752..3640@gi|823467618|ref|XP_012429242.1|	IFT122	-0.663142	0.663142	4.59266	13.2174	0.00369855	0.0927278
TRINITY_DN296550_c1_g2_i3&TRINITY_DN296550_c1_g2_i4&561..4307@gi|823473899|ref|XP_012432916.1|	PPIP5K2	0.550803	-0.550803	5.94648	14.8369	0.003702	0.0927278
TRINITY_DN250441_c0_g1_i1&376..2292@gi|449507438|ref|XP_004175207.1|	ASNSD1	-0.799743	0.799743	6.021	10.6534	0.00376389	0.094122
TRINITY_DN312548_c0_g2_i5&1204..5277@gi|823456721|ref|XP_012427363.1|	ROCK1	0.523423	-0.523423	6.94332	25.0216	0.00377669	0.0942863
TRINITY_DN152561_c0_g1_i1&2..214@gi|823452748|ref|XP_002198397.2|	LOC100226358	-3.78814	3.78814	-1.40901	10.7361	0.0037937	0.094555
TRINITY_DN319058_c0_g1_i1&70..1449@gi|224054630|ref|XP_002188105.1|	UMPS	-0.733761	0.733761	4.49165	10.5915	0.00384767	0.095571
TRINITY_DN327523_c0_g3_i1&TRINITY_DN327523_c0_g1_i1&353..4264@gi|823467162|ref|XP_012427556.1|	RNF123	-0.654994	0.654994	5.79788	10.5889	0.00385116	0.095571
TRINITY_DN301648_c1_g1_i2&TRINITY_DN301648_c1_g2_i2&TRINITY_DN329667_c0_g2_i1&TRINITY_DN274826_c0_g4_i1&2..3043@gi|224096253|ref|XP_002191494.1|	TRIM24	0.813848	-0.813848	3.6202	24.071	0.00385762	0.095571
TRINITY_DN310846_c1_g1_i1&427..1554@gi|823462765|ref|XP_002186954.3|	PTEN	0.517805	-0.517805	8.55675	27.9819	0.00385973	0.095571
TRINITY_DN264123_c1_g3_i5&1217..1831@gi|823461352|ref|XP_012429293.1|	TNNT3	1.66667	-1.66667	1.09351	20.4675	0.00387972	0.0957932
TRINITY_DN319998_c0_g3_i2&1..1164@gi|449510911|ref|XP_004175596.1|	GBA	-0.98105	0.98105	2.8595	14.5518	0.00388175	0.0957932
TRINITY_DN288904_c0_g4_i1&202..1785@gi|449497211|ref|XP_002190803.2|	GALNT2	-0.790947	0.790947	3.70808	15.2761	0.00389746	0.0957932
TRINITY_DN127631_c0_g1_i1&TRINITY_DN292593_c1_g3_i5&38..2386@gi|823462542|ref|XP_012429763.1|	RASGRP1	1.14281	-1.14281	2.46754	11.3344	0.00389985	0.0957932
TRINITY_DN310745_c0_g3_i1&234..1829@gi|823457509|ref|XP_012427666.1|	SOCS5	0.555069	-0.555069	5.79309	16.5475	0.00390436	0.0957932
TRINITY_DN248101_c0_g1_i1&82..951@gi|224057707|ref|XP_002190986.1|	ELOVL1	-0.59173	0.59173	5.28662	16.9198	0.0039067	0.0957932
TRINITY_DN321802_c0_g3_i1&TRINITY_DN452639_c0_g1_i1&145..2622@gi|823452491|ref|XP_012425104.1|	ARHGAP20	-0.544203	0.544203	5.95871	12.4464	0.0039384	0.0964144
TRINITY_DN327872_c0_g2_i1&24..1352@gi|823466334|ref|XP_012433737.1|	UBAP1L	-1.44978	1.44978	2.31277	10.5148	0.00395423	0.0966454
TRINITY_DN312324_c2_g3_i3&304..1245@gi|224084518|ref|XP_002192971.1|	PSMD4	-0.648598	0.648598	5.14188	10.5058	0.00396697	0.0967708
TRINITY_DN309593_c1_g5_i1&214..1029@gi|823457191|ref|XP_012427532.1|	SS18	0.553774	-0.553774	5.80349	11.5693	0.00397408	0.0967708
TRINITY_DN310580_c3_g2_i1&102..650@gi|823471294|ref|XP_004177099.2|	DBNDD2	-0.907811	0.907811	4.19233	10.4976	0.00397858	0.0967708
TRINITY_DN49351_c0_g2_i1&TRINITY_DN462610_c0_g1_i1&TRINITY_DN151202_c0_g1_i1&TRINITY_DN237833_c0_g2_i1&TRINITY_DN44161_c0_g1_i1&TRINITY_DN354196_c0_g1_i1&TRINITY_DN115971_c0_g1_i1&TRINITY_DN124649_c0_g1_i1&TRINITY_DN249134_c0_g2_i1&TRINITY_DN249134_c0_g1_i1&TRINITY_DN77861_c0_g1_i1&TRINITY_DN256415_c0_g2_i1&2..8206@gi|823453979|ref|XP_012424359.1|	CELSR1	-1.56748	1.56748	2.09412	10.4932	0.00398494	0.0967708
TRINITY_DN294521_c0_g3_i1&42..1286@gi|224055919|ref|XP_002191859.1|	OSGEPL1	-0.791639	0.791639	4.96167	10.4697	0.00401843	0.0974276
TRINITY_DN286247_c0_g2_i2&21..839@gi|224054813|ref|XP_002192412.1|	ZFAND2B	-0.602141	0.602141	5.07748	18.7875	0.00407026	0.0985264
TRINITY_DN311290_c0_g1_i1&TRINITY_DN311290_c3_g3_i1&TRINITY_DN300665_c1_g2_i1&TRINITY_DN285170_c0_g4_i1&TRINITY_DN314670_c1_g1_i2&80..5695@gi|449479014|ref|XP_004175621.1|	MYH10	0.526845	-0.526845	6.44138	21.0718	0.00408142	0.0986387
TRINITY_DN295023_c0_g1_i15&88..2691@gi|823462865|ref|XP_012429906.1|	NFKB2	-0.774637	0.774637	3.77985	25.7682	0.0041062	0.0990794
TRINITY_DN135456_c0_g2_i1&TRINITY_DN321103_c1_g2_i16&TRINITY_DN321103_c1_g1_i1&TRINITY_DN310315_c0_g2_i8&43..2277@gi|823457278|ref|XP_012427565.1|	MTSS1	-0.664276	0.664276	4.53369	22.5908	0.00412227	0.0993085
TRINITY_DN392455_c0_g1_i1&TRINITY_DN465459_c0_g1_i1&4..1011@gi|823454049|ref|XP_012424384.1|	GTSE1	-5.28467	5.28467	0.255221	10.3697	0.00416509	0.0999949
TRINITY_DN288800_c0_g1_i3&66..1268@gi|823481402|ref|XP_012431929.1|	LOC100218731	-1.3509	1.3509	5.57816	10.3674	0.00416839	0.0999949
TRINITY_DN122715_c0_g1_i1&118..1080@gi|449483493|ref|XP_004174784.1|	GPR18	2.61034	-2.61034	0.21481	10.3634	0.00417448	0.0999949
TRINITY_DN248157_c0_g1_i1&104..493@gi|823465164|ref|XP_012430925.1|	PTTG1IP	-0.652943	0.652943	6.73002	10.3616	0.00417719	0.0999949
TRINITY_DN314256_c0_g1_i1&276..824@gi|224078230|ref|XP_002197092.1|	TCF15	-0.786273	0.786273	4.02354	10.3445	0.00420294	0.100393
TRINITY_DN281838_c0_g2_i2&69..1274@gi|823457326|ref|XP_012427581.1|	NDRG1	-0.56805	0.56805	7.54732	10.3417	0.00420711	0.100393
TRINITY_DN328615_c1_g1_i1&269..1144@gi|224050473|ref|XP_002186752.1|	CCND1	0.561215	-0.561215	5.63116	11.0667	0.004217	0.100471
TRINITY_DN331932_c0_g1_i2&42..1556@gi|401461809|ref|NP_001257897.1|	TOM1L2	-0.750842	0.750842	6.01817	10.3142	0.00424882	0.100876
TRINITY_DN304693_c0_g2_i6&TRINITY_DN304693_c0_g2_i1&156..2774@gi|224050973|ref|XP_002199553.1|	PPP6R3	-0.514652	0.514652	7.20599	16.8177	0.00425301	0.100876
TRINITY_DN323289_c0_g1_i7&TRINITY_DN323289_c0_g1_i15&201..5216@gi|224051066|ref|XP_002200015.1|	MADD	1.10017	-1.10017	4.55866	10.3063	0.004261	0.100876
TRINITY_DN251619_c0_g1_i2&3..950@gi|823466992|ref|XP_012426800.1|	PDCD2L	-0.802698	0.802698	3.60926	11.34	0.00427032	0.100876
TRINITY_DN326383_c2_g1_i1&798..3932@gi|823465615|ref|XP_012431128.1|	MECOM	0.727765	-0.727765	4.05874	15.5958	0.00427056	0.100876
TRINITY_DN333788_c6_g9_i1&3439..6489@gi|823463495|ref|XP_012430165.1|	TACC2	-0.624684	0.624684	8.6056	10.2961	0.00427672	0.100876
TRINITY_DN303713_c0_g1_i8&405..1514@gi|823455167|ref|XP_012424806.1|	LRTM2	1.57824	-1.57824	2.45942	10.2935	0.00428067	0.100876
TRINITY_DN226978_c0_g1_i1&TRINITY_DN231076_c0_g1_i1&317..1306@gi|823456745|ref|XP_012427372.1|	CEBPD	-1.25534	1.25534	2.43075	10.2851	0.00429364	0.101024
TRINITY_DN318675_c0_g4_i6&406..1326@gi|449494013|ref|XP_002195108.2|	CABLES1	-0.889182	0.889182	4.70602	10.2759	0.00430793	0.101203
TRINITY_DN321819_c0_g5_i5&TRINITY_DN460065_c0_g1_i1&721..4050@gi|449479277|ref|XP_002198180.2|	SPAG9	-0.602264	0.602264	5.02313	12.0303	0.0043389	0.101689
TRINITY_DN231545_c0_g1_i1&140..895@gi|823456366|ref|XP_002188521.3|	TPMT	-1.50834	1.50834	1.32256	18.6671	0.00434207	0.101689
TRINITY_DN327648_c0_g3_i3&279..1325@gi|823471283|ref|XP_012425717.1|	BMP7	-0.707847	0.707847	6.0394	10.2244	0.00438866	0.102516
TRINITY_DN433576_c0_g1_i1&TRINITY_DN200339_c0_g1_i1&41..583@gi|823465499|ref|XP_012431074.1|	LOC100218227	-3.22719	3.22719	-0.527328	10.213	0.00440666	0.102516
TRINITY_DN281301_c0_g1_i1&124..624@gi|224076499|ref|XP_002198569.1|	CENPV	-0.554051	0.554051	5.67105	12.6735	0.00442023	0.102516
TRINITY_DN291928_c1_g3_i2&38..610@gi|350537443|ref|NP_001232049.1|	LOC100189956	-0.764064	0.764064	4.38891	10.2003	0.00442699	0.102516
TRINITY_DN303662_c0_g1_i1&36..698@gi|224085314|ref|XP_002186660.1|	APOBEC2	0.524783	-0.524783	7.26356	10.1974	0.00443161	0.102516
TRINITY_DN279764_c0_g1_i1&266..1015@gi|823464906|ref|XP_012430762.1|	LOC101233925	-0.892599	0.892599	7.71111	10.1945	0.00443628	0.102516
TRINITY_DN315333_c0_g3_i2&TRINITY_DN323583_c2_g1_i3&55..4632@gi|823470403|ref|XP_012434034.1|	ABCC3	0.95355	-0.95355	3.63891	10.1942	0.00443678	0.102516
TRINITY_DN328364_c0_g2_i1&TRINITY_DN328364_c0_g5_i7&3..1439@gi|823470432|ref|XP_012434045.1|	STXBP4	-0.86664	0.86664	3.28288	23.2204	0.0044376	0.102516
TRINITY_DN311129_c0_g1_i4&271..2772@gi|823457224|ref|XP_012427545.1|	ZHX2	-0.576339	0.576339	5.34872	20.3077	0.00443838	0.102516
TRINITY_DN259506_c0_g2_i1&69..1190@gi|823465509|ref|XP_012431078.1|	LOC105759519	-0.910951	0.910951	3.12357	15.1353	0.00444677	0.102554
TRINITY_DN301277_c2_g1_i1&274..1086@gi|224073558|ref|XP_002198860.1|	PPAPDC3	-0.664705	0.664705	4.68756	10.1619	0.00448885	0.103225
TRINITY_DN318475_c2_g4_i3&146..1198@gi|224051518|ref|XP_002200570.1|	FOS	-0.862017	0.862017	3.45544	10.1615	0.00448951	0.103225
TRINITY_DN329481_c0_g1_i1&252..1286@gi|823452896|ref|XP_012425258.1|	MSANTD4	0.766479	-0.766479	3.77019	16.6097	0.00450597	0.103446
TRINITY_DN396065_c0_g1_i1&TRINITY_DN319934_c1_g3_i2&TRINITY_DN319934_c1_g3_i6&TRINITY_DN323310_c0_g3_i4&TRINITY_DN323310_c0_g9_i5&TRINITY_DN323310_c0_g9_i1&TRINITY_DN323310_c0_g2_i1&233..4693@gi|449514094|ref|XP_004174672.1|	LOXHD1	1.25044	-1.25044	2.532	10.1333	0.0045356	0.103968
TRINITY_DN448203_c0_g1_i1&TRINITY_DN303269_c0_g3_i7&247..2523@gi|449493916|ref|XP_002189513.2|	CTNNAL1	1.17988	-1.17988	3.56531	10.1005	0.00458983	0.105052
TRINITY_DN185864_c0_g1_i1&TRINITY_DN235882_c0_g3_i1&TRINITY_DN115071_c0_g1_i1&TRINITY_DN58288_c0_g1_i1&TRINITY_DN298185_c7_g2_i1&2..1345@gi|823474338|ref|XP_012433104.1|	PDE4D	1.47234	-1.47234	2.21484	10.0636	0.00465157	0.106304
TRINITY_DN298465_c0_g1_i3&952..1296@gi|823456480|ref|XP_004174955.2|	UBE2QL1	1.18413	-1.18413	4.85569	10.057	0.00466283	0.106331
TRINITY_DN300592_c0_g1_i1&TRINITY_DN328945_c0_g3_i2&1449..2399@gi|449489593|ref|XP_004174622.1|	KCNJ5	0.949716	-0.949716	5.17513	10.0535	0.00466871	0.106331
TRINITY_DN318545_c1_g1_i2&67..3225@gi|449498953|ref|XP_002192854.2|	IRS4	-0.508182	0.508182	7.35736	14.5724	0.00467382	0.106331
TRINITY_DN330250_c1_g1_i7&TRINITY_DN261371_c0_g1_i2&182..2683@gi|823455470|ref|XP_012426855.1|	ARHGAP12	0.755317	-0.755317	4.48161	10.0336	0.00470267	0.106827
TRINITY_DN331654_c0_g1_i3&208..738@gi|449477193|ref|XP_002194066.2|	UNG	-1.62215	1.62215	1.51411	10.0134	0.00473725	0.107299
TRINITY_DN298623_c0_g3_i1&92..1108@gi|449472301|ref|XP_004175230.1|	CSNK2A2	-0.616792	0.616792	4.83274	17.0446	0.00473762	0.107299
TRINITY_DN310234_c3_g1_i6&85..699@gi|350537147|ref|NP_001232747.1|	MXD4	-0.661754	0.661754	4.44963	10.0367	0.00474653	0.10734
TRINITY_DN286557_c0_g1_i2&163..435@gi|224094541|ref|XP_002192994.1|	LOC100231116	-0.797508	0.797508	3.58765	14.7365	0.00475586	0.107379
TRINITY_DN306666_c1_g8_i1&220..1683@gi|823454359|ref|XP_012424510.1|	GNS	-0.637423	0.637423	7.52171	9.99884	0.00476246	0.107379
TRINITY_DN324669_c0_g4_i1&854..3316@gi|449502750|ref|XP_002200590.2|	SMEK1	0.517864	-0.517864	6.38331	27.8224	0.00481458	0.108254
TRINITY_DN313117_c5_g1_i1&61..1197@gi|224052665|ref|XP_002192191.1|	PI4K2A	-0.657237	0.657237	4.49417	9.96704	0.00481795	0.108254
TRINITY_DN289918_c0_g9_i1&48..275@gi|224078367|ref|XP_002194288.1|	PPDPF	-0.667338	0.667338	7.3662	9.9643	0.00482276	0.108254
TRINITY_DN319795_c0_g2_i2&363..1271@gi|823457252|ref|XP_012427555.1|	PEX2	0.636013	-0.636013	5.37913	9.95099	0.00484623	0.108521
TRINITY_DN313873_c1_g1_i1&615..1871@gi|224048403|ref|XP_002197396.1|	GPR63	-0.871931	0.871931	4.0932	9.94943	0.00484898	0.108521
TRINITY_DN331676_c1_g2_i3&424..1134@gi|823465251|ref|XP_012430967.1|	PAQR9	0.734413	-0.734413	7.98341	9.94194	0.00486225	0.108657
TRINITY_DN251681_c0_g1_i1&232..1176@gi|823456293|ref|XP_012427187.1|	PAK1IP1	-1.17507	1.17507	2.08422	10.6362	0.00487987	0.108759
TRINITY_DN311677_c0_g1_i4&65..913@gi|823468394|ref|XP_012432096.1|	DECR2	-0.952522	0.952522	3.42763	9.93129	0.00488118	0.108759
TRINITY_DN330420_c1_g2_i2&1645..5100@gi|823471525|ref|XP_012425803.1|	EIF4G3	-1.14844	1.14844	3.58539	9.90603	0.00492643	0.109491
TRINITY_DN308454_c2_g3_i3&TRINITY_DN321480_c0_g10_i2&TRINITY_DN321480_c0_g13_i2&2..2806@gi|823469144|ref|XP_012433474.1|	SSH1	-0.799254	0.799254	3.55119	21.7338	0.00492945	0.109491
TRINITY_DN304090_c0_g1_i1&138..1097@gi|350534994|ref|NP_001232648.1|	SLC25A33	-0.632785	0.632785	4.66934	15.2186	0.00494372	0.109491
TRINITY_DN325289_c0_g1_i1&253..876@gi|449497012|ref|XP_004176408.1|	RAB32	0.831341	-0.831341	3.41218	24.5661	0.00494497	0.109491
TRINITY_DN277904_c0_g1_i1&322..2034@gi|823458228|ref|XP_012427952.1|	ABCB10	-0.530353	0.530353	6.20237	9.89285	0.00495021	0.109491
TRINITY_DN307359_c3_g4_i11&TRINITY_DN454561_c0_g1_i1&TRINITY_DN307359_c3_g4_i1&TRINITY_DN307359_c3_g3_i1&98..3997@gi|823473774|ref|XP_012432869.1|	TMEM2	2.55063	-2.55063	0.559936	9.8789	0.00497553	0.109774
TRINITY_DN332748_c2_g2_i1&307..1044@gi|449499032|ref|XP_002195163.2|	LOC100223666	-0.779347	0.779347	3.67732	10.7261	0.00497751	0.109774
TRINITY_DN120214_c0_g1_i1&30..659@gi|224090549|ref|XP_002186590.1|	GPX8	0.973383	-0.973383	4.34376	9.86186	0.00500665	0.110256
TRINITY_DN162125_c0_g1_i1&TRINITY_DN394111_c0_g1_i1&TRINITY_DN356270_c0_g1_i1&TRINITY_DN150782_c0_g1_i1&TRINITY_DN165628_c0_g1_i1&TRINITY_DN34501_c0_g1_i1&1..6225@gi|449499590|ref|XP_002193830.2|	ZGRF1	-1.76546	1.76546	1.29401	9.83991	0.00504705	0.110801
TRINITY_DN224810_c0_g1_i1&75..1166@gi|449505922|ref|XP_004186162.1|	ADRB1	0.782582	-0.782582	4.37627	9.83928	0.00504822	0.110801
TRINITY_DN317564_c2_g1_i2&TRINITY_DN318993_c2_g1_i1&629..1147@gi|823455765|ref|XP_012426974.1|	SLC22A23	-1.37442	1.37442	1.80103	9.83647	0.00505341	0.110801
TRINITY_DN287073_c0_g2_i1&257..793@gi|449483042|ref|XP_004174991.1|	TMEM47	0.506628	-0.506628	6.85324	11.261	0.0051124	0.111933
TRINITY_DN331218_c1_g2_i1&378..5597@gi|224050440|ref|XP_002195876.1|	QSER1	0.545845	-0.545845	5.65792	18.3122	0.00514679	0.112523
TRINITY_DN318846_c0_g12_i1&15..1166@gi|823470840|ref|XP_012424171.1|	TPST1	-0.753754	0.753754	3.77786	12.6543	0.00515932	0.112565
TRINITY_DN325091_c0_g2_i1&2701..4326@gi|823456049|ref|XP_012427091.1|	TGFBR2	-0.509534	0.509534	6.59325	15.2219	0.00516428	0.112565
TRINITY_DN276672_c0_g2_i3&154..3684@gi|823461979|ref|XP_012429542.1|	THBS1	-1.04937	1.04937	4.54019	9.77374	0.00517106	0.112565
TRINITY_DN331389_c1_g1_i1&517..7818@gi|823469092|ref|XP_012433453.1|	NCOR2	-0.68198	0.68198	5.74309	9.7494	0.00521751	0.113413
TRINITY_DN306645_c0_g2_i2&234..1148@gi|224051769|ref|XP_002200330.1|	TRMT61A	-0.99997	0.99997	3.40172	9.74203	0.00523167	0.113558
TRINITY_DN279728_c0_g2_i1&TRINITY_DN331895_c2_g2_i4&TRINITY_DN247414_c0_g1_i1&TRINITY_DN153577_c0_g2_i1&TRINITY_DN253835_c0_g1_i1&1..5121@gi|823463902|ref|XP_012430342.1|	KALRN	-0.653481	0.653481	4.96512	9.73758	0.00524025	0.113569
TRINITY_DN324602_c2_g12_i1&266..592@gi|823458840|ref|XP_012428209.1|	MARCKS	0.741595	-0.741595	5.22025	9.73006	0.00525477	0.113569
TRINITY_DN326122_c0_g2_i3&4819..6798@gi|823455476|ref|XP_012426859.1|	LARP4B	0.595736	-0.595736	8.21712	9.72783	0.00525908	0.113569
TRINITY_DN314720_c0_g4_i7&TRINITY_DN314720_c0_g4_i1&247..1650@gi|224093025|ref|XP_002188158.1|	NAPEPLD	-0.526171	0.526171	5.994	10.6981	0.00526221	0.113569
TRINITY_DN319991_c0_g1_i1&215..1021@gi|823465891|ref|XP_002192260.2|	SNUPN	-0.928148	0.928148	2.93453	13.5628	0.00529796	0.114178
TRINITY_DN315285_c6_g1_i1&208..1479@gi|224067657|ref|XP_002198527.1|	G3BP1	0.507541	-0.507541	6.62004	26.4548	0.00534262	0.114974
TRINITY_DN215160_c0_g1_i1&1382..2443@gi|823454568|ref|XP_012424586.1|	ATF4	0.501702	-0.501702	7.17969	25.5994	0.00535011	0.114974
TRINITY_DN325194_c0_g5_i1&TRINITY_DN332807_c1_g6_i1&313..4311@gi|224052100|ref|XP_002190756.1|	MYPN	-0.778253	0.778253	4.81826	9.66978	0.00537275	0.115297
TRINITY_DN321400_c0_g1_i2&29..1828@gi|449500998|ref|XP_004176656.1|	LOC100232403	0.814711	-0.814711	3.50492	9.65154	0.00540903	0.115555
TRINITY_DN308325_c1_g2_i1&119..436@gi|823462892|ref|XP_004174853.2|	TMEM254	-0.641588	0.641588	5.16193	9.64804	0.00541603	0.115555
TRINITY_DN269975_c0_g1_i1&231..938@gi|224047112|ref|XP_002190662.1|	LYPLAL1	-0.627814	0.627814	4.6529	18.3501	0.0054241	0.115555
TRINITY_DN312684_c3_g1_i14&1042..3039@gi|823471990|ref|XP_012426058.1|	PHACTR4	-0.567844	0.567844	5.28394	19.1763	0.00543235	0.115555
TRINITY_DN282747_c0_g1_i1&235..1368@gi|449507598|ref|XP_002191131.2|	SDPR	0.553368	-0.553368	8.00427	9.63673	0.00543869	0.115555
TRINITY_DN322987_c3_g4_i4&TRINITY_DN332320_c0_g3_i3&75..2495@gi|823458916|ref|XP_012428243.1|	COL19A1	0.888539	-0.888539	5.63446	9.63111	0.00544999	0.115555
TRINITY_DN210721_c0_g2_i1&52..357@gi|823467175|ref|XP_002191896.3|	DNAH1	-1.96539	1.96539	0.257972	10.3428	0.00545054	0.115555
TRINITY_DN318491_c0_g1_i2&282..1295@gi|224049117|ref|XP_002195722.1|	LOC100221401	-0.507892	0.507892	6.52096	15.0545	0.00545207	0.115555
TRINITY_DN317202_c1_g12_i1&TRINITY_DN310885_c2_g5_i4&TRINITY_DN310885_c2_g7_i1&351..1772@gi|823468444|ref|XP_012432338.1|	MGRN1	-0.590245	0.590245	6.38765	9.62935	0.00545353	0.115555
TRINITY_DN480747_c0_g1_i1&172..756@gi|823452728|ref|XP_002192451.3|	RASL11A	-3.69708	3.69708	-0.942293	9.6247	0.00546292	0.115592
TRINITY_DN308920_c4_g2_i1&356..1096@gi|823461976|ref|XP_012429541.1|	TSPAN18	-0.525776	0.525776	7.76011	9.61552	0.00548149	0.115823
TRINITY_DN243106_c0_g1_i1&TRINITY_DN243106_c1_g1_i1&TRINITY_DN313688_c2_g4_i1&TRINITY_DN163113_c0_g2_i1&27..2000@gi|823470391|ref|XP_004176399.2|	LOC101233957	1.28642	-1.28642	2.49694	9.60871	0.0054953	0.115953
TRINITY_DN325989_c1_g2_i1&175..1821@gi|823472701|ref|XP_012426387.1|	DYRK3	0.510972	-0.510972	6.34627	18.5874	0.00558496	0.117561
TRINITY_DN250148_c0_g1_i1&160..1218@gi|449487279|ref|XP_002195998.2|	NUDCD3	-0.56909	0.56909	5.23521	14.8655	0.00559476	0.117561
TRINITY_DN308860_c1_g1_i4&709..1917@gi|449480728|ref|XP_002190068.2|	SUV39H2	0.597554	-0.597554	4.90823	29.8345	0.0055948	0.117561
TRINITY_DN321400_c0_g1_i1&1181..5686@gi|449501228|ref|XP_004176671.1|	LOC101232932	0.788114	-0.788114	5.74882	9.54924	0.00561763	0.117578
TRINITY_DN332343_c3_g3_i9&963..3518@gi|823475807|ref|XP_012433258.1|	NEDD4L	0.982003	-0.982003	4.11498	9.54865	0.00561884	0.117578
TRINITY_DN332014_c2_g1_i3&73..1368@gi|823458037|ref|XP_012427874.1|	ADSS	-0.669877	0.669877	4.27533	11.0306	0.00561895	0.117578
TRINITY_DN319363_c0_g3_i2&91..840@gi|449480794|ref|XP_002188129.2|	ARMC10	-1.00736	1.00736	3.69093	9.53398	0.0056495	0.118054
TRINITY_DN315462_c0_g2_i3&TRINITY_DN315462_c0_g2_i1&245..1360@gi|224047719|ref|XP_002186663.1|	AGPAT4	-1.10913	1.10913	2.26988	23.8745	0.00566222	0.118157
TRINITY_DN318910_c0_g1_i1&161..1045@gi|224068177|ref|XP_002193875.1|	CCNG1	0.528318	-0.528318	5.85509	11.5004	0.00568627	0.118445
TRINITY_DN319374_c0_g1_i4&TRINITY_DN319374_c0_g1_i3&59..2092@gi|823460407|ref|XP_012429105.1|	TBC1D14	-0.509331	0.509331	6.31177	15.2396	0.00569166	0.118445
TRINITY_DN53709_c0_g1_i1&TRINITY_DN98853_c0_g2_i1&TRINITY_DN301511_c0_g1_i1&5..964@gi|823463534|ref|XP_012430183.1|	PPP2R2D	-0.612761	0.612761	4.75647	15.1324	0.00570933	0.118649
TRINITY_DN280197_c0_g1_i2&149..835@gi|823458874|ref|XP_012428225.1|	LOC100190440	0.499368	-0.499368	6.97324	13.6553	0.00571811	0.118669
TRINITY_DN327016_c0_g1_i1&TRINITY_DN9513_c0_g1_i1&TRINITY_DN288434_c0_g1_i1&2470..2907@gi|823468913|ref|XP_012433364.1|	KDELR2	0.807582	-0.807582	3.43761	16.0807	0.00576477	0.119473
TRINITY_DN328529_c2_g1_i1&TRINITY_DN333227_c1_g1_i4&463..3930@gi|823475182|ref|XP_012430874.1|	RASAL2	-0.618919	0.618919	6.41548	9.44136	0.00584729	0.120564
TRINITY_DN340097_c0_g1_i1&TRINITY_DN330304_c4_g1_i2&96..1163@gi|449486281|ref|XP_002198885.2|	PHACTR3	1.35361	-1.35361	5.7731	9.44121	0.00584761	0.120564
TRINITY_DN314433_c0_g3_i4&377..1069@gi|823459204|ref|XP_012428362.1|	CENPQ	-0.934004	0.934004	2.88534	14.7563	0.00584861	0.120564
TRINITY_DN326363_c5_g1_i2&875..6796@gi|823455525|ref|XP_012426881.1|	ARHGAP21	0.498048	-0.498048	6.95829	24.1086	0.00585499	0.120564
TRINITY_DN319117_c0_g4_i1&579..1139@gi|823470123|ref|XP_012433913.1|	C18H17orf58	1.29569	-1.29569	2.5282	9.4362	0.00585854	0.120564
TRINITY_DN294907_c0_g1_i1&344..1378@gi|449493347|ref|XP_002188093.2|	GMPR	-0.494521	0.494521	8.85695	18.2066	0.00586978	0.120564
TRINITY_DN306728_c0_g4_i9&228..2327@gi|823458769|ref|XP_012428180.1|	EPHA7	3.73449	-3.73449	0.607632	9.42947	0.00587322	0.120564
TRINITY_DN300839_c0_g4_i1&160..462@gi|224087215|ref|XP_002189612.1|	LSM7	0.858303	-0.858303	3.19388	18.0574	0.00590526	0.121058
TRINITY_DN325783_c0_g10_i1&2..325@gi|823475230|ref|XP_012424338.1|	LOC100231785	4.95255	-4.95255	-0.62316	9.93569	0.00592586	0.121151
TRINITY_DN308010_c2_g1_i9&2..1342@gi|823464643|ref|XP_012430656.1|	PTBP2	4.17943	-4.17943	1.27985	9.39785	0.00594285	0.121151
TRINITY_DN329832_c0_g1_i2&TRINITY_DN329832_c0_g2_i1&50..3547@gi|823464417|ref|XP_012430563.1|	PTPRC	1.32528	-1.32528	4.53024	9.39746	0.00594372	0.121151
TRINITY_DN149997_c0_g1_i1&TRINITY_DN40057_c0_g1_i1&196..324@gi|823471918|ref|XP_012426030.1|	TRNAU1AP	1.87357	-1.87357	0.34266	12.0342	0.00594607	0.121151
TRINITY_DN240356_c0_g1_i2&TRINITY_DN240293_c0_g2_i1&TRINITY_DN386696_c0_g1_i1&897..2450@gi|823464803|ref|XP_012430723.1|	LOC100230849	2.35676	-2.35676	-0.177442	9.39276	0.00595414	0.121151
TRINITY_DN290167_c0_g3_i4&TRINITY_DN290167_c0_g4_i1&1940..3346@gi|449502323|ref|XP_002198970.2|	DLL4	0.692686	-0.692686	4.56631	9.39108	0.00595787	0.121151
TRINITY_DN329809_c0_g3_i18&TRINITY_DN329809_c0_g3_i10&373..8469@gi|309384281|ref|NP_001185467.1|	TENM3	0.605769	-0.605769	5.10146	9.38565	0.00596994	0.121234
TRINITY_DN323444_c0_g6_i10&108..401@gi|823476526|ref|XP_002191863.3|	LOC100232453	-3.44834	3.44834	0.115564	9.36961	0.0060058	0.121799
TRINITY_DN297882_c0_g1_i2&410..1444@gi|224046757|ref|XP_002190130.1|	KHDRBS3	-1.51815	1.51815	1.76178	9.35157	0.00604641	0.122397
TRINITY_DN312876_c0_g1_i6&320..1360@gi|449492202|ref|XP_002191171.2|	PIP4K2A	0.697503	-0.697503	4.38878	9.34932	0.00605148	0.122397
TRINITY_DN311727_c0_g1_i1&99..1883@gi|224098363|ref|XP_002199379.1|	RLIM	-0.635472	0.635472	4.507	16.0526	0.0060689	0.122585
TRINITY_DN290527_c0_g1_i1&80..1258@gi|449514408|ref|XP_002188355.2|	LOC100221623	2.26476	-2.26476	2.58368	9.32343	0.00611034	0.122967
TRINITY_DN322870_c0_g3_i2&TRINITY_DN192329_c0_g2_i1&TRINITY_DN322062_c1_g2_i1&TRINITY_DN322870_c0_g3_i1&234..2012@gi|823466783|ref|XP_012426072.1|	TCF25	-0.621381	0.621381	4.63407	11.0719	0.00611058	0.122967
TRINITY_DN71275_c0_g1_i1&TRINITY_DN305796_c1_g2_i2&36..2036@gi|449507715|ref|XP_002194153.2|	UBXN4	-0.490115	0.490115	7.77879	16.4513	0.0061122	0.122967
TRINITY_DN297618_c0_g4_i1&175..273@gi|449512700|ref|XP_004175872.1|	LOC101233753	4.21468	-4.21468	-0.9979	9.31271	0.00613488	0.12326
TRINITY_DN311045_c0_g3_i1&291..1088@gi|823472130|ref|XP_002192845.3|	MTFR1L	-0.636193	0.636193	6.21597	9.30662	0.00614888	0.12328
TRINITY_DN317164_c0_g1_i2&TRINITY_DN322975_c1_g3_i1&145..1788@gi|449486132|ref|XP_002187137.2|	MMP24	-0.699338	0.699338	4.03226	24.9772	0.00615219	0.12328
TRINITY_DN308962_c2_g1_i6&630..2558@gi|823453225|ref|XP_002189399.2|	GAB2	-0.506998	0.506998	6.21277	12.2764	0.0061706	0.12334
TRINITY_DN327488_c1_g2_i5&1377..3254@gi|224085577|ref|XP_002187993.1|	LOC100228453	0.903341	-0.903341	3.07039	9.29682	0.00617149	0.12334
TRINITY_DN326127_c2_g5_i2&331..1785@gi|224178646|ref|XP_002191662.1|	LOC100230170	-0.604932	0.604932	4.76332	13.5592	0.00621942	0.12404
TRINITY_DN317823_c1_g2_i6&TRINITY_DN317823_c1_g2_i1&TRINITY_DN317823_c1_g1_i1&TRINITY_DN256787_c0_g1_i1&TRINITY_DN308533_c0_g1_i1&TRINITY_DN295710_c4_g2_i4&TRINITY_DN240570_c0_g2_i1&TRINITY_DN240570_c0_g3_i1&239..1957@gi|823455949|ref|XP_012427051.1|	NEK10	1.92157	-1.92157	0.247307	12.4237	0.00623827	0.12404
TRINITY_DN314225_c2_g3_i4&200..1798@gi|224050299|ref|XP_002189301.1|	LOC100232049	-0.740307	0.740307	3.75989	13.3194	0.0062428	0.12404
TRINITY_DN305051_c1_g1_i1&83..1819@gi|823468729|ref|XP_012433289.1|	FLCN	-0.53681	0.53681	5.58727	11.6051	0.0062454	0.12404
TRINITY_DN253676_c0_g2_i1&212..1093@gi|823461567|ref|XP_012429386.1|	KCNK13	1.75941	-1.75941	0.735799	13.2791	0.00624751	0.12404
TRINITY_DN332587_c11_g1_i1&4..1020@gi|449474304|ref|XP_002187314.2|	LOC100227200	-0.941022	0.941022	6.4537	9.24872	0.00628377	0.124597
TRINITY_DN271789_c3_g1_i1&105..1178@gi|224044317|ref|XP_002187669.1|	DGAT2	0.657385	-0.657385	8.40549	9.22654	0.00633628	0.125473
TRINITY_DN301738_c0_g1_i1&TRINITY_DN299136_c0_g2_i2&TRINITY_DN291529_c1_g4_i1&285..3584@gi|224051883|ref|XP_002200642.1|	DAAM1	-0.919014	0.919014	4.38761	9.18903	0.00642625	0.127088
TRINITY_DN302800_c2_g3_i6&532..2487@gi|449499913|ref|XP_002189735.2|	ARHGAP24	-0.710661	0.710661	5.28689	9.18542	0.00643497	0.127095
TRINITY_DN312138_c0_g2_i1&818..2308@gi|823463337|ref|XP_012430099.1|	NEURL1	-1.29353	1.29353	1.91325	9.16722	0.00647921	0.127802
TRINITY_DN314911_c0_g4_i1&TRINITY_DN314911_c0_g3_i1&146..1480@gi|224053115|ref|XP_002189304.1|	HTRA1	-0.513773	0.513773	5.98787	10.6376	0.00651154	0.128272
TRINITY_DN294041_c0_g1_i1&TRINITY_DN316270_c1_g4_i1&TRINITY_DN198292_c0_g1_i1&TRINITY_DN270938_c0_g1_i1&TRINITY_DN124570_c0_g1_i1&TRINITY_DN12630_c0_g1_i1&TRINITY_DN113084_c0_g1_i1&2..2392@gi|823466327|ref|XP_012433719.1|	USP8	1.20986	-1.20986	1.88038	13.484	0.006544	0.128744
TRINITY_DN271950_c1_g1_i1&171..839@gi|224073496|ref|XP_002198459.1|	NTMT1	-0.497001	0.497001	6.5261	10.9621	0.00655452	0.128784
TRINITY_DN214643_c0_g1_i1&TRINITY_DN124044_c0_g1_i1&TRINITY_DN189999_c0_g1_i1&TRINITY_DN171513_c0_g1_i1&111..2018@gi|224051826|ref|XP_002200628.1|	HSPA2	2.3556	-2.3556	6.13522	9.12237	0.00658962	0.129305
TRINITY_DN295739_c0_g2_i4&917..2176@gi|823467263|ref|XP_012427933.1|	SLC41A3	-0.6846	0.6846	7.26192	9.10733	0.00662712	0.129873
TRINITY_DN315764_c0_g3_i1&219..1490@gi|823467301|ref|XP_012428089.1|	IP6K2	-0.589654	0.589654	5.4231	9.09225	0.00666494	0.130445
TRINITY_DN328225_c2_g1_i1&TRINITY_DN328225_c2_g1_i2&TRINITY_DN331265_c0_g2_i3&TRINITY_DN276091_c0_g1_i1&TRINITY_DN54693_c0_g1_i1&TRINITY_DN59349_c0_g1_i1&TRINITY_DN243992_c0_g1_i1&TRINITY_DN272619_c0_g1_i2&TRINITY_DN205960_c0_g1_i1&TRINITY_DN297264_c0_g1_i1&TRINITY_DN282372_c0_g1_i1&TRINITY_DN294034_c0_g2_i1&130..3306@gi|823457393|ref|XP_012427620.1|	SOS1	-0.52072	0.52072	5.80588	24.4557	0.00668796	0.130659
TRINITY_DN313299_c0_g3_i5&1008..2990@gi|823462173|ref|XP_012429621.1|	FLRT2	1.35687	-1.35687	4.2668	9.08107	0.00669316	0.130659
TRINITY_DN241299_c1_g2_i1&363..836@gi|823473647|ref|XP_012432816.1|	THAP1	0.695432	-0.695432	3.98377	25.3256	0.00678933	0.132366
TRINITY_DN326943_c0_g2_i13&39..3494@gi|823460771|ref|XP_012428528.1|	HEPH	-0.713086	0.713086	3.85602	10.6113	0.0068552	0.133478
TRINITY_DN225806_c0_g2_i2&TRINITY_DN333114_c2_g1_i3&283..5979@gi|823467486|ref|XP_012428710.1|	ADAMTS9	-0.94388	0.94388	5.92614	9.0044	0.00689018	0.133987
TRINITY_DN329727_c0_g2_i4&1016..1948@gi|823469139|ref|XP_012433471.1|	WSCD2	-1.58447	1.58447	2.87525	9.00059	0.00690012	0.134008
TRINITY_DN304340_c0_g2_i3&1171..5613@gi|224044025|ref|XP_002188774.1|	ARHGAP31	0.665939	-0.665939	8.3646	8.98441	0.0069426	0.134532
TRINITY_DN306230_c0_g2_i1&115..2226@gi|823466122|ref|XP_012429935.1|	CHSY1	0.79378	-0.79378	3.4386	14.6414	0.0069449	0.134532
TRINITY_DN326621_c2_g5_i10&282..2051@gi|823474088|ref|XP_002189139.2|	KIAA1328	-0.696613	0.696613	3.96172	8.97375	0.00697072	0.134688
TRINITY_DN275429_c0_g1_i1&86..493@gi|823456920|ref|XP_012427434.1|	HRSP12	0.70426	-0.70426	3.93363	15.2803	0.00697074	0.134688
TRINITY_DN275066_c0_g1_i1&TRINITY_DN61693_c0_g1_i1&853..993@gi|823477708|ref|XP_002198689.2|	LOC100229281	1.59983	-1.59983	0.854344	12.1403	0.00698947	0.134872
TRINITY_DN311886_c0_g12_i3&253..1188@gi|224094328|ref|XP_002188571.1|	KERA	0.877189	-0.877189	3.77258	8.96343	0.00699809	0.134872
TRINITY_DN331702_c0_g6_i1&TRINITY_DN331702_c0_g3_i3&TRINITY_DN331702_c0_g7_i1&394..3063@gi|823466013|ref|XP_012425654.1|	ICE2	-0.624636	0.624636	4.53266	9.90415	0.00703207	0.135354
TRINITY_DN229231_c0_g1_i3&77..1777@gi|449514342|ref|XP_002189570.2|	TRIM23	-0.493139	0.493139	6.46729	13.0632	0.00707249	0.135959
TRINITY_DN296007_c0_g2_i1&588..2045@gi|449494378|ref|XP_002198525.2|	LOC100220197	-0.944084	0.944084	2.73158	13.2444	0.0071075	0.136459
TRINITY_DN253180_c0_g4_i1&171..323@gi|224056016|ref|XP_002197296.1|	FAIM	4.34686	-4.34686	-1.12658	8.91129	0.00713815	0.136873
TRINITY_DN333144_c1_g1_i5&93..1100@gi|823455006|ref|XP_002187265.2|	ST8SIA1	0.852374	-0.852374	4.80745	8.89728	0.00717629	0.137428
TRINITY_DN259213_c0_g1_i1&221..427@gi|449472338|ref|XP_004175232.1|	CCL17	3.39828	-3.39828	3.19125	8.894	0.00718526	0.137428
TRINITY_DN163498_c0_g1_i1&49..258@gi|449495017|ref|XP_002198846.2|	NIPAL2	4.24103	-4.24103	-1.53948	9.35422	0.00723223	0.13814
TRINITY_DN323384_c2_g16_i1&TRINITY_DN323384_c2_g9_i1&139..1407@gi|823470846|ref|XP_012424174.1|	RABGEF1	-0.556556	0.556556	5.16214	22.0252	0.00724072	0.13814
TRINITY_DN300634_c0_g2_i2&52..2295@gi|823456214|ref|XP_012427154.1|	DGKB	5.24631	-5.24631	-1.23604	9.34065	0.00726641	0.138317
TRINITY_DN329639_c2_g3_i26&1..6417@gi|823465394|ref|XP_012431021.1|	DOCK10	0.997446	-0.997446	4.84742	8.86068	0.00727706	0.138317
TRINITY_DN296455_c0_g2_i2&48..1286@gi|224048923|ref|XP_002186800.1|	FDFT1	0.833883	-0.833883	3.20585	10.367	0.00727742	0.138317
TRINITY_DN324202_c0_g2_i3&409..3189@gi|823457571|ref|XP_012427689.1|	SRBD1	-0.765757	0.765757	3.57432	14.5421	0.00734242	0.139018
TRINITY_DN302022_c0_g1_i2&102..1823@gi|224066001|ref|XP_002192263.1|	SEMA3F	-0.76245	0.76245	3.53472	10.5176	0.00735028	0.139018
TRINITY_DN273660_c4_g1_i1&102..1880@gi|224053915|ref|XP_002189195.1|	ATIC	-0.866392	0.866392	3.97276	8.82892	0.0073658	0.139018
TRINITY_DN312443_c2_g5_i2&200..1498@gi|823452946|ref|XP_012425276.1|	SESN3	0.519309	-0.519309	5.74715	10.7915	0.00736766	0.139018
TRINITY_DN324261_c2_g1_i3&201..1160@gi|823462166|ref|XP_012429617.1|	PPM1A	-0.911643	0.911643	4.01639	8.82779	0.00736898	0.139018
TRINITY_DN311181_c1_g2_i1&260..1810@gi|823466247|ref|XP_004176938.2|	TCF12	-0.555898	0.555898	7.20598	8.82762	0.00736944	0.139018
TRINITY_DN256709_c0_g1_i2&183..1634@gi|224086651|ref|XP_002198613.1|	LOC100217831	0.578273	-0.578273	6.65626	8.81119	0.00741584	0.139719
TRINITY_DN332899_c0_g1_i3&1110..1592@gi|823461600|ref|XP_004174598.2|	CCDC85C	-0.880093	0.880093	3.11602	8.79805	0.00745316	0.140247
TRINITY_DN329702_c0_g12_i1&TRINITY_DN329702_c0_g2_i5&134..2215@gi|823470330|ref|XP_012434004.1|	SEC14L1	0.484163	-0.484163	6.80199	10.7073	0.00746276	0.140253
TRINITY_DN363797_c0_g1_i1&4..183@gi|449513549|ref|XP_004175776.1|	LOC101233985	5.3675	-5.3675	-1.83589	10.091	0.00749635	0.140537
TRINITY_DN504939_c0_g1_i1&TRINITY_DN403700_c0_g1_i1&2..886@gi|449493287|ref|XP_002197350.2|	SFRP4	-4.05913	4.05913	-1.35626	8.78292	0.0074964	0.140537
TRINITY_DN318308_c0_g4_i1&TRINITY_DN263330_c0_g1_i1&424..696@gi|823481222|ref|XP_012431780.1|	LOC105759985	-1.2473	1.2473	3.02337	8.77654	0.00751474	0.140706
TRINITY_DN282824_c0_g2_i7&294..2126@gi|449514170|ref|XP_002193695.2|	GHR	-0.736019	0.736019	5.68482	8.76641	0.00754392	0.140957
TRINITY_DN294782_c0_g2_i1&TRINITY_DN294782_c0_g1_i2&304..858@gi|823460643|ref|XP_012428478.1|	LOC100232309	-0.986524	0.986524	2.60058	8.76542	0.00754679	0.140957
TRINITY_DN328229_c1_g5_i3&35..964@gi|449480561|ref|XP_002187622.2|	ANKRD16	-1.08228	1.08228	2.19544	12.0554	0.00760009	0.141778
TRINITY_DN323016_c0_g1_i2&TRINITY_DN322113_c0_g2_i1&TRINITY_DN326931_c0_g1_i1&TRINITY_DN326931_c0_g3_i1&TRINITY_DN323016_c0_g1_i3&150..1079@gi|229608959|ref|NP_001153493.1|	UBLCP1	0.663958	-0.663958	4.14845	15.9558	0.00766284	0.142772
TRINITY_DN510396_c0_g1_i1&TRINITY_DN151286_c0_g2_i1&3..2726@gi|823465170|ref|XP_012430930.1|	PASK	5.98966	-5.98966	-1.26748	9.18276	0.00767759	0.14279
TRINITY_DN295420_c0_g3_i4&TRINITY_DN290837_c0_g1_i2&217..6231@gi|823456442|ref|XP_012427248.1|	MYO10	0.790534	-0.790534	6.0997	8.71884	0.00768269	0.14279
TRINITY_DN292857_c0_g1_i1&1..1656@gi|823454550|ref|XP_012424575.1|	NTN4	0.744521	-0.744521	5.11459	8.69755	0.00774573	0.14374
TRINITY_DN314975_c0_g3_i5&102..854@gi|823471478|ref|XP_012425785.1|	LOC100232199	-0.848907	0.848907	3.12139	15.1249	0.0077528	0.14374
TRINITY_DN201048_c0_g1_i2&TRINITY_DN463036_c0_g1_i1&TRINITY_DN483941_c0_g1_i1&1..1254@gi|224054918|ref|XP_002194297.1|	GRB14	3.08147	-3.08147	0.456095	8.68673	0.00777797	0.143959
TRINITY_DN292447_c0_g2_i8&128..892@gi|224091546|ref|XP_002188717.1|	MARCH3	-1.78515	1.78515	0.539851	10.048	0.00778363	0.143959
TRINITY_DN324943_c2_g6_i1&10..723@gi|224072997|ref|XP_002191316.1|	HDHD3	-0.74041	0.74041	4.07314	8.67174	0.0078229	0.144509
TRINITY_DN289482_c0_g1_i1&136..1590@gi|823466513|ref|XP_002195237.3|	MMP15	-0.632687	0.632687	7.0196	8.65722	0.0078667	0.145141
TRINITY_DN330048_c1_g2_i2&TRINITY_DN327665_c2_g6_i1&TRINITY_DN134489_c0_g1_i1&TRINITY_DN289858_c0_g2_i1&TRINITY_DN325977_c0_g2_i2&327..5909@gi|224085171|ref|XP_002196469.1|	PLXNA2	0.863922	-0.863922	3.29536	8.65026	0.00788779	0.145353
TRINITY_DN306504_c0_g1_i1&51..602@gi|449504336|ref|XP_002199209.2|	DNAL1	-0.702501	0.702501	3.85157	17.0292	0.00791184	0.145618
TRINITY_DN327835_c0_g4_i5&484..2457@gi|823466443|ref|XP_012424149.1|	SEMA4B	-0.605303	0.605303	4.77276	8.63231	0.00794245	0.146004
TRINITY_DN330549_c4_g6_i6&67..1455@gi|224084728|ref|XP_002194034.1|	STK38	-0.71677	0.71677	3.77865	8.85002	0.00799886	0.146863
TRINITY_DN206758_c0_g1_i1&184..504@gi|224076514|ref|XP_002198677.1|	EMC6	-0.491141	0.491141	6.16928	23.6526	0.00802988	0.147253
TRINITY_DN308936_c1_g3_i1&264..1550@gi|224073367|ref|XP_002197100.1|	SLC25A25	0.706372	-0.706372	5.47221	8.59456	0.00805884	0.147605
TRINITY_DN407867_c0_g1_i1&TRINITY_DN284456_c1_g1_i2&2..535@gi|350535819|ref|NP_001232684.1|	LOC100190438	-1.10513	1.10513	4.4433	8.58581	0.00808606	0.147925
TRINITY_DN314601_c1_g2_i2&47..1072@gi|224055006|ref|XP_002198292.1|	BBS5	1.26769	-1.26769	3.14785	8.5817	0.0080989	0.147969
TRINITY_DN321657_c0_g1_i1&TRINITY_DN318139_c0_g1_i2&2592..3014@gi|823464829|ref|XP_012430732.1|	LDLRAD1	1.08624	-1.08624	2.19209	10.3319	0.008108	0.147969
TRINITY_DN314840_c1_g1_i2&434..1027@gi|350538253|ref|NP_001232325.1|	CDKN1B	-0.554146	0.554146	5.07433	17.4339	0.00815869	0.148714
TRINITY_DN316045_c1_g1_i1&499..2175@gi|823456579|ref|XP_012427305.1|	GALNT1	0.488857	-0.488857	6.21602	9.96518	0.0082076	0.149372
TRINITY_DN256923_c0_g1_i2&TRINITY_DN238778_c0_g1_i1&TRINITY_DN176430_c0_g2_i1&2..4762@gi|823470243|ref|XP_012433967.1|	LOC105760991	-4.82696	4.82696	-2.08594	8.99044	0.00821452	0.149372
TRINITY_DN277824_c0_g1_i2&TRINITY_DN325909_c1_g4_i2&94..2910@gi|823470192|ref|XP_012433943.1|	COG1	-0.644509	0.644509	4.23554	18.6201	0.00825534	0.149934
TRINITY_DN320045_c0_g5_i3&1..2070@gi|823460211|ref|XP_012429022.1|	LOC105759224	0.48104	-0.48104	6.60763	16.6924	0.00828076	0.150215
TRINITY_DN270026_c0_g1_i1&101..763@gi|823458995|ref|XP_012428278.1|	LOC100219265	0.645985	-0.645985	5.79701	8.51522	0.00830961	0.150558
TRINITY_DN300302_c3_g6_i2&45..1097@gi|823453835|ref|XP_012424298.1|	PRPF18	-0.999449	0.999449	3.28096	8.50791	0.00833318	0.150637
TRINITY_DN130589_c0_g1_i1&TRINITY_DN209903_c0_g2_i1&TRINITY_DN385003_c0_g1_i1&TRINITY_DN103473_c0_g1_i1&65..1615@gi|224042664|ref|XP_002195184.1|	ARX	2.52944	-2.52944	-0.311697	8.50555	0.00834078	0.150637
TRINITY_DN289951_c0_g1_i3&1034..2233@gi|449513976|ref|XP_002189846.2|	DCP2	0.503629	-0.503629	5.87258	8.52489	0.00834383	0.150637
TRINITY_DN295775_c0_g1_i1&55..606@gi|224045449|ref|XP_002198379.1|	LOC100230215	-0.980503	0.980503	3.0133	8.4977	0.00836616	0.15086
TRINITY_DN328821_c0_g2_i2&TRINITY_DN316664_c0_g1_i4&TRINITY_DN276719_c0_g1_i1&TRINITY_DN253958_c0_g1_i1&TRINITY_DN312176_c0_g1_i1&TRINITY_DN303031_c0_g1_i1&TRINITY_DN228349_c0_g2_i1&TRINITY_DN224785_c0_g1_i1&TRINITY_DN276294_c0_g1_i1&7645..8628@gi|224045789|ref|XP_002187346.1|	ANKH	0.547091	-0.547091	5.59171	8.49142	0.00838654	0.151048
TRINITY_DN333000_c2_g4_i1&TRINITY_DN333000_c2_g1_i7&173..1558@gi|823472814|ref|XP_012426430.1|	FANCE	-0.938636	0.938636	3.27043	8.47704	0.00843339	0.151711
TRINITY_DN332180_c4_g27_i2&TRINITY_DN324541_c0_g5_i2&TRINITY_DN332180_c4_g9_i1&1319..4153@gi|823469065|ref|XP_012433438.1|	PITPNM2	-0.605728	0.605728	6.20044	8.47373	0.00844421	0.151725
TRINITY_DN302390_c0_g2_i6&358..1113@gi|823459614|ref|XP_012428793.1|	TMEM150C	1.52665	-1.52665	2.19458	8.45956	0.00849074	0.15238
TRINITY_DN318782_c0_g15_i6&TRINITY_DN318782_c0_g18_i2&47..1309@gi|224071776|ref|XP_002194685.1|	LOC100227658	-0.939761	0.939761	5.21142	8.45615	0.00850196	0.152401
TRINITY_DN328352_c0_g2_i4&244..3216@gi|449501315|ref|XP_002194529.2|	SORCS2	0.837921	-0.837921	3.63411	8.4427	0.00854647	0.153017
TRINITY_DN292320_c0_g3_i6&144..1199@gi|449481476|ref|XP_002192208.2|	TMEM19	0.59815	-0.59815	4.61597	10.8684	0.00858328	0.153495
TRINITY_DN268285_c0_g1_i5&415..1917@gi|224046270|ref|XP_002198092.1|	PLAG1	-0.863926	0.863926	2.98354	19.3138	0.00860607	0.15372
TRINITY_DN459720_c0_g1_i1&2..352@gi|449505609|ref|XP_002188373.2|	LOC100221841	5.17426	-5.17426	-1.94456	8.85283	0.0086248	0.153873
TRINITY_DN212032_c0_g1_i1&103..735@gi|823461802|ref|XP_004174525.2|	GSTZ1	-0.566544	0.566544	4.92491	14.521	0.00865618	0.154251
TRINITY_DN258518_c2_g1_i3&TRINITY_DN117811_c0_g2_i1&26..985@gi|823477875|ref|XP_012432690.1|	LOC105760756	-0.998629	0.998629	2.42809	18.3841	0.00866677	0.154258
TRINITY_DN333939_c3_g3_i3&324..5948@gi|823466332|ref|XP_012433731.1|	DENND4A	0.468365	-0.468365	7.93092	15.9102	0.00870075	0.154681
TRINITY_DN180938_c0_g3_i1&TRINITY_DN263271_c0_g1_i1&TRINITY_DN206139_c0_g1_i1&6..2279@gi|823470219|ref|XP_012433955.1|	LOC105760989	4.91263	-4.91263	-1.73101	8.82045	0.0087247	0.154812
TRINITY_DN300941_c9_g2_i11&34..1173@gi|449485935|ref|XP_002187555.2|	WDR73	-0.858857	0.858857	2.99224	28.1708	0.0087382	0.154812
TRINITY_DN285120_c0_g1_i1&TRINITY_DN213116_c0_g1_i2&TRINITY_DN322411_c3_g2_i2&1..1338@gi|823457910|ref|XP_012427832.1|	RIN2	-0.766014	0.766014	3.44491	13.319	0.00873879	0.154812
TRINITY_DN310800_c3_g2_i3&197..1639@gi|823466152|ref|XP_012431434.1|	CPEB1	-1.91695	1.91695	2.5425	8.38046	0.00875571	0.15493
TRINITY_DN120214_c0_g2_i1&30..302@gi|823474357|ref|XP_012433111.1|	GPX8	6.94952	-6.94952	0.577678	8.79908	0.00879135	0.155379
TRINITY_DN303714_c0_g2_i4&3562..6147@gi|823474538|ref|XP_012433185.1|	VLDLR	0.468486	-0.468486	8.32164	15.1465	0.00882102	0.155666
TRINITY_DN320476_c0_g1_i2&TRINITY_DN265243_c0_g2_i1&211..2412@gi|823457654|ref|XP_012427732.1|	BCL11A	1.63724	-1.63724	3.86432	8.3593	0.00882815	0.155666
TRINITY_DN302171_c0_g2_i2&178..954@gi|823469887|ref|XP_012433813.1|	STOM	-1.67343	1.67343	2.27189	8.34435	0.00887973	0.156191
TRINITY_DN299519_c1_g1_i1&93..1508@gi|224044552|ref|XP_002192996.1|	LOC100217899	-1.92032	1.92032	0.325781	14.1668	0.00888892	0.156191
TRINITY_DN301457_c1_g1_i6&184..2619@gi|449485956|ref|XP_002186903.2|	NCAM2	1.16107	-1.16107	2.13455	8.337	0.00890522	0.156191
TRINITY_DN250120_c0_g1_i2&TRINITY_DN235887_c1_g1_i1&2..1105@gi|224070406|ref|XP_002191140.1|	TMEM184A	-1.97795	1.97795	0.0533324	8.7363	0.0089056	0.156191
TRINITY_DN49515_c0_g1_i1&269..328@gi|350536005|ref|NP_001232694.1|	NDUFB2	5.22457	-5.22457	-2.03072	9.52282	0.00890956	0.156191
TRINITY_DN331109_c0_g1_i3&737..4372@gi|823462487|ref|XP_012429742.1|	PTPN21	0.468114	-0.468114	8.50616	17.0788	0.00894278	0.156592
TRINITY_DN334128_c1_g1_i2&TRINITY_DN283898_c0_g1_i1&TRINITY_DN334128_c2_g1_i2&137..2308@gi|449477020|ref|XP_004176615.1|	TBX3	-0.83842	0.83842	3.51316	8.31493	0.00898223	0.157018
TRINITY_DN315653_c1_g1_i3&3826..4386@gi|823457631|ref|XP_012427718.1|	FOXN2	-0.531777	0.531777	5.30426	11.2563	0.00898789	0.157018
TRINITY_DN461129_c0_g1_i1&TRINITY_DN277761_c0_g2_i3&TRINITY_DN277761_c0_g3_i1&TRINITY_DN60089_c0_g1_i1&TRINITY_DN146602_c0_g2_i1&100..2757@gi|823473764|ref|XP_012432864.1|	MCTP1	1.52793	-1.52793	0.93536	13.7985	0.00905384	0.157988
TRINITY_DN216633_c0_g1_i3&TRINITY_DN311170_c0_g1_i1&24..1859@gi|224087202|ref|XP_002189120.1|	LMNB2	0.94317	-0.94317	5.58384	8.28609	0.00908398	0.158331
TRINITY_DN223931_c0_g1_i2&TRINITY_DN105842_c0_g2_i1&93..2111@gi|823461450|ref|XP_012429339.1|	LOC100227764	1.99836	-1.99836	1.32462	8.25077	0.00921031	0.160348
TRINITY_DN296928_c4_g3_i4&TRINITY_DN296928_c4_g3_i3&TRINITY_DN283870_c0_g2_i8&290..2161@gi|823474410|ref|XP_012433128.1|	SREK1	0.481173	-0.481173	6.22551	16.037	0.00922956	0.160459
TRINITY_DN281971_c2_g1_i3&47..1933@gi|823452436|ref|XP_012425079.1|	ASMTL	0.73961	-0.73961	3.85714	8.2428	0.0092391	0.160459
TRINITY_DN311451_c0_g1_i1&495..1382@gi|224063739|ref|XP_002194581.1|	LOC105758462	1.01138	-1.01138	2.64714	8.2402	0.0092485	0.160459
TRINITY_DN284504_c0_g1_i1&163..600@gi|823460069|ref|XP_012428968.1|	OCIAD2	0.611636	-0.611636	5.98277	8.22481	0.00930443	0.161245
TRINITY_DN318410_c0_g11_i1&463..906@gi|823472624|ref|XP_012426332.1|	PEX11B	-0.6209	0.6209	4.34204	10.6647	0.00935702	0.161971
TRINITY_DN327341_c1_g5_i1&TRINITY_DN327341_c1_g2_i7&TRINITY_DN327341_c1_g2_i5&TRINITY_DN327341_c1_g12_i1&TRINITY_DN88978_c0_g1_i1&TRINITY_DN327341_c1_g3_i1&TRINITY_DN327341_c1_g7_i1&TRINITY_DN327341_c1_g4_i1&17..3670@gi|823458401|ref|XP_012428026.1|	SHPRH	1.62347	-1.62347	0.708961	8.20746	0.00936793	0.161974
TRINITY_DN294712_c2_g1_i1&3733..4728@gi|823471842|ref|XP_012425953.1|	PPP2R2A	0.477486	-0.477486	6.36254	24.7572	0.00938957	0.16204
TRINITY_DN295468_c13_g3_i1&594..911@gi|823456135|ref|XP_012427120.1|	TRA2A	0.573258	-0.573258	5.73168	8.2006	0.00939316	0.16204
TRINITY_DN319355_c0_g1_i3&274..1794@gi|449472287|ref|XP_002194972.2|	CDYL2	-0.651892	0.651892	4.10986	15.5982	0.00950845	0.163842
TRINITY_DN288179_c0_g1_i1&22..1527@gi|823454761|ref|XP_012424657.1|	TAB1	-0.630821	0.630821	4.2619	22.3681	0.00954131	0.164221
TRINITY_DN304291_c0_g8_i1&TRINITY_DN304291_c0_g13_i1&2..889@gi|823465882|ref|XP_012424518.1|	DNAJA4	0.609291	-0.609291	6.40184	8.15615	0.00955854	0.164331
TRINITY_DN330661_c3_g1_i1&492..2273@gi|823465132|ref|XP_012430913.1|	KLHL24	-0.466568	0.466568	9.49657	24.5165	0.00959721	0.164808
TRINITY_DN435177_c0_g1_i1&TRINITY_DN11844_c0_g2_i1&TRINITY_DN195389_c0_g3_i1&TRINITY_DN195389_c0_g1_i1&106..1938@gi|224087497|ref|XP_002191935.1|	ZAP70	2.64928	-2.64928	-0.715797	8.13816	0.0096264	0.164933
TRINITY_DN297138_c2_g1_i1&1..636@gi|350539968|ref|NP_001232093.1|	MMADHC	0.468199	-0.468199	6.78991	10.4268	0.00962848	0.164933
TRINITY_DN245039_c0_g1_i2&TRINITY_DN448081_c0_g1_i1&TRINITY_DN161011_c0_g1_i1&128..1198@gi|449492892|ref|XP_004175429.1|	CX3CR1	2.70888	-2.70888	-0.0851608	8.13331	0.00964476	0.164933
TRINITY_DN325515_c2_g7_i1&95..724@gi|224069396|ref|XP_002190483.1|	MRPS34	-0.544816	0.544816	5.0525	28.9828	0.00966487	0.164933
TRINITY_DN373992_c0_g1_i1&1..213@gi|823458514|ref|XP_012428069.1|	EYA4	5.78274	-5.78274	-1.67103	8.53431	0.00966674	0.164933
TRINITY_DN307530_c0_g3_i2&TRINITY_DN307530_c0_g2_i1&125..1180@gi|823471447|ref|XP_012425768.1|	B4GALT5	-0.953314	0.953314	2.60946	16.3075	0.00966988	0.164933
TRINITY_DN508207_c0_g1_i1&TRINITY_DN481912_c0_g1_i1&TRINITY_DN322861_c1_g12_i1&3..1970@gi|823453290|ref|XP_012425406.1|	SIDT1	-0.73101	0.73101	3.57086	8.50858	0.00971318	0.165201
TRINITY_DN166955_c0_g1_i1&262..327@gi|823476627|ref|XP_012432778.1|	LOC100227847	5.03502	-5.03502	-1.12387	8.5209	0.00971364	0.165201
TRINITY_DN319170_c4_g2_i7&TRINITY_DN308897_c0_g1_i1&TRINITY_DN319170_c4_g2_i4&TRINITY_DN31776_c0_g2_i1&TRINITY_DN327985_c0_g3_i7&342..3884@gi|823467474|ref|XP_012428670.1|	PTPRG	0.488246	-0.488246	6.00707	11.4223	0.00971833	0.165201
TRINITY_DN328555_c1_g2_i2&384..2906@gi|449475161|ref|XP_002188124.2|	JADE2	-0.486203	0.486203	5.99801	8.75789	0.00980494	0.166322
TRINITY_DN369992_c0_g1_i1&2..184@gi|823464635|ref|XP_012430654.1|	COL11A1	-6.288	6.288	-1.17311	8.49463	0.00980626	0.166322
TRINITY_DN324545_c1_g3_i5&682..1131@gi|823463656|ref|XP_012430245.1|	LOC105759403	4.51878	-4.51878	-0.880134	8.08277	0.00983871	0.166685
TRINITY_DN303596_c1_g4_i2&474..848@gi|823473328|ref|XP_012426680.1|	R3HDM4	-0.466575	0.466575	6.80974	9.10302	0.00988548	0.16729
TRINITY_DN322760_c1_g2_i3&TRINITY_DN217298_c0_g2_i1&TRINITY_DN458262_c0_g1_i1&TRINITY_DN192833_c0_g1_i1&TRINITY_DN259844_c0_g1_i1&TRINITY_DN323127_c3_g1_i1&TRINITY_DN285642_c0_g1_i1&TRINITY_DN296676_c0_g1_i1&TRINITY_DN313414_c0_g2_i1&TRINITY_DN419344_c0_g1_i1&TRINITY_DN226305_c0_g2_i1&TRINITY_DN245116_c0_g1_i1&TRINITY_DN59096_c0_g2_i1&471..6953@gi|449472515|ref|XP_004175034.1|	CNOT1	0.720318	-0.720318	3.76647	8.06353	0.00991366	0.167536
TRINITY_DN313817_c0_g2_i6&308..2719@gi|823452453|ref|XP_012425086.1|	RASA3	0.641499	-0.641499	6.06145	8.06136	0.00992216	0.167536
TRINITY_DN321975_c0_g1_i13&274..2094@gi|224052073|ref|XP_002188869.1|	GALNT18	0.862452	-0.862452	2.93586	8.44985	0.00998972	0.168489
TRINITY_DN315753_c0_g1_i1&153..1232@gi|449481326|ref|XP_002193118.2|	C1AH7orf60	0.561837	-0.561837	5.33843	8.03888	0.0100106	0.168653
TRINITY_DN302153_c0_g2_i6&TRINITY_DN297819_c1_g6_i1&88..735@gi|449485173|ref|XP_004176040.1|	LOC101233713	1.64807	-1.64807	1.07658	8.01996	0.0100858	0.16973
TRINITY_DN221300_c0_g1_i1&72..425@gi|823457527|ref|XP_012427673.1|	CAPN8	-5.73996	5.73996	-1.70136	8.40778	0.0101197	0.169935
TRINITY_DN286294_c0_g1_i9&TRINITY_DN309269_c0_g1_i2&115..2376@gi|224053909|ref|XP_002189072.1|	BARD1	1.11695	-1.11695	2.63069	8.01129	0.0101204	0.169935
TRINITY_DN119226_c0_g2_i1&120..218@gi|823470119|ref|XP_012433912.1|	LOC101233674	-6.79439	6.79439	-0.757514	8.37748	0.0102317	0.171614
TRINITY_DN322705_c0_g1_i2&434..1585@gi|823468509|ref|XP_012432597.1|	METTL22	0.798151	-0.798151	3.197	10.499	0.0102442	0.171632
TRINITY_DN313661_c0_g1_i2&TRINITY_DN301747_c1_g1_i3&1..1095@gi|449494210|ref|XP_002197496.2|	TRIM55	0.464197	-0.464197	6.80476	14.362	0.0102891	0.172194
TRINITY_DN331168_c1_g2_i4&153..1643@gi|224074412|ref|XP_002193139.1|	PGS1	-0.661826	0.661826	3.96418	20.6326	0.0104261	0.174274
TRINITY_DN151179_c0_g1_i1&TRINITY_DN147962_c0_g1_i1&TRINITY_DN124980_c0_g1_i1&TRINITY_DN43224_c0_g1_i1&TRINITY_DN447175_c0_g1_i1&TRINITY_DN150557_c0_g2_i1&TRINITY_DN61965_c0_g1_i1&TRINITY_DN506456_c0_g1_i1&26..5293@gi|823473019|ref|XP_012426550.1|	TOP2A	0.961319	-0.961319	2.55831	7.92823	0.0104591	0.174274
TRINITY_DN419023_c0_g1_i1&2..223@gi|823452111|ref|XP_012424954.1|	LOC100219378	4.71312	-4.71312	-1.99171	8.31356	0.0104727	0.174274
TRINITY_DN316528_c2_g2_i1&44..997@gi|224042756|ref|XP_002197556.1|	ASB11	0.713304	-0.713304	5.02507	7.92421	0.0104758	0.174274
TRINITY_DN325782_c5_g2_i2&TRINITY_DN325782_c5_g2_i1&TRINITY_DN325782_c5_g11_i1&48..2168@gi|224067417|ref|XP_002192935.1|	AFAP1L1	0.724491	-0.724491	3.59051	11.7891	0.0104859	0.174274
TRINITY_DN333202_c0_g2_i1&TRINITY_DN333202_c0_g1_i1&1..1023@gi|823481183|ref|XP_012431757.1|	LOC105759970	5.44202	-5.44202	-1.94127	8.30817	0.0104933	0.174274
TRINITY_DN329518_c0_g4_i6&53..1774@gi|823465605|ref|XP_012431123.1|	ECT2	5.67429	-5.67429	-1.04924	8.30798	0.010494	0.174274
TRINITY_DN329178_c0_g5_i5&274..741@gi|823460286|ref|XP_012429058.1|	LOC105759232	-5.9885	5.9885	-1.10484	8.30081	0.0105215	0.174539
TRINITY_DN313161_c3_g6_i4&245..4831@gi|823461331|ref|XP_012429284.1|	ABCC8	-0.495479	0.495479	7.97397	7.88881	0.0106242	0.175746
TRINITY_DN162310_c0_g1_i2&TRINITY_DN386565_c0_g1_i1&TRINITY_DN388344_c0_g1_i1&167..1279@gi|224055191|ref|XP_002199631.1|	ZNF385B	3.0511	-3.0511	-1.29888	8.37231	0.0106405	0.175746
TRINITY_DN291577_c0_g1_i4&TRINITY_DN148064_c0_g1_i2&121..1206@gi|823462259|ref|XP_012429655.1|	SLC24A4	4.67328	-4.67328	-1.85532	8.26936	0.010643	0.175746
TRINITY_DN312455_c0_g4_i4&236..3358@gi|823452174|ref|XP_012424979.1|	FARP1	-0.779989	0.779989	3.69211	7.88386	0.0106451	0.175746
TRINITY_DN323242_c1_g5_i3&403..2715@gi|823456221|ref|XP_012427157.1|	TBC1D5	0.509025	-0.509025	5.48226	10.5728	0.0106606	0.175746
TRINITY_DN304835_c0_g2_i1&320..949@gi|449471740|ref|XP_002198006.2|	PDCD7	-0.592908	0.592908	4.58529	7.87918	0.010665	0.175746
TRINITY_DN314525_c2_g2_i11&TRINITY_DN324575_c0_g2_i8&531..3761@gi|449493798|ref|XP_002189755.2|	SEMA5A	0.615473	-0.615473	7.44164	7.87514	0.0106821	0.175746
TRINITY_DN163981_c0_g1_i1&537..1289@gi|823453404|ref|XP_012425443.1|	CLDND1	0.686955	-0.686955	3.78857	9.61746	0.0106972	0.175746
TRINITY_DN324383_c0_g1_i5&480..803@gi|823473498|ref|XP_012426752.1|	TMEM59L	-1.84966	1.84966	0.334843	7.8693	0.010707	0.175746
TRINITY_DN319994_c0_g1_i1&114..1298@gi|224091533|ref|XP_002188381.1|	RAD23B	-0.460899	0.460899	6.8951	17.8978	0.0107104	0.175746
TRINITY_DN323109_c0_g8_i2&27..2195@gi|449471454|ref|XP_002195125.2|	LRRC49	-0.894142	0.894142	2.77091	7.85828	0.0107541	0.176198
TRINITY_DN298497_c2_g1_i4&37..2019@gi|224094077|ref|XP_002190300.1|	TBC1D15	-0.484034	0.484034	5.91571	18.304	0.0107613	0.176198
TRINITY_DN329908_c0_g5_i2&82..747@gi|823456353|ref|XP_012427212.1|	IGFBP3	0.617449	-0.617449	4.48543	7.84762	0.0107999	0.176639
TRINITY_DN326692_c0_g6_i5&TRINITY_DN326692_c0_g3_i3&530..2347@gi|823464563|ref|XP_004176268.2|	GLMN	-0.637025	0.637025	4.12611	10.3278	0.0108151	0.176697
TRINITY_DN322758_c5_g5_i1&349..2535@gi|823455858|ref|XP_012427014.1|	CASD1	-0.466309	0.466309	6.4487	13.5762	0.0108451	0.17695
TRINITY_DN261395_c0_g1_i1&47..487@gi|449494054|ref|XP_002196013.2|	LOC100226992	1.87056	-1.87056	3.19999	7.83509	0.010854	0.17695
TRINITY_DN318201_c1_g1_i14&TRINITY_DN331464_c2_g1_i7&TRINITY_DN331464_c2_g1_i8&134..3850@gi|823471591|ref|XP_012425834.1|	PER3	1.3044	-1.3044	2.93743	7.8307	0.010873	0.177069
TRINITY_DN309106_c0_g2_i1&41..1249@gi|224058040|ref|XP_002191187.1|	HPDL	-0.844226	0.844226	2.94596	12.1359	0.0108944	0.177227
TRINITY_DN330829_c4_g2_i2&TRINITY_DN267316_c1_g2_i2&365..1231@gi|224065493|ref|XP_002187401.1|	VGLL4	0.554734	-0.554734	4.86044	20.4338	0.0109689	0.178147
TRINITY_DN333276_c0_g2_i1&TRINITY_DN333947_c1_g2_i1&TRINITY_DN333947_c3_g1_i1&TRINITY_DN252410_c0_g1_i1&10..15006@gi|449499705|ref|XP_004186240.1|	FAT4	0.675339	-0.675339	4.12525	7.80402	0.0109893	0.178147
TRINITY_DN322532_c0_g1_i7&78..1451@gi|823463853|ref|XP_012430323.1|	LOC101233194	1.02738	-1.02738	2.21028	8.06858	0.0109943	0.178147
TRINITY_DN304729_c0_g1_i1&772..1449@gi|224069414|ref|XP_002191284.1|	TMEM204	-0.489504	0.489504	5.77815	13.8426	0.010998	0.178147
TRINITY_DN315259_c0_g1_i5&TRINITY_DN324790_c0_g1_i1&2..3805@gi|823465341|ref|XP_012431002.1|	GIGYF2	1.05603	-1.05603	2.10829	7.88811	0.0110398	0.178585
TRINITY_DN313659_c5_g1_i3&668..5353@gi|449507168|ref|XP_004176806.1|	CCDC141	0.487839	-0.487839	10.0676	7.78993	0.0110514	0.178585
TRINITY_DN329928_c7_g1_i4&TRINITY_DN302044_c0_g7_i1&12126..14717@gi|823466813|ref|XP_012426167.1|	MYLK3	-0.542485	0.542485	9.66645	7.78786	0.0110605	0.178585
TRINITY_DN302161_c0_g1_i1&265..1755@gi|449490943|ref|XP_002195260.2|	NMT1	-0.482909	0.482909	5.90068	14.0199	0.0111425	0.179717
TRINITY_DN314528_c2_g1_i1&102..1646@gi|449498833|ref|XP_004177297.1|	LOC100217839	-0.455712	0.455712	7.32738	16.0784	0.0111691	0.179955
TRINITY_DN326923_c0_g3_i3&174..6245@gi|823457010|ref|XP_012427460.1|	ANKRD12	0.462505	-0.462505	6.53949	13.8985	0.011201	0.180021
TRINITY_DN140717_c0_g1_i1&TRINITY_DN321530_c0_g4_i28&1..2070@gi|823474465|ref|XP_012433152.1|	TLE4	1.06382	-1.06382	2.13464	12.5627	0.0112111	0.180021
TRINITY_DN329980_c1_g3_i1&96..1496@gi|224067669|ref|XP_002195170.1|	LOC100223308	-0.719906	0.719906	3.72733	7.75307	0.0112154	0.180021
TRINITY_DN324209_c0_g7_i1&1..2106@gi|449473480|ref|XP_004176341.1|	DAG1	-0.595558	0.595558	4.42596	7.95717	0.0112208	0.180021
TRINITY_DN316241_c0_g1_i2&180..887@gi|449499699|ref|XP_002188423.2|	NUDT6	-0.786829	0.786829	3.18737	8.80104	0.0112673	0.180575
TRINITY_DN313010_c0_g3_i1&659..3322@gi|823475272|ref|XP_012431498.1|	MATR3	0.457309	-0.457309	6.95647	14.7426	0.0113097	0.180927
TRINITY_DN438997_c0_g1_i1&156..227@gi|224050135|ref|XP_002196674.1|	PPP2R2C	-6.00615	6.00615	-1.25228	8.10298	0.0113132	0.180927
TRINITY_DN319474_c3_g2_i1&149..1402@gi|823472254|ref|XP_012426164.1|	BACE1	-0.531194	0.531194	5.05267	9.08535	0.0113423	0.181201
TRINITY_DN307896_c0_g3_i18&519..1784@gi|823466975|ref|XP_012426729.1|	LOC100223441	1.00048	-1.00048	2.29739	9.02872	0.0113717	0.181318
TRINITY_DN298725_c2_g2_i1&173..469@gi|224094590|ref|XP_002194364.1|	LOC100231060	-0.520034	0.520034	6.45799	7.71811	0.0113736	0.181318
TRINITY_DN304145_c0_g1_i1&TRINITY_DN323229_c0_g4_i1&TRINITY_DN323229_c0_g6_i1&87..4394@gi|823472301|ref|XP_012426186.1|	SORL1	-1.23638	1.23638	2.41279	7.71315	0.0113962	0.181488
TRINITY_DN95683_c0_g1_i1&1..261@gi|449510183|ref|XP_002199732.2|	LOC100229374	3.28513	-3.28513	-0.91455	7.71018	0.0114098	0.181513
TRINITY_DN317670_c2_g3_i1&122..1051@gi|823463599|ref|XP_012430221.1|	PCBP3	-1.79393	1.79393	1.59596	7.69657	0.0114722	0.182315
TRINITY_DN224200_c0_g2_i1&TRINITY_DN244544_c0_g1_i1&TRINITY_DN326430_c0_g4_i1&2..3487@gi|224097943|ref|XP_002191073.1|	NRK	0.841235	-0.841235	4.95977	7.69177	0.0114944	0.182474
TRINITY_DN230_c0_g1_i1&TRINITY_DN184156_c0_g1_i1&TRINITY_DN144630_c0_g1_i1&58..1533@gi|823459075|ref|XP_012428309.1|	RIMS1	-3.50315	3.50315	0.225571	7.6836	0.0115321	0.182621
TRINITY_DN305339_c0_g5_i1&1..702@gi|823454204|ref|XP_012424449.1|	RASSF3	-0.47465	0.47465	6.98387	7.68043	0.0115468	0.182621
TRINITY_DN356303_c0_g1_i1&2..205@gi|823459065|ref|XP_012428304.1|	RIMS1	-6.09732	6.09732	-1.09143	8.04606	0.0115533	0.182621
TRINITY_DN166533_c0_g2_i1&TRINITY_DN326675_c4_g1_i3&140..1768@gi|224098111|ref|XP_002197803.1|	PAK3	-0.577713	0.577713	5.36277	7.67814	0.0115575	0.182621
TRINITY_DN322098_c1_g15_i1&437..559@gi|350539087|ref|NP_001232128.1|	THY1	0.632737	-0.632737	4.15064	12.218	0.0115639	0.182621
TRINITY_DN330141_c0_g3_i2&TRINITY_DN330141_c0_g9_i1&TRINITY_DN330141_c0_g5_i4&103..2364@gi|449486576|ref|XP_002189586.2|	ECE1	-0.595537	0.595537	4.41249	15.5802	0.0116089	0.183006
TRINITY_DN302119_c0_g1_i1&142..906@gi|823465957|ref|XP_012429777.1|	SNRPA1	-0.64736	0.64736	4.01118	9.3101	0.0116125	0.183006
TRINITY_DN326224_c1_g4_i2&TRINITY_DN326224_c1_g6_i2&495..1793@gi|823473288|ref|XP_012426661.1|	LOC105758936	-0.772441	0.772441	3.24889	10.2209	0.0117428	0.184867
TRINITY_DN319270_c1_g1_i1&TRINITY_DN296446_c0_g1_i1&TRINITY_DN319270_c1_g1_i2&198..1706@gi|224045676|ref|XP_002188250.1|	RANBP9	-0.479212	0.479212	5.88997	13.4484	0.0117625	0.184984
TRINITY_DN317430_c2_g6_i1&TRINITY_DN317430_c2_g2_i1&59..1243@gi|224088328|ref|XP_002194769.1|	ACAA2	-0.452227	0.452227	8.99877	7.67873	0.0117851	0.185147
TRINITY_DN139084_c0_g1_i1&95..3562@gi|823461311|ref|XP_012429275.1|	CTR9	-0.465881	0.465881	6.17749	23.347	0.0118624	0.186168
TRINITY_DN397366_c0_g1_i1&49..234@gi|449474063|ref|XP_004176991.1|	SNTN	3.79236	-3.79236	-0.86351	7.6073	0.0118915	0.186431
TRINITY_DN327922_c0_g3_i1&850..1728@gi|224048813|ref|XP_002188613.1|	UBXN2A	0.452508	-0.452508	7.17174	14.0023	0.0119269	0.186559
TRINITY_DN307426_c0_g1_i2&TRINITY_DN330651_c3_g3_i1&TRINITY_DN330651_c3_g5_i1&179..2971@gi|823468668|ref|XP_012433155.1|	SREBF1	1.13158	-1.13158	1.80187	13.6163	0.0119358	0.186559
TRINITY_DN252564_c0_g1_i1&TRINITY_DN301780_c0_g2_i3&244..1836@gi|224083085|ref|XP_002188671.1|	LOC100222418	1.01613	-1.01613	2.431	7.59789	0.0119366	0.186559
TRINITY_DN289492_c0_g8_i1&2..217@gi|449479053|ref|XP_002187208.2|	LOC100227533	1.3313	-1.3313	2.38282	7.58656	0.0119913	0.186968
TRINITY_DN301348_c0_g1_i1&185..2227@gi|449491910|ref|XP_002194663.2|	THOP1	-0.569268	0.569268	4.62884	9.71209	0.0119925	0.186968
TRINITY_DN331120_c0_g7_i2&313..1068@gi|823473144|ref|XP_012426597.1|	VAT1	0.505609	-0.505609	5.4196	8.91238	0.0119999	0.186968
TRINITY_DN329917_c1_g17_i2&48..1358@gi|823472718|ref|XP_012426392.1|	KCTD20	-0.497603	0.497603	5.5087	12.774	0.012046	0.187439
TRINITY_DN282119_c0_g1_i2&578..1825@gi|823456810|ref|XP_002198762.3|	MTERF3	0.597428	-0.597428	5.60768	7.57345	0.0120549	0.187439
TRINITY_DN317238_c0_g6_i1&TRINITY_DN317238_c0_g7_i6&135..6584@gi|823456347|ref|XP_012427210.1|	ICE1	0.467794	-0.467794	6.10916	13.4088	0.0121268	0.188363
TRINITY_DN289670_c0_g2_i1&754..930@gi|449489331|ref|XP_004176743.1|	LOC101233455	2.26617	-2.26617	1.43914	7.5551	0.0121445	0.188407
TRINITY_DN318685_c0_g5_i2&TRINITY_DN318685_c0_g7_i1&163..2025@gi|224066131|ref|XP_002194278.1|	KBTBD12	0.644024	-0.644024	7.01762	7.55262	0.0121567	0.188407
TRINITY_DN286597_c2_g3_i4&232..2907@gi|823460029|ref|XP_012428949.1|	PDGFRA	0.452631	-0.452631	6.94317	10.2559	0.0121715	0.188407
TRINITY_DN290381_c0_g1_i2&225..1394@gi|224066672|ref|XP_002188302.1|	OXTR	1.67217	-1.67217	0.587409	11.9577	0.0121997	0.188407
TRINITY_DN333391_c5_g1_i1&1723..3789@gi|449505600|ref|XP_002188142.2|	C6H10orf71	0.453667	-0.453667	10.3159	11.3485	0.0122273	0.188407
TRINITY_DN318713_c0_g1_i3&109..1218@gi|823458973|ref|XP_012428268.1|	FBXO25	-1.21256	1.21256	2.14818	7.53651	0.0122361	0.188407
TRINITY_DN329050_c0_g11_i1&TRINITY_DN329050_c0_g3_i1&TRINITY_DN329050_c0_g3_i2&94..2799@gi|449499714|ref|XP_002189005.2|	LARP1B	0.451834	-0.451834	6.99094	16.0599	0.0122368	0.188407
TRINITY_DN280059_c1_g1_i1&125..2191@gi|823465506|ref|XP_012431077.1|	ABCF3	-0.453154	0.453154	6.78547	9.1252	0.0122425	0.188407
TRINITY_DN330544_c0_g2_i11&175..1848@gi|823463112|ref|XP_012430011.1|	HPS1	-0.956978	0.956978	2.42907	9.54864	0.012271	0.188407
TRINITY_DN325097_c0_g1_i3&84..1121@gi|224045417|ref|XP_002198046.1|	GPD1L	-0.451252	0.451252	7.03764	7.7707	0.012285	0.188407
TRINITY_DN148498_c0_g1_i1&131..838@gi|224050884|ref|XP_002198953.1|	CD81	0.45156	-0.45156	9.67707	13.3246	0.0122936	0.188407
TRINITY_DN251331_c0_g1_i1&96..656@gi|449481898|ref|XP_002199875.2|	CCDC53	0.458557	-0.458557	6.45139	9.90141	0.0122973	0.188407
TRINITY_DN328855_c0_g1_i6&TRINITY_DN328855_c0_g1_i1&TRINITY_DN278503_c0_g1_i1&3..272@gi|823481107|ref|XP_012431702.1|	LOC105759920	4.43598	-4.43598	-1.47597	7.87775	0.012298	0.188407
TRINITY_DN316409_c0_g2_i8&TRINITY_DN316409_c0_g1_i1&TRINITY_DN316409_c0_g3_i1&159..1835@gi|823459546|ref|XP_012428763.1|	KLHL8	-0.646762	0.646762	3.96994	19.746	0.012304	0.188407
TRINITY_DN299083_c0_g1_i3&533..2500@gi|449481657|ref|XP_002189776.2|	NEDD1	0.463279	-0.463279	6.18562	7.54041	0.0123277	0.18858
TRINITY_DN319697_c1_g2_i1&101..229@gi|823475397|ref|XP_012433643.1|	LOC105760936	5.55025	-5.55025	-1.33821	7.86627	0.0123508	0.188742
TRINITY_DN345441_c0_g1_i1&1..213@gi|224048178|ref|XP_002190831.1|	THEMIS	5.85492	-5.85492	-1.18621	7.84932	0.0124292	0.189748
TRINITY_DN272155_c0_g1_i1&70..2217@gi|823469482|ref|XP_012433615.1|	OSBP2	-0.507966	0.507966	5.30648	12.1774	0.0125018	0.190664
TRINITY_DN292381_c1_g1_i4&602..2665@gi|823461970|ref|XP_012429538.1|	EPS8L2	-0.80508	0.80508	3.0388	12.6763	0.0125397	0.19105
TRINITY_DN50259_c0_g2_i1&1..174@gi|823468860|ref|XP_012433347.1|	SLC29A4	4.40051	-4.40051	-1.85239	7.81965	0.0125677	0.191137
TRINITY_DN323512_c1_g5_i2&TRINITY_DN323512_c1_g5_i3&TRINITY_DN108493_c0_g1_i1&394..4740@gi|823466268|ref|XP_012433540.1|	TJP1	-0.665582	0.665582	4.7328	7.4693	0.0125736	0.191137
TRINITY_DN312278_c0_g1_i1&4210..5109@gi|224095155|ref|XP_002195647.1|	GTPBP1	-0.520717	0.520717	5.10616	13.8858	0.0125939	0.191137
TRINITY_DN285009_c0_g1_i14&590..3055@gi|823474441|ref|XP_012433142.1|	JMY	-0.537642	0.537642	4.90419	17.7615	0.0125959	0.191137
TRINITY_DN331662_c2_g2_i1&TRINITY_DN331662_c2_g8_i2&TRINITY_DN331662_c2_g1_i1&396..4784@gi|224073969|ref|XP_002192840.1|	GAPVD1	-0.445031	0.445031	7.81935	10.6782	0.0127117	0.192701
TRINITY_DN398971_c0_g1_i1&TRINITY_DN496929_c0_g1_i1&3..851@gi|823461448|ref|XP_012429338.1|	LOC100230575	4.45674	-4.45674	-2.04875	7.78443	0.0127344	0.192851
TRINITY_DN300827_c0_g2_i3&3616..4260@gi|449506977|ref|XP_002192335.2|	SLC23A3	-0.57965	0.57965	6.00048	7.43377	0.0127562	0.192988
TRINITY_DN316551_c0_g3_i2&100..1164@gi|224062245|ref|XP_002193475.1|	SORD	-0.727526	0.727526	3.44185	12.9824	0.012793	0.193351
TRINITY_DN279340_c0_g1_i1&45..296@gi|224074446|ref|XP_002196894.1|	ANAPC11	-0.753131	0.753131	3.29209	11.5476	0.0128194	0.193558
TRINITY_DN267904_c1_g1_i1&TRINITY_DN213320_c0_g1_i1&TRINITY_DN262559_c0_g1_i1&363..833@gi|823466528|ref|XP_012424987.1|	LOC105758639	-1.67237	1.67237	0.847993	7.41659	0.0128455	0.193759
TRINITY_DN331644_c5_g1_i1&287..2062@gi|823465696|ref|XP_012431160.1|	FXR1	0.611137	-0.611137	8.00341	7.41079	0.0128758	0.193992
TRINITY_DN294680_c0_g1_i1&173..439@gi|224052769|ref|XP_002197323.1|	FAM195B	-0.524867	0.524867	5.44832	7.40631	0.0128993	0.193992
TRINITY_DN12034_c0_g1_i1&3..116@gi|224043228|ref|XP_002192065.1|	WASF3	4.97189	-4.97189	-1.69988	7.74958	0.0129018	0.193992
TRINITY_DN244836_c0_g2_i1&TRINITY_DN325329_c0_g5_i8&TRINITY_DN325329_c0_g4_i4&TRINITY_DN325329_c0_g4_i12&TRINITY_DN325329_c1_g1_i1&58..6681@gi|449493908|ref|XP_004175358.1|	RTTN	0.752654	-0.752654	3.29944	8.91886	0.0129123	0.193992
TRINITY_DN275618_c0_g1_i3&319..2304@gi|823462480|ref|XP_012429741.1|	PAK6	1.18454	-1.18454	1.72331	8.27723	0.0129417	0.194241
TRINITY_DN261783_c0_g1_i1&99..278@gi|224089422|ref|XP_002188594.1|	LOC100222722	1.75108	-1.75108	3.32001	7.38517	0.0130107	0.195043
TRINITY_DN310802_c0_g3_i4&1..1044@gi|823469348|ref|XP_012433559.1|	SEPT5	1.14711	-1.14711	2.15308	7.38325	0.0130209	0.195043
TRINITY_DN295200_c0_g1_i6&TRINITY_DN291516_c0_g2_i2&173..1240@gi|449505993|ref|XP_002186896.2|	LOC100231072	4.20578	-4.20578	-1.75002	7.37472	0.0130662	0.195364
TRINITY_DN302450_c0_g3_i2&193..789@gi|224046435|ref|XP_002199755.1|	CHMP4C	0.983859	-0.983859	2.84353	7.37435	0.0130682	0.195364
TRINITY_DN329877_c20_g1_i2&3..1874@gi|449501658|ref|XP_004176232.1|	KCNA4	-0.463422	0.463422	7.59914	7.35304	0.0131822	0.196767
TRINITY_DN313722_c1_g1_i3&302..1339@gi|823461386|ref|XP_012429308.1|	PRR5L	-0.715255	0.715255	3.51494	13.0576	0.0131881	0.196767
TRINITY_DN326787_c0_g3_i6&57..1592@gi|823470353|ref|XP_012434015.1|	TRIM65	-0.989843	0.989843	2.26135	9.61381	0.0132549	0.19757
TRINITY_DN327287_c3_g3_i1&199..1215@gi|823464727|ref|XP_012430690.1|	DNAJB4	0.441748	-0.441748	7.96908	17.2103	0.0133154	0.198276
TRINITY_DN297158_c0_g2_i1&TRINITY_DN311168_c1_g6_i1&TRINITY_DN309616_c0_g4_i1&911..1570@gi|823463493|ref|XP_012430164.1|	TACC2	-0.813284	0.813284	3.1456	7.31789	0.0133726	0.198781
TRINITY_DN300537_c0_g1_i5&1271..2986@gi|224044612|ref|XP_002186683.1|	CSRNP1	-1.23165	1.23165	2.89464	7.31539	0.0133862	0.198781
TRINITY_DN315741_c6_g1_i2&229..1323@gi|823455215|ref|XP_012424841.1|	DNAJC28	-0.64885	0.64885	6.62538	7.3146	0.0133906	0.198781
TRINITY_DN319913_c1_g2_i3&115..801@gi|823470502|ref|XP_012434076.1|	MMD	-0.907869	0.907869	3.64964	7.31253	0.0134018	0.198781
TRINITY_DN316512_c1_g1_i2&397..1839@gi|823458754|ref|XP_012428174.1|	SESN1	-0.751363	0.751363	6.26979	7.30301	0.0134541	0.19936
TRINITY_DN255580_c0_g1_i1&244..1845@gi|823466983|ref|XP_012426757.1|	PDP2	0.459819	-0.459819	6.11549	12.7291	0.0134841	0.199609
TRINITY_DN181049_c0_g1_i1&276..908@gi|224051201|ref|XP_002200372.1|	HAUS2	0.537108	-0.537108	4.865	12.7639	0.013499	0.199635
TRINITY_DN267025_c0_g2_i7&TRINITY_DN185273_c0_g1_i1&TRINITY_DN291870_c0_g2_i12&TRINITY_DN418056_c0_g1_i1&TRINITY_DN257756_c1_g5_i1&TRINITY_DN257756_c1_g2_i1&TRINITY_DN257756_c1_g4_i3&TRINITY_DN114303_c0_g1_i1&TRINITY_DN396918_c0_g1_i1&TRINITY_DN447763_c0_g1_i1&TRINITY_DN221356_c0_g2_i2&118..5828@gi|823471002|ref|XP_012425595.1|	LOC100222337	1.28987	-1.28987	1.36433	16.2006	0.0135141	0.199663
TRINITY_DN314610_c1_g13_i1&351..623@gi|823455812|ref|XP_012426992.1|	SGCE	-0.65639	0.65639	3.81519	7.58979	0.0135371	0.199808
TRINITY_DN309228_c0_g6_i6&TRINITY_DN309228_c0_g7_i2&270..3071@gi|823473686|ref|XP_012432831.1|	PIGG	0.648737	-0.648737	3.90295	7.2724	0.0136235	0.200554
TRINITY_DN289524_c0_g1_i1&367..753@gi|449510284|ref|XP_002189714.2|	LOC100224818	0.488719	-0.488719	5.53157	9.46044	0.0136433	0.200554
TRINITY_DN314205_c0_g3_i1&6..911@gi|284795286|ref|NP_001165245.1|	NKX2-5	0.672218	-0.672218	4.81615	7.26873	0.013644	0.200554
TRINITY_DN304664_c0_g3_i1&597..1544@gi|823463850|ref|XP_012430321.1|	TMEM177	-0.573127	0.573127	4.49342	12.7029	0.01365	0.200554
TRINITY_DN321835_c1_g1_i6&113..2425@gi|224047969|ref|XP_002197727.1|	REPS1	0.511509	-0.511509	5.6014	7.26695	0.013654	0.200554
TRINITY_DN278421_c0_g1_i1&TRINITY_DN258015_c0_g1_i2&322..1110@gi|823464551|ref|XP_012430621.1|	GCLM	-0.516953	0.516953	5.06474	16.5566	0.0137526	0.201807
TRINITY_DN332161_c1_g7_i1&TRINITY_DN332161_c1_g4_i5&TRINITY_DN220379_c0_g2_i1&115..858@gi|823469824|ref|XP_012433783.1|	VAV2	2.27184	-2.27184	-0.582324	9.44836	0.0137947	0.202229
TRINITY_DN329400_c0_g9_i1&1..1950@gi|224052833|ref|XP_002198291.1|	NHLRC2	0.445917	-0.445917	6.76278	7.57689	0.0138106	0.202266
TRINITY_DN293930_c3_g3_i1&19..306@gi|823480775|ref|XP_002199993.3|	LOC100219037	5.32991	-5.32991	-1.64925	7.56127	0.013851	0.202661
TRINITY_DN306942_c0_g2_i1&140..1882@gi|449492230|ref|XP_004175552.1|	FZD1	0.729458	-0.729458	3.35743	8.24829	0.0138963	0.203128
TRINITY_DN328299_c1_g2_i2&174..2321@gi|823466942|ref|XP_012426615.1|	DPY19L3	0.68954	-0.68954	4.17348	7.22148	0.0139108	0.203143
TRINITY_DN138628_c0_g1_i1&TRINITY_DN326582_c0_g4_i2&307..603@gi|823461008|ref|XP_012428625.1|	LOC105759171	1.319	-1.319	1.19285	8.21145	0.0139395	0.20326
TRINITY_DN301587_c0_g1_i3&243..1145@gi|823462746|ref|XP_012429856.1|	DNAJB12	-0.52129	0.52129	4.99185	10.2238	0.0139457	0.20326
TRINITY_DN265951_c0_g1_i1&TRINITY_DN318367_c0_g2_i2&1..1437@gi|823462371|ref|XP_012429699.1|	EML1	0.969764	-0.969764	2.42129	7.20864	0.0139842	0.203561
TRINITY_DN271357_c1_g1_i2&118..1038@gi|449506918|ref|XP_004176789.1|	TMBIM1	-0.481335	0.481335	5.59116	10.7417	0.0139958	0.203561
TRINITY_DN327718_c0_g2_i1&104..2491@gi|823465483|ref|XP_012431064.1|	ARMC9	-0.859936	0.859936	2.75281	18.4589	0.0140067	0.203561
TRINITY_DN194020_c0_g1_i1&TRINITY_DN291389_c0_g4_i1&698..1708@gi|449492489|ref|XP_002197495.2|	KDSR	0.631501	-0.631501	3.98835	9.00216	0.0140262	0.203608
TRINITY_DN317514_c5_g14_i2&562..1149@gi|823469316|ref|XP_012433545.1|	HSPB8	-0.547776	0.547776	7.72155	7.1995	0.0140368	0.203608
TRINITY_DN240230_c0_g3_i1&283..360@gi|823466850|ref|XP_012426302.1|	IST1	5.45807	-5.45807	-1.87828	8.09194	0.0140958	0.204208
TRINITY_DN314268_c3_g1_i1&219..1334@gi|224089771|ref|XP_002195643.1|	CZH18orf25	-0.508217	0.508217	5.16146	8.88506	0.0141052	0.204208
TRINITY_DN323771_c1_g1_i1&142..726@gi|823471335|ref|XP_012425729.1|	TPD52L2	-0.515242	0.515242	6.2139	7.18083	0.0141449	0.204587
TRINITY_DN314159_c1_g4_i1&TRINITY_DN333622_c1_g1_i1&191..3073@gi|823475522|ref|XP_012425928.1|	EPHB2	0.617551	-0.617551	4.07664	9.13111	0.0141979	0.205158
TRINITY_DN346036_c0_g1_i1&207..275@gi|823476077|ref|XP_012432221.1|	LOC105760366	1.34364	-1.34364	1.05878	9.14338	0.0142153	0.205214
TRINITY_DN310775_c0_g3_i6&350..2431@gi|449492558|ref|XP_002190746.2|	ITGB8	0.64351	-0.64351	3.85427	9.10939	0.0142495	0.20551
TRINITY_DN302648_c1_g1_i1&155..1753@gi|224046463|ref|XP_002199856.1|	CPNE3	0.446337	-0.446337	6.58529	15.4894	0.0143562	0.206852
TRINITY_DN264510_c0_g2_i1&863..1789@gi|224058316|ref|XP_002194629.1|	TACSTD2	2.22909	-2.22909	-0.739855	11.2385	0.0143835	0.207048
TRINITY_DN332329_c7_g4_i1&424..1404@gi|823470625|ref|XP_012424090.1|	LRRC75A	0.451472	-0.451472	6.22242	10.6834	0.0144211	0.207393
TRINITY_DN329676_c3_g6_i4&71..3667@gi|823463523|ref|XP_012430178.1|	EDRF1	-0.560677	0.560677	4.5557	7.35983	0.0145174	0.208579
TRINITY_DN320198_c1_g4_i5&224..715@gi|224148043|ref|XP_002198165.1|	GGCX	-0.837955	0.837955	2.80619	10.7537	0.0145798	0.209276
TRINITY_DN236878_c0_g1_i2&592..1134@gi|823481998|ref|XP_012432327.1|	ANO8	-0.891757	0.891757	2.56447	8.40121	0.0147747	0.211678
TRINITY_DN28524_c0_g2_i1&TRINITY_DN119412_c0_g1_i1&111..704@gi|823464762|ref|XP_012430702.1|	PRDX1	-0.471091	0.471091	5.7646	9.61063	0.0147762	0.211678
TRINITY_DN320175_c1_g2_i2&TRINITY_DN317197_c3_g18_i1&238..900@gi|823473481|ref|XP_004174701.2|	PDE4C	-0.586438	0.586438	4.68262	7.07148	0.0147968	0.211678
TRINITY_DN296452_c0_g1_i1&3..1628@gi|449486393|ref|XP_002192492.2|	CDK5RAP1	-0.616181	0.616181	5.21873	7.07003	0.0148057	0.211678
TRINITY_DN333517_c0_g2_i2&446..2233@gi|823465210|ref|XP_012430948.1|	LOC105759502	0.462369	-0.462369	5.92197	8.16491	0.0148273	0.211678
TRINITY_DN232792_c0_g1_i2&TRINITY_DN328922_c0_g1_i1&3..1022@gi|823470013|ref|XP_012433864.1|	CBX8	-1.00443	1.00443	2.14552	16.3237	0.014831	0.211678
TRINITY_DN306493_c1_g7_i1&140..1492@gi|224046587|ref|XP_002200315.1|	LOC100227839	-0.520737	0.520737	5.60125	7.05916	0.0148724	0.212069
TRINITY_DN263385_c0_g3_i1&304..954@gi|823454961|ref|XP_012424732.1|	YBX3	-0.436755	0.436755	8.88976	7.41194	0.0149026	0.212209
TRINITY_DN308833_c0_g8_i23&181..1968@gi|224053204|ref|XP_002194626.1|	EBF3	1.50635	-1.50635	2.10751	7.053	0.0149103	0.212209
TRINITY_DN161404_c0_g1_i1&60..653@gi|823471279|ref|XP_012425716.1|	COMMD7	-0.533031	0.533031	4.82647	17.5018	0.0149739	0.212913
TRINITY_DN298676_c0_g1_i1&553..1605@gi|823453326|ref|XP_012425419.1|	POPDC2	-0.599642	0.599642	7.24677	7.03762	0.0150055	0.213163
TRINITY_DN320221_c2_g1_i1&104..1921@gi|823455396|ref|XP_012426826.1|	GALNT11	0.556534	-0.556534	4.59368	9.78299	0.0150348	0.213191
TRINITY_DN157140_c0_g2_i1&268..1485@gi|823474296|ref|XP_012433088.1|	PAIP1	-0.557983	0.557983	5.61394	7.03277	0.0150357	0.213191
TRINITY_DN298938_c0_g3_i1&62..337@gi|224070035|ref|XP_002197326.1|	RMI2	-0.969825	0.969825	2.70541	7.02568	0.0150798	0.213617
TRINITY_DN166138_c0_g1_i1&TRINITY_DN246137_c0_g1_i1&19..345@gi|823476425|ref|XP_012432585.1|	LOC105760662	1.0511	-1.0511	1.92244	8.07322	0.0151199	0.213984
TRINITY_DN324424_c0_g1_i1&TRINITY_DN294333_c0_g1_i1&4185..5243@gi|449471155|ref|XP_002197120.2|	BTBD1	-0.435726	0.435726	7.36444	8.3252	0.0152009	0.214829
TRINITY_DN312367_c1_g4_i7&1..1938@gi|823457022|ref|XP_012427467.1|	EPB41L3	0.438923	-0.438923	6.85428	14.5947	0.0152303	0.214829
TRINITY_DN218122_c0_g1_i1&TRINITY_DN316839_c0_g4_i1&480..1955@gi|823461121|ref|XP_012428673.1|	NUP62CL	-0.722792	0.722792	3.3535	7.00145	0.015232	0.214829
TRINITY_DN280271_c0_g5_i1&3..191@gi|449510477|ref|XP_004175616.1|	LOC101234010	6.96959	-6.96959	-0.718981	7.311	0.0152379	0.214829
TRINITY_DN329556_c1_g3_i5&69..548@gi|350535086|ref|NP_001232177.1|	SAMD12	-0.478809	0.478809	5.6215	6.99685	0.0152611	0.214829
TRINITY_DN404438_c0_g1_i1&TRINITY_DN509892_c0_g1_i1&85..864@gi|823474192|ref|XP_012433042.1|	NIM1K	4.74034	-4.74034	-2.09924	7.85381	0.0152694	0.214829
TRINITY_DN302701_c0_g1_i3&TRINITY_DN439352_c0_g1_i1&TRINITY_DN205016_c0_g2_i1&49..750@gi|823465971|ref|XP_012433476.1|	TPM1	3.34634	-3.34634	-1.09278	6.99402	0.015279	0.214829
TRINITY_DN326206_c3_g11_i1&1..510@gi|823469111|ref|XP_002190932.3|	PPTC7	-0.466929	0.466929	5.92638	6.9897	0.0153064	0.214918
TRINITY_DN273316_c0_g1_i1&TRINITY_DN252733_c0_g2_i1&1..273@gi|823460057|ref|XP_012428964.1|	PDLIM3	-1.9619	1.9619	1.29884	6.98854	0.0153137	0.214918
TRINITY_DN250816_c0_g1_i2&TRINITY_DN299155_c0_g2_i3&TRINITY_DN299155_c0_g1_i3&740..2173@gi|449498128|ref|XP_002193225.2|	TINAG	1.38147	-1.38147	1.13783	6.98364	0.0153449	0.215156
TRINITY_DN241366_c0_g2_i1&TRINITY_DN327320_c2_g2_i1&174..1547@gi|449504573|ref|XP_002200419.2|	NAA30	-0.486782	0.486782	5.38661	7.72189	0.0153998	0.215582
TRINITY_DN306358_c0_g1_i2&115..678@gi|224076387|ref|XP_002194799.1|	UNC119	1.06404	-1.06404	2.54825	6.97441	0.0154038	0.215582
TRINITY_DN314761_c2_g15_i1&1..1530@gi|823454449|ref|XP_012424544.1|	NR2C1	-0.47279	0.47279	5.6476	12.1118	0.0154447	0.215954
TRINITY_DN48381_c0_g1_i1&TRINITY_DN6084_c0_g1_i1&1..1641@gi|449474247|ref|XP_004174966.1|	LRRN1	5.14646	-5.14646	-2.03519	7.80995	0.0154979	0.216498
TRINITY_DN437792_c0_g1_i1&TRINITY_DN204839_c0_g1_i1&TRINITY_DN496940_c0_g1_i1&1..1098@gi|823474940|ref|XP_012429183.1|	LOC100231715	2.83195	-2.83195	-0.570579	6.94872	0.0155691	0.216974
TRINITY_DN325114_c0_g2_i3&TRINITY_DN326614_c0_g1_i2&67..711@gi|823476337|ref|XP_002199466.3|	LOC100221928	1.27244	-1.27244	1.60791	6.94484	0.0155942	0.216974
TRINITY_DN327571_c2_g5_i4&TRINITY_DN327571_c2_g6_i1&15..1076@gi|823469736|ref|XP_012433745.1|	C17H9orf114	-1.21839	1.21839	1.45308	10.9241	0.0155961	0.216974
TRINITY_DN495611_c0_g1_i1&TRINITY_DN333816_c8_g1_i3&TRINITY_DN333816_c8_g1_i1&7..3840@gi|823460563|ref|XP_012428442.1|	DIAPH2	-0.510487	0.510487	6.60209	6.94415	0.0155987	0.216974
TRINITY_DN303370_c0_g3_i1&TRINITY_DN458036_c0_g2_i1&357..1388@gi|823466875|ref|XP_002193842.2|	ADAT1	0.857721	-0.857721	2.66449	14.9114	0.0156037	0.216974
TRINITY_DN307072_c5_g3_i1&TRINITY_DN504921_c0_g1_i1&2..463@gi|823475518|ref|XP_012425926.1|	CDC42	-1.87515	1.87515	0.0987584	14.6006	0.0156227	0.21704
TRINITY_DN311336_c0_g2_i4&102..302@gi|823464320|ref|XP_012430508.1|	C7H2orf88	-5.33802	5.33802	-1.76692	7.23997	0.0156599	0.217356
TRINITY_DN328520_c3_g4_i5&TRINITY_DN290163_c0_g2_i1&448..2808@gi|823468050|ref|XP_012430456.1|	FAM13B	-0.578708	0.578708	5.16537	6.9273	0.0157084	0.217706
TRINITY_DN431794_c0_g1_i1&TRINITY_DN43208_c0_g2_i1&TRINITY_DN125996_c0_g1_i1&TRINITY_DN29038_c0_g1_i1&TRINITY_DN463665_c0_g1_i1&TRINITY_DN494507_c0_g1_i1&TRINITY_DN361930_c0_g1_i1&TRINITY_DN24996_c0_g1_i1&188..3499@gi|823461254|ref|XP_012429246.1|	B4GALNT4	1.53008	-1.53008	0.734121	10.8647	0.0157221	0.217706
TRINITY_DN323648_c1_g2_i5&277..2436@gi|823464700|ref|XP_012430678.1|	ADGRL4	0.549222	-0.549222	6.02689	6.92154	0.0157461	0.217706
TRINITY_DN328046_c3_g1_i3&248..2860@gi|823462135|ref|XP_012429605.1|	MAP4K5	0.490487	-0.490487	5.31567	12.1965	0.0157665	0.217706
TRINITY_DN296833_c0_g1_i2&177..1574@gi|823459214|ref|XP_012428367.1|	ENPP4	-0.472127	0.472127	5.60467	10.689	0.0157737	0.217706
TRINITY_DN326122_c0_g2_i5&4819..6915@gi|823455474|ref|XP_012426857.1|	LARP4B	0.431743	-0.431743	8.248	7.00775	0.0157817	0.217706
TRINITY_DN326458_c1_g1_i1&129..2483@gi|823469220|ref|XP_012433508.1|	DDX54	-0.756674	0.756674	3.14628	8.37239	0.0157858	0.217706
TRINITY_DN323601_c0_g4_i2&136..2367@gi|823470036|ref|XP_012433876.1|	HGS	-0.624574	0.624574	3.9408	10.5824	0.0158073	0.217707
TRINITY_DN287225_c1_g2_i1&338..2629@gi|224044695|ref|XP_002193566.1|	PFKP	-0.436492	0.436492	9.6979	6.91109	0.0158147	0.217707
TRINITY_DN321776_c0_g1_i2&1..861@gi|449480164|ref|XP_004177078.1|	SLC46A1	-1.02997	1.02997	2.02477	8.67522	0.015832	0.217747
TRINITY_DN326015_c0_g1_i6&681..2774@gi|449506841|ref|XP_002189391.2|	OSBPL11	0.454759	-0.454759	5.98882	15.4698	0.0158735	0.21812
TRINITY_DN292995_c0_g3_i1&39..1007@gi|823462612|ref|XP_012429788.1|	JKAMP	-0.580029	0.580029	4.30955	9.92294	0.0159185	0.21854
TRINITY_DN331173_c1_g2_i2&270..4037@gi|823468491|ref|XP_012432531.1|	PALB2	-0.611919	0.611919	4.04781	20.5487	0.0159505	0.218781
TRINITY_DN259081_c0_g1_i1&TRINITY_DN238415_c0_g1_i1&801..2732@gi|823454963|ref|XP_012424733.1|	FBLN1	0.660331	-0.660331	4.08623	6.88531	0.0159855	0.219062
TRINITY_DN321391_c0_g2_i14&TRINITY_DN321391_c0_g4_i9&2347..3675@gi|823467439|ref|XP_012428543.1|	CPNE9	1.04581	-1.04581	1.93422	17.8639	0.0160385	0.219589
TRINITY_DN292501_c0_g1_i1&TRINITY_DN207460_c0_g2_i1&65..937@gi|823477733|ref|XP_012432576.1|	LOC100217782	-0.631901	0.631901	3.86791	7.35473	0.0160796	0.219954
TRINITY_DN356472_c0_g1_i1&TRINITY_DN169478_c0_g1_i1&138..1121@gi|449472635|ref|XP_002191053.2|	SNX20	2.12764	-2.12764	-0.203935	10.8955	0.0161828	0.220719
TRINITY_DN163641_c0_g1_i1&129..224@gi|823476940|ref|XP_012431524.1|	LOC100227962	5.76392	-5.76392	-1.0819	7.1544	0.016186	0.220719
TRINITY_DN330690_c1_g1_i2&1049..1918@gi|224063737|ref|XP_002196802.1|	NAT1	0.925701	-0.925701	2.74779	6.85498	0.016189	0.220719
TRINITY_DN496138_c0_g1_i1&2..220@gi|823471469|ref|XP_012425777.1|	KCNG1	5.66747	-5.66747	-1.59985	7.15182	0.0162022	0.220719
TRINITY_DN319136_c2_g3_i1&1143..1859@gi|224043795|ref|XP_002194304.1|	TSPAN9	0.573359	-0.573359	4.82348	6.8521	0.0162085	0.220719
TRINITY_DN302247_c2_g4_i2&4233..5141@gi|224051333|ref|XP_002200527.1|	KATNBL1	0.56211	-0.56211	5.04408	6.84245	0.016274	0.221174
TRINITY_DN217736_c0_g1_i1&TRINITY_DN294547_c0_g1_i2&377..3073@gi|823457584|ref|XP_012427694.1|	PARP1	0.430421	-0.430421	7.55868	8.18976	0.0162965	0.221174
TRINITY_DN56476_c0_g1_i1&3..212@gi|449514535|ref|XP_002193013.2|	PDCD1LG2	5.09801	-5.09801	-2.01816	7.66109	0.0163038	0.221174
TRINITY_DN293131_c0_g1_i3&392..7933@gi|449478614|ref|XP_004177015.1|	FASN	0.629305	-0.629305	7.96886	6.83656	0.0163141	0.221174
TRINITY_DN303630_c0_g1_i2&109..1560@gi|224047713|ref|XP_002195905.1|	LOC100227392	-0.530548	0.530548	4.75688	12.6417	0.016315	0.221174
TRINITY_DN299684_c1_g2_i1&TRINITY_DN308870_c0_g4_i1&3..2054@gi|224074772|ref|XP_002187376.1|	MYOCD	-0.876151	0.876151	3.00899	6.8318	0.0163466	0.221404
TRINITY_DN237787_c0_g1_i1&TRINITY_DN326358_c1_g2_i7&1..450@gi|449470890|ref|XP_002192134.2|	PKM	-1.3151	1.3151	1.27761	6.82956	0.0163619	0.221412
TRINITY_DN321885_c1_g1_i2&TRINITY_DN321885_c1_g18_i1&48..1331@gi|823467091|ref|XP_012427233.1|	TSEN2	-0.836495	0.836495	2.75828	11.8561	0.016388	0.221568
TRINITY_DN320060_c1_g1_i1&298..1341@gi|823474094|ref|XP_012433000.1|	LOC105760850	0.617792	-0.617792	5.67353	6.82259	0.0164097	0.221662
TRINITY_DN314809_c1_g1_i5&792..1886@gi|449481743|ref|XP_002190036.2|	TMPO	0.488123	-0.488123	5.61236	6.80946	0.0165001	0.222685
TRINITY_DN274442_c0_g1_i1&TRINITY_DN284187_c0_g2_i1&508..1263@gi|224082105|ref|XP_002195888.1|	GJB3	1.75883	-1.75883	0.118979	6.83713	0.0165149	0.222686
TRINITY_DN292218_c0_g2_i15&805..1824@gi|224046184|ref|XP_002195527.1|	CHST9	1.14592	-1.14592	1.61233	7.86909	0.0165343	0.222749
TRINITY_DN326288_c2_g6_i6&647..1642@gi|224083563|ref|XP_002192632.1|	LOC100220521	-5.98922	5.98922	-0.783315	7.09622	0.0165552	0.222832
TRINITY_DN315825_c0_g1_i2&TRINITY_DN195213_c0_g3_i1&193..1161@gi|823468371|ref|XP_012432006.1|	HMOX2	-0.495818	0.495818	5.16342	7.05806	0.0165766	0.222922
TRINITY_DN180459_c0_g2_i1&TRINITY_DN234276_c0_g1_i1&3..1931@gi|823470245|ref|XP_012433968.1|	LOC105760991	3.89486	-3.89486	-1.34598	6.79565	0.0165957	0.222981
TRINITY_DN295430_c0_g1_i1&91..1407@gi|224093013|ref|XP_002188021.1|	FGL2	-0.732289	0.732289	4.68084	6.79239	0.0166184	0.223087
TRINITY_DN327813_c0_g1_i1&121..3621@gi|449498212|ref|XP_004175030.1|	WDR35	-0.700133	0.700133	3.43526	12.9616	0.0166492	0.223303
TRINITY_DN350705_c0_g1_i1&TRINITY_DN254440_c0_g2_i1&14..1213@gi|449490131|ref|XP_002193857.2|	KCNA3	2.04135	-2.04135	-0.132036	13.2035	0.0166668	0.223341
TRINITY_DN312044_c1_g5_i1&TRINITY_DN297014_c0_g1_i2&TRINITY_DN314950_c0_g1_i1&TRINITY_DN320392_c1_g15_i3&3..1193@gi|823466741|ref|XP_012425850.1|	C11H16orf70	-0.969916	0.969916	3.00596	6.77828	0.0167169	0.223814
TRINITY_DN116995_c0_g2_i1&TRINITY_DN120624_c0_g2_i1&TRINITY_DN310305_c0_g5_i1&3..1145@gi|449478375|ref|XP_002194138.2|	RALGPS1	0.517366	-0.517366	4.87032	21.5692	0.0167828	0.224368
TRINITY_DN317416_c0_g4_i1&1..1287@gi|823455837|ref|XP_012427006.1|	LRRFIP2	0.438117	-0.438117	6.44886	9.057	0.016788	0.224368
TRINITY_DN314730_c0_g1_i3&TRINITY_DN323650_c1_g1_i1&736..2181@gi|449490341|ref|XP_002195814.2|	LOC100232682	0.834958	-0.834958	3.01395	6.76465	0.0168127	0.224501
TRINITY_DN333043_c3_g17_i2&73..1941@gi|224050305|ref|XP_002188030.1|	MAVS	-0.596057	0.596057	6.85539	6.75586	0.0168748	0.225131
TRINITY_DN306513_c0_g1_i2&TRINITY_DN321790_c0_g1_i1&72..5585@gi|823464855|ref|XP_012430742.1|	INADL	-0.932567	0.932567	2.36169	9.73958	0.0168965	0.225222
TRINITY_DN328883_c0_g4_i2&277..1353@gi|449509761|ref|XP_004176808.1|	AGTR1	-1.34115	1.34115	1.69521	6.74726	0.0169358	0.225548
TRINITY_DN142856_c0_g1_i1&TRINITY_DN316638_c0_g1_i2&116..2845@gi|823461588|ref|XP_012429393.1|	CLMN	0.748036	-0.748036	3.55437	6.73723	0.0170073	0.2263
TRINITY_DN301289_c3_g2_i1&137..838@gi|224059917|ref|XP_002197047.1|	EFHD1	0.606256	-0.606256	4.0728	8.60439	0.0170581	0.226749
TRINITY_DN326686_c0_g1_i1&1..72@gi|823458327|ref|XP_012427992.1|	MLLT4	0.509411	-0.509411	5.92767	6.72833	0.017071	0.226749
TRINITY_DN255974_c0_g1_i1&119..1840@gi|823469539|ref|XP_012433658.1|	NDOR1	-0.51442	0.51442	4.9065	7.70225	0.0170948	0.226865
TRINITY_DN319333_c0_g2_i1&1..396@gi|823475738|ref|XP_004177144.2|	KLHL10	-1.31456	1.31456	1.09504	8.84979	0.0171205	0.227008
TRINITY_DN326593_c1_g1_i4&440..4966@gi|224047717|ref|XP_002187842.1|	MAP3K4	0.465463	-0.465463	5.61965	15.1697	0.0172391	0.22838
TRINITY_DN275580_c0_g1_i2&239..661@gi|449495088|ref|XP_004175337.1|	MAL2	-0.791305	0.791305	3.41881	6.70148	0.0172648	0.228521
TRINITY_DN322638_c0_g1_i3&1..90@gi|823481493|ref|XP_012432000.1|	LOC105760173	0.813607	-0.813607	2.82954	10.1726	0.01729	0.228631
TRINITY_DN417605_c0_g1_i1&1..192@gi|449484625|ref|XP_004175143.1|	RAB39A	-4.57772	4.57772	-2.2325	8.60991	0.0173034	0.228631
TRINITY_DN302430_c0_g1_i2&30..1076@gi|449488473|ref|XP_002191251.2|	GPD1	-1.37258	1.37258	3.17468	6.69368	0.0173216	0.228672
TRINITY_DN319264_c0_g1_i9&312..1949@gi|823481846|ref|XP_004175835.2|	LOC101233501	-6.61163	6.61163	-0.0081888	6.97124	0.0173812	0.229169
TRINITY_DN328899_c1_g4_i24&560..2587@gi|823458429|ref|XP_012428036.1|	DISC1	-0.633945	0.633945	3.87131	6.68438	0.0173895	0.229169
TRINITY_DN327252_c3_g2_i3&307..1023@gi|224052244|ref|XP_002187304.1|	LOC100229896	-4.00063	4.00063	-1.56118	6.66445	0.0175361	0.2309
TRINITY_DN324710_c4_g1_i1&2..2275@gi|224046353|ref|XP_002197708.1|	SLCO5A1	0.427926	-0.427926	7.04744	10.3223	0.0175701	0.231146
TRINITY_DN372908_c0_g1_i1&3..233@gi|823472142|ref|XP_012426116.1|	CDCA8	5.09489	-5.09489	-0.504745	6.9378	0.0176101	0.231361
TRINITY_DN470723_c0_g1_i1&TRINITY_DN461420_c0_g1_i1&TRINITY_DN187692_c0_g1_i1&TRINITY_DN320465_c0_g2_i1&140..1522@gi|823463405|ref|XP_012430127.1|	PPAPDC1A	1.91673	-1.91673	2.55825	6.65354	0.017617	0.231361
TRINITY_DN329463_c0_g1_i4&TRINITY_DN360931_c0_g1_i1&TRINITY_DN304390_c0_g2_i1&5012..6589@gi|449492093|ref|XP_002193794.2|	SLC22A13	1.39024	-1.39024	5.79503	6.64451	0.0176842	0.232042
TRINITY_DN310349_c0_g1_i1&335..892@gi|449485664|ref|XP_002192453.2|	ARL6	-0.519023	0.519023	6.56143	6.64038	0.017715	0.232245
TRINITY_DN79412_c0_g2_i1&534..1628@gi|823461945|ref|XP_012429528.1|	C5H14orf169	-0.794947	0.794947	2.90067	14.0274	0.0177656	0.232525
TRINITY_DN311000_c0_g2_i1&55..891@gi|449477654|ref|XP_002188661.2|	WSB2	-0.489306	0.489306	5.30322	6.63327	0.0177683	0.232525
TRINITY_DN332389_c2_g1_i1&TRINITY_DN315930_c0_g2_i1&138..653@gi|823460209|ref|XP_012429021.1|	LOC100225655	0.526814	-0.526814	6.22565	6.63138	0.0177825	0.232525
TRINITY_DN327790_c0_g8_i2&689..1924@gi|449470882|ref|XP_002191397.2|	ARIH1	-0.458407	0.458407	6.38904	6.62809	0.0178072	0.232647
TRINITY_DN332219_c3_g2_i2&TRINITY_DN42639_c0_g1_i1&513..2594@gi|449489909|ref|XP_002191088.2|	OTUD7B	-0.62331	0.62331	3.85697	10.6398	0.0178283	0.232675
TRINITY_DN293207_c0_g3_i2&84..866@gi|350539904|ref|NP_001232543.1|	APOA1BP	-0.42579	0.42579	7.2958	8.68631	0.0178638	0.232675
TRINITY_DN325783_c0_g7_i1&2..271@gi|823481513|ref|XP_012432010.1|	LOC105760182	5.61722	-5.61722	-1.49835	6.90092	0.0178665	0.232675
TRINITY_DN300168_c0_g1_i1&424..1212@gi|823455103|ref|XP_012424783.1|	LOC100229719	-0.426807	0.426807	7.07055	12.9659	0.017874	0.232675
TRINITY_DN291345_c0_g1_i2&56..1162@gi|224058034|ref|XP_002193866.1|	UROD	-0.606152	0.606152	3.99296	8.08809	0.0178862	0.232675
TRINITY_DN306999_c2_g1_i2&42..977@gi|449479038|ref|XP_002187031.2|	ADPRM	-0.514335	0.514335	4.86072	9.99207	0.0179084	0.232713
TRINITY_DN154602_c0_g1_i1&TRINITY_DN328508_c0_g4_i7&2..2614@gi|823470495|ref|XP_012434073.1|	KIAA0195	-1.86338	1.86338	1.01519	6.61315	0.0179199	0.232713
TRINITY_DN122394_c0_g1_i1&TRINITY_DN136758_c0_g2_i1&1..592@gi|224085547|ref|XP_002187770.1|	ETNK2	-3.61935	3.61935	-1.75536	6.60389	0.0179902	0.233125
TRINITY_DN327224_c1_g5_i7&202..1518@gi|823461051|ref|XP_012428645.1|	ACRC	-1.09374	1.09374	1.75636	9.0426	0.0180081	0.233125
TRINITY_DN275231_c0_g1_i2&TRINITY_DN274663_c0_g4_i3&45..953@gi|449489362|ref|XP_002189670.2|	ANKK1	1.97057	-1.97057	1.81526	6.60086	0.0180133	0.233125
TRINITY_DN318798_c0_g1_i3&120..365@gi|823459710|ref|XP_012428836.1|	C4H4orf32	0.602506	-0.602506	4.50503	6.60067	0.0180147	0.233125
TRINITY_DN301415_c1_g5_i5&249..1901@gi|823459891|ref|XP_012428903.1|	GUCY1B3	0.592726	-0.592726	4.93269	6.59883	0.0180287	0.233125
TRINITY_DN241314_c0_g1_i1&285..1133@gi|224049707|ref|XP_002199131.1|	MSMO1	0.498275	-0.498275	5.00958	6.69425	0.018061	0.233344
TRINITY_DN315403_c0_g8_i17&TRINITY_DN315403_c0_g8_i12&182..3010@gi|823456334|ref|XP_012427205.1|	RECK	0.563929	-0.563929	4.37694	8.42271	0.0180823	0.233418
TRINITY_DN14631_c0_g2_i1&TRINITY_DN401111_c0_g1_i1&TRINITY_DN437502_c0_g1_i1&2..1657@gi|224043520|ref|XP_002197714.1|	SLITRK6	3.82351	-3.82351	-0.549009	6.58539	0.0181315	0.233855
TRINITY_DN323164_c3_g3_i8&277..906@gi|823462563|ref|XP_012429770.1|	STXBP6	0.665015	-0.665015	5.79207	6.58031	0.0181705	0.234158
TRINITY_DN248357_c0_g1_i1&124..1545@gi|823457226|ref|XP_012427546.1|	PTDSS1	0.454881	-0.454881	5.78093	7.24669	0.0182075	0.234413
TRINITY_DN324854_c0_g1_i1&92..3190@gi|823472555|ref|XP_012426301.1|	LOC100231729	0.453361	-0.453361	5.7916	12.0166	0.0182263	0.234413
TRINITY_DN325096_c0_g2_i1&397..4500@gi|224172798|ref|XP_002190844.1|	LOC100220035	-0.461038	0.461038	6.94106	6.57172	0.0182368	0.234413
TRINITY_DN323889_c2_g5_i3&TRINITY_DN305704_c0_g4_i2&746..2428@gi|823472192|ref|XP_012426133.1|	THRAP3	-0.48646	0.48646	5.20421	7.35727	0.018274	0.234692
TRINITY_DN329608_c10_g2_i1&1..273@gi|823481420|ref|XP_012431938.1|	LOC101234234	-0.903714	0.903714	2.44584	6.72979	0.0183135	0.234999
TRINITY_DN334068_c15_g5_i2&1..2631@gi|823461123|ref|XP_012429184.1|	ANO5	0.434913	-0.434913	6.27095	17.2121	0.0184006	0.235918
TRINITY_DN70669_c0_g2_i1&1..156@gi|224092691|ref|XP_002188416.1|	LOC100231595	-4.80981	4.80981	-2.01746	7.30395	0.0184464	0.236304
TRINITY_DN265287_c0_g2_i2&TRINITY_DN413751_c0_g1_i1&122..2308@gi|449493998|ref|XP_002194661.2|	COLEC12	0.540161	-0.540161	4.61314	7.64753	0.0184807	0.236544
TRINITY_DN297611_c0_g1_i5&TRINITY_DN297611_c0_g4_i1&TRINITY_DN324246_c0_g2_i3&TRINITY_DN264001_c0_g1_i1&TRINITY_DN372070_c0_g1_i1&TRINITY_DN260993_c0_g1_i1&TRINITY_DN221888_c0_g1_i1&541..2916@gi|449496027|ref|XP_002198620.2|	FBXO11	2.02091	-2.02091	0.186865	6.53734	0.0185044	0.236647
TRINITY_DN300660_c2_g1_i2&119..1081@gi|350535813|ref|NP_001232031.1|	SLC7A6OS	-0.697801	0.697801	3.37797	9.23634	0.0185532	0.237071
TRINITY_DN329682_c3_g1_i1&TRINITY_DN246416_c0_g1_i1&TRINITY_DN312891_c0_g3_i10&TRINITY_DN323696_c0_g3_i1&4476..9809@gi|823468140|ref|XP_012430824.1|	RAPGEF6	-0.424959	0.424959	6.93087	12.0507	0.0185961	0.237418
TRINITY_DN312949_c0_g5_i1&25..333@gi|449512248|ref|XP_002199147.2|	LOC100221420	4.3573	-4.3573	-1.59891	6.79036	0.0186611	0.237987
TRINITY_DN320663_c1_g3_i8&TRINITY_DN320663_c1_g3_i3&220..1701@gi|224049996|ref|XP_002188740.1|	UGDH	-0.579042	0.579042	4.21167	7.78148	0.0186721	0.237987
TRINITY_DN317015_c2_g4_i6&661..774@gi|823477036|ref|XP_012431611.1|	LOC105759834	1.39403	-1.39403	0.828319	7.23883	0.0186985	0.238122
TRINITY_DN298389_c0_g1_i4&13..438@gi|350538413|ref|NP_001232096.1|	POLR2D	0.663127	-0.663127	3.57624	16.7306	0.0187278	0.238295
TRINITY_DN174882_c0_g2_i1&TRINITY_DN136223_c0_g1_i1&TRINITY_DN304708_c0_g1_i3&2..3223@gi|823470241|ref|XP_012433965.1|	LOC100219858	0.587165	-0.587165	7.06925	6.50605	0.0187518	0.23831
TRINITY_DN156612_c0_g1_i1&TRINITY_DN40958_c0_g1_i1&320..1204@gi|823472761|ref|XP_012426406.1|	LOC100223127	4.46383	-4.46383	-1.86621	6.77518	0.0187734	0.23831
TRINITY_DN300727_c0_g7_i5&TRINITY_DN300727_c0_g3_i1&TRINITY_DN316349_c0_g1_i3&82..4458@gi|823464397|ref|XP_012430554.1|	PRG4	-1.30362	1.30362	2.15208	6.503	0.0187762	0.23831
TRINITY_DN330862_c6_g2_i1&1708..6321@gi|823460667|ref|XP_012428489.1|	DOCK11	-0.832061	0.832061	5.43668	6.49408	0.0188475	0.239014
TRINITY_DN309019_c0_g1_i1&194..1369@gi|224073843|ref|XP_002187980.1|	UBAC1	-0.418835	0.418835	7.94222	9.36655	0.0189011	0.239402
TRINITY_DN321891_c0_g2_i2&TRINITY_DN321891_c0_g4_i2&TRINITY_DN321891_c0_g2_i4&TRINITY_DN321891_c0_g2_i3&13..1434@gi|823469211|ref|XP_004176633.2|	LOC100225717	3.0429	-3.0429	1.96598	6.48545	0.0189168	0.239402
TRINITY_DN291309_c0_g1_i1&85..213@gi|823469820|ref|XP_012433781.1|	VAV2	-5.14531	5.14531	-1.60115	6.75388	0.0189321	0.239402
TRINITY_DN357681_c0_g1_i1&1..420@gi|449514148|ref|XP_002192094.2|	CAPSL	-4.41655	4.41655	-1.95775	6.7507	0.018956	0.239402
TRINITY_DN283945_c1_g1_i1&297..884@gi|224048797|ref|XP_002187689.1|	RHOB	-0.491906	0.491906	5.39274	6.47989	0.0189616	0.239402
TRINITY_DN328243_c0_g1_i6&109..867@gi|224057106|ref|XP_002193613.1|	PRPF38B	0.454356	-0.454356	5.71534	18.7469	0.018973	0.239402
TRINITY_DN60550_c0_g1_i1&87..299@gi|823464234|ref|XP_012430477.1|	LYPD6	3.31626	-3.31626	-1.20787	6.47493	0.0190016	0.239563
TRINITY_DN311444_c0_g1_i1&TRINITY_DN262989_c0_g2_i1&TRINITY_DN196183_c0_g2_i1&TRINITY_DN273143_c1_g2_i1&226..3039@gi|823466031|ref|XP_012426390.1|	SLTM	0.515383	-0.515383	4.79042	12.7492	0.0190771	0.240315
TRINITY_DN310137_c0_g1_i1&107..1675@gi|823466236|ref|XP_012433429.1|	PKM	-0.504503	0.504503	8.80304	6.4603	0.0191203	0.240643
TRINITY_DN216128_c0_g2_i1&3..488@gi|449491588|ref|XP_002190197.2|	GIPC3	-4.229	4.229	-1.93934	6.72443	0.0191542	0.240643
TRINITY_DN306728_c0_g4_i10&TRINITY_DN323266_c1_g4_i3&153..2957@gi|823458772|ref|XP_012428181.1|	EPHA7	1.02323	-1.02323	4.67469	6.45604	0.019155	0.240643
TRINITY_DN305295_c0_g1_i1&158..3028@gi|823456189|ref|XP_012427145.1|	SNX13	0.421403	-0.421403	7.1661	12.0407	0.0191811	0.240643
TRINITY_DN329031_c2_g2_i2&132..1736@gi|823462735|ref|XP_012429851.1|	P4HA1	0.657852	-0.657852	3.6108	7.2057	0.0192109	0.240643
TRINITY_DN324471_c4_g1_i1&955..1695@gi|449476249|ref|XP_004186284.1|	KCNJ12	-0.522019	0.522019	6.61039	6.44907	0.019212	0.240643
TRINITY_DN292515_c0_g1_i1&1..66@gi|823474910|ref|XP_002186691.2|	LOC100221103	-2.04769	2.04769	-0.356023	11.8883	0.0192287	0.240643
TRINITY_DN229569_c0_g1_i1&TRINITY_DN80772_c0_g1_i1&3..3011@gi|823462065|ref|XP_012429571.1|	NRXN3	2.46265	-2.46265	-0.483841	6.44682	0.0192304	0.240643
TRINITY_DN318360_c0_g2_i1&102..713@gi|823452261|ref|XP_012425017.1|	CD99	0.562399	-0.562399	4.36226	7.22312	0.0192982	0.241291
TRINITY_DN478555_c0_g1_i1&TRINITY_DN320098_c0_g2_i1&131..1972@gi|823469241|ref|XP_012433515.1|	PATZ1	0.735174	-0.735174	3.14528	6.8945	0.0193463	0.241495
TRINITY_DN305646_c0_g2_i2&251..1660@gi|823469544|ref|XP_012433661.1|	ENTPD8	-0.637254	0.637254	3.74661	9.17953	0.0193718	0.241495
TRINITY_DN327285_c4_g2_i5&3..1499@gi|449490355|ref|XP_002195904.2|	DENND2D	0.651039	-0.651039	4.43421	6.42949	0.019373	0.241495
TRINITY_DN307719_c3_g4_i1&TRINITY_DN329726_c0_g7_i14&TRINITY_DN329726_c0_g4_i1&115..3912@gi|449501285|ref|XP_002193940.2|	EVC2	-0.675754	0.675754	3.51415	6.4287	0.0193795	0.241495
TRINITY_DN317558_c1_g1_i1&358..1686@gi|823458878|ref|XP_012428228.1|	NT5E	1.25157	-1.25157	2.43557	6.42644	0.0193983	0.241495
TRINITY_DN310755_c0_g8_i5&2..1615@gi|823462053|ref|XP_012429567.1|	ATG13	-0.938975	0.938975	4.17049	6.42213	0.019434	0.241495
TRINITY_DN327617_c1_g2_i3&TRINITY_DN327617_c1_g4_i1&180..1376@gi|823455455|ref|XP_002189114.2|	VIPR2	1.63555	-1.63555	4.1889	6.4216	0.0194384	0.241495
TRINITY_DN292989_c1_g1_i1&232..4950@gi|823456713|ref|XP_012427359.1|	MYOM1	0.426431	-0.426431	11.5913	13.7748	0.0194469	0.241495
TRINITY_DN315759_c0_g2_i5&285..2741@gi|823456655|ref|XP_012427333.1|	TEX10	0.87784	-0.87784	2.90461	6.41922	0.0194581	0.241495
TRINITY_DN259885_c0_g1_i2&TRINITY_DN320614_c0_g1_i2&TRINITY_DN320614_c0_g2_i1&436..2106@gi|823469633|ref|XP_012433699.1|	ENG	-0.64823	0.64823	3.65069	10.4052	0.0194977	0.241787
TRINITY_DN311228_c0_g1_i3&266..1366@gi|823473976|ref|XP_002189308.3|	GRAMD3	-0.554753	0.554753	4.35569	11.8039	0.019525	0.241927
TRINITY_DN307876_c0_g2_i2&TRINITY_DN311145_c0_g1_i6&161..2080@gi|449509750|ref|XP_002195742.2|	SLC9A9	0.970476	-0.970476	2.81371	6.39987	0.0196196	0.242901
TRINITY_DN322853_c0_g3_i2&6762..8924@gi|224062459|ref|XP_002198133.1|	MAPK6	0.422479	-0.422479	10.3896	17.0616	0.0196545	0.243134
TRINITY_DN325265_c0_g3_i5&1717..1887@gi|449502419|ref|XP_004174507.1|	SRSF5	-0.456989	0.456989	6.91268	6.39153	0.0196896	0.243369
TRINITY_DN331490_c0_g4_i1&TRINITY_DN468310_c0_g1_i1&TRINITY_DN167452_c0_g2_i1&TRINITY_DN237264_c0_g2_i1&TRINITY_DN262160_c0_g1_i1&TRINITY_DN165285_c0_g1_i1&227..2074@gi|823469420|ref|XP_012433587.1|	UBE3B	0.930226	-0.930226	2.44821	6.38733	0.019725	0.243607
TRINITY_DN325401_c1_g15_i2&TRINITY_DN325401_c1_g5_i1&191..1183@gi|823475544|ref|XP_012425981.1|	ENTPD4	-0.614149	0.614149	3.86645	9.081	0.0197636	0.243885
TRINITY_DN305351_c1_g5_i2&427..1833@gi|224093702|ref|XP_002196745.1|	SLC38A2	0.486275	-0.486275	7.51902	6.37879	0.0197971	0.2441
TRINITY_DN318276_c0_g3_i1&TRINITY_DN318276_c0_g2_i1&TRINITY_DN304733_c0_g3_i1&TRINITY_DN304733_c0_g4_i1&1..459@gi|224178762|ref|XP_002199102.1|	LOC100226085	4.82232	-4.82232	-1.57915	6.63579	0.0198407	0.244438
TRINITY_DN295820_c2_g7_i1&TRINITY_DN295820_c2_g2_i1&TRINITY_DN295820_c2_g3_i2&109..991@gi|224051380|ref|XP_002200538.1|	NOVA1	1.94306	-1.94306	2.21728	6.36616	0.0199044	0.245011
TRINITY_DN314583_c1_g9_i2&41..1393@gi|449480536|ref|XP_004175620.1|	NET1	-0.630277	0.630277	3.88768	6.36269	0.0199339	0.245011
TRINITY_DN184156_c0_g1_i2&3..680@gi|823459071|ref|XP_012428307.1|	RIMS1	-3.96126	3.96126	-1.15488	6.36147	0.0199443	0.245011
TRINITY_DN314735_c1_g1_i2&79..720@gi|224049317|ref|XP_002191677.1|	RAB33B	0.450128	-0.450128	5.7294	10.7694	0.0199601	0.245011
TRINITY_DN380852_c0_g1_i1&2..283@gi|823476378|ref|XP_012432541.1|	LOC105760623	4.36457	-4.36457	-2.10351	7.0787	0.0199681	0.245011
TRINITY_DN318333_c1_g1_i3&3321..4967@gi|823463255|ref|XP_012430068.1|	ITPRIP	-0.624435	0.624435	3.80964	9.67202	0.0200252	0.245366
TRINITY_DN294037_c0_g1_i2&296..1579@gi|449514133|ref|XP_002191023.2|	CREB3	-0.426832	0.426832	6.39804	20.7602	0.0200296	0.245366
TRINITY_DN319259_c2_g3_i1&593..1705@gi|224058884|ref|XP_002190535.1|	PBX1	0.461422	-0.461422	5.49858	7.97942	0.0200545	0.245473
TRINITY_DN330005_c0_g18_i1&183..1052@gi|449512618|ref|XP_004175096.1|	LOC100222522	1.031	-1.031	3.00833	6.32965	0.0202181	0.247275
TRINITY_DN269942_c0_g1_i1&496..957@gi|350538975|ref|NP_001232595.1|	RNF11	-0.428271	0.428271	6.25654	15.4447	0.0202388	0.247329
TRINITY_DN315984_c1_g1_i4&194..2359@gi|823460728|ref|XP_012428511.1|	UTP14A	-0.690798	0.690798	3.36126	10.4676	0.0202645	0.247442
TRINITY_DN320402_c2_g1_i2&166..1479@gi|823466297|ref|XP_012433623.1|	LOC100219752	0.416413	-0.416413	7.36868	7.81278	0.0203658	0.24848
TRINITY_DN307632_c0_g4_i3&111..638@gi|823453067|ref|XP_012425325.1|	LOC100226894	3.59365	-3.59365	-0.196563	6.30831	0.020404	0.248745
TRINITY_DN308367_c1_g3_i1&29..1564@gi|224062758|ref|XP_002199949.1|	ALDH1A3	-0.677932	0.677932	3.49134	6.30396	0.0204421	0.249009
TRINITY_DN138242_c1_g1_i1&6..164@gi|823459092|ref|XP_012428316.1|	SNAP91	4.89302	-4.89302	-0.628088	6.55761	0.0204695	0.249142
TRINITY_DN313141_c0_g1_i1&294..1103@gi|823471251|ref|XP_012425707.1|	CTSZ	-0.524697	0.524697	5.17488	6.29879	0.0204876	0.249161
TRINITY_DN330758_c1_g1_i5&452..1021@gi|449478995|ref|XP_002187762.2|	C18H17orf62	0.67089	-0.67089	3.48462	8.31673	0.0205101	0.249235
TRINITY_DN330371_c1_g1_i15&297..3137@gi|449482354|ref|XP_002193089.2|	B4GALNT3	-0.487831	0.487831	5.02161	6.74906	0.0205305	0.249283
TRINITY_DN41397_c0_g2_i1&TRINITY_DN472361_c0_g1_i1&TRINITY_DN317197_c3_g10_i2&TRINITY_DN317197_c3_g32_i1&569..2353@gi|823474336|ref|XP_012433103.1|	PDE4D	-0.595759	0.595759	6.71165	6.29043	0.0205612	0.249442
TRINITY_DN332856_c0_g1_i3&TRINITY_DN381234_c0_g1_i1&TRINITY_DN133585_c0_g1_i1&5165..6229@gi|823466523|ref|XP_012424969.1|	ADGRG1	-0.658936	0.658936	4.29385	6.28869	0.0205766	0.249442
TRINITY_DN202346_c0_g1_i1&13..129@gi|823474014|ref|XP_012432964.1|	CARTPT	4.49846	-4.49846	-1.67858	6.53762	0.0206339	0.249937
TRINITY_DN143467_c0_g1_i1&458..1465@gi|823461299|ref|XP_012429270.1|	NDUFV1	-0.51558	0.51558	9.17044	6.27942	0.0206588	0.250037
TRINITY_DN319840_c1_g1_i1&56..1117@gi|224064216|ref|XP_002190186.1|	GNAO1	-0.528207	0.528207	6.44814	6.26826	0.0207581	0.251039
TRINITY_DN293461_c0_g1_i1&167..739@gi|449502639|ref|XP_004174520.1|	TMED10	-0.41679	0.41679	7.05118	14.1806	0.0207816	0.251041
TRINITY_DN323100_c1_g7_i3&TRINITY_DN323100_c1_g8_i1&18..1793@gi|823465180|ref|XP_012430934.1|	KLHL30	0.445356	-0.445356	5.77576	6.8599	0.0207914	0.251041
TRINITY_DN314272_c0_g1_i1&TRINITY_DN325032_c1_g5_i3&5318..6682@gi|823459990|ref|XP_012428933.1|	WWC2	0.476864	-0.476864	5.20723	11.1475	0.0208192	0.251175
TRINITY_DN381925_c0_g1_i1&336..401@gi|449510074|ref|XP_004186146.1|	LOC100228441	-3.99974	3.99974	-2.17972	6.959	0.0208367	0.251187
TRINITY_DN259447_c0_g1_i3&2..1099@gi|224054680|ref|XP_002190345.1|	TFCP2L1	-2.12704	2.12704	0.370243	6.25747	0.0208547	0.251202
TRINITY_DN64391_c0_g2_i1&TRINITY_DN425905_c0_g1_i1&3..635@gi|823476616|ref|XP_012432773.1|	LOC105760809	-2.85327	2.85327	-1.1143	6.24344	0.020981	0.252403
TRINITY_DN192930_c0_g1_i1&TRINITY_DN66497_c0_g1_i1&2..931@gi|823458910|ref|XP_002190947.3|	MB21D1	3.00074	-3.00074	-0.724841	6.24118	0.0210014	0.252403
TRINITY_DN303497_c2_g1_i7&TRINITY_DN303497_c2_g1_i11&244..549@gi|823452927|ref|XP_012425269.1|	CAB39L	3.58514	-3.58514	-0.643817	6.24076	0.0210052	0.252403
TRINITY_DN247168_c0_g1_i3&380..1630@gi|823453312|ref|XP_012425414.1|	IGSF11	0.87023	-0.87023	3.36379	6.23901	0.0210211	0.252403
TRINITY_DN42468_c0_g1_i1&TRINITY_DN109904_c0_g1_i1&TRINITY_DN116548_c0_g1_i1&237..524@gi|823464901|ref|XP_012430760.1|	EIF2B3	2.7515	-2.7515	-1.1732	6.23576	0.0210506	0.252557
TRINITY_DN281168_c0_g1_i5&264..635@gi|823473864|ref|XP_002189283.3|	STARD4	0.591451	-0.591451	4.00614	6.53134	0.0210809	0.252673
TRINITY_DN277287_c0_g2_i2&226..1269@gi|823462579|ref|XP_012429775.1|	ACP2	-0.454023	0.454023	5.57449	8.40585	0.0210937	0.252673
TRINITY_DN329792_c0_g2_i2&455..6460@gi|823458797|ref|XP_012428191.1|	CASP8AP2	0.436255	-0.436255	5.95389	17.9452	0.0211452	0.252763
TRINITY_DN281666_c0_g2_i2&TRINITY_DN187442_c0_g1_i1&847..2109@gi|823454968|ref|XP_012424734.1|	KCNJ8	-0.634317	0.634317	5.07709	6.22445	0.0211533	0.252763
TRINITY_DN327800_c2_g1_i3&159..767@gi|449476786|ref|XP_004176477.1|	BCL7A	0.665772	-0.665772	4.86121	6.22332	0.0211637	0.252763
TRINITY_DN327839_c0_g1_i1&TRINITY_DN499292_c0_g1_i1&TRINITY_DN109918_c0_g1_i1&TRINITY_DN69702_c0_g1_i1&TRINITY_DN448514_c0_g1_i1&3029..4246@gi|823464528|ref|XP_012430612.1|	LOC100226433	0.606695	-0.606695	3.84735	6.65437	0.021168	0.252763
TRINITY_DN498113_c0_g1_i1&1..213@gi|823475455|ref|XP_012425904.1|	KLHDC7A	5.33962	-5.33962	-1.92715	6.90178	0.0212676	0.253603
TRINITY_DN304515_c0_g2_i3&94..1377@gi|823454257|ref|XP_012424471.1|	RAB3IP	0.479495	-0.479495	5.11047	6.78861	0.0212719	0.253603
TRINITY_DN275822_c0_g2_i1&333..1067@gi|449474791|ref|XP_002193369.2|	STC2	0.67886	-0.67886	3.42736	6.20875	0.0212971	0.253704
TRINITY_DN197789_c0_g1_i1&TRINITY_DN236259_c0_g1_i1&78..1121@gi|224054602|ref|XP_002187049.1|	LOC100219837	-0.922665	0.922665	2.27365	9.97684	0.0213955	0.254595
TRINITY_DN313943_c0_g1_i7&143..1210@gi|823464675|ref|XP_012430666.1|	LOC100228953	-0.819577	0.819577	3.08481	6.19465	0.0214271	0.254595
TRINITY_DN325727_c0_g4_i12&TRINITY_DN325727_c0_g5_i1&TRINITY_DN204893_c0_g1_i1&TRINITY_DN295195_c0_g1_i1&139..3366@gi|224055079|ref|XP_002198826.1|	ITGA6	1.45989	-1.45989	1.89782	6.19386	0.0214344	0.254595
TRINITY_DN329170_c0_g10_i5&87..527@gi|823472969|ref|XP_012426528.1|	GOSR2	-1.84936	1.84936	1.17322	6.19334	0.0214392	0.254595
TRINITY_DN246668_c0_g1_i1&TRINITY_DN271926_c0_g3_i1&TRINITY_DN332208_c1_g1_i1&221..793@gi|350537869|ref|NP_001232069.1|	ASPH	0.534359	-0.534359	4.47212	6.30245	0.0214873	0.254933
TRINITY_DN219835_c0_g2_i1&213..404@gi|350537889|ref|NP_001232544.1|	SPAG7	-0.579164	0.579164	4.08238	10.3439	0.0215014	0.254933
TRINITY_DN257790_c0_g1_i1&185..1819@gi|224084099|ref|XP_002191237.1|	CCT3	0.414091	-0.414091	7.09377	26.1723	0.0215308	0.254983
TRINITY_DN226006_c0_g1_i1&162..2750@gi|823465759|ref|XP_012431187.1|	PSMD2	-0.416234	0.416234	6.72541	7.47101	0.0215553	0.254983
TRINITY_DN330554_c0_g2_i1&250..786@gi|224162268|ref|XP_002199715.1|	FTL	-1.18947	1.18947	5.13119	6.18074	0.0215562	0.254983
TRINITY_DN205132_c0_g1_i1&107..664@gi|449488187|ref|XP_004176858.1|	STC1	-2.9959	2.9959	-0.813648	6.17717	0.0215895	0.255178
TRINITY_DN361873_c0_g1_i1&2..109@gi|823475675|ref|XP_012426475.1|	PLEKHA6	-5.31248	5.31248	-2.01128	7.81265	0.0216207	0.255294
TRINITY_DN240605_c0_g1_i1&TRINITY_DN128058_c0_g1_i1&TRINITY_DN298391_c0_g4_i3&2161..5145@gi|823452899|ref|XP_012425259.1|	STARD13	0.446624	-0.446624	5.68907	9.20486	0.0216497	0.255294
TRINITY_DN293385_c2_g2_i1&TRINITY_DN284540_c0_g3_i1&TRINITY_DN313966_c0_g1_i5&348..4724@gi|823473809|ref|XP_012432883.1|	TRPM3	-2.42696	2.42696	0.770841	6.16896	0.0216662	0.255294
TRINITY_DN274220_c1_g1_i1&167..1597@gi|449493850|ref|XP_002189151.2|	FH	-0.461312	0.461312	7.44272	6.16889	0.0216668	0.255294
TRINITY_DN171451_c0_g1_i1&TRINITY_DN182900_c0_g1_i1&352..879@gi|823481383|ref|XP_012431920.1|	LOC105760104	3.01152	-3.01152	-2.00596	6.16591	0.0216948	0.255424
TRINITY_DN268283_c1_g1_i1&TRINITY_DN268283_c0_g1_i1&1..702@gi|224097772|ref|XP_002188675.1|	GPR174	1.80668	-1.80668	0.204542	10.2239	0.0217492	0.255612
TRINITY_DN502375_c0_g1_i1&TRINITY_DN361372_c0_g1_i1&2..1354@gi|224049172|ref|XP_002197046.1|	NDST4	4.55306	-4.55306	-2.09996	6.83855	0.021756	0.255612
TRINITY_DN310472_c2_g4_i2&179..913@gi|350536687|ref|NP_001232257.1|	CHCHD6	-0.50569	0.50569	5.72386	6.15883	0.0217614	0.255612
TRINITY_DN331179_c1_g1_i1&TRINITY_DN331179_c1_g1_i2&157..3936@gi|823470865|ref|XP_012424183.1|	SYNRG	-0.724255	0.724255	3.72513	6.15701	0.0217785	0.255614
TRINITY_DN454789_c0_g1_i1&TRINITY_DN450680_c0_g1_i1&3..2348@gi|823460200|ref|XP_002189488.2|	KLB	-5.6359	5.6359	-1.62698	6.3923	0.0218756	0.256272
TRINITY_DN309902_c3_g2_i3&TRINITY_DN268779_c0_g1_i1&TRINITY_DN276752_c0_g2_i1&TRINITY_DN286554_c0_g1_i2&TRINITY_DN80226_c0_g1_i1&TRINITY_DN11580_c0_g1_i1&82..3165@gi|823453498|ref|XP_012425487.1|	USP25	-0.412865	0.412865	7.07324	17.8921	0.0218856	0.256272
TRINITY_DN320417_c0_g1_i2&TRINITY_DN302790_c0_g2_i1&TRINITY_DN302790_c0_g1_i1&TRINITY_DN244215_c0_g1_i1&TRINITY_DN302790_c0_g3_i2&1348..6417@gi|823458199|ref|XP_012427942.1|	NHSL1	-0.433543	0.433543	5.95979	8.89848	0.0219137	0.256272
TRINITY_DN315212_c0_g5_i11&540..2090@gi|823456488|ref|XP_012427265.1|	IKZF1	2.46464	-2.46464	0.774042	6.14205	0.0219199	0.256272
TRINITY_DN308353_c1_g1_i7&369..2336@gi|823461305|ref|XP_012429272.1|	NLRP3	-0.495232	0.495232	4.89888	15.0869	0.0219331	0.256272
TRINITY_DN316689_c0_g1_i4&553..2694@gi|449510089|ref|XP_002189232.2|	TIPARP	-0.585038	0.585038	4.5088	6.13987	0.0219406	0.256272
TRINITY_DN322153_c1_g5_i3&256..1158@gi|224058285|ref|XP_002194126.1|	TTC4	0.588687	-0.588687	3.97867	10.7118	0.0219531	0.256272
TRINITY_DN310555_c8_g1_i3&TRINITY_DN327870_c2_g1_i1&236..2599@gi|823458621|ref|XP_012428118.1|	CEP85L	0.439992	-0.439992	5.78435	9.48727	0.0219899	0.256377
TRINITY_DN325617_c0_g3_i1&313..1530@gi|224045587|ref|XP_002199411.1|	HERPUD2	-0.438743	0.438743	5.84002	17.2064	0.021996	0.256377
TRINITY_DN299322_c0_g1_i2&172..1293@gi|823471060|ref|XP_012425622.1|	NDRG3	-0.431537	0.431537	6.00584	8.364	0.022076	0.256801
TRINITY_DN307968_c0_g13_i1&TRINITY_DN307968_c0_g2_i5&71..589@gi|823482095|ref|XP_012432403.1|	TMEM223	-0.569197	0.569197	4.18336	6.12532	0.0220793	0.256801
TRINITY_DN310164_c0_g1_i2&115..1215@gi|823466571|ref|XP_012425145.1|	ENKD1	-0.459327	0.459327	5.41226	8.3172	0.0220833	0.256801
TRINITY_DN325652_c0_g1_i1&3552..4508@gi|823468115|ref|XP_012430681.1|	FAXDC2	-0.668218	0.668218	3.43561	7.58563	0.0221451	0.257322
TRINITY_DN316451_c1_g1_i1&266..1045@gi|823453112|ref|XP_012425343.1|	KCTD21	0.713819	-0.713819	3.16726	15.8452	0.0221739	0.257459
TRINITY_DN162265_c0_g1_i1&TRINITY_DN403323_c0_g1_i1&TRINITY_DN336985_c0_g1_i1&1..2214@gi|823462723|ref|XP_012429845.1|	CDH23	3.97983	-3.97983	-1.52308	6.35499	0.022208	0.257502
TRINITY_DN425647_c0_g1_i1&TRINITY_DN329396_c1_g4_i1&TRINITY_DN318505_c0_g1_i2&TRINITY_DN329396_c1_g4_i4&93..2357@gi|823471859|ref|XP_012425961.1|	RAB11FIP1	-0.759062	0.759062	2.93185	7.09323	0.0222126	0.257502
TRINITY_DN414896_c0_g1_i1&241..447@gi|823454885|ref|XP_012424701.1|	LOC100229126	-0.537089	0.537089	6.27076	6.10557	0.0222692	0.257502
TRINITY_DN329441_c0_g1_i1&566..3028@gi|823463174|ref|XP_012430036.1|	DCLRE1A	0.652293	-0.652293	3.57349	14.4475	0.0222711	0.257502
TRINITY_DN281971_c2_g1_i7&47..1936@gi|823452434|ref|XP_012425078.1|	ASMTL	0.733269	-0.733269	3.24169	6.10336	0.0222906	0.257502
TRINITY_DN291912_c0_g1_i1&222..1622@gi|449471931|ref|XP_004175086.1|	PDIA3	0.417754	-0.417754	6.53344	13.4839	0.0222968	0.257502
TRINITY_DN277004_c1_g1_i2&TRINITY_DN287514_c0_g1_i1&10..855@gi|449513226|ref|XP_002193869.2|	LOC100230872	1.70068	-1.70068	0.141972	6.20012	0.0223188	0.257502
TRINITY_DN293372_c0_g2_i1&78..701@gi|823472033|ref|XP_012426077.1|	AK2	-0.488477	0.488477	4.94596	13.2633	0.022322	0.257502
TRINITY_DN297670_c0_g1_i5&234..1952@gi|823457329|ref|XP_002187271.2|	SQLE	0.977345	-0.977345	2.76054	6.0992	0.0223308	0.257502
TRINITY_DN314001_c0_g6_i2&118..1308@gi|823473672|ref|XP_012432827.1|	RNF38	0.513186	-0.513186	4.66771	7.82292	0.0224729	0.25877
TRINITY_DN320856_c0_g2_i1&176..1969@gi|823458475|ref|XP_002189328.2|	SLC2A12	-0.484931	0.484931	4.98007	13.0101	0.022475	0.25877
TRINITY_DN307809_c0_g2_i1&TRINITY_DN297671_c0_g1_i1&TRINITY_DN307809_c0_g3_i2&683..2701@gi|449496290|ref|XP_002192668.2|	PKDCC	0.519057	-0.519057	4.60467	15.1363	0.0224966	0.25877
TRINITY_DN206104_c0_g1_i1&176..454@gi|224075651|ref|XP_002188017.1|	LOC100230935	2.33695	-2.33695	0.581671	6.07921	0.0225254	0.25877
TRINITY_DN206596_c0_g1_i1&TRINITY_DN314555_c0_g1_i5&TRINITY_DN314555_c0_g1_i1&TRINITY_DN330417_c0_g2_i1&TRINITY_DN330417_c0_g1_i1&TRINITY_DN309405_c0_g1_i1&260..14032@gi|823468988|ref|XP_012433408.1|	DNAH10	-2.48492	2.48492	3.13137	6.07913	0.0225262	0.25877
TRINITY_DN301123_c0_g1_i1&163..444@gi|823469718|ref|XP_012433735.1|	AIF1L	1.20861	-1.20861	3.12558	6.07515	0.0225652	0.25902
TRINITY_DN322417_c1_g10_i2&TRINITY_DN391691_c0_g1_i1&TRINITY_DN146044_c0_g1_i1&TRINITY_DN322417_c1_g2_i1&TRINITY_DN322417_c1_g10_i8&TRINITY_DN322417_c1_g10_i11&272..6214@gi|823452243|ref|XP_012425007.1|	TMEM131	-0.45643	0.45643	5.44018	7.33421	0.022587	0.259074
TRINITY_DN315637_c0_g7_i5&632..1303@gi|823459138|ref|XP_012428336.1|	FAM49A	1.8546	-1.8546	1.26217	6.06839	0.0226316	0.259389
TRINITY_DN309504_c1_g1_i3&472..1791@gi|449481560|ref|XP_002192572.2|	RASSF9	0.563677	-0.563677	4.16112	7.24701	0.0226686	0.259616
TRINITY_DN364275_c0_g1_i1&TRINITY_DN299606_c2_g2_i1&902..1753@gi|449500625|ref|XP_004174863.1|	EXOC1	0.961481	-0.961481	2.03295	6.09947	0.0226978	0.259754
TRINITY_DN314590_c0_g1_i1&136..2028@gi|224048621|ref|XP_002195472.1|	GCLC	-0.416448	0.416448	6.46919	13.469	0.0227279	0.259786
TRINITY_DN329697_c0_g1_i4&118..1371@gi|224046975|ref|XP_002199682.1|	PELI1	-0.636493	0.636493	3.61634	12.3433	0.0227349	0.259786
TRINITY_DN326406_c0_g1_i1&TRINITY_DN326406_c0_g5_i4&TRINITY_DN276423_c0_g1_i1&TRINITY_DN326406_c0_g5_i6&130..2448@gi|823452562|ref|XP_012425130.1|	LRCH1	0.513074	-0.513074	4.66737	11.2013	0.0227935	0.260259
TRINITY_DN482677_c0_g1_i1&2..70@gi|823480968|ref|XP_002200253.2|	LOC100225662	-3.13501	3.13501	-1.41203	6.04722	0.0228409	0.260603
TRINITY_DN332793_c2_g4_i3&TRINITY_DN326097_c0_g2_i2&TRINITY_DN332793_c3_g5_i1&TRINITY_DN332793_c3_g7_i3&188..4243@gi|823470578|ref|XP_012424069.1|	GTF2I	0.443689	-0.443689	5.6475	14.8042	0.0228826	0.260701
TRINITY_DN320440_c0_g5_i1&294..971@gi|823469189|ref|XP_012433496.1|	PGAM5	-0.421904	0.421904	6.16903	6.36907	0.0228888	0.260701
TRINITY_DN308246_c1_g3_i2&TRINITY_DN308246_c1_g3_i3&TRINITY_DN268789_c0_g1_i1&341..3517@gi|224087501|ref|XP_002191966.1|	ADAMTS10	1.11428	-1.11428	1.58457	8.08497	0.0229011	0.260701
TRINITY_DN41592_c0_g1_i1&12..647@gi|224043671|ref|XP_002188382.1|	RAB38	2.78404	-2.78404	-1.3004	6.03762	0.0229365	0.260907
TRINITY_DN332762_c0_g2_i2&397..2181@gi|823460988|ref|XP_012428619.1|	GAB3	-0.465992	0.465992	5.24519	7.58254	0.022958	0.26094
TRINITY_DN328831_c0_g1_i4&TRINITY_DN329767_c0_g1_i1&TRINITY_DN328831_c0_g1_i2&1135..2964@gi|823456650|ref|XP_012427332.1|	NR4A3	-1.58663	1.58663	3.83549	6.03354	0.0229773	0.26094
TRINITY_DN27297_c0_g1_i1&TRINITY_DN397497_c0_g1_i1&304..870@gi|823475853|ref|XP_012432291.1|	LOC105760414	2.77445	-2.77445	-0.355555	6.03216	0.0229911	0.26094
TRINITY_DN300576_c0_g2_i5&TRINITY_DN289265_c0_g3_i5&255..4235@gi|449483907|ref|XP_002192931.2|	FLT1	0.476774	-0.476774	6.20829	6.02896	0.0230231	0.261042
TRINITY_DN333886_c1_g1_i8&284..1309@gi|224086220|ref|XP_002193882.1|	DCAF7	0.433081	-0.433081	5.8932	23.0208	0.0230346	0.261042
TRINITY_DN283245_c1_g3_i5&246..2492@gi|449514484|ref|XP_002194931.2|	ZNF366	0.503262	-0.503262	6.51203	6.01869	0.0231264	0.261821
TRINITY_DN252475_c0_g1_i3&127..1509@gi|823452675|ref|XP_012425175.1|	ALG11	-0.648721	0.648721	3.52707	8.32206	0.0231401	0.261821
TRINITY_DN321871_c0_g9_i5&161..3205@gi|823463160|ref|XP_012430030.1|	SORCS3	-2.01263	2.01263	2.45008	6.01468	0.0231668	0.261821
TRINITY_DN1886_c0_g1_i1&1..237@gi|449493174|ref|XP_002196254.2|	FAM198A	-5.42377	5.42377	-1.79189	6.66419	0.0231726	0.261821
TRINITY_DN247272_c0_g1_i1&TRINITY_DN330787_c0_g27_i1&TRINITY_DN330787_c0_g23_i1&94..2052@gi|823460595|ref|XP_012428454.1|	CHM	-0.622898	0.622898	6.36255	6.00932	0.023221	0.262172
TRINITY_DN310994_c3_g3_i1&339..1616@gi|823474827|ref|XP_012428408.1|	HADHB	-0.483526	0.483526	11.1701	6.00474	0.0232674	0.26237
TRINITY_DN241092_c0_g2_i1&1..204@gi|823480989|ref|XP_012431614.1|	LOC105759837	5.05813	-5.05813	-1.21372	6.23913	0.0232776	0.26237
TRINITY_DN303418_c1_g1_i7&1018..2997@gi|823459644|ref|XP_012428806.1|	FAM13A	-0.695734	0.695734	4.02316	6.00246	0.0232906	0.26237
TRINITY_DN21078_c0_g2_i1&TRINITY_DN399053_c0_g1_i1&TRINITY_DN496617_c0_g1_i1&TRINITY_DN46975_c0_g1_i1&3..3719@gi|449476808|ref|XP_002190874.2|	KNTC1	3.31798	-3.31798	-0.287263	5.99789	0.0233371	0.262671
TRINITY_DN326939_c3_g1_i1&77..1348@gi|224092786|ref|XP_002192296.1|	OPTN	-0.409424	0.409424	6.9253	13.0315	0.023352	0.262671
TRINITY_DN318813_c7_g1_i1&61..1059@gi|224164480|ref|XP_002196784.1|	LOC100225495	-0.651091	0.651091	3.49568	13.4489	0.0233872	0.262872
TRINITY_DN505297_c0_g1_i1&TRINITY_DN440678_c0_g1_i1&TRINITY_DN356564_c0_g1_i1&3..2294@gi|823472753|ref|XP_012426404.1|	IGFN1	-4.62228	4.62228	-1.92294	6.22046	0.0234555	0.263444
TRINITY_DN297880_c0_g3_i1&1..621@gi|823467251|ref|XP_012427884.1|	TEX264	-0.479428	0.479428	4.99485	7.16305	0.0234829	0.263556
TRINITY_DN327765_c1_g3_i4&1..219@gi|823477828|ref|XP_012432646.1|	LOC105760716	2.41867	-2.41867	-0.792974	5.98022	0.0235178	0.263751
TRINITY_DN326708_c0_g4_i2&399..1679@gi|823456228|ref|XP_012427160.1|	DYNC1LI1	0.404249	-0.404249	7.76653	12.0804	0.0236642	0.264703
TRINITY_DN237818_c0_g1_i1&TRINITY_DN238868_c0_g1_i2&TRINITY_DN229001_c0_g2_i1&336..2477@gi|224060823|ref|XP_002193521.1|	NAALADL2	-1.36063	1.36063	0.811732	13.344	0.0236897	0.264703
TRINITY_DN265909_c0_g3_i2&566..2197@gi|823466174|ref|XP_012432335.1|	HDC	1.43805	-1.43805	0.763189	8.2956	0.0236946	0.264703
TRINITY_DN357820_c0_g1_i1&3..248@gi|823453434|ref|XP_012425458.1|	KCNE3	2.48134	-2.48134	0.558238	5.96187	0.0237071	0.264703
TRINITY_DN319967_c0_g1_i1&479..2041@gi|823454047|ref|XP_012424383.1|	AMIGO2	-0.492774	0.492774	4.9602	5.96178	0.023708	0.264703
TRINITY_DN332253_c3_g1_i1&9..98@gi|823468390|ref|XP_012432086.1|	LOC105760253	-4.61469	4.61469	-1.83054	6.19213	0.0237283	0.264703
TRINITY_DN297621_c0_g1_i2&3351..6542@gi|823456007|ref|XP_012427074.1|	LOC100229243	0.405954	-0.405954	7.3412	5.97795	0.0237332	0.264703
TRINITY_DN316087_c0_g6_i3&89..1060@gi|449492035|ref|XP_002192875.2|	LOC100232315	-0.612747	0.612747	3.73678	7.58992	0.0237457	0.264703
TRINITY_DN502940_c0_g1_i1&151..255@gi|224084207|ref|XP_002189946.1|	LOC100219233	4.77482	-4.77482	-2.16932	6.5948	0.0237664	0.264703
TRINITY_DN289199_c0_g3_i1&TRINITY_DN31383_c0_g1_i1&TRINITY_DN231401_c0_g2_i2&60..2186@gi|823457412|ref|XP_012427629.1|	WDPCP	2.13388	-2.13388	4.45496	5.95507	0.0237776	0.264703
TRINITY_DN231814_c0_g1_i1&204..257@gi|224120610|ref|XP_002199818.1|	LOC100227794	2.0184	-2.0184	-0.0180493	5.94521	0.0238804	0.265385
TRINITY_DN308621_c0_g2_i3&92..2305@gi|823461842|ref|XP_012429492.1|	G2E3	0.600302	-0.600302	3.83122	7.88861	0.0238847	0.265385
TRINITY_DN301999_c0_g5_i9&323..1783@gi|224093698|ref|XP_002194586.1|	SLC38A1	0.65098	-0.65098	3.53616	6.30316	0.023896	0.265385
TRINITY_DN308824_c3_g1_i1&TRINITY_DN326205_c1_g4_i13&260..3088@gi|449487042|ref|XP_002187190.2|	CLSTN1	0.406596	-0.406596	7.12129	17.9514	0.0239293	0.265385
TRINITY_DN318944_c1_g1_i1&217..1659@gi|371941026|ref|NP_001243161.1|	PNPLA2	-0.405694	0.405694	9.13717	6.37231	0.0239445	0.265385
TRINITY_DN112143_c0_g1_i1&249..320@gi|823477005|ref|XP_012431577.1|	LOC105759813	5.01422	-5.01422	-1.77948	6.57384	0.0239493	0.265385
TRINITY_DN322648_c1_g1_i3&496..1245@gi|823457433|ref|XP_012427638.1|	MACROD2	0.406498	-0.406498	7.08433	8.56135	0.0239617	0.265385
TRINITY_DN217432_c0_g1_i1&552..800@gi|224072975|ref|XP_002190933.1|	TMEM203	-0.582996	0.582996	3.95758	7.08041	0.0239832	0.26543
TRINITY_DN306299_c1_g1_i3&32..1180@gi|224077228|ref|XP_002191084.1|	ERGIC3	0.427422	-0.427422	5.94285	24.3747	0.0240271	0.265454
TRINITY_DN328756_c0_g2_i7&TRINITY_DN328756_c0_g2_i9&TRINITY_DN328756_c0_g2_i5&TRINITY_DN328756_c0_g2_i3&255..3119@gi|224088714|ref|XP_002194217.1|	PTCH1	0.684876	-0.684876	3.27785	10.5341	0.0240278	0.265454
TRINITY_DN317685_c0_g1_i2&73..333@gi|449486789|ref|XP_002191382.2|	TNFRSF1B	4.65892	-4.65892	-1.13202	6.56374	0.0240381	0.265454
TRINITY_DN308742_c7_g1_i1&51..1244@gi|823451927|ref|XP_012424887.1|	LOC100225076	-0.604467	0.604467	6.60225	5.92751	0.0240661	0.26557
TRINITY_DN328631_c1_g2_i2&2252..2566@gi|449485551|ref|XP_002190767.2|	COL8A1	-0.55386	0.55386	5.60756	5.92485	0.0240941	0.265685
TRINITY_DN318071_c0_g2_i3&98..1720@gi|449499443|ref|XP_004177322.1|	CDKL2	0.574984	-0.574984	4.02588	14.7025	0.0241372	0.265967
TRINITY_DN311035_c1_g2_i15&175..2811@gi|823471459|ref|XP_012425773.1|	SULF2	0.591125	-0.591125	4.62536	5.90693	0.0242841	0.267148
TRINITY_DN293142_c0_g3_i11&TRINITY_DN306111_c1_g6_i4&237..1769@gi|823452845|ref|XP_002195626.3|	RCBTB2	0.420926	-0.420926	6.06823	23.1322	0.0242939	0.267148
TRINITY_DN295423_c0_g3_i1&69..353@gi|823455334|ref|XP_012426801.1|	HIGD1A	-0.402558	0.402558	7.76839	9.25009	0.0242974	0.267148
TRINITY_DN326760_c3_g1_i2&TRINITY_DN306047_c0_g1_i1&TRINITY_DN331458_c3_g1_i4&TRINITY_DN315807_c0_g1_i1&TRINITY_DN317524_c2_g1_i1&TRINITY_DN323144_c2_g1_i1&TRINITY_DN326894_c0_g4_i1&TRINITY_DN326760_c3_g1_i3&TRINITY_DN323171_c0_g1_i1&TRINITY_DN304253_c6_g1_i1&TRINITY_DN312361_c0_g1_i1&TRINITY_DN306544_c0_g1_i2&TRINITY_DN306544_c0_g1_i1&TRINITY_DN271890_c0_g1_i1&TRINITY_DN320734_c0_g1_i2&286..4647…	LOC100221337	-0.543772	0.543772	5.46286	5.90341	0.0243216	0.26722
TRINITY_DN304155_c0_g2_i1&172..756@gi|823461433|ref|XP_012429332.1|	CHP1	-0.411919	0.411919	6.46795	8.07281	0.024404	0.267832
TRINITY_DN332709_c1_g3_i3&TRINITY_DN332709_c1_g7_i1&TRINITY_DN332709_c1_g6_i1&434..2998@gi|823470158|ref|XP_012433927.1|	CEP95	-0.668566	0.668566	3.55028	5.89488	0.0244127	0.267832
TRINITY_DN322654_c1_g2_i9&377..895@gi|823462407|ref|XP_012429714.1|	TUB	-2.61765	2.61765	-0.534227	5.88856	0.0244806	0.268361
TRINITY_DN307743_c1_g3_i1&133..801@gi|224073802|ref|XP_002187161.1|	LOC100232691	-0.720721	0.720721	3.37173	5.88531	0.0245155	0.268361
TRINITY_DN328459_c1_g1_i2&TRINITY_DN328459_c1_g5_i1&TRINITY_DN328459_c1_g1_i9&TRINITY_DN210465_c0_g1_i1&TRINITY_DN268422_c0_g2_i1&TRINITY_DN273066_c0_g1_i1&TRINITY_DN257450_c0_g1_i1&TRINITY_DN328459_c1_g4_i1&TRINITY_DN328459_c1_g8_i4&85..2961@gi|823465864|ref|XP_012431228.1|	CP	1.13904	-1.13904	3.52815	5.88479	0.0245211	0.268361
TRINITY_DN28818_c0_g1_i1&TRINITY_DN76501_c0_g1_i1&108..1853@gi|224098624|ref|XP_002187390.1|	CENPI	4.00415	-4.00415	-0.762762	6.11079	0.0245319	0.268361
TRINITY_DN312325_c0_g1_i3&TRINITY_DN159132_c0_g2_i2&TRINITY_DN159132_c0_g2_i1&TRINITY_DN15858_c0_g1_i1&TRINITY_DN281522_c0_g2_i1&TRINITY_DN201504_c0_g2_i2&TRINITY_DN168705_c0_g1_i1&3288..5792@gi|823454219|ref|XP_012424454.1|	MYRFL	0.900809	-0.900809	2.25331	6.18662	0.024622	0.26895
TRINITY_DN183274_c0_g2_i1&2..211@gi|449491304|ref|XP_002195261.2|	RND2	-4.6571	4.6571	-1.63693	6.09985	0.0246424	0.26895
TRINITY_DN320484_c0_g2_i1&TRINITY_DN320484_c0_g2_i7&TRINITY_DN320484_c0_g2_i9&239..2800@gi|823467456|ref|XP_012428611.1|	USP19	-0.458162	0.458162	5.27555	6.19127	0.0246465	0.26895
TRINITY_DN314336_c0_g1_i1&256..2658@gi|224057475|ref|XP_002195211.1|	LRRC8B	0.530162	-0.530162	6.59624	5.87221	0.0246569	0.26895
TRINITY_DN326502_c1_g1_i2&453..3887@gi|823453815|ref|XP_012424289.1|	UPF2	0.438004	-0.438004	5.65913	15.3357	0.024682	0.26903
TRINITY_DN315223_c1_g3_i1&218..1150@gi|224074827|ref|XP_002187317.1|	DHRS7C	-0.403933	0.403933	7.20839	13.7587	0.024791	0.269956
TRINITY_DN312531_c1_g2_i5&TRINITY_DN311264_c0_g1_i4&TRINITY_DN312531_c1_g2_i10&TRINITY_DN312531_c1_g3_i1&TRINITY_DN300162_c2_g2_i8&TRINITY_DN300162_c2_g2_i2&TRINITY_DN312214_c0_g1_i3&516..6881@gi|823467039|ref|XP_012427041.1|	WNK2	-0.491926	0.491926	5.5829	5.8588	0.0248026	0.269956
TRINITY_DN299107_c0_g2_i1&TRINITY_DN293578_c0_g1_i1&TRINITY_DN237943_c0_g3_i1&TRINITY_DN332045_c1_g1_i6&1..1821@gi|823459829|ref|XP_012428877.1|	EPHA5	1.36115	-1.36115	2.03258	5.84925	0.024907	0.270897
TRINITY_DN289678_c0_g2_i4&146..1909@gi|823463883|ref|XP_002199433.2|	NFE2L2	-0.403567	0.403567	7.11015	15.6223	0.0249936	0.271644
TRINITY_DN323535_c1_g2_i17&469..1776@gi|823458812|ref|XP_012428195.1|	KLHL32	-0.968167	0.968167	2.58093	5.83891	0.0250205	0.271741
TRINITY_DN311299_c3_g3_i1&212..1372@gi|823467560|ref|XP_012429040.1|	BHLHE40	-0.652501	0.652501	5.92913	5.8302	0.0251166	0.272416
TRINITY_DN309391_c0_g2_i1&166..918@gi|224096045|ref|XP_002189881.1|	SSPN	0.400048	-0.400048	7.7459	9.51974	0.0251531	0.272416
TRINITY_DN325663_c0_g2_i1&20..2950@gi|823464297|ref|XP_012430499.1|	RAB3GAP1	-0.450334	0.450334	5.38453	6.75013	0.025162	0.272416
TRINITY_DN331106_c0_g18_i1&234..2498@gi|224079518|ref|XP_002194143.1|	MFN2	-0.430459	0.430459	7.76139	5.82063	0.0252227	0.272416
TRINITY_DN310825_c0_g1_i5&733..2103@gi|449513827|ref|XP_004174945.1|	NFIL3	0.474908	-0.474908	6.16744	5.82062	0.0252227	0.272416
TRINITY_DN327730_c0_g3_i6&206..1546@gi|224047934|ref|XP_002194399.1|	PDE7B	-0.483536	0.483536	4.89456	10.5569	0.0252265	0.272416
TRINITY_DN329018_c11_g25_i1&TRINITY_DN329018_c11_g26_i1&59..1171@gi|224075128|ref|XP_002196374.1|	MRPL38	-0.608305	0.608305	4.05995	5.8175	0.0252575	0.272416
TRINITY_DN323609_c5_g1_i3&199..1761@gi|823462197|ref|XP_012429630.1|	CRY2	0.404138	-0.404138	6.88442	20.1304	0.0252655	0.272416
TRINITY_DN178179_c0_g1_i1&1..462@gi|224067610|ref|XP_002194795.1|	LOC100226241	3.74046	-3.74046	-1.3742	6.03839	0.0252735	0.272416
TRINITY_DN253138_c0_g1_i2&TRINITY_DN279276_c0_g3_i1&TRINITY_DN279276_c0_g4_i1&TRINITY_DN292675_c0_g2_i1&116..4441@gi|823455787|ref|XP_012426982.1|	LOC100222908	0.746378	-0.746378	2.9027	12.1178	0.0252795	0.272416
TRINITY_DN312256_c1_g4_i11&737..3292@gi|823473935|ref|XP_012432931.1|	AKAP2	0.497306	-0.497306	4.77086	6.00666	0.0252907	0.272416
TRINITY_DN284874_c0_g4_i1&282..1256@gi|224088852|ref|XP_002186589.1|	LOC100230132	0.692381	-0.692381	3.16819	8.01927	0.0253026	0.272416
TRINITY_DN318796_c0_g1_i4&1757..4405@gi|224043940|ref|XP_002197795.1|	WDR3	-0.545154	0.545154	4.2457	19.1695	0.0253168	0.272416
TRINITY_DN282955_c0_g1_i1&2..82@gi|823477075|ref|XP_012431645.1|	LOC105759868	-1.42757	1.42757	0.608938	11.2395	0.0253462	0.272539
TRINITY_DN319810_c0_g1_i9&TRINITY_DN321989_c0_g1_i2&131..7006@gi|823456619|ref|XP_012427322.1|	ZNF407	0.412599	-0.412599	6.23457	22.0057	0.0253822	0.272732
TRINITY_DN303787_c0_g1_i3&67..1935@gi|823463331|ref|XP_012430096.1|	XPNPEP1	-0.485942	0.485942	4.86411	12.1669	0.0254047	0.27278
TRINITY_DN278324_c0_g2_i4&TRINITY_DN51000_c0_g1_i1&TRINITY_DN328509_c0_g2_i1&163..1848@gi|823463753|ref|XP_012430286.1|	WIPF1	0.539597	-0.539597	4.31777	6.91891	0.0254749	0.273278
TRINITY_DN306837_c0_g9_i1&262..831@gi|823464658|ref|XP_012430660.1|	EPHX4	-0.843251	0.843251	3.4025	5.79688	0.025488	0.273278
TRINITY_DN158747_c0_g1_i1&118..231@gi|823472906|ref|XP_012426499.1|	LOC105758900	5.06484	-5.06484	-1.85779	6.01627	0.0255052	0.273278
TRINITY_DN329101_c1_g1_i1&TRINITY_DN329101_c1_g5_i1&58..2643@gi|823481874|ref|XP_012432248.1|	LOC100222696	-0.721889	0.721889	3.03085	7.74067	0.0255249	0.273286
TRINITY_DN231266_c0_g2_i1&TRINITY_DN237431_c0_g1_i1&18..866@gi|224050784|ref|XP_002197517.1|	TMEM9B	-0.425768	0.425768	5.8987	9.72683	0.0255421	0.273286
TRINITY_DN320276_c2_g1_i3&430..717@gi|224053332|ref|XP_002187278.1|	LOC100219256	0.796552	-0.796552	3.88589	5.78884	0.0255786	0.273483
TRINITY_DN310846_c0_g1_i2&62..637@gi|224052179|ref|XP_002195094.1|	DDIT4	-1.23492	1.23492	6.17234	5.78358	0.025638	0.273902
TRINITY_DN332212_c3_g4_i2&TRINITY_DN324158_c0_g1_i1&198..3698@gi|823469076|ref|XP_012433443.1|	CLIP1	-0.55933	0.55933	6.57857	5.78217	0.025654	0.273902
TRINITY_DN321813_c0_g1_i10&218..1912@gi|224071159|ref|XP_002192431.1|	ANAPC7	-0.613873	0.613873	3.68848	15.8988	0.0257062	0.274265
TRINITY_DN332882_c0_g1_i3&TRINITY_DN332882_c0_g4_i1&224..7090@gi|823471355|ref|XP_002194548.3|	DIDO1	0.406161	-0.406161	6.5854	25.773	0.0258044	0.27512
TRINITY_DN318661_c0_g1_i3&324..1910@gi|823460219|ref|XP_012429027.1|	CCDC149	0.482027	-0.482027	4.87654	12.2376	0.0258725	0.275651
TRINITY_DN324264_c3_g2_i1&TRINITY_DN253722_c1_g1_i1&TRINITY_DN281096_c0_g1_i1&TRINITY_DN200162_c0_g1_i1&TRINITY_DN390531_c0_g1_i1&TRINITY_DN333704_c0_g1_i2&308..2335@gi|823472659|ref|XP_012426370.1|	STRIP1	-0.474713	0.474713	4.96374	20.5556	0.0259024	0.275675
TRINITY_DN332190_c2_g8_i2&TRINITY_DN332190_c2_g10_i1&1..3168@gi|823459440|ref|XP_012428723.1|	USP53	-0.438707	0.438707	6.06879	5.75888	0.0259192	0.275675
TRINITY_DN305238_c0_g3_i1&TRINITY_DN160318_c0_g1_i1&24..1505@gi|224055425|ref|XP_002190143.1|	LOC100222284	-0.64213	0.64213	3.49791	9.08012	0.0259575	0.275675
TRINITY_DN317625_c0_g8_i4&TRINITY_DN317625_c0_g8_i6&TRINITY_DN272509_c0_g1_i1&TRINITY_DN195605_c0_g1_i1&117..1070@gi|224139520|ref|XP_002194351.1|	LOC100232400	1.51782	-1.51782	0.347487	5.75867	0.0259807	0.275675
TRINITY_DN283096_c0_g1_i1&242..1489@gi|224062509|ref|XP_002198608.1|	COPS2	-0.404395	0.404395	6.64896	11.2089	0.0260025	0.275675
TRINITY_DN312152_c0_g5_i9&TRINITY_DN242765_c0_g1_i1&TRINITY_DN183808_c0_g1_i1&TRINITY_DN129093_c0_g1_i1&2..3166@gi|823458544|ref|XP_012428084.1|	PTPRK	-1.39701	1.39701	1.1926	5.75051	0.0260153	0.275675
TRINITY_DN325482_c0_g2_i7&214..2136@gi|823459194|ref|XP_012428356.1|	CD2AP	0.512524	-0.512524	5.50003	5.75006	0.0260204	0.275675
TRINITY_DN242446_c0_g1_i2&56..742@gi|224097063|ref|XP_002189882.1|	RRP8	-0.721518	0.721518	3.03277	6.20988	0.0260307	0.275675
TRINITY_DN357904_c0_g1_i1&3..146@gi|823474783|ref|XP_012424836.1|	LOC101233603	4.91215	-4.91215	-1.6852	5.96619	0.0260387	0.275675
TRINITY_DN308129_c0_g2_i2&18..257@gi|224085338|ref|XP_002186708.1|	LOC100225531	4.78565	-4.78565	-1.28523	6.3351	0.026154	0.276703
TRINITY_DN284946_c0_g3_i1&130..699@gi|823451947|ref|XP_002191311.2|	LANCL3	-2.19099	2.19099	0.602718	5.73121	0.0262383	0.2774
TRINITY_DN370278_c0_g1_i1&TRINITY_DN343989_c0_g1_i1&TRINITY_DN294895_c0_g2_i10&2..2278@gi|823473969|ref|XP_002190929.3|	KCNN2	-0.92924	0.92924	2.07649	9.25585	0.0262814	0.277649
TRINITY_DN154375_c0_g1_i1&597..1730@gi|224050372|ref|XP_002188784.1|	LOC100221095	-1.85609	1.85609	-0.32616	6.83489	0.0262986	0.277649
TRINITY_DN266987_c0_g1_i1&245..574@gi|823468475|ref|XP_012432474.1|	MPV17L	1.37514	-1.37514	0.683606	6.95548	0.0263626	0.278131
TRINITY_DN310543_c0_g2_i1&388..1629@gi|823458554|ref|XP_012428087.1|	SGK1	-0.450269	0.450269	5.85495	5.71782	0.0263944	0.278272
TRINITY_DN318506_c8_g1_i1&4972..5724@gi|224046040|ref|XP_002187795.1|	LDLRAD4	-0.400485	0.400485	6.93478	9.51503	0.0264807	0.278641
TRINITY_DN402642_c0_g1_i1&3..107@gi|823458926|ref|XP_012428248.1|	GFRAL	5.01404	-5.01404	-2.11712	6.29776	0.0265201	0.278641
TRINITY_DN284430_c0_g2_i1&TRINITY_DN325525_c1_g4_i1&64..1398@gi|823459511|ref|XP_012428749.1|	LOC100225801	-0.63717	0.63717	3.50657	12.386	0.0265329	0.278641
TRINITY_DN303826_c0_g4_i2&17..844@gi|224043308|ref|XP_002196618.1|	EXOSC8	0.504305	-0.504305	4.61303	13.5428	0.0265522	0.278641
TRINITY_DN311087_c4_g2_i4&81..2129@gi|823452346|ref|XP_012425044.1|	INPP4A	-1.53262	1.53262	3.77246	5.70424	0.0265537	0.278641
TRINITY_DN251838_c0_g3_i3&111..1232@gi|823459488|ref|XP_012428737.1|	FAM175A	-0.675822	0.675822	3.26125	15.0182	0.0265579	0.278641
TRINITY_DN216207_c0_g1_i1&739..2133@gi|823454696|ref|XP_012424636.1|	CHRM2	0.396308	-0.396308	8.25546	8.81889	0.0265727	0.278641
TRINITY_DN277434_c1_g2_i1&102..2108@gi|823454648|ref|XP_012424618.1|	ZC3HAV1L	0.428116	-0.428116	5.76333	6.23803	0.0265767	0.278641
TRINITY_DN225503_c0_g1_i1&3..365@gi|823482038|ref|XP_004175737.2|	LOC101234026	4.12125	-4.12125	-1.79483	5.91221	0.0266282	0.278809
TRINITY_DN408477_c0_g1_i1&TRINITY_DN329280_c2_g2_i1&1..669@gi|823468845|ref|XP_012433341.1|	KCTD5	0.444763	-0.444763	7.34806	5.69527	0.0266595	0.278809
TRINITY_DN317513_c0_g1_i1&439..1551@gi|823467126|ref|XP_012427427.1|	ASPN	0.803421	-0.803421	5.30451	5.69506	0.0266619	0.278809
TRINITY_DN302208_c0_g1_i1&184..1116@gi|224054865|ref|XP_002196450.1|	INHA	-1.59036	1.59036	0.246993	6.45364	0.0266665	0.278809
TRINITY_DN308755_c0_g3_i2&1142..3484@gi|823453407|ref|XP_012425445.1|	KIAA1407	-0.627906	0.627906	3.56853	15.9868	0.026784	0.279715
TRINITY_DN308461_c0_g1_i1&239..2224@gi|823468793|ref|XP_012433320.1|	DNAAF5	-0.500997	0.500997	4.63292	17.7973	0.0267981	0.279715
TRINITY_DN397562_c0_g1_i1&TRINITY_DN58392_c0_g1_i1&41..1387@gi|224088489|ref|XP_002189048.1|	CHRNB3	4.35548	-4.35548	-1.89352	5.89596	0.0268086	0.279715
TRINITY_DN209378_c0_g3_i1&TRINITY_DN209378_c0_g2_i1&19..537@gi|224076530|ref|XP_002195976.1|	ASPA	2.86941	-2.86941	-0.915514	5.67926	0.0268495	0.279949
TRINITY_DN322730_c0_g1_i2&5233..7752@gi|823463821|ref|XP_012430312.1|	ABCB6	-0.425812	0.425812	5.775	6.15917	0.0269039	0.280323
TRINITY_DN303180_c2_g1_i2&TRINITY_DN279011_c0_g1_i1&219..1169@gi|823477838|ref|XP_002195384.3|	GRN	-0.651941	0.651941	3.71186	5.67106	0.0269475	0.280584
TRINITY_DN260738_c0_g1_i1&80..673@gi|350534990|ref|NP_001232172.1|	TSPAN13	0.568714	-0.568714	5.71791	5.66688	0.0269975	0.280911
TRINITY_DN318373_c1_g2_i4&120..2378@gi|823453952|ref|XP_012424346.1|	PHTF2	0.482077	-0.482077	4.82036	7.80515	0.0270373	0.281132
TRINITY_DN293575_c0_g3_i1&TRINITY_DN267276_c0_g1_i1&124..1767@gi|823466631|ref|XP_012425444.1|	LOC100232364	-0.538953	0.538953	4.26712	9.57183	0.0270915	0.28146
TRINITY_DN307560_c2_g2_i3&39..1511@gi|224044078|ref|XP_002189769.1|	SLC19A2	-0.529256	0.529256	7.54153	5.65785	0.0271061	0.28146
TRINITY_DN300853_c0_g4_i2&TRINITY_DN300853_c0_g5_i1&54..1526@gi|823464603|ref|XP_012430643.1|	RNPC3	0.592735	-0.592735	3.76828	15.2604	0.0271448	0.28167
TRINITY_DN278714_c0_g1_i1&110..541@gi|224050255|ref|XP_002186919.1|	MRPL35	-0.462149	0.462149	5.08081	12.6031	0.0271684	0.281721
TRINITY_DN304743_c4_g1_i4&652..1815@gi|823455047|ref|XP_012424765.1|	PPARA	-0.419492	0.419492	8.12509	5.64736	0.0272327	0.281823
TRINITY_DN305871_c0_g2_i1&78..887@gi|823456807|ref|XP_012427395.1|	NDUFAF6	-0.637494	0.637494	3.47973	15.5239	0.0272422	0.281823
TRINITY_DN290970_c0_g3_i1&170..1189@gi|449471529|ref|XP_004176972.1|	GNB5	-0.492882	0.492882	4.72034	6.71708	0.0272465	0.281823
TRINITY_DN78841_c0_g1_i1&104..724@gi|224066111|ref|XP_002198172.1|	RAB7A	-0.410359	0.410359	6.13663	15.7032	0.0272528	0.281823
TRINITY_DN318736_c0_g1_i13&TRINITY_DN309663_c0_g1_i2&TRINITY_DN318736_c0_g1_i4&TRINITY_DN318736_c0_g1_i9&TRINITY_DN318736_c0_g1_i12&TRINITY_DN318736_c0_g1_i10&1453..10272@gi|449506339|ref|XP_004175063.1|	COL6A3	0.624137	-0.624137	5.5355	5.64232	0.0272939	0.282055
TRINITY_DN447911_c0_g1_i1&2..163@gi|224060871|ref|XP_002198139.1|	CLDN11	-4.18454	4.18454	-2.08201	5.84824	0.0273466	0.282237
TRINITY_DN243123_c0_g1_i1&259..429@gi|823459345|ref|XP_012428689.1|	CCDC158	-5.01551	5.01551	2.61614	5.63525	0.0273798	0.282237
TRINITY_DN84579_c0_g2_i1&TRINITY_DN276001_c0_g1_i3&TRINITY_DN179931_c0_g1_i1&TRINITY_DN56935_c0_g1_i1&TRINITY_DN470981_c0_g1_i1&TRINITY_DN243433_c0_g1_i2&145..4185@gi|449493854|ref|XP_004175004.1|	TERT	1.18044	-1.18044	1.21698	8.42531	0.027385	0.282237
TRINITY_DN317483_c0_g2_i1&TRINITY_DN319360_c0_g5_i6&267..2657@gi|224043285|ref|XP_002195755.1|	STARD13	0.45632	-0.45632	5.18213	7.58904	0.027386	0.282237
TRINITY_DN284824_c0_g2_i1&TRINITY_DN284824_c0_g2_i6&1375..2871@gi|823474368|ref|XP_012433115.1|	GPBP1	-4.03734	4.03734	-0.627885	5.63256	0.0274126	0.282312
TRINITY_DN286132_c1_g3_i1&TRINITY_DN320337_c0_g1_i1&TRINITY_DN320337_c0_g4_i1&TRINITY_DN320337_c0_g2_i1&183..1643@gi|449474320|ref|XP_002187402.2|	THUMPD3	-0.577876	0.577876	3.88716	7.08063	0.0274743	0.282312
TRINITY_DN320210_c1_g4_i1&274..1416@gi|823480603|ref|XP_012431285.1|	LOC100224616	-1.07959	1.07959	1.51181	7.46227	0.0274761	0.282312
TRINITY_DN333726_c5_g3_i1&TRINITY_DN333726_c5_g1_i1&TRINITY_DN333726_c5_g5_i1&110..5596@gi|823464382|ref|XP_012430533.1|	TANC1	0.394204	-0.394204	8.36952	6.83888	0.0274774	0.282312
TRINITY_DN255541_c0_g2_i2&TRINITY_DN187070_c0_g2_i1&1..531@gi|823475330|ref|XP_012431743.1|	LOC100230221	-2.70615	2.70615	-0.628527	5.62588	0.0274943	0.282312
TRINITY_DN290036_c0_g3_i1&TRINITY_DN290036_c0_g3_i4&220..2067@gi|449514325|ref|XP_002187580.2|	PLK2	0.619571	-0.619571	5.80079	5.62498	0.0275053	0.282312
TRINITY_DN259915_c0_g1_i1&7..1647@gi|449491553|ref|XP_002189449.2|	LOC100223254	0.716291	-0.716291	4.0897	5.61935	0.0275743	0.282346
TRINITY_DN327895_c1_g3_i4&416..2014@gi|823463038|ref|XP_012429980.1|	BMPR1A	0.438505	-0.438505	5.47577	15.7946	0.0275817	0.282346
TRINITY_DN308122_c0_g2_i11&TRINITY_DN288773_c0_g1_i1&TRINITY_DN321787_c1_g13_i2&TRINITY_DN321787_c1_g7_i1&523..2601@gi|449506180|ref|XP_004176888.1|	PTPRE	0.708625	-0.708625	3.05173	6.21348	0.0275868	0.282346
TRINITY_DN208209_c0_g2_i2&TRINITY_DN208209_c0_g3_i1&TRINITY_DN263992_c0_g1_i1&TRINITY_DN3803_c0_g1_i1&TRINITY_DN186709_c0_g1_i1&TRINITY_DN303938_c0_g2_i1&1..1854@gi|224095191|ref|XP_002195810.1|	PLA2G6	-0.445594	0.445594	5.43451	5.61801	0.0275908	0.282346
TRINITY_DN251767_c0_g1_i1&710..1741@gi|823461863|ref|XP_012429501.1|	TSSC4	-0.546926	0.546926	4.15995	22.0639	0.0276145	0.282346
TRINITY_DN300943_c0_g1_i1&5..1126@gi|823475278|ref|XP_012431516.1|	KIAA0141	-0.423515	0.423515	6.41009	5.61558	0.0276206	0.282346
TRINITY_DN126927_c0_g1_i1&87..434@gi|823473980|ref|XP_012432950.1|	ELAVL2	3.50485	-3.50485	-2.38604	5.82149	0.0276537	0.282437
TRINITY_DN273366_c0_g1_i1&282..779@gi|823453472|ref|XP_012425474.1|	CD247	1.8242	-1.8242	0.110229	5.61183	0.0276668	0.282437
TRINITY_DN305312_c1_g4_i1&226..1377@gi|823473130|ref|XP_012426593.1|	BECN1	-0.396625	0.396625	7.07215	8.00394	0.0276983	0.282567
TRINITY_DN96104_c0_g2_i1&2..199@gi|823473296|ref|XP_012426665.1|	S1PR4	4.52374	-4.52374	-1.64678	6.17476	0.0277696	0.283104
TRINITY_DN296074_c1_g1_i1&3..650@gi|449500494|ref|XP_002187691.2|	HAND2	0.39697	-0.39697	6.80339	8.21568	0.0279386	0.284635
TRINITY_DN331128_c0_g11_i2&113..1483@gi|224049011|ref|XP_002188765.1|	LMAN1	0.414556	-0.414556	5.98049	15.2866	0.0280347	0.285422
TRINITY_DN312348_c0_g5_i1&43..1320@gi|224064718|ref|XP_002194773.1|	LOC100226706	2.01502	-2.01502	0.762275	5.5794	0.0280698	0.285587
TRINITY_DN280983_c1_g1_i2&104..1051@gi|224096337|ref|XP_002197233.1|	LOC100231722	0.391916	-0.391916	7.85974	11.4962	0.0281407	0.285961
TRINITY_DN328602_c2_g4_i1&264..3911@gi|823473383|ref|XP_012426701.1|	AP3D1	-0.404743	0.404743	6.25398	6.54704	0.0281574	0.285961
TRINITY_DN162529_c0_g1_i1&2..325@gi|224086637|ref|XP_002198556.1|	MEOX1	4.26152	-4.26152	-1.8671	5.77783	0.0281632	0.285961
TRINITY_DN326309_c2_g2_i4&592..1248@gi|823474029|ref|XP_012432971.1|	LOC105760842	0.462901	-0.462901	5.00564	8.52536	0.0282143	0.286287
TRINITY_DN52226_c0_g2_i1&236..313@gi|823480654|ref|XP_012431329.1|	LOC100217838	4.23816	-4.23816	-1.46695	5.76717	0.0282893	0.2867
TRINITY_DN344015_c0_g1_i1&34..291@gi|449491752|ref|XP_002191570.2|	LOC100221315	-4.4705	4.4705	-2.03316	5.76502	0.0283148	0.2867
TRINITY_DN269660_c0_g1_i1&296..1090@gi|823456671|ref|XP_012427338.1|	DOK6	0.756771	-0.756771	2.77076	5.6764	0.0283295	0.2867
TRINITY_DN123362_c0_g1_i1&3..251@gi|823468821|ref|XP_012433331.1|	LOC100231857	4.96262	-4.96262	-2.15512	6.90096	0.0283383	0.2867
TRINITY_DN295468_c13_g3_i2&65..670@gi|449492584|ref|XP_002192791.2|	TRA2A	1.00246	-1.00246	3.83017	5.55603	0.0283644	0.2867
TRINITY_DN329789_c1_g1_i1&298..5943@gi|823461623|ref|XP_012429409.1|	KIF26A	0.751074	-0.751074	4.12773	5.55569	0.0283687	0.2867
TRINITY_DN304858_c0_g4_i1&1853..2992@gi|823455664|ref|XP_012426942.1|	TRDMT1	-0.637947	0.637947	3.75262	5.55076	0.0284313	0.28689
TRINITY_DN324469_c0_g27_i1&TRINITY_DN324469_c0_g9_i1&60..1619@gi|224071287|ref|XP_002196279.1|	ALDH2	-0.392258	0.392258	7.59911	5.62625	0.0284636	0.28689
TRINITY_DN332395_c1_g4_i1&203..3499@gi|224073536|ref|XP_002198774.1|	ABL1	-0.443273	0.443273	5.36401	5.54753	0.0284723	0.28689
TRINITY_DN31584_c0_g1_i1&3..113@gi|823481057|ref|XP_012431658.1|	LOC105759878	-2.90384	2.90384	-0.683729	5.54738	0.0284743	0.28689
TRINITY_DN332200_c5_g1_i2&TRINITY_DN332200_c5_g2_i1&TRINITY_DN304564_c0_g2_i3&341..6115@gi|823471883|ref|XP_012425971.1|	ANK1	0.414826	-0.414826	7.29808	5.54675	0.0284823	0.28689
TRINITY_DN304951_c0_g3_i1&TRINITY_DN331545_c3_g3_i1&TRINITY_DN331545_c3_g2_i4&143..3451@gi|449499506|ref|XP_004177326.1|	ADAMTS3	-0.668409	0.668409	3.38303	5.54001	0.0285682	0.287174
TRINITY_DN320453_c1_g2_i2&TRINITY_DN320453_c1_g2_i5&210..1052@gi|823460778|ref|XP_012428532.1|	LOC100219814	0.458949	-0.458949	5.06298	7.24547	0.0285753	0.287174
TRINITY_DN315795_c0_g1_i2&90..419@gi|224087802|ref|XP_002194760.1|	C28H19orf25	-1.03663	1.03663	2.21314	5.53934	0.0285769	0.287174
TRINITY_DN328911_c0_g5_i2&3..1643@gi|449502294|ref|XP_004174498.1|	PHF21A	-0.695322	0.695322	3.1148	11.5894	0.0285864	0.287174
TRINITY_DN293862_c0_g1_i2&2..994@gi|823461398|ref|XP_012429314.1|	ALX4	0.87618	-0.87618	2.2802	7.77095	0.0286326	0.287366
TRINITY_DN304797_c0_g1_i2&1..399@gi|823481896|ref|XP_012432259.1|	LOC100221669	2.69791	-2.69791	-1.44368	5.53411	0.0286438	0.287366
TRINITY_DN307595_c0_g1_i5&104..2491@gi|224095366|ref|XP_002199600.1|	PRDM4	-0.537024	0.537024	4.20536	11.3986	0.0286625	0.287366
TRINITY_DN271934_c1_g2_i2&378..815@gi|350535635|ref|NP_001232438.1|	CETN3	0.781749	-0.781749	2.64322	6.48519	0.0287255	0.287807
TRINITY_DN317485_c0_g2_i4&TRINITY_DN208679_c0_g1_i1&TRINITY_DN279651_c0_g1_i1&TRINITY_DN254187_c0_g1_i1&226..1398@gi|823469716|ref|XP_012433734.1|	CCBL1	1.07464	-1.07464	1.66851	5.52086	0.0288141	0.288341
TRINITY_DN332382_c2_g1_i1&1..7602@gi|823474054|ref|XP_012432984.1|	EPG5	-0.416527	0.416527	5.87433	7.9722	0.0288173	0.288341
TRINITY_DN74129_c0_g2_i1&TRINITY_DN384491_c0_g1_i1&1..1137@gi|224055411|ref|XP_002187969.1|	CDK15	-2.00259	2.00259	0.11251	5.51917	0.028836	0.288341
TRINITY_DN17162_c0_g1_i1&1..588@gi|449488478|ref|XP_004175020.1|	LOC101233303	3.21505	-3.21505	-2.39359	5.70882	0.0289908	0.289515
TRINITY_DN61485_c0_g1_i1&TRINITY_DN491785_c0_g1_i1&145..714@gi|224096568|ref|XP_002186658.1|	LOC100225533	2.74382	-2.74382	-1.71116	5.50715	0.0289917	0.289515
TRINITY_DN448223_c0_g1_i1&51..233@gi|224148704|ref|XP_002199915.1|	LOC100220137	4.84724	-4.84724	-1.59447	6.05787	0.0290218	0.289551
TRINITY_DN330160_c0_g3_i2&TRINITY_DN330160_c0_g4_i2&487..2481@gi|823457379|ref|XP_012427603.1|	RHPN1	1.08126	-1.08126	1.46101	11.3017	0.0290336	0.289551
TRINITY_DN300751_c0_g4_i9&66..485@gi|823455693|ref|XP_012426951.1|	UMAD1	-0.604298	0.604298	3.67516	6.09331	0.0291237	0.29013
TRINITY_DN486572_c0_g1_i1&TRINITY_DN334501_c0_g1_i1&TRINITY_DN496167_c0_g1_i1&122..2179@gi|449484355|ref|XP_004175126.1|	AMER2	3.9749	-3.9749	-1.86045	5.69706	0.0291347	0.29013
TRINITY_DN323684_c1_g1_i2&229..3444@gi|823457305|ref|XP_012427573.1|	PTK2	-0.410892	0.410892	5.9928	11.013	0.0291492	0.29013
TRINITY_DN328324_c1_g23_i1&TRINITY_DN328324_c1_g21_i1&142..1653@gi|449492067|ref|XP_004176863.1|	HHATL	-0.517025	0.517025	5.03492	5.49173	0.0291928	0.290373
TRINITY_DN306528_c1_g2_i2&637..2616@gi|449508382|ref|XP_004176925.1|	NEXN	0.391537	-0.391537	9.06735	6.26786	0.0292318	0.290391
TRINITY_DN320454_c0_g1_i4&TRINITY_DN327316_c0_g1_i3&59..2347@gi|449496196|ref|XP_002197388.2|	RIN2	-0.453923	0.453923	5.11426	7.05978	0.029233	0.290391
TRINITY_DN324518_c0_g1_i1&4138..5508@gi|224047283|ref|XP_002197681.1|	PSEN2	-0.389083	0.389083	7.83876	7.64591	0.0292871	0.290738
TRINITY_DN333892_c0_g1_i1&712..1773@gi|224052361|ref|XP_002194966.1|	ANXA11	-0.39323	0.39323	6.97217	12.7554	0.0293324	0.290997
TRINITY_DN323289_c0_g1_i10&TRINITY_DN323289_c0_g1_i11&118..5022@gi|823462125|ref|XP_012429601.1|	MADD	-1.46759	1.46759	2.41215	5.47533	0.0294085	0.291561
TRINITY_DN293545_c0_g1_i1&14..493@gi|224049091|ref|XP_002194859.1|	JCHAIN	2.93648	-2.93648	3.25153	5.47037	0.0294741	0.291785
TRINITY_DN390252_c0_g1_i1&TRINITY_DN53279_c0_g2_i1&TRINITY_DN143662_c0_g1_i1&10..1995@gi|823467595|ref|XP_012429194.1|	CHL1	2.92592	-2.92592	-1.04569	5.46748	0.0295124	0.291785
TRINITY_DN332999_c0_g1_i1&3662..8812@gi|449482414|ref|XP_004175089.1|	FLNC	-0.409129	0.409129	6.6312	5.46699	0.0295189	0.291785
TRINITY_DN281826_c0_g1_i1&539..967@gi|823481315|ref|XP_012431865.1|	MTX1	-0.705273	0.705273	3.03381	7.80614	0.029519	0.291785
TRINITY_DN342091_c0_g1_i1&TRINITY_DN375723_c0_g1_i1&TRINITY_DN242072_c0_g1_i1&35..2209@gi|224051873|ref|XP_002200640.1|	RTN1	3.77863	-3.77863	-2.12178	5.66494	0.0295315	0.291785
TRINITY_DN304463_c1_g1_i1&TRINITY_DN227022_c0_g1_i1&TRINITY_DN328665_c10_g3_i1&243..1997@gi|224049429|ref|XP_002193662.1|	PDLIM5	0.39044	-0.39044	8.96549	6.01691	0.0295559	0.291785
TRINITY_DN307388_c1_g6_i1&2676..2969@gi|224043922|ref|XP_002197519.1|	LOC100228799	0.52635	-0.52635	4.26878	10.7969	0.0295662	0.291785
TRINITY_DN314718_c0_g3_i3&1..3096@gi|823455805|ref|XP_012426989.1|	MLLT10	-0.395407	0.395407	6.62487	21.4145	0.0296704	0.292623
TRINITY_DN328766_c4_g1_i1&966..2504@gi|823464312|ref|XP_012430505.1|	ACVR2A	-0.444016	0.444016	5.26354	6.94671	0.0297731	0.293444
TRINITY_DN316269_c0_g1_i2&TRINITY_DN325556_c0_g2_i1&22..2196@gi|823460223|ref|XP_002192636.2|	PPARGC1A	-0.390602	0.390602	7.17378	10.9161	0.0299221	0.294721
TRINITY_DN144561_c0_g1_i1&TRINITY_DN172250_c0_g2_i2&TRINITY_DN415369_c0_g1_i1&51..1583@gi|823456873|ref|XP_012427416.1|	SNTG1	2.26044	-2.26044	0.626813	5.41946	0.0301567	0.296706
TRINITY_DN315237_c0_g3_i2&849..1511@gi|823466390|ref|XP_012433953.1|	RAB27A	-0.490736	0.490736	4.62935	5.8563	0.0301658	0.296706
TRINITY_DN289774_c0_g3_i5&2032..3300@gi|823454881|ref|XP_012424699.1|	TCP11L2	-0.807142	0.807142	3.21432	5.41757	0.0301824	0.296706
TRINITY_DN186696_c0_g2_i1&45..494@gi|224090240|ref|XP_002192162.1|	LOC100220412	1.62777	-1.62777	1.54391	5.4115	0.030265	0.297241
TRINITY_DN239033_c0_g2_i1&TRINITY_DN314674_c0_g1_i1&75..1949@gi|823467973|ref|XP_012430137.1|	ITK	1.68335	-1.68335	0.820561	5.41068	0.0302762	0.297241
TRINITY_DN333192_c4_g1_i3&TRINITY_DN307970_c1_g5_i1&TRINITY_DN307970_c1_g11_i1&135..2864@gi|823473381|ref|XP_012426700.1|	LOC100229022	0.433636	-0.433636	5.42315	8.83036	0.0304129	0.298138
TRINITY_DN317190_c1_g1_i2&140..982@gi|449498512|ref|XP_002191091.2|	FHL1	0.634381	-0.634381	5.67256	5.4003	0.0304182	0.298138
TRINITY_DN311082_c0_g1_i2&48..1466@gi|224093468|ref|XP_002188335.1|	ALG12	0.565749	-0.565749	3.91549	5.8717	0.0304267	0.298138
TRINITY_DN73771_c0_g1_i1&1..309@gi|224083227|ref|XP_002192920.1|	CRYAB	3.93298	-3.93298	-1.93802	5.59004	0.0304815	0.298404
TRINITY_DN326748_c0_g2_i2&TRINITY_DN326748_c0_g7_i1&7..1008@gi|823472012|ref|XP_012426066.1|	CNKSR1	-1.02342	1.02342	1.65424	10.3109	0.0305069	0.298404
TRINITY_DN422791_c0_g1_i1&TRINITY_DN277152_c1_g2_i1&TRINITY_DN310030_c0_g5_i2&TRINITY_DN326903_c0_g2_i1&1..909@gi|449489511|ref|XP_002192579.2|	FLI1	2.46345	-2.46345	0.0352974	5.39294	0.0305193	0.298404
TRINITY_DN306982_c0_g6_i1&TRINITY_DN306982_c0_g4_i2&358..771@gi|823469593|ref|XP_012433683.1|	MRPL41	-0.47502	0.47502	4.99612	5.39197	0.0305327	0.298404
TRINITY_DN327966_c0_g10_i2&40..768@gi|823464789|ref|XP_012430716.1|	MMACHC	-0.424289	0.424289	5.5863	9.08307	0.0305636	0.298513
TRINITY_DN323450_c0_g1_i1&94..1476@gi|449489030|ref|XP_002194902.2|	ZMPSTE24	-0.436385	0.436385	5.35543	12.7922	0.0307941	0.300393
TRINITY_DN453139_c0_g1_i1&TRINITY_DN242488_c0_g1_i1&208..681@gi|823458852|ref|XP_012428213.1|	TPD52L1	1.94131	-1.94131	-0.105043	5.37236	0.0308041	0.300393
TRINITY_DN259566_c0_g1_i2&TRINITY_DN264670_c0_g1_i3&319..2190@gi|823452889|ref|XP_012425255.1|	LCP1	1.14453	-1.14453	4.85703	5.37153	0.0308157	0.300393
TRINITY_DN298745_c0_g1_i1&236..883@gi|350535138|ref|NP_001232655.1|	NDUFS7	-0.505414	0.505414	8.8768	5.36397	0.0309211	0.301227
TRINITY_DN317337_c0_g1_i1&165..1781@gi|823468220|ref|XP_012431129.1|	P4HA2	0.729714	-0.729714	3.38592	5.35777	0.0310079	0.301874
TRINITY_DN280839_c0_g1_i4&105..833@gi|224087227|ref|XP_002189947.1|	MARCH2	-0.577834	0.577834	3.78966	18.6538	0.0310275	0.301874
TRINITY_DN333002_c9_g1_i6&73..10917@gi|823464692|ref|XP_012430674.1|	SZT2	-0.449182	0.449182	5.11417	8.64701	0.0312055	0.303412
TRINITY_DN325627_c0_g3_i2&TRINITY_DN327969_c0_g1_i2&TRINITY_DN312907_c0_g4_i1&TRINITY_DN332476_c0_g4_i9&TRINITY_DN273179_c0_g1_i1&TRINITY_DN241502_c0_g1_i1&TRINITY_DN213024_c0_g1_i1&TRINITY_DN304432_c0_g1_i1&1745..3049@gi|823465212|ref|XP_012430949.1|	LOC100226260	0.637604	-0.637604	3.37422	7.88712	0.0312599	0.30359
TRINITY_DN307928_c0_g1_i3&238..1002@gi|823475379|ref|XP_002188696.2|	RFC5	-0.652297	0.652297	3.29144	8.17193	0.031264	0.30359
TRINITY_DN315744_c2_g1_i1&288..2138@gi|298493302|ref|NP_001177271.1|	FEM1C	-0.387409	0.387409	7.13165	9.83861	0.0313283	0.304019
TRINITY_DN284773_c0_g1_i1&269..1009@gi|350538823|ref|NP_001232348.1|	YWHAG	-0.387237	0.387237	7.1786	7.70924	0.0313817	0.304342
TRINITY_DN307565_c0_g5_i7&TRINITY_DN323011_c0_g6_i5&191..3055@gi|823453648|ref|XP_012425551.1|	ABI3BP	1.00177	-1.00177	4.69739	5.31923	0.0315533	0.305811
TRINITY_DN262547_c1_g1_i2&TRINITY_DN168491_c0_g2_i2&TRINITY_DN168491_c0_g1_i1&TRINITY_DN350181_c0_g1_i1&TRINITY_DN80783_c0_g2_i1&1594..3861@gi|823473770|ref|XP_012432867.1|	TMC1	-1.4631	1.4631	0.878571	5.31636	0.0315945	0.306014
TRINITY_DN316786_c0_g5_i16&TRINITY_DN316786_c0_g5_i14&TRINITY_DN217137_c0_g1_i1&176..4243@gi|823461545|ref|XP_002199992.3|	TTLL5	-0.583743	0.583743	3.73979	14.7921	0.0316769	0.306419
TRINITY_DN297757_c0_g1_i1&164..1873@gi|449499755|ref|XP_002190917.2|	CLGN	0.892609	-0.892609	2.07207	5.53022	0.0316883	0.306419
TRINITY_DN323954_c6_g3_i1&488..3334@gi|823453011|ref|XP_012425301.1|	SYTL2	0.5381	-0.5381	4.11932	7.71393	0.0316971	0.306419
TRINITY_DN320782_c0_g7_i1&77..844@gi|224075138|ref|XP_002190000.1|	WBP2	-0.46457	0.46457	4.87434	5.39364	0.0318882	0.30807
TRINITY_DN301514_c6_g1_i3&TRINITY_DN301514_c6_g1_i8&TRINITY_DN328599_c0_g5_i1&213..1733@gi|823457695|ref|XP_012427747.1|	SYT14	0.835198	-0.835198	2.38003	7.05605	0.0319215	0.308194
TRINITY_DN504967_c0_g1_i1&TRINITY_DN486789_c0_g1_i1&TRINITY_DN372478_c0_g1_i1&TRINITY_DN346358_c0_g1_i1&41..1375@gi|823462035|ref|XP_002199721.2|	RAG2	-2.98792	2.98792	-1.50527	5.29001	0.0319743	0.308507
TRINITY_DN318299_c0_g3_i1&286..1062@gi|823473594|ref|XP_012432793.1|	HDHD2	-0.454709	0.454709	5.0203	5.2862	0.0320295	0.308762
TRINITY_DN305851_c0_g2_i1&TRINITY_DN321406_c0_g2_i1&89..892@gi|823473085|ref|XP_012426578.1|	LOC101232986	1.48013	-1.48013	2.08081	5.28537	0.0320416	0.308762
TRINITY_DN310453_c0_g2_i7&181..6114@gi|224094067|ref|XP_002190127.1|	ZFC3H1	0.387117	-0.387117	6.88881	13.2821	0.0321187	0.309309
TRINITY_DN265294_c0_g2_i3&56..1381@gi|224088944|ref|XP_002190574.1|	CZH9orf41	0.461918	-0.461918	5.97689	5.27636	0.0321729	0.309633
TRINITY_DN265508_c0_g1_i1&114..1487@gi|823456131|ref|XP_012427119.1|	ANKMY2	0.390219	-0.390219	6.55141	12.1149	0.0322478	0.310157
TRINITY_DN328508_c0_g4_i6&TRINITY_DN328508_c0_g4_i1&156..4145@gi|823470499|ref|XP_012434075.1|	KIAA0195	-0.689207	0.689207	4.35013	5.26593	0.0323257	0.310709
TRINITY_DN313677_c1_g1_i1&74..820@gi|224042633|ref|XP_002192982.1|	TSPAN7	-0.407371	0.407371	6.9706	5.26443	0.0323478	0.310723
TRINITY_DN311782_c0_g3_i1&TRINITY_DN311782_c0_g1_i3&TRINITY_DN300327_c0_g1_i1&TRINITY_DN259739_c0_g1_i1&TRINITY_DN273812_c0_g1_i1&108..1034@gi|823469253|ref|XP_004176644.2|	ANHX	1.71019	-1.71019	-0.165668	12.1863	0.0323922	0.310789
TRINITY_DN326357_c1_g3_i1&190..2181@gi|224087720|ref|XP_002197984.1|	FEM1A	-0.383905	0.383905	7.36832	5.36352	0.0323956	0.310789
TRINITY_DN270650_c0_g3_i1&452..1006@gi|449502866|ref|XP_002200320.2|	ANKRD9	-0.617115	0.617115	6.26678	5.25422	0.0324983	0.311576
TRINITY_DN303951_c0_g1_i2&67..669@gi|449504394|ref|XP_004186221.1|	FAM177A1	0.401506	-0.401506	6.02486	10.6027	0.0325615	0.311895
TRINITY_DN302352_c0_g1_i3&150..536@gi|449504422|ref|XP_002199965.2|	PGF	-1.03779	1.03779	1.56066	7.84393	0.0325728	0.311895
TRINITY_DN326700_c0_g1_i1&TRINITY_DN322860_c3_g4_i1&757..2943@gi|823453455|ref|XP_012425468.1|	FCHSD2	0.491457	-0.491457	4.69948	5.24768	0.0325951	0.311911
TRINITY_DN301700_c1_g1_i1&TRINITY_DN350957_c0_g1_i1&219..2072@gi|823473474|ref|XP_012426742.1|	EEF2	-0.461322	0.461322	6.24645	5.24166	0.0326845	0.312568
TRINITY_DN307553_c2_g2_i2&188..2590@gi|449514211|ref|XP_004177198.1|	VCP	-0.402147	0.402147	6.00319	6.64612	0.0327355	0.312858
TRINITY_DN314560_c1_g2_i3&263..1285@gi|224048307|ref|XP_002194053.1|	AMD1	0.405528	-0.405528	6.17723	5.23432	0.0327938	0.313218
TRINITY_DN310322_c0_g3_i1&139..1479@gi|449489664|ref|XP_002193855.2|	FOXRED1	-0.659479	0.659479	3.20393	6.63309	0.0328154	0.313227
TRINITY_DN331516_c1_g19_i1&TRINITY_DN331516_c1_g5_i1&TRINITY_DN331516_c1_g23_i3&62..3220@gi|823467192|ref|XP_012427661.1|	CCDC66	0.549302	-0.549302	3.97885	8.29144	0.0328589	0.313445
TRINITY_DN310321_c0_g3_i6&8..3100@gi|823454211|ref|XP_012424452.1|	HELB	0.532634	-0.532634	4.14012	12.9916	0.0330817	0.31537
TRINITY_DN145464_c0_g1_i1&200..292@gi|823452754|ref|XP_012425201.1|	SLN	-1.73454	1.73454	-0.0191672	5.21083	0.0331467	0.315715
TRINITY_DN316110_c0_g1_i1&136..1002@gi|823457755|ref|XP_002191675.3|	VASH2	-0.836911	0.836911	2.39468	5.20997	0.0331596	0.315715
TRINITY_DN265833_c0_g2_i1&292..2097@gi|449506643|ref|XP_002194908.2|	ABCB11	-2.39087	2.39087	-0.69888	5.2052	0.0332319	0.316204
TRINITY_DN307936_c1_g1_i9&506..2098@gi|823468765|ref|XP_012433306.1|	FOXK1	-0.599756	0.599756	3.58351	11.4334	0.033353	0.31702
TRINITY_DN414056_c0_g1_i1&TRINITY_DN510610_c0_g1_i1&TRINITY_DN338750_c0_g1_i1&TRINITY_DN16907_c0_g2_i1&TRINITY_DN481602_c0_g1_i1&3..2390@gi|449481845|ref|XP_002196181.2|	TMPRSS6	-2.70821	2.70821	-1.34369	5.19601	0.0333714	0.31702
TRINITY_DN312148_c0_g6_i1&1..663@gi|823468608|ref|XP_012432893.1|	LUC7L	-0.434771	0.434771	5.27215	15.8651	0.0333805	0.31702
TRINITY_DN324433_c0_g4_i11&851..1459@gi|823453450|ref|XP_002188880.3|	LOC100223304	-1.19856	1.19856	1.31831	5.18852	0.0334857	0.317452
TRINITY_DN298818_c0_g11_i1&195..476@gi|350538573|ref|NP_001232578.1|	SRSF3	-0.447256	0.447256	5.03298	5.92947	0.0334883	0.317452
TRINITY_DN492298_c0_g1_i1&TRINITY_DN2222_c0_g1_i1&TRINITY_DN174709_c0_g1_i1&TRINITY_DN333747_c0_g3_i2&79..1380@gi|823468633|ref|XP_012433002.1|	TOM1L2	-0.511322	0.511322	4.33789	5.18832	0.0334888	0.317452
TRINITY_DN320310_c0_g1_i20&442..708@gi|449496539|ref|XP_002197159.2|	NPHP1	-5.74083	5.74083	-1.70058	5.6815	0.0335325	0.317655
TRINITY_DN398869_c0_g1_i1&204..266@gi|449495632|ref|XP_002197126.2|	LOC100229054	-4.94633	4.94633	-1.67673	5.3651	0.0335523	0.317655
TRINITY_DN374202_c0_g1_i1&1..309@gi|224056065|ref|XP_002193833.1|	LYPD1	4.65113	-4.65113	-1.29113	5.36202	0.0335968	0.317878
TRINITY_DN328535_c0_g3_i4&TRINITY_DN330459_c3_g1_i4&TRINITY_DN291226_c0_g1_i1&TRINITY_DN328535_c0_g6_i1&TRINITY_DN302491_c0_g1_i1&143..1735@gi|823467199|ref|XP_012427690.1|	LOC100224988	0.668956	-0.668956	3.1241	6.72967	0.0336825	0.318379
TRINITY_DN331242_c0_g1_i4&9128..9220@gi|823455373|ref|XP_012426814.1|	LOC100223270	-0.545352	0.545352	4.59324	5.17508	0.0336919	0.318379
TRINITY_DN322874_c0_g2_i2&TRINITY_DN224739_c0_g2_i2&TRINITY_DN269532_c0_g1_i1&137..5638@gi|224068208|ref|XP_002190294.1|	DOCK2	0.7951	-0.7951	2.66844	5.17267	0.0337291	0.318532
TRINITY_DN247903_c0_g3_i2&76..528@gi|823474506|ref|XP_012433170.1|	FXN	0.404226	-0.404226	6.01865	5.16898	0.033786	0.31871
TRINITY_DN308438_c1_g1_i2&742..2460@gi|823469290|ref|XP_002199865.2|	LOC100189935	0.648529	-0.648529	3.23488	8.81607	0.0337958	0.31871
TRINITY_DN46587_c0_g1_i1&1..99@gi|823474455|ref|XP_012433149.1|	MTX3	2.41945	-2.41945	0.00802827	5.16735	0.0338112	0.31871
TRINITY_DN279943_c0_g1_i3&972..2162@gi|224095375|ref|XP_002196582.1|	MTERF2	0.423411	-0.423411	5.82766	5.16306	0.0338775	0.319137
TRINITY_DN288945_c2_g3_i15&TRINITY_DN288945_c2_g3_i7&TRINITY_DN288945_c2_g3_i21&TRINITY_DN288945_c2_g4_i1&TRINITY_DN288945_c2_g6_i1&142..3486@gi|823474395|ref|XP_012433124.1|	KIF27	-0.765325	0.765325	2.59995	11.2886	0.0339286	0.319399
TRINITY_DN328036_c2_g13_i1&TRINITY_DN94588_c0_g1_i1&TRINITY_DN328036_c2_g12_i1&TRINITY_DN254614_c0_g2_i1&142..1818@gi|823466693|ref|XP_012425662.1|	PRMT7	-0.577818	0.577818	4.39093	5.15854	0.0339476	0.319399
TRINITY_DN500913_c0_g1_i1&1..207@gi|823464924|ref|XP_012430769.1|	LOC100231867	4.8018	-4.8018	-2.00253	5.33353	0.0340112	0.319798
TRINITY_DN314994_c0_g1_i10&TRINITY_DN318806_c0_g3_i12&435..2861@gi|823467448|ref|XP_012428578.1|	IL17RE	-0.888897	0.888897	2.10468	6.50462	0.0340364	0.319837
TRINITY_DN320450_c1_g1_i6&TRINITY_DN289907_c0_g1_i1&1060..1314@gi|823480598|ref|XP_012431277.1|	LOC105759563	-1.00154	1.00154	1.76084	5.14777	0.0341153	0.320379
TRINITY_DN320410_c0_g6_i6&186..860@gi|823465380|ref|XP_004176490.2|	LOC100220509	-1.20338	1.20338	2.25928	5.14535	0.0341531	0.320535
TRINITY_DN7261_c0_g1_i1&TRINITY_DN115010_c0_g2_i1&3..296@gi|823476709|ref|XP_002199510.3|	LOC100225625	1.69653	-1.69653	1.47444	5.1388	0.0342556	0.321023
TRINITY_DN330766_c0_g2_i2&301..1413@gi|823455538|ref|XP_012426887.1|	ST8SIA6	0.439382	-0.439382	7.65423	5.13858	0.0342591	0.321023
TRINITY_DN9348_c0_g1_i1&2..70@gi|224073655|ref|XP_002199287.1|	TMEM8C	-4.66147	4.66147	-1.51794	5.31549	0.0342766	0.321023
TRINITY_DN328147_c0_g1_i1&84..1052@gi|224047250|ref|XP_002197016.1|	DEGS1	0.394906	-0.394906	6.09748	10.5573	0.03429	0.321023
TRINITY_DN456402_c0_g1_i1&TRINITY_DN16188_c0_g1_i1&TRINITY_DN334022_c1_g1_i11&250..2286@gi|449492340|ref|XP_002197559.2|	MYLK4	-1.01005	1.01005	4.99028	5.12807	0.0344244	0.322082
TRINITY_DN258309_c0_g2_i1&26..94@gi|823467659|ref|XP_012429533.1|	LOC101233987	-6.19689	6.19689	-0.962011	5.30404	0.0344462	0.322087
TRINITY_DN176896_c0_g2_i1&TRINITY_DN397149_c0_g1_i1&3..668@gi|823463589|ref|XP_012430218.1|	LOC100229734	-3.93752	3.93752	-2.23227	5.60708	0.03452	0.32257
TRINITY_DN310828_c1_g1_i1&TRINITY_DN275593_c0_g2_i1&TRINITY_DN191748_c0_g1_i1&TRINITY_DN332201_c0_g2_i1&TRINITY_DN330650_c0_g1_i2&TRINITY_DN312952_c0_g1_i2&TRINITY_DN326165_c4_g1_i1&TRINITY_DN294880_c0_g3_i1&30..1658@gi|823460892|ref|XP_012428577.1|	MTM1	-0.553145	0.553145	3.8899	13.0548	0.0345406	0.32257
TRINITY_DN277296_c0_g1_i2&172..1137@gi|823454783|ref|XP_012424666.1|	ST13	0.38106	-0.38106	6.99668	17.6809	0.0345672	0.322621
TRINITY_DN264448_c0_g1_i2&TRINITY_DN487505_c0_g1_i1&TRINITY_DN258846_c0_g1_i2&TRINITY_DN494943_c0_g1_i1&TRINITY_DN68370_c0_g1_i1&TRINITY_DN363852_c0_g1_i1&121..5943@gi|823458984|ref|XP_012428273.1|	GREB1	1.46961	-1.46961	1.00367	5.11423	0.0346434	0.323132
TRINITY_DN428406_c0_g1_i1&2..217@gi|449475996|ref|XP_002187405.2|	SYNGR3	3.35125	-3.35125	-1.53698	5.28342	0.0347544	0.323967
TRINITY_DN324261_c0_g1_i1&TRINITY_DN329887_c0_g7_i4&TRINITY_DN329887_c0_g2_i1&TRINITY_DN329887_c0_g4_i1&60..5267@gi|823466776|ref|XP_012426052.1|	ANKRD11	-0.454558	0.454558	5.29612	5.10511	0.0347886	0.32405
TRINITY_DN329714_c0_g1_i1&328..1539@gi|823471666|ref|XP_012425857.1|	VWA1	0.754552	-0.754552	2.70316	8.28163	0.0348262	0.32405
TRINITY_DN291453_c0_g5_i4&113..4168@gi|449483947|ref|XP_002195458.2|	PDS5B	0.443267	-0.443267	5.06847	8.5071	0.0348311	0.32405
TRINITY_DN324785_c1_g3_i2&931..2418@gi|823457395|ref|XP_012427621.1|	LOC105759048	0.565813	-0.565813	3.77044	5.76796	0.03487	0.32405
TRINITY_DN330249_c6_g6_i1&TRINITY_DN116665_c0_g1_i1&TRINITY_DN425107_c0_g1_i1&TRINITY_DN410363_c0_g1_i1&TRINITY_DN329700_c1_g2_i9&TRINITY_DN329700_c1_g2_i12&49..3579@gi|449504974|ref|XP_004174828.1|	POLR3A	-0.701635	0.701635	2.92796	8.86925	0.0349238	0.32405
TRINITY_DN331700_c1_g7_i2&TRINITY_DN331700_c1_g5_i1&TRINITY_DN236586_c1_g1_i2&TRINITY_DN331700_c2_g2_i2&407..2728@gi|823466798|ref|XP_012426112.1|	WWP2	-0.638287	0.638287	3.27561	13.6604	0.0349312	0.32405
TRINITY_DN282096_c0_g1_i1&70..1239@gi|823458662|ref|XP_012428137.1|	GABRR1	-1.98888	1.98888	-0.631484	5.2201	0.0350163	0.32405
TRINITY_DN325721_c1_g1_i3&380..2254@gi|823471325|ref|XP_012425726.1|	ARHGAP40	1.159	-1.159	1.83295	5.09005	0.0350299	0.32405
TRINITY_DN372887_c0_g1_i1&TRINITY_DN484533_c0_g1_i1&3..1097@gi|823482166|ref|XP_012432452.1|	LOC100229882	-4.18357	4.18357	-2.17532	5.26449	0.0350399	0.32405
TRINITY_DN277323_c0_g28_i1&177..788@gi|823472106|ref|XP_012426104.1|	SYF2	-0.545376	0.545376	3.95352	7.35385	0.0350865	0.32405
TRINITY_DN319113_c1_g1_i1&1..1746@gi|224054662|ref|XP_002190142.1|	IQCB1	-0.526199	0.526199	4.40915	5.0854	0.0351047	0.32405
TRINITY_DN330884_c0_g6_i1&TRINITY_DN330884_c0_g4_i4&170..883@gi|449480332|ref|XP_004177087.1|	RPH3AL	0.847669	-0.847669	2.25428	5.65302	0.0351349	0.32405
TRINITY_DN325795_c0_g3_i1&1..411@gi|823465202|ref|XP_012430944.1|	C9H3orf70	0.674096	-0.674096	3.13357	6.03823	0.0351357	0.32405
TRINITY_DN328323_c0_g3_i4&118..780@gi|449492100|ref|XP_002186577.2|	GORASP1	-3.54447	3.54447	-0.596379	5.25684	0.0351562	0.32405
TRINITY_DN139702_c0_g1_i1&TRINITY_DN171733_c0_g1_i1&TRINITY_DN176547_c0_g2_i1&77..1087@gi|823466120|ref|XP_012429825.1|	CERS3	2.43804	-2.43804	-1.6188	5.08149	0.0351679	0.32405
TRINITY_DN317803_c0_g1_i1&TRINITY_DN317085_c2_g2_i8&TRINITY_DN317085_c2_g4_i1&TRINITY_DN317085_c2_g2_i6&TRINITY_DN317085_c2_g2_i1&TRINITY_DN183328_c0_g1_i1&TRINITY_DN313363_c3_g1_i2&22..3756@gi|823472364|ref|XP_002189030.2|	SIK3	-0.938558	0.938558	2.4362	5.07994	0.0351929	0.32405
TRINITY_DN381159_c0_g1_i1&51..452@gi|823454750|ref|XP_012424654.1|	LGALS1	0.556342	-0.556342	5.06635	5.07935	0.0352024	0.32405
TRINITY_DN324660_c0_g2_i3&418..1038@gi|224087460|ref|XP_002191463.1|	LOC100229929	-0.378762	0.378762	7.16461	6.57365	0.0352322	0.32405
TRINITY_DN246876_c0_g1_i1&8..85@gi|823477077|ref|XP_012431647.1|	LOC105759869	-4.88612	4.88612	-1.35113	5.25142	0.0352388	0.32405
TRINITY_DN107662_c0_g2_i1&TRINITY_DN288463_c0_g1_i1&TRINITY_DN288463_c0_g1_i5&221..3757@gi|449480957|ref|XP_004177244.1|	LAMB4	-0.904224	0.904224	2.08054	5.14501	0.0352462	0.32405
TRINITY_DN435004_c0_g1_i1&TRINITY_DN168393_c0_g1_i1&TRINITY_DN388975_c0_g1_i1&52..7713@gi|449494584|ref|XP_004175313.1|	CSMD3	-5.14479	5.14479	-1.28474	5.55391	0.0352467	0.32405
TRINITY_DN330136_c0_g2_i1&TRINITY_DN330136_c0_g4_i6&1308..2555@gi|449498400|ref|XP_004175823.1|	NOX1	0.673014	-0.673014	3.06747	8.24305	0.0352701	0.32405
TRINITY_DN276326_c0_g2_i4&192..4718@gi|823454955|ref|XP_012424729.1|	ABCC9	-0.509971	0.509971	5.0813	5.07481	0.0352759	0.32405
TRINITY_DN317416_c0_g4_i2&1..495@gi|823455841|ref|XP_012427008.1|	LRRFIP2	0.455332	-0.455332	4.87684	6.92127	0.0352987	0.32405
TRINITY_DN298002_c0_g2_i17&559..1047@gi|823468561|ref|XP_012432746.1|	RBFOX1	4.65392	-4.65392	-0.828695	5.24679	0.0353095	0.32405
TRINITY_DN290948_c1_g1_i1&150..1289@gi|449482751|ref|XP_004174976.1|	GPR34	0.944256	-0.944256	1.95244	5.85823	0.0353202	0.32405
TRINITY_DN321442_c0_g1_i1&202..282@gi|823475597|ref|XP_012426349.1|	LOC100227873	-1.80352	1.80352	0.252712	5.0688	0.0353736	0.324262
TRINITY_DN397554_c0_g1_i1&2..229@gi|224080738|ref|XP_002196610.1|	BMP10	3.23412	-3.23412	-2.48468	5.54386	0.0353861	0.324262
TRINITY_DN300021_c0_g1_i1&TRINITY_DN298942_c4_g2_i1&TRINITY_DN298942_c4_g1_i10&44..4165@gi|449479541|ref|XP_002187922.2|	BAZ1B	0.388935	-0.388935	6.20737	17.3976	0.0354209	0.324384
TRINITY_DN329170_c0_g10_i6&87..668@gi|823472971|ref|XP_012426529.1|	GOSR2	0.770904	-0.770904	2.5422	5.90065	0.0354976	0.32489
TRINITY_DN297850_c0_g4_i3&TRINITY_DN297850_c0_g4_i2&51..767@gi|823480742|ref|XP_002198831.3|	EXOSC5	-0.654677	0.654677	3.18409	6.12514	0.0355328	0.325016
TRINITY_DN263362_c1_g1_i1&417..1271@gi|224070220|ref|XP_002187261.1|	SLC9A3R2	-0.412863	0.412863	5.56694	5.66839	0.0355826	0.325272
TRINITY_DN293385_c2_g2_i4&528..1043@gi|823466146|ref|XP_012431233.1|	LOC100230234	-3.90114	3.90114	-1.79681	5.05469	0.0356038	0.325272
TRINITY_DN333760_c0_g3_i3&1259..4711@gi|449475351|ref|XP_004186241.1|	ARAP3	-0.459025	0.459025	4.86476	5.45645	0.0356591	0.325581
TRINITY_DN49589_c0_g1_i1&1..366@gi|224076528|ref|XP_002195959.1|	TRPV3	3.9958	-3.9958	-2.20385	5.22099	0.0357065	0.325817
TRINITY_DN162385_c1_g1_i1&TRINITY_DN349216_c0_g1_i1&TRINITY_DN344290_c0_g1_i1&TRINITY_DN496086_c0_g1_i1&117..2645@gi|449504322|ref|XP_002199099.2|	LOC100219113	1.96846	-1.96846	-0.360693	5.04312	0.035794	0.326418
TRINITY_DN329530_c6_g6_i2&199..1308@gi|449477841|ref|XP_002191982.2|	ARRDC1	0.556232	-0.556232	3.84436	9.68758	0.0358529	0.326744
TRINITY_DN292600_c0_g1_i2&104..322@gi|823454863|ref|XP_012424694.1|	TMEM263	0.450248	-0.450248	4.94233	8.2723	0.0358762	0.326744
TRINITY_DN331927_c1_g1_i2&112..1395@gi|449490410|ref|XP_002199016.2|	FKBP5	-1.60656	1.60656	4.9384	5.03703	0.0358945	0.326744
TRINITY_DN328508_c0_g4_i13&179..397@gi|823470497|ref|XP_012434074.1|	KIAA0195	-5.42609	5.42609	-1.37579	5.20446	0.0359637	0.326997
TRINITY_DN270996_c0_g1_i4&174..1352@gi|449472863|ref|XP_004176275.1|	LOC100228584	0.64068	-0.64068	3.23174	7.70809	0.0359655	0.326997
TRINITY_DN299328_c1_g2_i1&558..1976@gi|823460495|ref|XP_012429141.1|	FGFRL1	-0.807908	0.807908	2.67598	5.0267	0.0360657	0.327617
TRINITY_DN323583_c1_g2_i2&5..1663@gi|224059840|ref|XP_002196053.1|	TBCCD1	-0.543433	0.543433	3.94008	7.29428	0.0360946	0.327617
TRINITY_DN331561_c1_g8_i2&TRINITY_DN331561_c1_g13_i1&132..1763@gi|823464914|ref|XP_012430766.1|	PRKAA2	0.593408	-0.593408	5.20888	5.02305	0.0361265	0.327617
TRINITY_DN303497_c2_g1_i3&417..1418@gi|823452925|ref|XP_012425268.1|	CAB39L	0.504258	-0.504258	4.30721	6.22689	0.0361548	0.327617
TRINITY_DN316441_c2_g9_i9&3..965@gi|823466113|ref|XP_012429521.1|	FAM169B	-0.720569	0.720569	3.52995	5.02123	0.0361568	0.327617
TRINITY_DN486959_c0_g1_i1&2..250@gi|224095547|ref|XP_002197449.1|	SLC13A4	3.93428	-3.93428	-2.3292	5.19169	0.0361637	0.327617
TRINITY_DN327459_c1_g5_i2&169..3342@gi|823461700|ref|XP_012429441.1|	NEMF	-0.408604	0.408604	5.64034	12.2763	0.0361904	0.327663
TRINITY_DN312316_c0_g3_i1&100..1722@gi|449475238|ref|XP_002190420.2|	IK	-0.455394	0.455394	4.84415	5.03569	0.0362983	0.32831
TRINITY_DN172348_c0_g2_i1&3..578@gi|823481284|ref|XP_012431834.1|	LOC105760038	4.13101	-4.13101	-2.07656	5.1827	0.0363053	0.32831
TRINITY_DN278691_c0_g1_i2&26..955@gi|823459986|ref|XP_012428931.1|	TUSC3	1.59002	-1.59002	0.818189	5.00797	0.0363787	0.328691
TRINITY_DN171888_c0_g1_i1&TRINITY_DN319858_c3_g30_i1&81..743@gi|449511949|ref|XP_002198197.2|	LOC100229282	1.02349	-1.02349	3.92952	5.00724	0.0363909	0.328691
TRINITY_DN275554_c0_g1_i1&199..1167@gi|224060711|ref|XP_002191998.1|	LOC100226959	-0.772026	0.772026	2.53023	18.6485	0.0364498	0.328865
TRINITY_DN307966_c1_g3_i5&78..1232@gi|823457606|ref|XP_012427707.1|	ABHD12	-0.47193	0.47193	4.67589	11.2081	0.0364848	0.328865
TRINITY_DN127251_c0_g1_i1&TRINITY_DN333324_c0_g1_i10&TRINITY_DN333324_c0_g1_i11&TRINITY_DN227864_c0_g1_i1&TRINITY_DN121413_c0_g1_i1&TRINITY_DN252869_c0_g1_i1&TRINITY_DN208214_c0_g3_i1&TRINITY_DN209394_c0_g1_i1&TRINITY_DN220132_c0_g1_i1&TRINITY_DN248445_c0_g1_i1&TRINITY_DN231060_c0_g1_i1&13..4776@gi|224060082|ref|XP_002195477.1|	XRN1	-1.37831	1.37831	0.871742	5.00003	0.0365121	0.328865
TRINITY_DN277642_c1_g1_i1&113..1732@gi|224055485|ref|XP_002192336.1|	HSPD1	0.376344	-0.376344	9.4521	11.5739	0.0365161	0.328865
TRINITY_DN327533_c0_g1_i1&2444..2527@gi|224178805|ref|XP_002197499.1|	LOC100224911	0.742672	-0.742672	2.665	6.67128	0.0365246	0.328865
TRINITY_DN237422_c0_g2_i1&6..1022@gi|823473718|ref|XP_012432844.1|	FBP1	-1.45792	1.45792	1.34969	4.99666	0.036569	0.328865
TRINITY_DN263020_c0_g1_i1&3..296@gi|823475057|ref|XP_002190534.2|	LOC100217987	2.10761	-2.10761	-1.0766	5.02878	0.0365911	0.328865
TRINITY_DN324404_c0_g1_i3&120..287@gi|823476274|ref|XP_012431982.1|	LOC105760159	-3.97065	3.97065	0.842081	4.99403	0.0366134	0.328865
TRINITY_DN236239_c0_g1_i1&TRINITY_DN47427_c0_g2_i1&TRINITY_DN330784_c1_g3_i18&485..2041@gi|449475066|ref|XP_002188882.2|	KIF3A	-1.4621	1.4621	1.22016	4.99402	0.0366136	0.328865
TRINITY_DN314875_c0_g4_i2&464..2566@gi|449480152|ref|XP_002194544.2|	TSR1	-0.606434	0.606434	3.46621	10.3341	0.0366275	0.328865
TRINITY_DN326514_c0_g13_i2&69..989@gi|823466615|ref|XP_012425345.1|	ZDHHC7	0.446114	-0.446114	4.94888	18.8186	0.0366899	0.329229
TRINITY_DN248270_c0_g1_i1&102..503@gi|449498330|ref|XP_002188422.2|	DNAJC5G	-0.895576	0.895576	1.9773	11.9614	0.0367157	0.329266
TRINITY_DN322131_c2_g2_i1&TRINITY_DN326228_c1_g1_i10&26..1699@gi|823465331|ref|XP_012430997.1|	GIGYF2	-0.801468	0.801468	2.40167	7.95917	0.0367594	0.329463
TRINITY_DN296755_c1_g2_i1&TRINITY_DN135975_c0_g1_i1&233..2194@gi|823457050|ref|XP_002195188.3|	C2H18orf8	-0.558591	0.558591	3.78766	20.0716	0.0368315	0.329913
TRINITY_DN334057_c0_g1_i2&TRINITY_DN114279_c0_g1_i1&TRINITY_DN35731_c0_g1_i1&TRINITY_DN248187_c0_g1_i1&TRINITY_DN334057_c0_g1_i1&TRINITY_DN334057_c0_g1_i4&TRINITY_DN239212_c0_g2_i1&TRINITY_DN280833_c0_g1_i1&TRINITY_DN105279_c0_g1_i1&TRINITY_DN275260_c0_g1_i1&TRINITY_DN42642_c0_g2_i1&TRINITY_DN4365_c0_g1_i1&TRINITY_DN93711_c0_g1_i1&TRINITY_DN245234_c0_g1_i1&TRINITY_DN121261_c0_g1_i1&TRINITY_DN1238…	HECTD4	-0.445327	0.445327	6.14423	4.97491	0.0369384	0.330675
TRINITY_DN278398_c0_g2_i1&482..631@gi|449484263|ref|XP_004175122.1|	TMEM123	0.462041	-0.462041	5.0616	4.97351	0.0369623	0.330693
TRINITY_DN221544_c0_g1_i3&279..1067@gi|224051063|ref|XP_002199999.1|	SPI1	0.933443	-0.933443	3.13204	4.96912	0.0370374	0.330973
TRINITY_DN312650_c0_g2_i2&52..1209@gi|823471850|ref|XP_012425958.1|	KCTD9	-0.416675	0.416675	5.44859	10.8407	0.0370456	0.330973
TRINITY_DN450772_c0_g1_i1&1..216@gi|449497199|ref|XP_004176422.1|	TRIM67	4.35789	-4.35789	-2.21519	5.42677	0.0370591	0.330973
TRINITY_DN251929_c0_g1_i1&1..84@gi|224149688|ref|XP_002189684.1|	LOC100220733	1.21387	-1.21387	1.45952	4.96594	0.037092	0.331071
TRINITY_DN54006_c0_g1_i1&39..710@gi|823461287|ref|XP_012429263.1|	NDUFS8	-0.491063	0.491063	7.08756	4.9638	0.0371287	0.331203
TRINITY_DN310904_c0_g1_i1&110..1318@gi|823473149|ref|XP_012426599.1|	CNP	0.936343	-0.936343	1.96121	5.33902	0.0371997	0.331641
TRINITY_DN456136_c0_g1_i1&1..522@gi|823452974|ref|XP_012425287.1|	NEK3	2.05885	-2.05885	0.0115951	4.95448	0.0372891	0.331763
TRINITY_DN354631_c0_g1_i1&2..178@gi|823454318|ref|XP_012424492.1|	LOC100224740	4.18586	-4.18586	-2.14825	5.12117	0.0372921	0.331763
TRINITY_DN333229_c0_g1_i1&516..1562@gi|449514243|ref|XP_002191606.2|	NPR3	0.61366	-0.61366	3.51057	4.95395	0.0372982	0.331763
TRINITY_DN293277_c0_g1_i1&186..836@gi|224075481|ref|XP_002187318.1|	CDC42EP4	-1.30903	1.30903	0.646155	9.05819	0.0373011	0.331763
TRINITY_DN327329_c1_g2_i15&88..1959@gi|823465396|ref|XP_012431022.1|	ATG16L1	-0.580503	0.580503	4.31795	4.94829	0.0373962	0.332143
TRINITY_DN274387_c1_g1_i1&64..966@gi|224051374|ref|XP_002199645.1|	GJD2	1.61748	-1.61748	0.307562	4.94722	0.0374148	0.332143
TRINITY_DN332798_c0_g2_i1&52..213@gi|823481233|ref|XP_012431796.1|	LOC105759998	-0.97249	0.97249	2.54625	4.94697	0.0374191	0.332143
TRINITY_DN207968_c0_g1_i1&2..85@gi|224098109|ref|XP_002197815.1|	PAK3	-1.73419	1.73419	-0.308353	5.73799	0.0374389	0.332143
TRINITY_DN414625_c0_g1_i1&55..387@gi|823469607|ref|XP_012433688.1|	LOC105760951	3.57	-3.57	-2.28103	5.11065	0.0374639	0.332143
TRINITY_DN27689_c0_g1_i1&TRINITY_DN34990_c0_g1_i1&551..1030@gi|823476093|ref|XP_012432265.1|	LOC105760393	1.31576	-1.31576	0.605578	11.863	0.0374756	0.332143
TRINITY_DN332167_c2_g1_i1&256..5733@gi|823458800|ref|XP_012428192.1|	LAMA4	0.534921	-0.534921	8.01103	4.94111	0.0375207	0.332348
TRINITY_DN318562_c0_g3_i2&TRINITY_DN315974_c0_g2_i1&TRINITY_DN318562_c0_g3_i6&1223..4411@gi|823452416|ref|XP_012425073.1|	MCF2L	0.415881	-0.415881	6.25282	4.93488	0.0376292	0.332877
TRINITY_DN115355_c0_g1_i1&207..470@gi|823454171|ref|XP_012424435.1|	FAM19A5	3.33677	-3.33677	-1.87399	5.09836	0.0376656	0.332877
TRINITY_DN325312_c0_g1_i4&97..1959@gi|449485618|ref|XP_002187758.2|	SLCO2B1	0.569581	-0.569581	4.47282	4.93243	0.0376719	0.332877
TRINITY_DN370540_c0_g1_i1&1..144@gi|823474695|ref|XP_012433246.1|	PAX5	3.95074	-3.95074	-2.22925	5.38462	0.0376841	0.332877
TRINITY_DN274490_c0_g1_i1&TRINITY_DN274417_c0_g1_i1&TRINITY_DN298479_c0_g2_i1&TRINITY_DN325522_c0_g8_i2&TRINITY_DN398298_c0_g1_i1&TRINITY_DN113442_c0_g1_i1&TRINITY_DN228099_c0_g1_i1&TRINITY_DN395413_c0_g1_i1&2..4318@gi|823465176|ref|XP_012430932.1|	KIF1A	0.798603	-0.798603	2.37133	6.25816	0.0376904	0.332877
TRINITY_DN476694_c0_g1_i1&1..228@gi|823458131|ref|XP_012427916.1|	LOC100220262	4.74677	-4.74677	-2.03389	5.37924	0.0377649	0.333278
TRINITY_DN305373_c0_g1_i10&220..1458@gi|224073975|ref|XP_002193044.1|	MAPKAP1	-1.05571	1.05571	2.70832	4.92626	0.0377799	0.333278
TRINITY_DN288622_c0_g1_i1&TRINITY_DN298529_c0_g9_i1&TRINITY_DN311033_c0_g2_i1&TRINITY_DN274751_c0_g1_i1&TRINITY_DN311995_c0_g1_i1&TRINITY_DN324158_c0_g2_i1&TRINITY_DN306134_c0_g2_i2&TRINITY_DN272554_c0_g1_i2&871..3168@gi|823469086|ref|XP_012433448.1|	CLIP1	-0.817815	0.817815	2.62255	4.92467	0.0378078	0.33333
TRINITY_DN305013_c0_g5_i2&TRINITY_DN305013_c0_g1_i3&1..744@gi|823470925|ref|XP_012424206.1|	SUMF2	-0.666793	0.666793	3.3347	4.92055	0.03788	0.333558
TRINITY_DN284695_c0_g3_i1&99..1748@gi|224096117|ref|XP_002195868.1|	C1AH12orf4	-0.497277	0.497277	4.32571	19.3647	0.0378814	0.333558
TRINITY_DN102009_c0_g1_i1&TRINITY_DN367324_c0_g1_i1&TRINITY_DN228787_c0_g1_i1&TRINITY_DN31795_c0_g1_i1&TRINITY_DN146329_c0_g1_i1&TRINITY_DN454689_c0_g1_i1&TRINITY_DN276612_c0_g1_i1&163..3387@gi|449497499|ref|XP_002192529.2|	MED23	1.02836	-1.02836	1.46693	5.76224	0.0379411	0.333558
TRINITY_DN319983_c3_g9_i8&108..653@gi|823470681|ref|XP_012424115.1|	PIGL	-0.70357	0.70357	2.86244	10.1229	0.0379421	0.333558
TRINITY_DN323402_c3_g10_i1&TRINITY_DN327644_c1_g3_i1&TRINITY_DN180910_c0_g1_i1&TRINITY_DN323402_c3_g2_i1&915..3177@gi|823451867|ref|XP_002189771.2|	DYRK1A	0.401084	-0.401084	5.7346	9.03112	0.0379439	0.333558
TRINITY_DN126927_c0_g1_i2&81..356@gi|823473984|ref|XP_012432952.1|	ELAVL2	3.11407	-3.11407	-2.41759	5.07876	0.0379901	0.333608
TRINITY_DN312506_c0_g2_i13&44..2380@gi|224064135|ref|XP_002188013.1|	VAC14	-0.532965	0.532965	3.98758	13.1452	0.0380182	0.333608
TRINITY_DN434263_c0_g1_i1&TRINITY_DN255458_c0_g1_i1&TRINITY_DN196014_c0_g1_i1&TRINITY_DN244030_c0_g2_i1&TRINITY_DN496127_c0_g1_i1&1..1014@gi|823453919|ref|XP_012424331.1|	PMPCB	-3.25789	3.25789	-2.13486	5.07686	0.0380218	0.333608
TRINITY_DN330162_c3_g4_i3&656..4702@gi|823459196|ref|XP_012428357.1|	ADGRF5	0.37934	-0.37934	6.46349	9.5418	0.0380378	0.333608
TRINITY_DN494187_c0_g1_i1&TRINITY_DN95147_c0_g2_i1&TRINITY_DN426327_c0_g1_i1&TRINITY_DN494622_c0_g1_i1&118..1707@gi|224048455|ref|XP_002195690.1|	C3H6orf165	-2.06914	2.06914	-0.933431	5.12643	0.0380908	0.333859
TRINITY_DN304373_c0_g7_i2&143..607@gi|449493420|ref|XP_002191564.2|	RAMP3	0.521109	-0.521109	4.91758	4.90748	0.0381106	0.333859
TRINITY_DN321551_c0_g3_i21&898..1527@gi|823480942|ref|XP_012431586.1|	LOC100225674	-2.51489	2.51489	0.126505	4.90419	0.0381688	0.334176
TRINITY_DN306570_c1_g2_i1&212..382@gi|823473608|ref|XP_012432798.1|	PIAS2	0.915767	-0.915767	1.86724	8.1253	0.0382444	0.334644
TRINITY_DN432919_c0_g1_i1&TRINITY_DN175844_c2_g1_i1&9..1247@gi|823466957|ref|XP_012426657.1|	NUDT7	-0.383483	0.383483	6.16864	9.33346	0.038365	0.335505
TRINITY_DN312926_c0_g1_i1&TRINITY_DN330257_c0_g1_i2&964..5688@gi|823458218|ref|XP_012427949.1|	TULP4	0.372393	-0.372393	7.19334	10.2165	0.0384311	0.335764
TRINITY_DN311790_c0_g4_i25&153..1415@gi|449495589|ref|XP_002197539.2|	TASP1	-0.528929	0.528929	4.00012	13.6568	0.038439	0.335764
TRINITY_DN82421_c0_g1_i1&27..209@gi|224086908|ref|XP_002187141.1|	HOXB7	4.86169	-4.86169	-2.16278	5.32938	0.0385224	0.336172
TRINITY_DN391300_c0_g1_i1&TRINITY_DN367122_c0_g1_i1&TRINITY_DN341243_c0_g1_i1&3..1010@gi|823464200|ref|XP_012430460.1|	ESYT3	2.55621	-2.55621	-1.89016	4.97492	0.0385301	0.336172
TRINITY_DN302134_c0_g1_i2&29..664@gi|224055237|ref|XP_002199832.1|	LOC100232284	1.48805	-1.48805	2.40621	4.88212	0.0385622	0.336258
TRINITY_DN294901_c0_g1_i1&200..604@gi|823470638|ref|XP_012424095.1|	TMEM199	-0.552001	0.552001	3.80092	9.37431	0.0386796	0.337087
TRINITY_DN301223_c0_g3_i4&369..1616@gi|823466680|ref|XP_012425632.1|	NKD1	0.931974	-0.931974	1.8145	5.40498	0.0387657	0.337099
TRINITY_DN326282_c0_g1_i1&43..2217@gi|449509561|ref|XP_004186281.1|	EHHADH	-0.604276	0.604276	5.22152	4.87044	0.0387723	0.337099
TRINITY_DN328178_c0_g4_i16&73..3519@gi|224047918|ref|XP_002196809.1|	STXBP5	0.550961	-0.550961	4.66965	4.87022	0.0387764	0.337099
TRINITY_DN319429_c0_g1_i1&264..887@gi|449486267|ref|XP_004177113.1|	NKAIN4	0.53413	-0.53413	3.97222	6.47195	0.0387905	0.337099
TRINITY_DN333414_c2_g3_i1&TRINITY_DN328676_c1_g1_i8&341..1906@gi|823464953|ref|XP_012430780.1|	NFIA	0.800683	-0.800683	3.80466	4.86922	0.0387943	0.337099
TRINITY_DN277543_c0_g1_i1&127..1038@gi|449505596|ref|XP_004174899.1|	VSTM4	0.436153	-0.436153	5.03341	6.13703	0.0388147	0.337099
TRINITY_DN356802_c0_g1_i1&3..326@gi|449472027|ref|XP_002191721.2|	CRABP1	3.99663	-3.99663	-2.13919	5.30732	0.0388634	0.337301
TRINITY_DN291544_c2_g1_i3&80..1033@gi|823466809|ref|XP_012426148.1|	TERF2IP	0.468343	-0.468343	4.61329	11.0769	0.0388825	0.337301
TRINITY_DN309040_c1_g2_i2&103..945@gi|224047824|ref|XP_002193002.1|	TSNAX	-0.692243	0.692243	2.89005	15.2852	0.0389205	0.337411
TRINITY_DN314401_c2_g1_i1&TRINITY_DN314401_c2_g12_i2&86..850@gi|224069625|ref|XP_002191784.1|	SPSB3	-0.619295	0.619295	3.32509	9.48997	0.0389398	0.337411
TRINITY_DN125050_c0_g1_i1&135..578@gi|224098124|ref|XP_002198052.1|	HMGB3	-0.479207	0.479207	4.49295	22.121	0.0389923	0.337654
TRINITY_DN329443_c4_g3_i3&3..122@gi|449485628|ref|XP_004175689.1|	LOC101233382	-2.65152	2.65152	0.228438	4.85718	0.0390124	0.337654
TRINITY_DN291936_c0_g6_i8&96..2018@gi|823461781|ref|XP_012429472.1|	ZNF143	0.556916	-0.556916	3.73594	5.01709	0.0390578	0.337853
TRINITY_DN207084_c0_g1_i1&TRINITY_DN110816_c0_g1_i1&TRINITY_DN323772_c0_g4_i1&220..2352@gi|115529240|ref|NP_001070156.1|	AR	0.484592	-0.484592	5.60409	4.85338	0.0390815	0.337865
TRINITY_DN294191_c1_g1_i1&TRINITY_DN290658_c0_g1_i1&TRINITY_DN353957_c0_g1_i1&TRINITY_DN309434_c0_g2_i1&TRINITY_DN52547_c0_g1_i1&TRINITY_DN430698_c0_g1_i1&TRINITY_DN331572_c1_g1_i1&174..3797@gi|449500468|ref|XP_002186750.2|	PALLD	-4.40746	4.40746	-2.01195	5.00385	0.0392604	0.339066
TRINITY_DN205670_c0_g1_i1&183..722@gi|350535745|ref|NP_001232211.1|	FTH1	-0.373257	0.373257	10.432	7.48269	0.0392897	0.339066
TRINITY_DN295254_c1_g1_i1&108..1052@gi|350535238|ref|NP_001232661.1|	LOC100190683	-0.395502	0.395502	5.80389	6.16088	0.0393076	0.339066
TRINITY_DN326194_c0_g2_i2&519..2558@gi|823473870|ref|XP_012432906.1|	EPB41L4A	0.480455	-0.480455	4.48345	12.6827	0.039335	0.339066
TRINITY_DN319258_c0_g2_i3&380..2197@gi|224055010|ref|XP_002198286.1|	KLHL41	0.46235	-0.46235	8.00159	4.83944	0.0393361	0.339066
TRINITY_DN241268_c0_g1_i1&312..1601@gi|823461460|ref|XP_012429342.1|	LOC100224870	-0.394134	0.394134	5.97975	4.83806	0.0393615	0.339066
TRINITY_DN323639_c0_g4_i1&3..887@gi|823453523|ref|XP_012425497.1|	GJA5	0.476016	-0.476016	5.73247	4.83669	0.0393866	0.339066
TRINITY_DN177803_c0_g3_i1&TRINITY_DN326688_c0_g4_i1&TRINITY_DN332552_c1_g7_i2&TRINITY_DN332552_c1_g2_i1&52..6423@gi|823453416|ref|XP_012425451.1|	URB1	-0.433878	0.433878	5.0187	6.98412	0.0393997	0.339066
TRINITY_DN385833_c0_g1_i1&TRINITY_DN150900_c0_g1_i1&TRINITY_DN424338_c0_g1_i1&TRINITY_DN392859_c0_g1_i1&3..7268@gi|224098054|ref|XP_002197115.1|	TENM1	2.68573	-2.68573	0.397316	4.83476	0.0394221	0.339066
TRINITY_DN309493_c0_g2_i1&76..924@gi|449479315|ref|XP_002189906.2|	CDK3	-0.561165	0.561165	3.72055	7.46397	0.0394662	0.339106
TRINITY_DN321973_c3_g1_i9&1768..2559@gi|449497800|ref|XP_002191387.2|	TRAF3IP2	-0.597548	0.597548	3.47401	5.61789	0.0395028	0.339106
TRINITY_DN260644_c0_g1_i4&209..877@gi|224046081|ref|XP_002190557.1|	TWSG1	0.736323	-0.736323	2.65892	14.5867	0.0395034	0.339106
TRINITY_DN312233_c0_g2_i2&98..2608@gi|224067355|ref|XP_002193589.1|	HSPA4	0.368236	-0.368236	7.6587	10.1041	0.039534	0.339106
TRINITY_DN176307_c0_g1_i1&3..272@gi|823453229|ref|XP_012425386.1|	RAP1GAP	2.55448	-2.55448	-1.11095	4.82842	0.0395388	0.339106
TRINITY_DN324738_c0_g4_i3&290..3412@gi|224065787|ref|XP_002190547.1|	CACNA2D2	-0.501109	0.501109	4.41735	4.82477	0.0396062	0.339419
TRINITY_DN201619_c0_g2_i1&TRINITY_DN333569_c1_g1_i2&210..1169@gi|823467549|ref|XP_012428972.1|	PDZRN3	0.574265	-0.574265	3.64789	5.22948	0.0396202	0.339419
TRINITY_DN199852_c0_g2_i1&TRINITY_DN204291_c0_g1_i1&2..2614@gi|224042784|ref|XP_002194911.1|	LOC100219305	0.930993	-0.930993	1.85895	5.53064	0.0398523	0.341149
TRINITY_DN176864_c0_g2_i1&3..242@gi|823455123|ref|XP_012424791.1|	TUBA8	-5.55787	5.55787	-1.71879	5.24293	0.0398792	0.341149
TRINITY_DN257224_c0_g1_i1&254..664@gi|525314081|ref|NP_001266201.1|	LOC100218354	-0.369308	0.369308	9.23681	4.99744	0.0398898	0.341149
TRINITY_DN313328_c1_g5_i13&3..1880@gi|823474256|ref|XP_012433070.1|	UBAP2	-1.71105	1.71105	1.13245	4.80099	0.0400485	0.342313
TRINITY_DN299563_c2_g1_i1&1..75@gi|823477700|ref|XP_012432551.1|	LOC101233727	-1.39887	1.39887	0.994057	4.79823	0.0401002	0.342505
TRINITY_DN332786_c0_g1_i3&71..4465@gi|823472819|ref|XP_012426432.1|	UHRF1BP1	-0.426889	0.426889	5.13061	10.4658	0.0401333	0.342505
TRINITY_DN333484_c1_g1_i1&230..11209@gi|823468840|ref|XP_012433340.1|	SMG1	0.370386	-0.370386	6.94128	24.7139	0.0401584	0.342505
TRINITY_DN321213_c2_g2_i1&302..373@gi|823470820|ref|XP_012424162.1|	SRR	2.85165	-2.85165	-1.76909	4.79496	0.0401615	0.342505
TRINITY_DN303345_c1_g4_i2&567..1280@gi|823475458|ref|XP_012425905.1|	ARHGEF10L	-0.596015	0.596015	3.45932	8.00609	0.0402251	0.342512
TRINITY_DN462416_c0_g1_i1&3..212@gi|823466701|ref|XP_012425687.1|	ESRP2	5.15774	-5.15774	-1.95883	5.22082	0.0402352	0.342512
TRINITY_DN323588_c0_g14_i2&79..672@gi|823468680|ref|XP_012433204.1|	PEMT	-0.548955	0.548955	3.8772	4.78948	0.0402646	0.342512
TRINITY_DN285337_c0_g1_i2&289..1542@gi|449514150|ref|XP_002192163.2|	SKP2	0.461767	-0.461767	4.66472	7.66498	0.0402662	0.342512
TRINITY_DN250418_c0_g1_i1&533..616@gi|823451883|ref|XP_012425594.1|	KCNJ6	0.714133	-0.714133	2.73167	4.79135	0.040296	0.342512
TRINITY_DN326527_c0_g5_i1&123..713@gi|823464557|ref|XP_012430624.1|	TMED5	0.402263	-0.402263	5.58985	5.45226	0.0403424	0.342512
TRINITY_DN307982_c0_g2_i1&297..974@gi|224049558|ref|XP_002195282.1|	ELOVL6	0.890191	-0.890191	4.40094	4.78459	0.0403568	0.342512
TRINITY_DN311134_c0_g4_i6&231..3110@gi|823471988|ref|XP_012426057.1|	ASAP3	0.644906	-0.644906	3.15141	12.2684	0.0403629	0.342512
TRINITY_DN327900_c0_g4_i1&TRINITY_DN327900_c0_g3_i10&TRINITY_DN327900_c0_g3_i7&TRINITY_DN327900_c0_g6_i3&TRINITY_DN322981_c0_g3_i6&TRINITY_DN322981_c0_g2_i1&51..9722@gi|823456730|ref|XP_012427366.1|	LAMA3	0.672619	-0.672619	3.49906	4.78409	0.0403662	0.342512
TRINITY_DN328069_c0_g5_i1&561..1529@gi|449498787|ref|XP_002188742.2|	LOC100227488	0.742111	-0.742111	3.85315	4.78161	0.040413	0.342718
TRINITY_DN182539_c0_g1_i2&TRINITY_DN487328_c0_g1_i1&TRINITY_DN245380_c0_g1_i3&217..1425@gi|823467009|ref|XP_012426874.1|	CCDC79	1.48074	-1.48074	0.170191	6.74684	0.0404452	0.342799
TRINITY_DN324295_c1_g1_i1&TRINITY_DN282331_c0_g1_i1&TRINITY_DN253816_c0_g1_i1&TRINITY_DN329311_c0_g2_i2&TRINITY_DN327275_c2_g3_i2&TRINITY_DN333391_c3_g1_i1&157..7995@gi|823475137|ref|XP_012430855.1|	PRRC2C	0.377274	-0.377274	6.33911	6.99024	0.0404778	0.342869
TRINITY_DN220105_c0_g1_i2&45..590@gi|350538307|ref|NP_001232091.1|	VPS29	-0.479205	0.479205	4.71515	4.77708	0.0404989	0.342869
TRINITY_DN326879_c1_g1_i1&340..3513@gi|224042539|ref|XP_002187178.1|	ZBTB21	-0.442195	0.442195	4.89656	8.81039	0.0405282	0.342926
TRINITY_DN290453_c1_g1_i3&TRINITY_DN290453_c1_g3_i1&243..1217@gi|823463212|ref|XP_012430053.1|	ZFYVE27	2.91068	-2.91068	-0.500327	4.7734	0.0405686	0.343076
TRINITY_DN154444_c0_g1_i1&TRINITY_DN285623_c0_g3_i1&106..234@gi|350536751|ref|NP_001232495.1|	RNF126	-4.63753	4.63753	-1.51434	4.9252	0.040647	0.343547
TRINITY_DN226469_c0_g1_i1&79..762@gi|224090119|ref|XP_002188510.1|	LOC100226213	0.644354	-0.644354	4.53039	4.76791	0.0406731	0.343575
TRINITY_DN317600_c1_g1_i1&115..2829@gi|224068486|ref|XP_002187404.1|	CTNNA1	-0.377889	0.377889	6.26552	11.3595	0.040713	0.343642
TRINITY_DN333168_c1_g1_i3&215..1654@gi|823464260|ref|XP_012430485.1|	SLC35F5	0.368489	-0.368489	7.08395	5.48051	0.0407294	0.343642
TRINITY_DN320678_c2_g1_i1&1..171@gi|823467663|ref|XP_012429545.1|	LOC100221393	0.517427	-0.517427	5.77036	4.76392	0.0407491	0.343642
TRINITY_DN257783_c0_g1_i1&149..3424@gi|224043119|ref|XP_002196617.1|	IPO5	1.14208	-1.14208	9.13978	4.76118	0.0408015	0.34377
TRINITY_DN324386_c0_g2_i1&1..792@gi|449507638|ref|XP_004175217.1|	RASSF6	-0.495502	0.495502	4.88603	4.76074	0.0408098	0.34377
TRINITY_DN318295_c0_g2_i1&120..3194@gi|449479215|ref|XP_004176389.1|	LLGL2	0.418208	-0.418208	5.25005	5.51072	0.0410043	0.345216
TRINITY_DN269461_c0_g3_i1&140..847@gi|823475769|ref|XP_012426010.1|	LOC101233353	-1.3199	1.3199	0.51643	11.5948	0.041173	0.346444
TRINITY_DN313965_c2_g8_i2&427..2835@gi|224045662|ref|XP_002188055.1|	ATXN1	-0.537144	0.537144	3.86015	5.98597	0.041203	0.346504
TRINITY_DN459669_c0_g1_i1&TRINITY_DN408706_c0_g1_i1&48..827@gi|224078418|ref|XP_002194569.1|	TCFL5	-3.32399	3.32399	-2.25395	4.88962	0.0412928	0.346907
TRINITY_DN310568_c0_g1_i1&197..5782@gi|823462254|ref|XP_002199119.2|	ZNF106	0.36727	-0.36727	9.44776	9.13532	0.0412968	0.346907
TRINITY_DN317696_c0_g4_i3&TRINITY_DN317696_c0_g3_i1&TRINITY_DN313089_c1_g3_i1&73..3027@gi|449492174|ref|XP_002189088.2|	WDR60	-0.671816	0.671816	2.96575	8.6635	0.0414059	0.347533
TRINITY_DN307879_c2_g1_i11&TRINITY_DN283467_c0_g3_i3&162..2831@gi|823462252|ref|XP_012429653.1|	RBM25	0.414886	-0.414886	5.30681	6.06189	0.0414173	0.347533
TRINITY_DN205927_c0_g2_i1&TRINITY_DN179324_c0_g1_i1&TRINITY_DN253600_c0_g1_i1&TRINITY_DN322232_c0_g1_i1&348..2735@gi|449488375|ref|XP_002187894.2|	ATP6V1B2	-0.395796	0.395796	5.68952	5.44951	0.041531	0.348294
TRINITY_DN330250_c1_g5_i1&TRINITY_DN255830_c0_g2_i1&TRINITY_DN315664_c0_g3_i4&182..2365@gi|823455472|ref|XP_012426856.1|	ARHGAP12	-0.959038	0.959038	1.68912	5.41774	0.0416253	0.348874
TRINITY_DN290389_c0_g5_i2&218..1042@gi|823454253|ref|XP_012424469.1|	KITLG	0.786226	-0.786226	4.40424	4.7175	0.0416462	0.348874
TRINITY_DN318925_c1_g1_i1&TRINITY_DN259228_c0_g1_i1&3..428@gi|823474966|ref|XP_012429810.1|	CSRP3	-0.89717	0.89717	2.86408	4.71621	0.0416713	0.348891
TRINITY_DN317759_c1_g3_i10&TRINITY_DN317759_c1_g3_i5&TRINITY_DN317759_c1_g3_i4&147..2366@gi|823474157|ref|XP_012433030.1|	FYB	0.837929	-0.837929	2.58116	4.71242	0.0417457	0.349319
TRINITY_DN317693_c0_g4_i2&179..1597@gi|823468075|ref|XP_012430545.1|	RNF14	-0.389429	0.389429	5.84671	11.5452	0.0417686	0.349319
TRINITY_DN297985_c1_g3_i1&133..723@gi|449495005|ref|XP_002198769.2|	SDC2	-0.604655	0.604655	6.58198	4.70484	0.0418947	0.35018
TRINITY_DN389487_c0_g1_i1&97..216@gi|823459595|ref|XP_002189300.2|	MAPK10	4.46967	-4.46967	-2.38445	5.67202	0.0421133	0.351812
TRINITY_DN300273_c1_g2_i1&133..2226@gi|823470974|ref|XP_012424227.1|	LOC100218516	-0.436034	0.436034	4.91914	14.6904	0.0421542	0.35196
TRINITY_DN325664_c1_g8_i1&TRINITY_DN310476_c4_g2_i3&586..2715@gi|823469561|ref|XP_012433668.1|	LOC100231082	-0.695789	0.695789	2.83894	13.4504	0.0422056	0.35208
TRINITY_DN298954_c0_g2_i5&74..2572@gi|449500859|ref|XP_002194101.2|	NFXL1	0.396393	-0.396393	5.62804	8.46857	0.0422152	0.35208
TRINITY_DN305442_c0_g1_i2&245..1570@gi|823459160|ref|XP_012428343.1|	ANGPT2	0.994853	-0.994853	2.84252	4.68597	0.0422682	0.352329
TRINITY_DN306308_c1_g1_i5&227..1822@gi|224047638|ref|XP_002192184.1|	SPAST	-0.628854	0.628854	3.88033	4.68259	0.0423355	0.352415
TRINITY_DN363273_c0_g1_i1&TRINITY_DN393650_c0_g1_i1&2..286@gi|224167935|ref|XP_002187254.1|	LOC100232112	-4.96522	4.96522	-1.55896	4.83128	0.0423775	0.352415
TRINITY_DN295700_c0_g2_i1&TRINITY_DN165773_c0_g1_i1&1..186@gi|224096746|ref|XP_002187925.1|	LOC100224623	1.81783	-1.81783	-0.269555	4.67965	0.0423943	0.352415
TRINITY_DN293972_c0_g2_i5&583..2106@gi|224044798|ref|XP_002191704.1|	DNAJC1	-0.405004	0.405004	5.44397	8.01663	0.0424202	0.352415
TRINITY_DN281994_c0_g1_i1&344..796@gi|449486145|ref|XP_002187115.2|	CHMP4B	-0.36782	0.36782	6.71386	8.77962	0.0424393	0.352415
TRINITY_DN257300_c0_g2_i2&255..1328@gi|823456096|ref|XP_012427108.1|	CCR4	1.55649	-1.55649	2.23132	4.67728	0.0424415	0.352415
TRINITY_DN326910_c3_g1_i1&84..488@gi|350536519|ref|NP_001232483.1|	SCARB2	0.382957	-0.382957	5.9734	6.74704	0.0424417	0.352415
TRINITY_DN271072_c0_g1_i2&553..2061@gi|449474016|ref|XP_002187288.2|	SLC6A8	-0.517223	0.517223	8.07911	4.67494	0.0424883	0.352456
TRINITY_DN314569_c3_g4_i1&35..1276@gi|224063789|ref|XP_002197346.1|	WWOX	-0.470436	0.470436	4.48849	7.26535	0.0424932	0.352456
TRINITY_DN301634_c0_g2_i2&272..1132@gi|224042758|ref|XP_002197570.1|	ASB9	0.477449	-0.477449	4.41313	6.80453	0.0425799	0.352981
TRINITY_DN294448_c0_g1_i1&TRINITY_DN325498_c1_g1_i4&93..983@gi|224068390|ref|XP_002186813.1|	DNAJC18	-0.462716	0.462716	4.57961	7.61457	0.0426305	0.353208
TRINITY_DN310543_c0_g2_i5&1192..2478@gi|224048125|ref|XP_002191069.1|	SGK1	-0.468624	0.468624	5.79346	4.66632	0.0426612	0.353268
TRINITY_DN321012_c1_g1_i4&1155..14450@gi|823452801|ref|XP_012425222.1|	SACS	0.734753	-0.734753	6.96381	4.6615	0.0427583	0.353878
TRINITY_DN319049_c0_g3_i30&337..3879@gi|823452197|ref|XP_012424988.1|	ATP11A	-0.471247	0.471247	6.46491	4.65623	0.0428646	0.354564
TRINITY_DN322960_c0_g1_i18&TRINITY_DN322960_c0_g1_i12&675..2180@gi|224051278|ref|XP_002200509.1|	GALNT16	-0.799589	0.799589	2.32897	7.01536	0.0430377	0.355732
TRINITY_DN298717_c0_g1_i3&TRINITY_DN265766_c0_g1_i1&237..1370@gi|224099085|ref|XP_002191479.1|	PMEL	-2.40023	2.40023	1.86325	4.64695	0.0430528	0.355732
TRINITY_DN119605_c0_g1_i1&2..64@gi|823464972|ref|XP_012430787.1|	EPS15	3.0177	-3.0177	-1.79562	4.63966	0.043201	0.356762
TRINITY_DN326531_c1_g2_i6&384..2297@gi|823468035|ref|XP_012430408.1|	CREBRF	-0.377147	0.377147	6.08391	5.06108	0.0432828	0.357102
TRINITY_DN299676_c1_g2_i1&TRINITY_DN96768_c0_g1_i1&62..604@gi|823480690|ref|XP_012431359.1|	LOC100229960	1.63257	-1.63257	-0.0794179	4.63534	0.0432893	0.357102
TRINITY_DN316204_c0_g4_i2&1..807@gi|823468984|ref|XP_012433407.1|	SCARB1	-0.36688	0.36688	6.64539	6.12832	0.0433324	0.357152
TRINITY_DN308681_c0_g3_i10&TRINITY_DN407785_c0_g1_i1&452..2341@gi|823465465|ref|XP_012431054.1|	IL1RAP	0.76449	-0.76449	2.47757	13.3813	0.0433426	0.357152
TRINITY_DN281974_c0_g1_i2&99..1202@gi|449493777|ref|XP_002187738.2|	FAM105A	0.934627	-0.934627	1.77952	5.61062	0.0434307	0.357683
TRINITY_DN226447_c0_g2_i1&TRINITY_DN310888_c1_g2_i3&519..3005@gi|823452589|ref|XP_012425142.1|	TBC1D4	0.453321	-0.453321	6.3106	4.62265	0.0435495	0.358466
TRINITY_DN302873_c2_g4_i3&223..861@gi|823461394|ref|XP_012429312.1|	ALKBH3	0.453438	-0.453438	4.67524	8.97274	0.0435763	0.358492
TRINITY_DN126144_c0_g1_i1&TRINITY_DN400466_c0_g1_i1&TRINITY_DN225338_c0_g1_i1&TRINITY_DN160391_c0_g1_i1&93..3011@gi|823454933|ref|XP_012424721.1|	SCUBE1	1.5443	-1.5443	0.0300889	6.24246	0.0437169	0.359306
TRINITY_DN321410_c0_g2_i2&511..1554@gi|823464066|ref|XP_012430410.1|	GPR1	0.621313	-0.621313	3.28173	4.61363	0.0437358	0.359306
TRINITY_DN298635_c0_g1_i2&71..1573@gi|823459919|ref|XP_012428910.1|	ETNPPL	-1.01019	1.01019	3.00531	4.61311	0.0437465	0.359306
TRINITY_DN213997_c0_g1_i1&4..741@gi|823461529|ref|XP_002199942.2|	SYNDIG1L	-2.48792	2.48792	-1.53381	4.96064	0.0438165	0.359686
TRINITY_DN81751_c0_g1_i1&TRINITY_DN34407_c0_g1_i1&TRINITY_DN429123_c0_g1_i1&3..587@gi|310923134|ref|NP_001185613.1|	EMC2	5.69472	-5.69472	-2.17028	5.55211	0.0438696	0.359745
TRINITY_DN301734_c0_g9_i1&TRINITY_DN126394_c0_g1_i1&TRINITY_DN58662_c0_g2_i1&TRINITY_DN301734_c0_g8_i1&297..740@gi|823460229|ref|XP_012429031.1|	LOC105759227	2.41233	-2.41233	-0.920019	4.60709	0.0438713	0.359745
TRINITY_DN113641_c0_g2_i1&TRINITY_DN436417_c0_g1_i1&TRINITY_DN237870_c0_g1_i1&296..658@gi|823471372|ref|XP_012425741.1|	ARFGAP1	3.26904	-3.26904	-1.30375	4.60005	0.0440175	0.360613
TRINITY_DN317389_c0_g2_i1&31..327@gi|823480805|ref|XP_012431463.1|	PRMT5	-0.605683	0.605683	3.28674	4.86266	0.0440249	0.360613
TRINITY_DN313971_c0_g6_i10&2..2518@gi|224044013|ref|XP_002188531.1|	CHD1L	-0.491578	0.491578	4.24112	9.64805	0.0441177	0.361178
TRINITY_DN171239_c0_g1_i1&TRINITY_DN153780_c0_g3_i1&TRINITY_DN310640_c0_g3_i1&94..3807@gi|449477247|ref|XP_004176629.1|	MN1	-0.770088	0.770088	2.37628	6.6149	0.0441537	0.361195
TRINITY_DN308303_c0_g1_i1&203..1201@gi|823452104|ref|XP_012424953.1|	SMS	0.359045	-0.359045	7.85571	7.7873	0.0441675	0.361195
TRINITY_DN326127_c2_g2_i1&191..475@gi|823480645|ref|XP_002199638.2|	TBCB	-0.946337	0.946337	1.6795	4.58971	0.0442336	0.361354
TRINITY_DN255600_c1_g1_i1&79..348@gi|350538019|ref|NP_001232772.1|	NDUFAB1	-0.35973	0.35973	8.41906	5.14532	0.0442347	0.361354
TRINITY_DN324658_c2_g2_i3&335..1279@gi|224042819|ref|XP_002189901.1|	PRKX	0.836137	-0.836137	2.39983	4.58769	0.044276	0.361495
TRINITY_DN74367_c0_g1_i1&TRINITY_DN459472_c0_g1_i1&24..752@gi|350534462|ref|NP_001232380.1|	PENK	-2.73459	2.73459	-1.63862	4.5845	0.0443429	0.361702
TRINITY_DN360968_c0_g1_i1&TRINITY_DN156427_c0_g1_i1&TRINITY_DN439016_c0_g1_i1&TRINITY_DN477553_c0_g1_i1&TRINITY_DN451429_c0_g1_i1&14..2461@gi|224067044|ref|XP_002191782.1|	JAKMIP2	1.78155	-1.78155	-0.396023	9.47478	0.0443865	0.361702
TRINITY_DN271842_c0_g1_i2&185..427@gi|350534668|ref|NP_001232633.1|	PSMG3	-0.438421	0.438421	4.83588	6.46032	0.0444046	0.361702
TRINITY_DN259786_c0_g1_i2&303..1319@gi|823472782|ref|XP_012426415.1|	ADIPOR1	-0.454728	0.454728	4.63741	14.3882	0.0444498	0.361702
TRINITY_DN332546_c1_g1_i10&TRINITY_DN332546_c1_g6_i4&TRINITY_DN332546_c1_g6_i6&111..3512@gi|823459142|ref|XP_012428338.1|	MYO6	0.831795	-0.831795	2.47419	4.57913	0.044456	0.361702
TRINITY_DN331916_c0_g1_i2&TRINITY_DN315098_c0_g1_i7&TRINITY_DN327028_c0_g4_i16&3084..6299@gi|823454331|ref|XP_012424499.1|	GRIP1	0.536587	-0.536587	4.39587	4.57861	0.0444668	0.361702
TRINITY_DN221052_c0_g2_i1&125..766@gi|823459077|ref|XP_012428310.1|	RIMS1	-1.93104	1.93104	0.629149	4.57852	0.0444686	0.361702
TRINITY_DN288672_c0_g2_i1&TRINITY_DN172445_c0_g1_i1&TRINITY_DN311863_c0_g1_i4&522..3281@gi|224053168|ref|XP_002193579.1|	CTBP2	2.74818	-2.74818	-1.20336	4.7223	0.0444931	0.361706
TRINITY_DN318280_c0_g2_i2&1259..2974@gi|449508436|ref|XP_002187198.2|	MCOLN2	0.936792	-0.936792	1.64508	6.74827	0.0445243	0.361726
TRINITY_DN465560_c0_g1_i1&1..405@gi|224086902|ref|XP_002187008.1|	HOXB5	-3.07944	3.07944	-2.36312	4.71979	0.0445433	0.361726
TRINITY_DN327799_c0_g1_i1&TRINITY_DN171347_c0_g2_i1&445..1131@gi|823473190|ref|XP_012426614.1|	LOC100219520	-0.498727	0.498727	4.14627	5.97642	0.0446812	0.361936
TRINITY_DN292832_c1_g3_i1&TRINITY_DN327659_c0_g5_i1&2..835@gi|224071688|ref|XP_002197215.1|	KCTD10	-0.470096	0.470096	4.44009	8.57653	0.0446813	0.361936
TRINITY_DN124346_c1_g1_i1&129..374@gi|224098374|ref|XP_002195984.1|	FGF16	3.29621	-3.29621	-2.42416	4.96275	0.0446835	0.361936
TRINITY_DN328657_c2_g1_i3&41..1579@gi|823470631|ref|XP_012424092.1|	SERPINF2	-0.969669	0.969669	1.55373	5.05342	0.0446989	0.361936
TRINITY_DN320036_c0_g7_i1&TRINITY_DN331921_c1_g1_i1&TRINITY_DN319519_c1_g5_i1&3..821@gi|823463265|ref|XP_012430070.1|	LOC100226714	0.606758	-0.606758	3.29391	7.02428	0.0447027	0.361936
TRINITY_DN309648_c0_g1_i1&121..1806@gi|449508306|ref|XP_002190724.2|	CDC7	-0.996971	0.996971	1.45144	6.47476	0.0447128	0.361936
TRINITY_DN496840_c0_g1_i1&1..372@gi|224049272|ref|XP_002190402.1|	SPP1	3.0319	-3.0319	-1.36313	4.56263	0.044805	0.362469
TRINITY_DN323159_c0_g2_i1&756..1622@gi|823455530|ref|XP_012426883.1|	LOC105758969	0.43664	-0.43664	4.84	7.75139	0.0448579	0.362469
TRINITY_DN269063_c0_g1_i1&45..1103@gi|224047007|ref|XP_002199907.1|	PLEK	0.97181	-0.97181	1.63344	6.02883	0.0448608	0.362469
TRINITY_DN305774_c0_g1_i2&119..1849@gi|823469565|ref|XP_012433671.1|	NELFB	-0.4334	0.4334	4.89669	5.14146	0.0448744	0.362469
TRINITY_DN287582_c0_g7_i2&132..596@gi|449494283|ref|XP_004175293.1|	LY96	1.48776	-1.48776	0.725712	4.55756	0.044913	0.362522
TRINITY_DN314620_c1_g1_i2&TRINITY_DN74602_c0_g1_i1&TRINITY_DN314620_c1_g2_i1&TRINITY_DN104145_c0_g1_i1&398..2476@gi|823458832|ref|XP_012428206.1|	HACE1	1.14763	-1.14763	0.904344	6.15384	0.0449289	0.362522
TRINITY_DN146089_c0_g2_i1&1..69@gi|823481118|ref|XP_002200379.3|	LOC100222126	1.82858	-1.82858	-0.672009	4.84258	0.044967	0.362573
TRINITY_DN327489_c0_g2_i4&TRINITY_DN327489_c0_g4_i1&TRINITY_DN327489_c0_g2_i6&TRINITY_DN327489_c0_g1_i1&TRINITY_DN327489_c0_g2_i1&191..2278@gi|823474159|ref|XP_012433031.1|	DAB2	0.455786	-0.455786	4.63295	5.67467	0.0449831	0.362573
TRINITY_DN190105_c0_g1_i1&TRINITY_DN299487_c0_g3_i4&164..2131@gi|823453006|ref|XP_012425299.1|	TMEM135	0.384047	-0.384047	5.8238	6.43452	0.0450524	0.362938
TRINITY_DN411842_c0_g1_i1&TRINITY_DN336719_c0_g1_i1&TRINITY_DN392051_c0_g1_i1&TRINITY_DN388212_c0_g1_i1&3..2492@gi|823462540|ref|XP_012429762.1|	DISP2	2.2966	-2.2966	-1.28633	4.54642	0.0451512	0.363541
TRINITY_DN365024_c0_g1_i1&3..101@gi|350539255|ref|NP_001232137.1|	MCPH1	-4.34085	4.34085	-0.936737	4.67961	0.0453551	0.364785
TRINITY_DN299030_c0_g1_i2&340..1842@gi|823456149|ref|XP_004186180.2|	DFNA5	-0.372684	0.372684	6.87319	4.5359	0.0453774	0.364785
TRINITY_DN307637_c1_g7_i2&124..1737@gi|823470491|ref|XP_012434071.1|	EXOC7	-0.64105	0.64105	4.84685	4.53247	0.0454513	0.364785
TRINITY_DN315555_c5_g8_i1&94..1665@gi|224051081|ref|XP_002200075.1|	ARFGAP2	-0.362159	0.362159	6.71723	7.67977	0.0454597	0.364785
TRINITY_DN323889_c2_g5_i6&TRINITY_DN323889_c2_g5_i1&746..2860@gi|224082039|ref|XP_002195487.1|	THRAP3	-0.396889	0.396889	5.48968	5.45629	0.0454624	0.364785
TRINITY_DN645_c0_g1_i1&TRINITY_DN358291_c0_g1_i1&TRINITY_DN354707_c0_g1_i1&2..1636@gi|823474536|ref|XP_004177226.2|	KCNV2	1.809	-1.809	-0.33692	6.61071	0.0454657	0.364785
TRINITY_DN263527_c0_g1_i1&2..97@gi|823468977|ref|XP_012433403.1|	MAPKAPK5	3.2244	-3.2244	-1.0144	4.5311	0.0454809	0.364785
TRINITY_DN318455_c1_g3_i7&TRINITY_DN318455_c1_g1_i1&73..2577@gi|823457602|ref|XP_012427704.1|	LOC100220079	-0.521009	0.521009	3.92053	8.70861	0.0455006	0.364785
TRINITY_DN315573_c1_g1_i1&116..2131@gi|823465575|ref|XP_012431111.1|	CAPN10	-0.595794	0.595794	3.33644	5.23551	0.0455227	0.364785
TRINITY_DN294654_c0_g3_i5&178..2067@gi|823460074|ref|XP_012428970.1|	TEC	0.899209	-0.899209	1.8318	7.70449	0.0456435	0.365559
TRINITY_DN325927_c0_g3_i7&14..1798@gi|823468281|ref|XP_002187183.3|	KLHL3	0.546311	-0.546311	3.71336	6.51774	0.0457048	0.365856
TRINITY_DN322995_c2_g1_i6&TRINITY_DN322995_c2_g1_i1&TRINITY_DN322995_c2_g2_i1&569..3301@gi|823461295|ref|XP_012429268.1|	FNBP4	-0.449472	0.449472	4.67194	8.48112	0.0458386	0.366733
TRINITY_DN322136_c0_g1_i1&484..3891@gi|449499372|ref|XP_002192746.2|	PCDH18	0.775197	-0.775197	3.62407	4.50928	0.0459556	0.367464
TRINITY_DN328414_c0_g15_i1&TRINITY_DN306854_c0_g1_i1&TRINITY_DN269440_c0_g2_i1&TRINITY_DN311679_c0_g3_i1&90..1493@gi|449477702|ref|XP_002191613.2|	NSMF	0.543469	-0.543469	6.06329	4.50823	0.0459786	0.367464
TRINITY_DN159883_c0_g1_i1&519..2129@gi|224049675|ref|XP_002198892.1|	FAM198B	0.840571	-0.840571	4.31955	4.50692	0.0460072	0.367499
TRINITY_DN261428_c0_g1_i2&3..803@gi|823463497|ref|XP_012430166.1|	FGFR2	1.76491	-1.76491	-0.607158	4.88521	0.0460353	0.367529
TRINITY_DN178869_c0_g2_i1&TRINITY_DN256084_c0_g1_i1&TRINITY_DN244395_c0_g1_i1&TRINITY_DN178037_c0_g1_i1&122..2143@gi|823468430|ref|XP_012432234.1|	UBN1	1.10061	-1.10061	1.16957	4.50415	0.046068	0.367596
TRINITY_DN321857_c1_g16_i2&TRINITY_DN321857_c1_g11_i1&226..1539@gi|449488101|ref|XP_002192180.2|	GMCL1	-0.428244	0.428244	4.92215	10.4974	0.0461186	0.367806
TRINITY_DN308261_c0_g5_i4&351..1067@gi|823452259|ref|XP_012425016.1|	DHRSX	-0.587376	0.587376	3.40004	5.55386	0.0462173	0.368399
TRINITY_DN227579_c0_g1_i1&TRINITY_DN312354_c4_g3_i7&360..2048@gi|823460052|ref|XP_012428962.1|	MTUS1	0.359329	-0.359329	7.07321	10.8216	0.0462603	0.368548
TRINITY_DN178870_c0_g1_i1&73..183@gi|823461972|ref|XP_004174521.2|	BATF	3.61981	-3.61981	-2.41875	4.87653	0.0462985	0.368658
TRINITY_DN259436_c0_g1_i1&2..568@gi|823453030|ref|XP_012425310.1|	MFAP5	-0.654385	0.654385	3.59811	4.49083	0.0463612	0.368963
TRINITY_DN227110_c1_g1_i1&TRINITY_DN271838_c0_g2_i1&TRINITY_DN330221_c0_g12_i1&TRINITY_DN332800_c1_g5_i1&TRINITY_DN280948_c0_g1_i2&208..1440@gi|224050278|ref|XP_002188029.1|	SMYD1	0.695981	-0.695981	4.15781	4.48929	0.0463953	0.36904
TRINITY_DN297950_c0_g5_i2&TRINITY_DN298586_c0_g1_i3&365..2824@gi|224043022|ref|XP_002195036.1|	JADE3	0.410195	-0.410195	5.20161	14.0301	0.046421	0.369051
TRINITY_DN320161_c0_g1_i7&112..1680@gi|823456201|ref|XP_012427149.1|	BTD	-0.533182	0.533182	3.78199	6.24984	0.0464999	0.369483
TRINITY_DN324172_c0_g9_i1&623..913@gi|823480875|ref|XP_012431518.1|	LOC105759762	0.997115	-0.997115	1.45288	6.53881	0.0466123	0.369914
TRINITY_DN500810_c0_g1_i1&1..276@gi|224053659|ref|XP_002189101.1|	LOC100225006	4.16111	-4.16111	-2.4156	5.37554	0.0466271	0.369914
TRINITY_DN281497_c0_g3_i1&79..636@gi|449481852|ref|XP_002199220.2|	IFT27	0.508705	-0.508705	4.02492	7.83647	0.0466274	0.369914
TRINITY_DN327122_c0_g1_i4&2..1570@gi|823466971|ref|XP_012426715.1|	LOC100228259	0.970649	-0.970649	3.41444	4.46973	0.0468303	0.371329
TRINITY_DN286330_c0_g1_i7&43..1269@gi|823455904|ref|XP_012427030.1|	AGMO	0.734146	-0.734146	3.02289	4.46814	0.0468658	0.371416
TRINITY_DN328219_c3_g2_i1&4..771@gi|823453163|ref|XP_012425362.1|	PRMT8	-0.58461	0.58461	3.38536	7.2246	0.0469154	0.371468
TRINITY_DN292962_c4_g1_i1&65..628@gi|224069406|ref|XP_002190963.1|	HN1L	0.42456	-0.42456	4.95348	7.21746	0.0469621	0.371468
TRINITY_DN308161_c0_g1_i6&279..482@gi|823468119|ref|XP_012430692.1|	LOC100224230	-1.86466	1.86466	0.0847719	4.46361	0.0469672	0.371468
TRINITY_DN280782_c1_g3_i4&101..715@gi|449481900|ref|XP_002196992.2|	DRAM1	1.05209	-1.05209	1.46767	4.46346	0.0469706	0.371468
TRINITY_DN325925_c3_g1_i2&54..284@gi|449493892|ref|XP_004175357.1|	GLIPR2	2.29404	-2.29404	1.76959	4.46114	0.0470226	0.371611
TRINITY_DN324629_c13_g1_i5&TRINITY_DN327795_c1_g1_i11&TRINITY_DN153178_c0_g1_i1&TRINITY_DN326575_c0_g1_i1&TRINITY_DN239354_c0_g1_i2&TRINITY_DN308321_c0_g1_i1&TRINITY_DN283083_c0_g1_i1&TRINITY_DN274928_c0_g1_i1&TRINITY_DN246941_c0_g1_i2&TRINITY_DN246941_c0_g1_i1&TRINITY_DN241640_c0_g1_i1&TRINITY_DN147646_c0_g1_i1&TRINITY_DN277719_c0_g1_i1&TRINITY_DN327404_c0_g1_i1&2..4405@gi|823457816|ref|XP_01242…	CDC42BPA	0.38966	-0.38966	5.57882	5.02888	0.0470836	0.371611
TRINITY_DN312242_c1_g1_i1&218..607@gi|823454012|ref|XP_012424369.1|	LSMEM1	0.401401	-0.401401	5.36018	4.78457	0.0471335	0.371611
TRINITY_DN306570_c1_g1_i2&74..319@gi|823473605|ref|XP_012432797.1|	PIAS2	-1.70256	1.70256	0.7305	4.45583	0.047142	0.371611
TRINITY_DN248609_c0_g1_i1&27..1247@gi|449514479|ref|XP_002194813.2|	MRPS27	-0.358566	0.358566	6.83087	8.43166	0.0471422	0.371611
TRINITY_DN315300_c0_g1_i4&2..1045@gi|224062415|ref|XP_002195680.1|	TEX9	-0.594239	0.594239	3.31632	9.85388	0.0471574	0.371611
TRINITY_DN317470_c0_g2_i5&413..2437@gi|224043746|ref|XP_002190096.1|	LRRC32	-1.20474	1.20474	4.17413	4.45501	0.0471606	0.371611
TRINITY_DN287855_c0_g5_i2&235..687@gi|349732114|ref|NP_001231835.1|	TAF11	-0.639015	0.639015	3.05134	9.81403	0.0471912	0.371658
TRINITY_DN298677_c0_g1_i1&133..579@gi|350535294|ref|NP_001232422.1|	NDUFB5	-0.355869	0.355869	8.9384	9.93598	0.0472597	0.372004
TRINITY_DN347593_c0_g1_i1&TRINITY_DN326408_c2_g1_i3&125..1144@gi|449475353|ref|XP_002188601.2|	N4BP3	-0.958163	0.958163	1.60031	7.7468	0.0472866	0.372022
TRINITY_DN277063_c123_g8_i1&2..946@gi|89274115|ref|YP_514820.1|	ND2	0.730042	-0.730042	8.946	4.44212	0.047452	0.372882
TRINITY_DN325114_c0_g2_i1&255..2636@gi|449504557|ref|XP_002200394.2|	HIF1A	0.357073	-0.357073	7.0859	5.73133	0.0475055	0.372882
TRINITY_DN305780_c1_g1_i1&1368..2834@gi|823456250|ref|XP_012427169.1|	TCAIM	-0.361836	0.361836	6.50932	7.0237	0.0475136	0.372882
TRINITY_DN213946_c0_g1_i1&171..653@gi|823471912|ref|XP_012426027.1|	TAF12	0.411283	-0.411283	5.14425	18.751	0.0475155	0.372882
TRINITY_DN78453_c0_g1_i1&TRINITY_DN290477_c0_g2_i12&TRINITY_DN170156_c0_g2_i1&TRINITY_DN289516_c0_g1_i1&1..3831@gi|449476721|ref|XP_004176473.1|	TMEM132B	0.99649	-0.99649	2.9719	4.43839	0.0475368	0.372882
TRINITY_DN328617_c0_g3_i2&7084..7554@gi|449500600|ref|XP_004174862.1|	MTUS1	0.45016	-0.45016	4.61185	6.0572	0.0475438	0.372882
TRINITY_DN298225_c0_g1_i3&78..2969@gi|224051515|ref|XP_002199980.1|	NEK9	0.362107	-0.362107	6.47889	10.9642	0.0475705	0.372899
TRINITY_DN316482_c0_g1_i1&226..2415@gi|823469911|ref|XP_012433823.1|	GSN	0.56536	-0.56536	9.37128	4.43578	0.047596	0.372905
TRINITY_DN328520_c3_g4_i4&TRINITY_DN328793_c0_g5_i2&TRINITY_DN328793_c0_g2_i1&TRINITY_DN328520_c3_g5_i1&448..2949@gi|823468052|ref|XP_012430462.1|	FAM13B	-0.399897	0.399897	5.36256	6.66824	0.047684	0.373401
TRINITY_DN430609_c0_g1_i1&2..214@gi|224051098|ref|XP_002200150.1|	CHRM4	-4.15977	4.15977	-2.05805	4.56747	0.0477126	0.373432
TRINITY_DN368467_c0_g1_i1&TRINITY_DN37768_c0_g1_i1&TRINITY_DN359317_c0_g1_i1&1..1563@gi|823463607|ref|XP_012430224.1|	MLPH	2.31838	-2.31838	-1.06971	4.42745	0.0477861	0.37374
TRINITY_DN19356_c0_g1_i1&3..281@gi|823480647|ref|XP_012431324.1|	LOC100232313	-4.55788	4.55788	-2.16045	4.79799	0.0478305	0.37374
TRINITY_DN323072_c0_g6_i2&51..1865@gi|449504507|ref|XP_002200273.2|	HHIPL1	-0.640242	0.640242	3.01094	7.18474	0.047845	0.37374
TRINITY_DN323863_c1_g1_i9&248..2680@gi|823459776|ref|XP_012428863.1|	MANBA	0.417178	-0.417178	5.01453	5.47245	0.0478508	0.37374
TRINITY_DN495800_c0_g1_i1&TRINITY_DN137143_c0_g1_i1&779..1024@gi|823460027|ref|XP_012428948.1|	LOC105759220	1.20963	-1.20963	0.701069	6.91529	0.047898	0.373916
TRINITY_DN30138_c0_g1_i1&TRINITY_DN28018_c0_g1_i1&308..736@gi|823458742|ref|XP_012428168.1|	GRIK2	-3.37449	3.37449	-2.25315	4.55493	0.0479849	0.374401
TRINITY_DN296902_c0_g1_i3&340..4680@gi|823454529|ref|XP_012424568.1|	UHRF1BP1L	0.500093	-0.500093	5.42917	4.41477	0.0480773	0.374683
TRINITY_DN303897_c0_g3_i3&127..1899@gi|823466066|ref|XP_012427896.1|	LOC100232247	0.454154	-0.454154	4.54694	12.4833	0.048094	0.374683
TRINITY_DN304202_c0_g4_i1&TRINITY_DN303212_c0_g2_i2&250..1311@gi|823481836|ref|XP_012432212.1|	SERINC2	-0.575933	0.575933	3.4378	7.60094	0.0480953	0.374683
TRINITY_DN311564_c0_g2_i1&168..3080@gi|449475674|ref|XP_002195316.2|	ZC3H7A	0.364436	-0.364436	6.25232	13.7378	0.0481349	0.374798
TRINITY_DN273267_c0_g1_i1&721..1515@gi|224046453|ref|XP_002198430.1|	LOC100228865	1.39098	-1.39098	5.18347	4.40922	0.0482052	0.375152
TRINITY_DN330095_c2_g1_i1&TRINITY_DN300252_c0_g1_i11&TRINITY_DN294474_c0_g1_i4&95..3814@gi|823466628|ref|XP_002187458.2|	FHOD1	-0.581722	0.581722	3.40602	7.48705	0.0483138	0.375597
TRINITY_DN103781_c0_g1_i1&7..195@gi|823454566|ref|XP_012424585.1|	PVALB	-4.18305	4.18305	-2.25519	4.77233	0.0483441	0.375597
TRINITY_DN302907_c0_g8_i1&TRINITY_DN313324_c0_g5_i1&142..909@gi|449512673|ref|XP_002187780.2|	LOC100223160	1.25812	-1.25812	0.636828	6.4731	0.0483702	0.375597
TRINITY_DN314715_c0_g2_i8&TRINITY_DN284777_c0_g2_i1&330..2951@gi|224049723|ref|XP_002186988.1|	SH3RF1	0.528608	-0.528608	3.79022	8.07507	0.0484109	0.375597
TRINITY_DN356966_c0_g1_i1&TRINITY_DN422877_c0_g1_i1&TRINITY_DN468107_c0_g1_i1&TRINITY_DN63856_c0_g2_i1&147..1451@gi|823466646|ref|XP_012425489.1|	MLKL	2.31672	-2.31672	-1.07977	4.47976	0.0484269	0.375597
TRINITY_DN229811_c0_g1_i2&611..1057@gi|224094356|ref|XP_002187441.1|	SOCS2	0.517737	-0.517737	5.05453	4.39932	0.0484345	0.375597
TRINITY_DN304984_c0_g1_i1&18..1793@gi|823462692|ref|XP_012429833.1|	KIF1BP	-0.393477	0.393477	5.45227	21.1158	0.0484361	0.375597
TRINITY_DN76437_c0_g1_i1&TRINITY_DN214029_c1_g1_i1&TRINITY_DN9707_c0_g1_i1&TRINITY_DN261389_c0_g2_i1&TRINITY_DN324581_c1_g5_i6&51..1715@gi|823477584|ref|XP_012432406.1|	LOC100221873	1.94797	-1.94797	1.0716	4.39523	0.0485297	0.376053
TRINITY_DN314810_c0_g1_i2&313..678@gi|224051759|ref|XP_002200613.1|	LOC100230634	0.355936	-0.355936	7.00175	4.6772	0.0485447	0.376053
TRINITY_DN328882_c0_g1_i2&72..428@gi|350538265|ref|NP_001232778.1|	LOC100219971	-0.40687	0.40687	5.18439	9.97072	0.0486773	0.376888
TRINITY_DN255253_c0_g2_i1&338..1462@gi|823474685|ref|XP_012433241.1|	DCAF10	-0.404413	0.404413	5.22029	7.07543	0.0487222	0.377032
TRINITY_DN334149_c0_g1_i1&TRINITY_DN326265_c1_g1_i1&117..1124@gi|224059958|ref|XP_002197598.1|	LIMS2	0.351858	-0.351858	8.06809	7.15459	0.0487457	0.377032
TRINITY_DN279894_c0_g2_i1&774..2411@gi|823453574|ref|XP_012425520.1|	CLPB	-0.532093	0.532093	3.7495	20.7447	0.0489096	0.377868
TRINITY_DN247702_c0_g1_i1&TRINITY_DN191112_c0_g1_i1&TRINITY_DN325840_c0_g1_i1&997..1851@gi|449472554|ref|XP_004175036.1|	GNAO1	0.602284	-0.602284	3.22208	4.81992	0.0489373	0.377868
TRINITY_DN273815_c0_g1_i1&1618..1737@gi|823481678|ref|XP_012432121.1|	LOC100223432	0.638968	-0.638968	4.50074	4.3771	0.0489537	0.377868
TRINITY_DN46438_c0_g2_i1&3..380@gi|823454053|ref|XP_012424386.1|	PDZRN4	3.39426	-3.39426	-2.30426	4.51027	0.0489696	0.377868
TRINITY_DN316228_c0_g2_i2&72..1610@gi|823456860|ref|XP_012427413.1|	LYN	0.863356	-0.863356	3.42716	4.37604	0.0489787	0.377868
TRINITY_DN247062_c0_g3_i1&TRINITY_DN255607_c0_g1_i2&2..1339@gi|224088946|ref|XP_002190992.1|	RORB	-1.62625	1.62625	-0.221372	5.76449	0.0490249	0.378032
TRINITY_DN224584_c0_g2_i1&TRINITY_DN241949_c1_g1_i4&TRINITY_DN319089_c0_g6_i2&89..3550@gi|823455383|ref|XP_012426819.1|	PAXIP1	0.497243	-0.497243	4.06203	9.58371	0.0490932	0.378365
TRINITY_DN299713_c0_g1_i2&425..2800@gi|449500141|ref|XP_002198506.2|	LOC100219691	0.645278	-0.645278	3.60979	4.36606	0.0492141	0.378555
TRINITY_DN483210_c0_g1_i1&3..170@gi|823466128|ref|XP_012430295.1|	LOC100221534	3.9507	-3.9507	-2.2544	4.72937	0.0492185	0.378555
TRINITY_DN241200_c0_g1_i1&138..1403@gi|823455683|ref|XP_012426948.1|	C2H7orf25	-0.353617	0.353617	7.15595	5.65252	0.0492319	0.378555
TRINITY_DN324379_c0_g5_i5&68..1900@gi|823475254|ref|XP_012426947.1|	LOC100228203	-0.794614	0.794614	2.24443	6.74481	0.0492325	0.378555
TRINITY_DN316365_c0_g1_i5&TRINITY_DN316365_c0_g2_i2&3..3137@gi|224065816|ref|XP_002190293.1|	RAD54L2	-0.74224	0.74224	3.30237	4.36484	0.0492429	0.378555
TRINITY_DN249395_c0_g1_i1&TRINITY_DN320350_c2_g10_i3&TRINITY_DN328467_c0_g3_i1&TRINITY_DN328467_c0_g7_i1&276..4553@gi|823466806|ref|XP_002193698.2|	PHLPP2	0.355917	-0.355917	6.71365	8.39445	0.0493364	0.379081
TRINITY_DN315204_c0_g1_i9&TRINITY_DN315204_c0_g1_i7&180..4904@gi|823452809|ref|XP_012425224.1|	ZC3H13	-0.378692	0.378692	5.76009	5.59566	0.0493896	0.379297
TRINITY_DN328038_c0_g4_i2&TRINITY_DN328685_c0_g4_i2&TRINITY_DN328685_c0_g3_i3&TRINITY_DN328685_c0_g3_i5&96..4604@gi|823457811|ref|XP_012427792.1|	CCDC88A	1.98403	-1.98403	0.696708	4.35559	0.0494625	0.379399
TRINITY_DN366133_c0_g1_i1&2..343@gi|224049961|ref|XP_002187997.1|	BEND4	4.00801	-4.00801	-2.32565	4.71398	0.0495365	0.379399
TRINITY_DN332140_c4_g5_i7&TRINITY_DN188831_c0_g1_i1&TRINITY_DN268610_c0_g1_i1&TRINITY_DN295894_c0_g1_i1&TRINITY_DN225099_c0_g2_i1&TRINITY_DN332140_c4_g5_i2&113..8521@gi|224050186|ref|XP_002195265.1|	HTT	0.355823	-0.355823	6.72244	10.539	0.0495762	0.379399
TRINITY_DN322884_c4_g1_i3&TRINITY_DN289643_c2_g5_i1&TRINITY_DN331068_c0_g4_i1&177..752@gi|823462662|ref|XP_012429822.1|	LOC105759349	0.828831	-0.828831	3.13299	4.34987	0.0495988	0.379399
TRINITY_DN239945_c0_g1_i1&TRINITY_DN295344_c0_g3_i5&362..2218@gi|823465718|ref|XP_012431170.1|	DLG1	0.559339	-0.559339	5.49361	4.34954	0.0496065	0.379399
TRINITY_DN394205_c0_g1_i1&TRINITY_DN313098_c0_g1_i2&1..876@gi|823460321|ref|XP_012429071.1|	LOC100226645	3.44952	-3.44952	-0.905563	4.34928	0.0496128	0.379399
TRINITY_DN304336_c1_g2_i2&442..1485@gi|823460164|ref|XP_012429002.1|	CFAP97	-0.480608	0.480608	4.21132	4.47314	0.0496403	0.379399
TRINITY_DN326899_c0_g1_i1&23..1258@gi|449492063|ref|XP_004176862.1|	ACKR2	-0.998922	0.998922	2.49803	4.34719	0.0496627	0.379399
TRINITY_DN277448_c0_g1_i1&122..1114@gi|823466426|ref|XP_012424101.1|	MORF4L1	-0.390267	0.390267	5.49579	14.1242	0.0496676	0.379399
TRINITY_DN321685_c0_g1_i2&153..2795@gi|823458479|ref|XP_012428054.1|	ENPP3	0.707359	-0.707359	2.63735	4.9968	0.0496726	0.379399
TRINITY_DN416654_c0_g1_i1&TRINITY_DN493072_c0_g1_i1&1..564@gi|449507807|ref|XP_002186955.2|	UPP2	3.49924	-3.49924	-2.33501	4.70713	0.0496787	0.379399
TRINITY_DN326760_c3_g1_i4&286..5862@gi|449491396|ref|XP_004175478.1|	LOC100224584	-0.35317	0.35317	9.49772	6.56921	0.0497239	0.379509
TRINITY_DN284481_c0_g1_i3&2528..2779@gi|449494141|ref|XP_004175279.1|	CHCHD7	-0.357521	0.357521	6.56041	19.3197	0.0497497	0.379509
TRINITY_DN314818_c1_g3_i5&2988..4871@gi|823459869|ref|XP_012428896.1|	TRIM2	-0.891334	0.891334	3.65495	4.34277	0.0497684	0.379509
TRINITY_DN314025_c1_g1_i3&259..1488@gi|823456162|ref|XP_012427133.1|	SCRN1	-0.595125	0.595125	3.26488	8.97316	0.0498154	0.379614
TRINITY_DN323703_c0_g1_i5&377..1819@gi|823456667|ref|XP_012427336.1|	LOC100228270	-0.784727	0.784727	2.2861	4.45887	0.0498728	0.379614
TRINITY_DN324565_c0_g9_i3&178..1329@gi|823474823|ref|XP_004175482.2|	EPT1	-0.419585	0.419585	4.93674	6.66266	0.0498973	0.379614
TRINITY_DN255557_c0_g1_i2&TRINITY_DN232039_c0_g1_i1&132..1370@gi|224080894|ref|XP_002198086.1|	PLEKHA2	-1.86705	1.86705	-0.209237	7.56244	0.0498981	0.379614
TRINITY_DN323284_c3_g2_i2&108..4112@gi|449500863|ref|XP_002194236.2|	ATP10D	-0.394557	0.394557	5.37478	5.63681	0.0499076	0.379614
TRINITY_DN204708_c0_g1_i2&2..526@gi|224097364|ref|XP_002186623.1|	POU3F4	3.0498	-3.0498	-2.10764	4.46647	0.0499582	0.379627
TRINITY_DN305313_c0_g1_i1&45..185@gi|449512280|ref|XP_004175882.1|	LOC101233164	-1.24178	1.24178	0.546467	4.33481	0.0499595	0.379627
TRINITY_DN18328_c0_g3_i1&TRINITY_DN306942_c0_g4_i1&3..1448@gi|224055385|ref|XP_002187572.1|	FZD5	0.916406	-0.916406	1.6289	4.52087	0.0500111	0.379828
TRINITY_DN184627_c0_g1_i1&223..705@gi|224045162|ref|XP_002198019.1|	LY86	0.622485	-0.622485	5.13037	4.32579	0.0501771	0.380769
TRINITY_DN300100_c0_g1_i3&157..1119@gi|224044023|ref|XP_002190029.1|	LOC100227480	1.06174	-1.06174	2.74798	4.32545	0.0501853	0.380769
TRINITY_DN258036_c0_g1_i3&TRINITY_DN288071_c0_g1_i1&TRINITY_DN454202_c0_g1_i1&TRINITY_DN212484_c0_g1_i1&TRINITY_DN108666_c0_g1_i1&88..3622@gi|823458216|ref|XP_012427948.1|	THBS2	-1.08165	1.08165	1.42319	4.31671	0.0503973	0.382186
TRINITY_DN305347_c0_g3_i4&418..3099@gi|823473882|ref|XP_012432908.1|	PAM	0.890739	-0.890739	2.75534	4.31426	0.0504568	0.382445
TRINITY_DN246330_c0_g1_i1&95..688@gi|224052187|ref|XP_002195310.1|	SAR1A	-0.35543	0.35543	6.62909	13.1668	0.0505423	0.382902
TRINITY_DN324943_c2_g10_i1&87..890@gi|823469551|ref|XP_012433664.1|	ALAD	-0.570731	0.570731	4.54733	4.30065	0.0507891	0.384378
TRINITY_DN299351_c0_g1_i1&398..3220@gi|823472231|ref|XP_012426154.1|	HYOU1	0.358666	-0.358666	6.36292	10.9262	0.0507999	0.384378
[truncated: 13,130 more rows]

## Sheet: Migratory_Main
ID	Gene_Symbol	logFC	LogFC*-1	logCPM	F	PValue	FDR
TRINITY_DN333515_c1_g4_i1&3..1649@gi|224052885|ref|XP_002186625.1|	FAM160B1	-1.88712	1.88712	6.07943	104.382	1.56465e-09	2.36717e-05
TRINITY_DN256679_c0_g3_i3&300..1142@gi|823473741|ref|XP_012432853.1|	CTSL	-2.03188	2.03188	8.23104	92.3057	4.51328e-09	2.87789e-05
TRINITY_DN85648_c0_g2_i1&235..1014@gi|224155701|ref|XP_002191602.1|	LOC100229431	3.53982	-3.53982	3.91379	88.0065	6.76682e-09	2.87789e-05
TRINITY_DN332977_c0_g1_i1&TRINITY_DN304448_c0_g5_i1&217..1821@gi|449492050|ref|XP_002196776.2|	OXSR1	-1.13485	1.13485	6.79483	86.7927	7.60893e-09	2.87789e-05
TRINITY_DN292510_c0_g1_i2&170..520@gi|224095956|ref|XP_002192995.1|	GABARAPL1	-2.20137	2.20137	8.72572	73.1611	3.14108e-08	9.50427e-05
TRINITY_DN321802_c0_g3_i1&TRINITY_DN452639_c0_g1_i1&145..2622@gi|823452491|ref|XP_012425104.1|	ARHGAP20	-1.26582	1.26582	5.95871	65.3299	7.82248e-08	0.000197244
TRINITY_DN308029_c1_g1_i1&65..574@gi|823463547|ref|XP_012430188.1|	BNIP3	-1.48153	1.48153	6.71023	61.9523	1.19e-07	0.000230769
TRINITY_DN330438_c0_g2_i5&TRINITY_DN330438_c0_g5_i1&TRINITY_DN330438_c0_g2_i2&TRINITY_DN330438_c0_g3_i1&TRINITY_DN302586_c1_g5_i1&TRINITY_DN302586_c1_g6_i1&TRINITY_DN302586_c1_g4_i7&TRINITY_DN331430_c0_g1_i4&TRINITY_DN331430_c0_g1_i14&TRINITY_DN331430_c0_g1_i12&TRINITY_DN331430_c0_g1_i8&TRINITY_DN305971_c0_g1_i4&TRINITY_DN288330_c0_g7_i1&TRINITY_DN331430_c0_g1_i9&TRINITY_DN331430_c0_g4_i3&TRINITY…	HMCN1	1.94436	-1.94436	4.09303	61.7577	1.22e-07	0.000230769
TRINITY_DN332982_c0_g1_i4&TRINITY_DN296119_c4_g2_i4&239..9604@gi|224043313|ref|XP_002194679.1|	FREM2	3.01618	-3.01618	5.73683	60.7365	1.39069e-07	0.000233775
TRINITY_DN290265_c0_g3_i2&493..2892@gi|224093638|ref|XP_002195445.1|	PNPLA8	-0.950199	0.950199	8.81701	59.754	1.58e-07	0.000238973
TRINITY_DN324264_c4_g3_i3&247..1365@gi|449498261|ref|XP_004174680.1|	LOC101234062	-2.31484	2.31484	8.62969	58.5745	1.84442e-07	0.000253674
TRINITY_DN299211_c0_g1_i1&3221..4240@gi|823454852|ref|XP_012424689.1|	TOB2	-1.20586	1.20586	8.69998	56.8864	2.31209e-07	0.000291496
TRINITY_DN309483_c2_g2_i6&894..2423@gi|823474919|ref|XP_012429173.1|	LOC100230755	1.57191	-1.57191	4.88399	55.4068	2.83e-07	0.000329384
TRINITY_DN317345_c1_g4_i1&1..864@gi|823466573|ref|XP_012425151.1|	LOC100230873	-1.47902	1.47902	7.41645	52.3091	4.38e-07	0.000473365
TRINITY_DN319989_c0_g3_i7&40..1695@gi|823453922|ref|XP_012424332.1|	SEMA3A	7.07493	-7.07493	1.6203	50.0137	6.13e-07	0.000618271
TRINITY_DN310832_c0_g4_i1&TRINITY_DN333323_c3_g2_i1&TRINITY_DN310376_c0_g2_i1&TRINITY_DN333323_c3_g1_i2&125..2941@gi|823466006|ref|XP_012425396.1|	ALPK3	-1.53355	1.53355	8.15861	48.8984	7.24651e-07	0.000674669
TRINITY_DN215450_c0_g1_i1&86..682@gi|224044086|ref|XP_002193672.1|	DPT	1.04622	-1.04622	6.14961	48.6007	7.58105e-07	0.000674669
TRINITY_DN299015_c0_g3_i2&109..1425@gi|823458530|ref|XP_012428077.1|	SLC18B1	0.976243	-0.976243	5.58421	49.377	8.14816e-07	0.000684853
TRINITY_DN313978_c3_g2_i2&1333..3207@gi|224049563|ref|XP_002197510.1|	SLC20A2	-1.05655	1.05655	6.79246	47.0472	9.62551e-07	0.000766444
TRINITY_DN310717_c4_g1_i1&282..1190@gi|823457686|ref|XP_012427744.1|	SRF	-1.84012	1.84012	7.2616	46.3647	1.07093e-06	0.000810102
TRINITY_DN261138_c0_g1_i1&233..1078@gi|224046214|ref|XP_002196979.1|	MAPRE2	-0.876183	0.876183	7.99028	45.9748	1.13878e-06	0.000820411
TRINITY_DN286208_c0_g1_i1&288..3347@gi|823463592|ref|XP_012430219.1|	COL6A2	1.56099	-1.56099	6.43366	44.6003	1.41846e-06	0.000877928
TRINITY_DN257168_c1_g1_i2&188..3256@gi|224054051|ref|XP_002190865.1|	COL6A1	1.94998	-1.94998	6.18067	44.5485	1.43038e-06	0.000877928
TRINITY_DN290530_c7_g5_i16&175..2571@gi|224042577|ref|XP_002189431.1|	SIK1	-1.84663	1.84663	5.78806	44.5299	1.43467e-06	0.000877928
TRINITY_DN317513_c0_g1_i1&439..1551@gi|823467126|ref|XP_012427427.1|	ASPN	2.28736	-2.28736	5.30451	44.4611	1.45074e-06	0.000877928
TRINITY_DN285589_c0_g1_i1&197..1444@gi|449479753|ref|XP_002197455.2|	SERPINF1	2.42744	-2.42744	6.81949	43.9035	1.58837e-06	0.000894659
TRINITY_DN127631_c0_g1_i1&TRINITY_DN292593_c1_g3_i5&38..2386@gi|823462542|ref|XP_012429763.1|	RASGRP1	2.24159	-2.24159	2.46754	43.6712	1.64989e-06	0.000894659
TRINITY_DN286577_c1_g1_i10&182..1126@gi|823455496|ref|XP_012426868.1|	CREM	-1.62468	1.62468	6.38325	43.6322	1.66048e-06	0.000894659
TRINITY_DN311695_c4_g2_i2&41..796@gi|224095053|ref|XP_002194824.1|	PMM1	-1.50102	1.50102	4.06415	43.4358	1.71493e-06	0.000894659
TRINITY_DN316537_c0_g1_i1&TRINITY_DN323256_c0_g2_i3&84..7625@gi|823458469|ref|XP_012428049.1|	IGF2R	-1.16562	1.16562	8.34348	43.186	1.787e-06	0.000901186
TRINITY_DN282705_c1_g1_i1&TRINITY_DN282705_c1_g1_i7&299..1816@gi|823474111|ref|XP_012433007.1|	TESK1	-1.42474	1.42474	5.98053	42.8835	1.87879e-06	0.000901654
TRINITY_DN266339_c0_g1_i1&80..937@gi|224055990|ref|XP_002196754.1|	FRZB	1.38294	-1.38294	4.46356	42.7933	1.90713e-06	0.000901654
TRINITY_DN319410_c0_g2_i1&57..1211@gi|449472312|ref|XP_004175231.1|	GFOD2	-1.13519	1.13519	6.02411	42.1916	2.10877e-06	0.00096611
TRINITY_DN309838_c0_g6_i1&327..1355@gi|823460055|ref|XP_012428963.1|	PDLIM3	-3.23509	3.23509	4.69982	41.9247	2.20563e-06	0.00096611
TRINITY_DN143353_c0_g1_i1&253..1206@gi|224078705|ref|XP_002187599.1|	CEBPB	-1.90223	1.90223	3.87172	41.8462	2.235e-06	0.00096611
TRINITY_DN314494_c0_g2_i3&483..2051@gi|823454517|ref|XP_012424563.1|	CDK17	-1.18941	1.18941	7.58425	41.5012	2.36947e-06	0.000986704
TRINITY_DN309138_c0_g1_i1&160..1131@gi|224047794|ref|XP_002190562.1|	C3H1orf198	0.977206	-0.977206	6.68695	41.3937	2.41312e-06	0.000986704
TRINITY_DN318736_c0_g1_i13&TRINITY_DN309663_c0_g1_i2&TRINITY_DN318736_c0_g1_i4&TRINITY_DN318736_c0_g1_i9&TRINITY_DN318736_c0_g1_i12&TRINITY_DN318736_c0_g1_i10&1453..10272@gi|449506339|ref|XP_004175063.1|	COL6A3	1.69559	-1.69559	5.5355	40.8474	2.64923e-06	0.00104875
TRINITY_DN299184_c1_g1_i1&205..1908@gi|823454620|ref|XP_012424604.1|	CRY1	-0.849989	0.849989	7.87334	40.7179	2.7088e-06	0.00104875
TRINITY_DN263385_c0_g3_i1&304..954@gi|823454961|ref|XP_012424732.1|	YBX3	-1.03097	1.03097	8.88976	40.5823	2.77281e-06	0.00104875
TRINITY_DN304835_c0_g2_i1&320..949@gi|449471740|ref|XP_002198006.2|	PDCD7	-1.36693	1.36693	4.58529	40.352	2.88535e-06	0.00105053
TRINITY_DN305389_c2_g6_i1&180..965@gi|224092737|ref|XP_002189111.1|	LOC100225830	2.4737	-2.4737	3.81417	40.2902	2.9164e-06	0.00105053
TRINITY_DN347606_c0_g1_i1&TRINITY_DN292957_c0_g1_i1&183..7973@gi|224042821|ref|XP_002190056.1|	MXRA5	2.10815	-2.10815	6.68123	40.0734	3.02822e-06	0.0010632
TRINITY_DN325989_c1_g2_i1&175..1821@gi|823472701|ref|XP_012426387.1|	DYRK3	0.860915	-0.860915	6.34627	52.5589	3.1628e-06	0.0010632
TRINITY_DN285333_c0_g1_i1&862..2643@gi|224042697|ref|XP_002192909.1|	KLHL34	-1.26722	1.26722	6.29965	39.7585	3.19916e-06	0.0010632
TRINITY_DN340943_c0_g1_i1&TRINITY_DN487834_c0_g1_i1&TRINITY_DN303625_c0_g1_i1&TRINITY_DN276030_c0_g1_i1&1..5844@gi|449496705|ref|XP_004176458.1|	KIF26B	3.20035	-3.20035	2.7063	39.6989	3.23268e-06	0.0010632
TRINITY_DN223931_c0_g1_i2&TRINITY_DN105842_c0_g2_i1&93..2111@gi|823461450|ref|XP_012429339.1|	LOC100227764	4.28595	-4.28595	1.32462	39.2961	3.46962e-06	0.00111685
TRINITY_DN323966_c0_g1_i1&317..616@gi|224094513|ref|XP_002192689.1|	LOC100231110	1.98921	-1.98921	4.9178	38.9597	3.68215e-06	0.00116057
TRINITY_DN136015_c0_g1_i1&77..4501@gi|823473163|ref|XP_004176580.2|	MRC2	1.0529	-1.0529	6.7098	38.3372	4.1141e-06	0.00127025
TRINITY_DN319117_c0_g4_i1&579..1139@gi|823470123|ref|XP_012433913.1|	C18H17orf58	2.59419	-2.59419	2.5282	38.0001	4.37107e-06	0.0013044
TRINITY_DN312547_c0_g3_i4&107..1921@gi|823466306|ref|XP_012433644.1|	CLPX	-0.86822	0.86822	8.28915	37.9671	4.39714e-06	0.0013044
TRINITY_DN332167_c2_g1_i1&256..5733@gi|823458800|ref|XP_012428192.1|	LAMA4	1.49402	-1.49402	8.01103	37.3308	4.935e-06	0.00137727
TRINITY_DN331545_c2_g1_i8&134..2248@gi|823454552|ref|XP_012424576.1|	USP44	-1.06366	1.06366	5.40669	37.2886	4.97311e-06	0.00137727
TRINITY_DN150576_c0_g2_i1&28..921@gi|823455079|ref|XP_012424774.1|	CCND2	1.22264	-1.22264	4.67322	37.2257	5.03057e-06	0.00137727
TRINITY_DN267395_c0_g2_i5&TRINITY_DN124182_c0_g1_i1&TRINITY_DN220489_c0_g2_i2&TRINITY_DN220489_c0_g1_i1&TRINITY_DN127944_c0_g1_i1&TRINITY_DN239529_c0_g1_i1&TRINITY_DN202411_c0_g2_i1&590..6828@gi|224091208|ref|XP_002191420.1|	FREM1	1.68613	-1.68613	2.59452	40.8461	5.0721e-06	0.00137727
TRINITY_DN295912_c1_g4_i5&380..1324@gi|823456377|ref|XP_012427221.1|	LOC105759007	1.87668	-1.87668	6.61959	37.1437	5.1066e-06	0.00137727
TRINITY_DN291025_c0_g3_i1&TRINITY_DN48018_c0_g1_i1&TRINITY_DN274772_c0_g1_i1&82..1353@gi|823468252|ref|XP_012431284.1|	SEPT8	1.44378	-1.44378	4.12085	37.0563	5.189e-06	0.00137727
TRINITY_DN290352_c2_g2_i5&3039..10379@gi|371940847|ref|NP_001243163.1|	VWF	1.37362	-1.37362	8.3421	36.3726	5.88632e-06	0.00150934
TRINITY_DN275684_c0_g1_i3&TRINITY_DN324154_c3_g1_i1&TRINITY_DN193300_c0_g1_i1&TRINITY_DN332977_c1_g1_i1&52..3327@gi|823472276|ref|XP_012426174.1|	SIK2	-1.63348	1.63348	4.67194	36.331	5.93194e-06	0.00150934
TRINITY_DN326706_c1_g1_i2&1..1188@gi|823468777|ref|XP_012433312.1|	TTYH3	1.1463	-1.1463	5.68758	36.2822	5.98589e-06	0.00150934
TRINITY_DN327770_c1_g4_i4&60..1913@gi|823469659|ref|XP_012433709.1|	FNBP1	0.848285	-0.848285	6.08256	39.5848	6.39169e-06	0.00158524
TRINITY_DN318779_c1_g1_i2&175..1767@gi|823451956|ref|XP_012424896.1|	GK	-1.06982	1.06982	6.68014	35.6952	6.67994e-06	0.00163001
TRINITY_DN304743_c4_g1_i4&652..1815@gi|823455047|ref|XP_012424765.1|	PPARA	-1.05916	1.05916	8.12509	35.31	7.18305e-06	0.00172496
TRINITY_DN302138_c0_g1_i2&95..1294@gi|823457750|ref|XP_002197228.3|	FBLN7	2.23354	-2.23354	1.58822	48.7314	7.32187e-06	0.00173082
TRINITY_DN300566_c0_g1_i1&190..1059@gi|823453301|ref|XP_002187912.3|	FSTL1	2.53041	-2.53041	6.07247	34.9846	7.6406e-06	0.00177838
TRINITY_DN333423_c5_g2_i2&3..4052@gi|449483587|ref|XP_004174791.1|	LOC101233663	1.65309	-1.65309	6.58241	34.7959	7.92061e-06	0.00180717
TRINITY_DN315590_c1_g3_i4&193..2556@gi|823454652|ref|XP_012424620.1|	TMTC1	-1.14712	1.14712	7.3328	34.7416	8.00321e-06	0.00180717
TRINITY_DN319013_c0_g2_i3&854..1483@gi|823457171|ref|XP_012427525.1|	FBXO32	-1.3125	1.3125	8.0706	34.4112	8.52677e-06	0.00189089
TRINITY_DN302292_c1_g1_i1&409..1533@gi|224070277|ref|XP_002188303.1|	ALKBH5	-0.80595	0.80595	7.04961	43.5072	8.62393e-06	0.00189089
TRINITY_DN289918_c0_g9_i1&48..275@gi|224078367|ref|XP_002194288.1|	PPDPF	-1.24606	1.24606	7.3662	33.971	9.28379e-06	0.00200649
TRINITY_DN308360_c0_g1_i2&330..1781@gi|449507517|ref|XP_002193303.2|	STEAP3	-0.914557	0.914557	7.73517	33.7856	9.62448e-06	0.00202167
TRINITY_DN304262_c1_g1_i1&542..2782@gi|823452026|ref|XP_012424922.1|	PHEX	1.33975	-1.33975	6.53884	33.735	9.71975e-06	0.00202167
TRINITY_DN318019_c0_g2_i3&270..1925@gi|224057349|ref|XP_002188402.1|	PALMD	-1.20816	1.20816	7.20048	33.6817	9.82133e-06	0.00202167
TRINITY_DN327935_c0_g2_i1&TRINITY_DN327429_c1_g12_i2&TRINITY_DN327429_c1_g11_i1&738..4808@gi|224052891|ref|XP_002186755.1|	ATRNL1	-0.801567	0.801567	6.86445	38.1816	9.88855e-06	0.00202167
TRINITY_DN282019_c0_g1_i1&375..1019@gi|823466380|ref|XP_012433911.1|	ZFAND6	-0.869396	0.869396	7.04442	33.4222	1.03326e-05	0.00208429
TRINITY_DN329832_c0_g1_i2&TRINITY_DN329832_c0_g2_i1&50..3547@gi|823464417|ref|XP_012430563.1|	PTPRC	2.52054	-2.52054	4.53024	33.1757	1.08455e-05	0.00215898
TRINITY_DN332951_c0_g5_i2&349..2526@gi|823468927|ref|XP_012433370.1|	EEF2K	1.09527	-1.09527	5.40355	33.0991	1.10106e-05	0.00216337
TRINITY_DN333814_c37_g1_i1&316..2787@gi|823464569|ref|XP_002190672.3|	TGFBR3	-0.909689	0.909689	6.84384	32.9582	1.13213e-05	0.00218799
TRINITY_DN288158_c1_g2_i1&334..1383@gi|449499340|ref|XP_002188426.2|	IL13RA2	1.47113	-1.47113	6.16251	32.9121	1.14252e-05	0.00218799
TRINITY_DN323864_c1_g3_i8&128..1072@gi|823470268|ref|XP_012433980.1|	NDEL1	-1.74217	1.74217	6.19326	32.679	1.19661e-05	0.00226293
TRINITY_DN325795_c0_g3_i1&1..411@gi|823465202|ref|XP_012430944.1|	C9H3orf70	1.54864	-1.54864	3.13357	31.9584	1.38245e-05	0.0025821
TRINITY_DN301809_c6_g1_i2&TRINITY_DN305424_c4_g3_i4&550..2283@gi|823455717|ref|XP_012426959.1|	ARPP21	-0.958886	0.958886	6.01042	31.6627	1.46767e-05	0.00270785
TRINITY_DN305454_c0_g1_i1&289..2589@gi|449480813|ref|XP_002188885.2|	RINT1	-0.784157	0.784157	6.97475	36.5532	1.50489e-05	0.00274308
TRINITY_DN308440_c0_g1_i5&631..1512@gi|823461547|ref|XP_012429376.1|	TGFB3	0.907785	-0.907785	5.11154	41.4238	1.6024e-05	0.00288603
TRINITY_DN305819_c0_g3_i3&TRINITY_DN318636_c0_g3_i3&TRINITY_DN318636_c0_g3_i2&8248..17226@gi|449494842|ref|XP_004175326.1|	CHD7	-0.951236	0.951236	7.79732	31.1587	1.62658e-05	0.00289513
TRINITY_DN329639_c2_g3_i26&1..6417@gi|823465394|ref|XP_012431021.1|	DOCK10	1.88056	-1.88056	4.84742	30.9796	1.6875e-05	0.00294037
TRINITY_DN320276_c2_g1_i3&430..717@gi|224053332|ref|XP_002187278.1|	LOC100219256	1.84489	-1.84489	3.88589	30.9699	1.69087e-05	0.00294037
TRINITY_DN283682_c0_g3_i1&642..3404@gi|224044070|ref|XP_002193038.1|	CCDC80	1.64134	-1.64134	5.36528	30.6094	1.8216e-05	0.0031103
TRINITY_DN171888_c0_g1_i1&TRINITY_DN319858_c3_g30_i1&81..743@gi|449511949|ref|XP_002198197.2|	LOC100229282	2.55708	-2.55708	3.92952	30.5618	1.83967e-05	0.0031103
TRINITY_DN305746_c0_g2_i7&343..3075@gi|823456330|ref|XP_002189973.3|	LOC100225123	-1.29741	1.29741	5.39336	30.5341	1.85027e-05	0.0031103
TRINITY_DN331709_c0_g1_i7&TRINITY_DN331709_c1_g1_i2&142..3945@gi|823462461|ref|XP_012429734.1|	LOC100225780	1.34913	-1.34913	3.56728	29.7459	2.1821e-05	0.0036278
TRINITY_DN302110_c0_g3_i2&97..780@gi|823456638|ref|XP_012427327.1|	GMNN	-1.90155	1.90155	2.97601	29.6557	2.22406e-05	0.00365738
TRINITY_DN302276_c2_g1_i5&TRINITY_DN329682_c3_g3_i1&699..3821@gi|823468276|ref|XP_012431369.1|	FNIP1	-1.28316	1.28316	8.18003	29.2865	2.4053e-05	0.00390416
TRINITY_DN313597_c1_g5_i1&95..469@gi|823466760|ref|XP_012425945.1|	MAP1LC3B	-0.755801	0.755801	7.90946	39.2295	2.42574e-05	0.00390416
TRINITY_DN285151_c0_g1_i12&299..1822@gi|823469510|ref|XP_012433631.1|	INPP5J	-0.936561	0.936561	5.20929	29.1823	2.45938e-05	0.00391663
TRINITY_DN326837_c0_g1_i1&147..971@gi|449501024|ref|XP_002192390.2|	BST1	1.24633	-1.24633	3.98479	28.9343	2.59343e-05	0.00404834
TRINITY_DN321824_c5_g1_i1&416..838@gi|224070410|ref|XP_002195862.1|	MAFK	-0.817514	0.817514	7.25207	28.9304	2.5956e-05	0.00404834
TRINITY_DN300727_c0_g7_i5&TRINITY_DN300727_c0_g3_i1&TRINITY_DN316349_c0_g1_i3&82..4458@gi|823464397|ref|XP_012430554.1|	PRG4	-2.9905	2.9905	2.15208	28.8588	2.63587e-05	0.00406919
TRINITY_DN303239_c0_g4_i3&100..843@gi|449487165|ref|XP_002190883.2|	C1QB	2.16339	-2.16339	4.36533	28.6595	2.7515e-05	0.00420479
TRINITY_DN309838_c0_g6_i2&327..1211@gi|823460059|ref|XP_012428965.1|	PDLIM3	-2.85834	2.85834	5.40125	28.2706	2.99349e-05	0.00446122
TRINITY_DN326576_c0_g2_i2&159..2735@gi|449492047|ref|XP_002193595.2|	VILL	2.55786	-2.55786	2.49602	28.2547	3.00386e-05	0.00446122
TRINITY_DN301963_c0_g1_i4&272..547@gi|823466504|ref|XP_012424875.1|	COTL1	1.88864	-1.88864	4.92254	28.2487	3.00776e-05	0.00446122
TRINITY_DN302902_c1_g1_i3&246..1358@gi|449493766|ref|XP_002187270.2|	LOC100229493	-0.982154	0.982154	6.09392	28.1413	3.07906e-05	0.00450875
TRINITY_DN275618_c0_g1_i3&319..2304@gi|823462480|ref|XP_012429741.1|	PAK6	2.19028	-2.19028	1.72331	28.0978	3.10845e-05	0.00450875
TRINITY_DN324471_c4_g1_i1&955..1695@gi|449476249|ref|XP_004186284.1|	KCNJ12	-1.10041	1.10041	6.61039	28.0673	3.12921e-05	0.00450875
TRINITY_DN261783_c0_g1_i1&99..278@gi|224089422|ref|XP_002188594.1|	LOC100222722	3.48644	-3.48644	3.32001	28.0122	3.16716e-05	0.00452037
TRINITY_DN259566_c0_g1_i2&TRINITY_DN264670_c0_g1_i3&319..2190@gi|823452889|ref|XP_012425255.1|	LCP1	2.65467	-2.65467	4.85703	27.9253	3.22803e-05	0.00456419
TRINITY_DN220729_c1_g4_i1&TRINITY_DN28516_c0_g1_i1&264..896@gi|115529238|ref|NP_001070155.1|	ZFAND5	-0.972036	0.972036	5.77656	27.8719	3.26611e-05	0.00457528
TRINITY_DN224200_c0_g2_i1&TRINITY_DN244544_c0_g1_i1&TRINITY_DN326430_c0_g4_i1&2..3487@gi|224097943|ref|XP_002191073.1|	NRK	1.60165	-1.60165	4.95977	27.6757	3.41013e-05	0.0047332
TRINITY_DN315936_c0_g4_i2&143..886@gi|449503992|ref|XP_002196113.2|	LOC100225738	-0.864034	0.864034	7.5161	27.5668	3.4931e-05	0.00480428
TRINITY_DN292884_c0_g4_i1&TRINITY_DN328488_c0_g1_i2&88..2883@gi|823465216|ref|XP_012430951.1|	INPP5D	1.61303	-1.61303	3.87673	27.3322	3.67945e-05	0.00501499
TRINITY_DN268393_c0_g1_i1&168..755@gi|224052043|ref|XP_002186895.1|	CSRP3	-1.10962	1.10962	10.5971	27.2653	3.73463e-05	0.00504475
TRINITY_DN312989_c0_g4_i1&89..793@gi|224087623|ref|XP_002196339.1|	CDC34	-0.992184	0.992184	5.97046	27.2092	3.7815e-05	0.00506286
TRINITY_DN304931_c2_g9_i3&TRINITY_DN320009_c1_g14_i5&34..633@gi|224087923|ref|XP_002198794.1|	NMRK2	-1.2957	1.2957	5.23162	27.1467	3.83456e-05	0.00508887
TRINITY_DN334138_c1_g1_i4&200..604@gi|823467013|ref|XP_012426891.1|	CMTM3	1.7926	-1.7926	2.34043	27.0609	3.90871e-05	0.00514216
TRINITY_DN329978_c0_g4_i1&TRINITY_DN329978_c0_g7_i1&90..2915@gi|449480691|ref|XP_004176568.1|	ITIH5	2.14408	-2.14408	3.27696	26.9856	3.97514e-05	0.00517634
TRINITY_DN307560_c2_g2_i3&39..1511@gi|224044078|ref|XP_002189769.1|	SLC19A2	-1.16813	1.16813	7.54153	26.9543	4.00312e-05	0.00517634
TRINITY_DN323179_c1_g5_i7&TRINITY_DN323179_c1_g7_i1&TRINITY_DN323179_c1_g5_i5&TRINITY_DN236957_c0_g1_i1&TRINITY_DN302734_c1_g1_i7&TRINITY_DN163974_c0_g1_i1&1..3834@gi|823474976|ref|XP_012429814.1|	MICAL2	-0.740375	0.740375	7.00967	30.7604	4.30843e-05	0.00552392
TRINITY_DN290167_c0_g3_i4&TRINITY_DN290167_c0_g4_i1&1940..3346@gi|449502323|ref|XP_002198970.2|	DLL4	1.16368	-1.16368	4.56631	26.5178	4.4163e-05	0.0056035
TRINITY_DN310515_c0_g2_i1&22..1017@gi|449485462|ref|XP_002187975.2|	LRRC58	-0.99929	0.99929	5.86521	26.4896	4.44458e-05	0.0056035
TRINITY_DN323082_c0_g1_i5&3231..3911@gi|224052671|ref|XP_002194670.1|	UBTD1	-2.097	2.097	2.84357	26.3986	4.53714e-05	0.00563974
TRINITY_DN325606_c2_g2_i2&215..1408@gi|224051837|ref|XP_002200384.1|	SGPP1	-0.906245	0.906245	5.91939	26.3628	4.57414e-05	0.00563974
TRINITY_DN295739_c0_g2_i4&917..2176@gi|823467263|ref|XP_012427933.1|	SLC41A3	-1.17497	1.17497	7.26192	26.337	4.60103e-05	0.00563974
TRINITY_DN327851_c0_g1_i1&TRINITY_DN330184_c5_g7_i8&TRINITY_DN324056_c0_g1_i1&TRINITY_DN330184_c5_g4_i7&757..13092@gi|823462795|ref|XP_012429877.1|	ANK3	-0.863466	0.863466	8.97022	26.2989	4.641e-05	0.00563974
TRINITY_DN332314_c0_g9_i4&778..3075@gi|224073446|ref|XP_002198118.1|	ZER1	-0.967956	0.967956	6.57062	26.2576	4.68484e-05	0.00563974
TRINITY_DN325097_c0_g1_i3&84..1121@gi|224045417|ref|XP_002198046.1|	GPD1L	-0.833249	0.833249	7.03764	26.2462	4.69699e-05	0.00563974
TRINITY_DN328352_c0_g2_i4&244..3216@gi|449501315|ref|XP_002194529.2|	SORCS2	1.47067	-1.47067	3.63411	26.1677	4.78171e-05	0.00567034
TRINITY_DN305504_c0_g1_i2&2..871@gi|224043068|ref|XP_002198538.1|	EFNB2	1.18454	-1.18454	3.47789	26.4927	4.79743e-05	0.00567034
TRINITY_DN315285_c4_g1_i1&455..2473@gi|823474340|ref|XP_012433105.1|	PDE4D	-0.907646	0.907646	7.32135	26.0586	4.9023e-05	0.00574937
TRINITY_DN305209_c0_g1_i9&747..2021@gi|224093019|ref|XP_002189313.1|	LRRC17	3.90787	-3.90787	3.69039	25.886	5.09993e-05	0.00593515
TRINITY_DN296043_c0_g3_i1&58..828@gi|823466530|ref|XP_012424990.1|	LOC101234219	-2.43762	2.43762	3.94934	25.697	5.32637e-05	0.00615135
TRINITY_DN306703_c0_g8_i3&290..4618@gi|823453024|ref|XP_012425307.1|	LOC100231773	0.813748	-0.813748	5.40525	33.3745	5.39333e-05	0.0061815
TRINITY_DN311739_c0_g1_i1&TRINITY_DN322602_c0_g1_i1&398..4189@gi|823458167|ref|XP_012427928.1|	NID1	1.12063	-1.12063	7.66174	25.4517	5.63691e-05	0.00639235
TRINITY_DN323370_c0_g1_i2&93..3395@gi|449507975|ref|XP_004186248.1|	FAM129A	1.50821	-1.50821	5.00124	25.4327	5.66181e-05	0.00639235
TRINITY_DN295918_c0_g1_i1&141..1619@gi|823471159|ref|XP_012425667.1|	PLTP	1.13987	-1.13987	3.56389	30.0899	5.76731e-05	0.00646323
TRINITY_DN315626_c1_g1_i2&TRINITY_DN252500_c0_g3_i1&TRINITY_DN257016_c0_g2_i1&TRINITY_DN317197_c3_g13_i4&TRINITY_DN309715_c0_g1_i1&1..795@gi|823464869|ref|XP_012430750.1|	LOC100221280	-1.29328	1.29328	4.07976	25.2446	5.91475e-05	0.00657972
TRINITY_DN312256_c1_g4_i11&737..3292@gi|823473935|ref|XP_012432931.1|	AKAP2	1.01182	-1.01182	4.77086	24.8778	6.44428e-05	0.00711646
TRINITY_DN322874_c0_g2_i2&TRINITY_DN224739_c0_g2_i2&TRINITY_DN269532_c0_g1_i1&137..5638@gi|224068208|ref|XP_002190294.1|	DOCK2	1.7312	-1.7312	2.66844	24.8456	6.49317e-05	0.00711849
TRINITY_DN271722_c0_g1_i1&542..1162@gi|823457294|ref|XP_002187069.3|	TRIB1	-1.1041	1.1041	3.98401	24.7573	6.62943e-05	0.00721559
TRINITY_DN314590_c0_g1_i1&136..2028@gi|224048621|ref|XP_002195472.1|	GCLC	-0.729414	0.729414	6.46919	41.0315	7.00998e-05	0.00753402
TRINITY_DN330048_c1_g2_i4&222..1583@gi|823453742|ref|XP_012424260.1|	LOC105758536	2.07376	-2.07376	3.53699	24.5114	7.02577e-05	0.00753402
TRINITY_DN320917_c1_g2_i7&TRINITY_DN313754_c0_g2_i5&TRINITY_DN310411_c0_g2_i5&658..2496@gi|224051179|ref|XP_002199100.1|	PLA2G4F	2.07319	-2.07319	2.45863	24.4841	7.07139e-05	0.00753402
TRINITY_DN300362_c0_g1_i8&263..475@gi|449511703|ref|XP_004175830.1|	PLA2G2E	-1.65589	1.65589	2.33564	24.3393	7.31854e-05	0.00774282
TRINITY_DN298981_c1_g4_i2&116..1162@gi|224065970|ref|XP_002195082.1|	TWF2	-1.47502	1.47502	5.37164	24.0746	7.79555e-05	0.00817813
TRINITY_DN279728_c0_g2_i1&TRINITY_DN331895_c2_g2_i4&TRINITY_DN247414_c0_g1_i1&TRINITY_DN153577_c0_g2_i1&TRINITY_DN253835_c0_g1_i1&1..5121@gi|823463902|ref|XP_012430342.1|	KALRN	-1.03238	1.03238	4.96512	24.0384	7.86325e-05	0.00817813
TRINITY_DN330766_c0_g2_i2&301..1413@gi|823455538|ref|XP_012426887.1|	ST8SIA6	0.955327	-0.955327	7.65423	24.0231	7.89217e-05	0.00817813
TRINITY_DN241200_c0_g1_i1&138..1403@gi|823455683|ref|XP_012426948.1|	C2H7orf25	-0.730396	0.730396	7.15595	23.9015	8.12578e-05	0.00832594
TRINITY_DN227847_c0_g1_i1&TRINITY_DN325477_c0_g2_i1&TRINITY_DN289673_c1_g1_i1&1..1587@gi|823471255|ref|XP_012425709.1|	NPEPL1	1.04421	-1.04421	6.64274	23.8867	8.1548e-05	0.00832594
TRINITY_DN310580_c3_g2_i1&102..650@gi|823471294|ref|XP_004177099.2|	DBNDD2	-1.38637	1.38637	4.19233	23.8637	8.19992e-05	0.00832594
TRINITY_DN298676_c0_g1_i1&553..1605@gi|823453326|ref|XP_012425419.1|	POPDC2	-1.11347	1.11347	7.24677	23.822	8.28261e-05	0.00835384
TRINITY_DN318485_c0_g2_i3&383..4366@gi|823458107|ref|XP_012427904.1|	LTBP1	1.88428	-1.88428	4.84513	23.7569	8.41341e-05	0.00842957
TRINITY_DN322795_c0_g1_i17&371..2374@gi|224094039|ref|XP_002189724.1|	BEST3	-1.14688	1.14688	5.89213	23.7138	8.50142e-05	0.00846171
TRINITY_DN206104_c0_g1_i1&176..454@gi|224075651|ref|XP_002188017.1|	LOC100230935	4.51197	-4.51197	0.581671	23.5675	8.80735e-05	0.00870891
TRINITY_DN313677_c1_g1_i1&74..820@gi|224042633|ref|XP_002192982.1|	TSPAN7	-0.865951	0.865951	6.9706	23.4861	8.98288e-05	0.0088248
TRINITY_DN295431_c0_g1_i1&194..2176@gi|224064295|ref|XP_002192705.1|	MMP2	1.16829	-1.16829	6.72133	23.4462	9.07044e-05	0.00883054
TRINITY_DN319374_c0_g1_i4&TRINITY_DN319374_c0_g1_i3&59..2092@gi|823460407|ref|XP_012429105.1|	TBC1D14	-0.722293	0.722293	6.31177	30.5246	9.10545e-05	0.00883054
TRINITY_DN371195_c0_g1_i1&TRINITY_DN245353_c0_g3_i2&3..1676@gi|224049523|ref|XP_002196843.1|	PAPSS1	1.00588	-1.00588	3.99086	28.5274	9.23977e-05	0.00884938
TRINITY_DN332989_c1_g2_i1&948..5198@gi|449499673|ref|XP_002188545.2|	ANKRD50	0.704553	-0.704553	7.33998	35.5038	9.24187e-05	0.00884938
TRINITY_DN311719_c0_g1_i1&329..4081@gi|823464413|ref|XP_012430562.1|	CFH	1.51886	-1.51886	5.93233	23.296	9.40797e-05	0.00895177
TRINITY_DN114309_c0_g1_i1&105..722@gi|823461356|ref|XP_012429295.1|	LSP1	1.36555	-1.36555	5.3059	23.1795	9.67939e-05	0.00915247
TRINITY_DN331120_c0_g7_i2&313..1068@gi|823473144|ref|XP_012426597.1|	VAT1	0.814157	-0.814157	5.4196	23.1191	9.82335e-05	0.0092309
TRINITY_DN329859_c1_g5_i2&302..6142@gi|449481330|ref|XP_002193373.2|	DOCK4	0.846591	-0.846591	4.99489	23.0469	9.99861e-05	0.00933759
TRINITY_DN3080_c0_g1_i1&TRINITY_DN459422_c0_g1_i1&3..4121@gi|823463784|ref|XP_012430300.1|	LOC100221646	7.2609	-7.2609	-0.406387	25.542	0.000103747	0.00957385
TRINITY_DN318360_c0_g2_i1&102..713@gi|823452261|ref|XP_012425017.1|	CD99	0.998446	-0.998446	4.36226	22.8953	0.000103782	0.00957385
TRINITY_DN301512_c0_g1_i1&202..1524@gi|449484611|ref|XP_002197764.2|	KDELC2	1.69568	-1.69568	3.14667	22.8378	0.000105261	0.00961285
TRINITY_DN326076_c1_g8_i2&103..2880@gi|823464768|ref|XP_012430706.1|	DNAJC6	-0.798994	0.798994	5.65545	22.8296	0.000105475	0.00961285
TRINITY_DN292856_c0_g1_i2&TRINITY_DN304335_c0_g1_i3&427..3936@gi|823468769|ref|XP_012433308.1|	CARD11	1.62496	-1.62496	2.15783	25.7917	0.000107632	0.00971771
TRINITY_DN331826_c1_g7_i3&163..2175@gi|823470603|ref|XP_012424080.1|	SH2B2	-2.05351	2.05351	2.55607	22.7367	0.00010792	0.00971771
TRINITY_DN319538_c0_g2_i2&278..1459@gi|823461629|ref|XP_012429413.1|	ADSSL1	-0.693503	0.693503	8.26423	30.58	0.000108553	0.00971771
TRINITY_DN333211_c2_g2_i1&93..5804@gi|449474259|ref|XP_002187674.2|	PLXND1	1.27325	-1.27325	5.98534	22.6025	0.000111565	0.00982392
TRINITY_DN332018_c0_g2_i3&TRINITY_DN332018_c0_g1_i4&170..4336@gi|823463830|ref|XP_012430315.1|	PLA2R1	1.90614	-1.90614	4.21988	22.5817	0.000112141	0.00982392
TRINITY_DN280317_c0_g1_i2&1..1206@gi|823456840|ref|XP_012427407.1|	DSCC1	1.95498	-1.95498	1.68095	22.5559	0.000112862	0.00982392
TRINITY_DN326876_c0_g2_i1&435..1511@gi|224059789|ref|XP_002194240.1|	SEPT2	1.44165	-1.44165	3.89481	22.5545	0.000112902	0.00982392
TRINITY_DN331243_c2_g2_i1&TRINITY_DN331243_c2_g1_i1&1399..2955@gi|823461683|ref|XP_004174612.2|	NID2	1.80653	-1.80653	2.5544	22.5303	0.000113582	0.00982392
TRINITY_DN332461_c2_g6_i6&TRINITY_DN332461_c2_g6_i2&TRINITY_DN316049_c1_g1_i1&TRINITY_DN175398_c0_g1_i1&TRINITY_DN194303_c0_g1_i1&TRINITY_DN131893_c0_g1_i1&TRINITY_DN153555_c0_g1_i1&109..6681@gi|449504327|ref|XP_004174583.1|	STARD9	0.873364	-0.873364	4.99923	22.5284	0.000113635	0.00982392
TRINITY_DN302153_c0_g2_i6&TRINITY_DN297819_c1_g6_i1&88..735@gi|449485173|ref|XP_004176040.1|	LOC101233713	2.73592	-2.73592	1.07658	22.5025	0.000114367	0.00983105
TRINITY_DN332212_c3_g4_i2&TRINITY_DN324158_c0_g1_i1&198..3698@gi|823469076|ref|XP_012433443.1|	CLIP1	-1.11101	1.11101	6.57857	22.3932	0.000117521	0.0100451
TRINITY_DN324602_c2_g12_i1&266..592@gi|823458840|ref|XP_012428209.1|	MARCKS	1.12516	-1.12516	5.22025	22.3631	0.000118408	0.010064
TRINITY_DN316207_c0_g8_i1&TRINITY_DN228880_c0_g1_i1&156..1997@gi|823469991|ref|XP_012433853.1|	NPLOC4	-0.712151	0.712151	6.22726	22.4806	0.000120716	0.0101564
TRINITY_DN213657_c0_g1_i1&1..660@gi|823481218|ref|XP_012431778.1|	LOC100225180	4.745	-4.745	0.215977	22.2817	0.000120837	0.0101564
TRINITY_DN310008_c0_g3_i1&160..510@gi|823463061|ref|XP_012429986.1|	CXCL12	2.70963	-2.70963	2.77291	22.2227	0.000122632	0.0102174
TRINITY_DN315939_c1_g1_i1&1340..3466@gi|449507862|ref|XP_002191017.2|	TRMT1L	-0.910795	0.910795	5.23522	22.2128	0.000122937	0.0102174
TRINITY_DN327297_c1_g1_i2&343..1650@gi|823467306|ref|XP_012428106.1|	IP6K1	-0.905146	0.905146	5.63627	22.1917	0.000123589	0.0102174
TRINITY_DN311776_c0_g3_i23&233..2101@gi|224046122|ref|XP_002194416.1|	NDC80	4.65976	-4.65976	3.48024	22.1478	0.000124955	0.0102398
TRINITY_DN313109_c0_g10_i4&1..2232@gi|823463679|ref|XP_012430253.1|	PLCD4	-0.941026	0.941026	5.51159	22.1396	0.000125214	0.0102398
TRINITY_DN290036_c0_g3_i1&TRINITY_DN290036_c0_g3_i4&220..2067@gi|449514325|ref|XP_002187580.2|	PLK2	1.23265	-1.23265	5.80079	22.0736	0.000127303	0.0103547
TRINITY_DN311451_c0_g1_i1&495..1382@gi|224063739|ref|XP_002194581.1|	LOC105758462	1.64997	-1.64997	2.64714	21.8954	0.000133144	0.0107718
TRINITY_DN307481_c0_g2_i1&TRINITY_DN288536_c0_g2_i1&TRINITY_DN328031_c0_g1_i1&699..4679@gi|823455910|ref|XP_012427032.1|	HDAC9	1.19138	-1.19138	8.31614	21.8227	0.000135614	0.0109133
TRINITY_DN320293_c0_g1_i2&294..2375@gi|224048002|ref|XP_002196085.1|	TAGAP	1.64912	-1.64912	2.6492	21.7586	0.000137828	0.0109786
TRINITY_DN291837_c0_g1_i1&TRINITY_DN306798_c0_g3_i2&TRINITY_DN306798_c0_g3_i9&TRINITY_DN306798_c0_g3_i10&176..3634@gi|823459757|ref|XP_012428856.1|	FNIP2	-1.78311	1.78311	7.00531	21.7573	0.000137876	0.0109786
TRINITY_DN105875_c0_g1_i1&TRINITY_DN106651_c0_g1_i1&25..1173@gi|449483489|ref|XP_004174783.1|	LOC100221842	2.74558	-2.74558	0.838533	21.7176	0.000139269	0.0110314
TRINITY_DN228166_c0_g1_i2&132..2294@gi|224050992|ref|XP_002199669.1|	PAMR1	3.35484	-3.35484	1.65809	21.6572	0.000141416	0.0110778
TRINITY_DN295430_c0_g1_i1&91..1407@gi|224093013|ref|XP_002188021.1|	FGL2	1.28472	-1.28472	4.68084	21.6545	0.000141516	0.0110778
TRINITY_DN304409_c0_g1_i1&338..1465@gi|449486067|ref|XP_004175191.1|	KCNJ15	1.79193	-1.79193	1.71015	22.8616	0.000142194	0.0110778
TRINITY_DN330949_c2_g1_i1&TRINITY_DN330949_c2_g2_i2&TRINITY_DN319624_c1_g2_i5&67..3234@gi|224070303|ref|XP_002188725.1|	MPRIP	-0.806283	0.806283	5.12764	21.5912	0.00014381	0.0110778
TRINITY_DN106800_c0_g1_i1&TRINITY_DN60600_c0_g1_i1&188..1264@gi|224043042|ref|XP_002198239.1|	P2RY8	3.75967	-3.75967	-0.100078	21.572	0.000144514	0.0110778
TRINITY_DN276987_c0_g1_i1&116..844@gi|823475507|ref|XP_012425923.1|	C1QA	2.29373	-2.29373	3.9008	21.5612	0.00014491	0.0110778
TRINITY_DN330543_c0_g3_i4&155..5683@gi|823466046|ref|XP_012426980.1|	MYO5A	1.25639	-1.25639	4.72126	21.5429	0.000145587	0.0110778
TRINITY_DN315871_c0_g3_i4&244..1107@gi|823466411|ref|XP_012434032.1|	AQP9	-1.63077	1.63077	4.88666	21.5395	0.000145713	0.0110778
TRINITY_DN320861_c0_g2_i1&264..734@gi|350536427|ref|NP_001232713.1|	BRI3BP	0.716746	-0.716746	5.97891	27.0376	0.000149186	0.0112852
TRINITY_DN327892_c0_g29_i1&58..1266@gi|224044179|ref|XP_002190418.1|	SERPINH1	1.0685	-1.0685	6.79268	21.4195	0.00015024	0.0113083
TRINITY_DN311045_c0_g3_i1&291..1088@gi|823472130|ref|XP_002192845.3|	MTFR1L	-0.970506	0.970506	6.21597	21.3976	0.000151083	0.0113155
TRINITY_DN288114_c2_g1_i2&142..606@gi|350536281|ref|NP_001232238.1|	GADD45B	-1.3745	1.3745	4.49938	21.3628	0.000152431	0.0113603
TRINITY_DN298318_c0_g1_i1&145..453@gi|224097374|ref|XP_002187246.1|	SH3BGRL	1.00143	-1.00143	4.58782	21.3191	0.000154147	0.011388
TRINITY_DN322835_c2_g1_i2&120..1178@gi|449483230|ref|XP_004174769.1|	ADPRHL1	0.990792	-0.990792	5.799	21.315	0.000154309	0.011388
TRINITY_DN327577_c1_g6_i4&TRINITY_DN320987_c1_g1_i1&TRINITY_DN138060_c0_g1_i1&TRINITY_DN321442_c0_g3_i5&TRINITY_DN315866_c0_g1_i2&TRINITY_DN300476_c0_g1_i2&TRINITY_DN310858_c0_g2_i2&TRINITY_DN331039_c0_g1_i1&844..4551@gi|224062731|ref|XP_002199843.1|	IGF1R	-1.02155	1.02155	5.51236	21.26	0.0001565	0.0114895
TRINITY_DN332922_c1_g2_i2&TRINITY_DN332922_c1_g3_i1&366..3470@gi|224066483|ref|XP_002193084.1|	FRMD4B	1.18393	-1.18393	3.36447	21.2425	0.000157203	0.0114895
TRINITY_DN310904_c0_g1_i1&110..1318@gi|823473149|ref|XP_012426599.1|	CNP	1.84842	-1.84842	1.96121	21.1394	0.000161422	0.011667
TRINITY_DN511749_c0_g1_i1&TRINITY_DN327120_c1_g7_i5&TRINITY_DN327120_c1_g4_i4&47..5860@gi|449477033|ref|XP_002199516.2|	CIT	2.46439	-2.46439	5.42755	21.1309	0.000161776	0.011667
TRINITY_DN309667_c0_g2_i1&76..387@gi|823456461|ref|XP_012427254.1|	DAP	1.37768	-1.37768	4.12454	21.0834	0.000163765	0.011667
TRINITY_DN302282_c0_g2_i1&189..1340@gi|823467398|ref|XP_012428390.1|	TPRA1	-0.827094	0.827094	6.49979	21.082	0.000163824	0.011667
TRINITY_DN253676_c0_g2_i1&212..1093@gi|823461567|ref|XP_012429386.1|	KCNK13	2.4173	-2.4173	0.735799	25.2274	0.000163876	0.011667
TRINITY_DN199085_c0_g1_i1&159..389@gi|224050172|ref|XP_002197551.1|	LOC100229516	1.60007	-1.60007	5.56364	21.0556	0.00016494	0.011667
TRINITY_DN302430_c0_g1_i2&30..1076@gi|449488473|ref|XP_002191251.2|	GPD1	-2.55979	2.55979	3.17468	21.029	0.000166077	0.011667
TRINITY_DN320214_c1_g2_i4&456..1610@gi|823458001|ref|XP_012427860.1|	VEGFA	-0.837792	0.837792	6.90115	21.0246	0.000166265	0.011667
TRINITY_DN332985_c1_g1_i1&TRINITY_DN332985_c2_g8_i1&TRINITY_DN315766_c1_g8_i2&TRINITY_DN315766_c1_g5_i1&TRINITY_DN306201_c1_g3_i1&TRINITY_DN310357_c0_g3_i1&TRINITY_DN308569_c0_g8_i1&TRINITY_DN322655_c0_g5_i1&569..7324@gi|823470857|ref|XP_012424180.1|	ACACA	-1.35095	1.35095	6.93395	21.0027	0.000167209	0.011667
TRINITY_DN323877_c2_g1_i5&457..1050@gi|823452124|ref|XP_012424959.1|	RAB9A	-0.800692	0.800692	5.67479	20.9948	0.00016755	0.011667
TRINITY_DN313376_c3_g4_i8&407..1576@gi|224046993|ref|XP_002199816.1|	MEIS1	-0.951872	0.951872	4.56507	20.9817	0.000168115	0.011667
TRINITY_DN257424_c0_g2_i1&121..1239@gi|224058918|ref|XP_002196326.1|	GLUL	-0.805886	0.805886	8.38758	20.9297	0.000170392	0.0117312
TRINITY_DN242118_c1_g1_i1&99..791@gi|823461343|ref|XP_012429288.1|	TMEM86A	-1.44651	1.44651	5.69344	20.9252	0.00017059	0.0117312
TRINITY_DN330297_c2_g6_i1&TRINITY_DN330297_c2_g2_i6&1150..4737@gi|224052803|ref|XP_002194174.1|	RBM20	-0.978048	0.978048	8.2596	20.8787	0.000172653	0.0118193
TRINITY_DN67553_c0_g1_i1&TRINITY_DN310570_c0_g1_i1&1..1869@gi|823467895|ref|XP_004175891.2|	LOC101233188	2.18422	-2.18422	2.64587	20.8335	0.000174688	0.0119048
TRINITY_DN307738_c0_g1_i3&TRINITY_DN323273_c3_g2_i1&280..1578@gi|224043501|ref|XP_002199560.1|	FBXL3	-0.998508	0.998508	6.14737	20.8142	0.000175564	0.0119108
TRINITY_DN300058_c0_g2_i1&TRINITY_DN300058_c0_g1_i1&TRINITY_DN300058_c0_g2_i2&244..1344@gi|449472754|ref|XP_002189311.2|	PLA2G15	-0.981813	0.981813	6.11365	20.754	0.000178327	0.0120442
TRINITY_DN297784_c0_g3_i6&TRINITY_DN307056_c0_g1_i1&90..2120@gi|224047443|ref|XP_002199263.1|	FERMT1	2.27003	-2.27003	2.84763	20.736	0.000179165	0.0120471
TRINITY_DN309659_c0_g2_i1&158..700@gi|224047148|ref|XP_002191822.1|	ATF3	-1.51185	1.51185	4.39373	20.6694	0.000182297	0.0122034
TRINITY_DN294580_c1_g1_i3&272..2365@gi|823461677|ref|XP_012429433.1|	FERMT2	-0.748128	0.748128	6.94713	20.5779	0.000186692	0.0123421
TRINITY_DN275685_c0_g1_i1&TRINITY_DN213774_c0_g1_i1&1..1050@gi|449497263|ref|XP_002191757.2|	IRF2BP2	-0.803019	0.803019	4.91861	21.0237	0.000186749	0.0123421
TRINITY_DN241256_c1_g1_i1&622..1878@gi|823472073|ref|XP_012426094.1|	TCEA3	-0.673004	0.673004	7.31209	24.4697	0.000186816	0.0123421
TRINITY_DN325937_c1_g3_i6&TRINITY_DN319616_c0_g1_i2&TRINITY_DN319616_c0_g1_i5&4..7563@gi|823467334|ref|XP_012428166.1|	LOC100230709	1.29146	-1.29146	6.05476	20.5132	0.000189875	0.0123958
TRINITY_DN256561_c0_g1_i1&257..1399@gi|224048225|ref|XP_002189415.1|	GJA1	0.870731	-0.870731	4.97791	20.5093	0.000190069	0.0123958
TRINITY_DN287225_c1_g2_i1&338..2629@gi|224044695|ref|XP_002193566.1|	PFKP	-0.754569	0.754569	9.6979	20.4983	0.000190618	0.0123958
TRINITY_DN262664_c0_g1_i2&TRINITY_DN332985_c2_g4_i2&1..6075@gi|823469149|ref|XP_004176623.2|	ACACB	-1.54286	1.54286	6.68533	20.4925	0.000190906	0.0123958
TRINITY_DN243106_c0_g1_i1&TRINITY_DN243106_c1_g1_i1&TRINITY_DN313688_c2_g4_i1&TRINITY_DN163113_c0_g2_i1&27..2000@gi|823470391|ref|XP_004176399.2|	LOC101233957	1.87843	-1.87843	2.49694	20.4491	0.000193086	0.0124466
TRINITY_DN301457_c1_g1_i6&184..2619@gi|449485956|ref|XP_002186903.2|	NCAM2	1.81187	-1.81187	2.13455	20.4442	0.000193334	0.0124466
TRINITY_DN319840_c2_g5_i1&444..1130@gi|224045981|ref|XP_002194166.1|	C2H6orf62	-0.829724	0.829724	6.62225	20.4132	0.000194911	0.0124949
TRINITY_DN284788_c0_g5_i3&355..921@gi|823462286|ref|XP_012429664.1|	TP53I11	1.91212	-1.91212	5.17686	20.3938	0.000195902	0.0125055
TRINITY_DN284987_c0_g3_i1&45..335@gi|224076234|ref|XP_002193593.1|	CCL13	1.34599	-1.34599	5.58661	20.3579	0.000197759	0.0125206
TRINITY_DN322023_c2_g5_i4&181..1953@gi|224044181|ref|XP_002190451.1|	GDPD5	-0.913708	0.913708	7.09071	20.3572	0.000197794	0.0125206
TRINITY_DN331439_c1_g1_i1&221..1693@gi|224052500|ref|XP_002194907.1|	ANTXRL	1.38023	-1.38023	5.56198	20.2828	0.000201697	0.0126911
TRINITY_DN251669_c0_g3_i1&TRINITY_DN223330_c0_g2_i3&TRINITY_DN202764_c0_g1_i1&TRINITY_DN289168_c0_g3_i1&TRINITY_DN289168_c0_g1_i1&171..2582@gi|449474889|ref|XP_004175917.1|	ADAM19	2.84576	-2.84576	1.71655	20.2648	0.000202653	0.0126911
TRINITY_DN234829_c0_g1_i1&90..374@gi|823472568|ref|XP_012426305.1|	LOC100220151	1.64829	-1.64829	4.15743	20.2583	0.000203004	0.0126911
TRINITY_DN328827_c0_g3_i4&TRINITY_DN328827_c0_g8_i1&1517..8797@gi|224091565|ref|XP_002189202.1|	FBN2	0.931722	-0.931722	7.52936	20.2206	0.000205025	0.0127647
TRINITY_DN302265_c0_g1_i13&415..1527@gi|224043564|ref|XP_002199932.1|	PDGFD	1.09807	-1.09807	4.10036	20.1318	0.000209884	0.0130137
TRINITY_DN259081_c0_g1_i1&TRINITY_DN238415_c0_g1_i1&801..2732@gi|823454963|ref|XP_012424733.1|	FBLN1	1.12323	-1.12323	4.08623	20.1137	0.000210889	0.0130226
TRINITY_DN330683_c4_g2_i2&2..1315@gi|823454832|ref|XP_012424683.1|	TMEM184B	-0.796344	0.796344	7.23627	19.9917	0.000217811	0.0133465
TRINITY_DN316228_c0_g2_i2&72..1610@gi|823456860|ref|XP_012427413.1|	LYN	1.84695	-1.84695	3.42716	19.9868	0.000218092	0.0133465
TRINITY_DN60977_c0_g2_i1&112..360@gi|823475692|ref|XP_012426480.1|	LOC105758896	5.53302	-5.53302	-1.45043	22.0392	0.000219142	0.0133465
TRINITY_DN319270_c1_g1_i1&TRINITY_DN296446_c0_g1_i1&TRINITY_DN319270_c1_g1_i2&198..1706@gi|224045676|ref|XP_002188250.1|	RANBP9	-0.704567	0.704567	5.88997	28.936	0.000219662	0.0133465
TRINITY_DN322791_c0_g4_i2&TRINITY_DN251289_c0_g1_i1&559..2331@gi|449484946|ref|XP_002196370.2|	PTPN6	1.36561	-1.36561	3.73133	19.9387	0.000220893	0.0133676
TRINITY_DN290381_c0_g1_i2&225..1394@gi|224066672|ref|XP_002188302.1|	OXTR	2.45054	-2.45054	0.587409	25.9272	0.000223783	0.0134062
TRINITY_DN323753_c0_g1_i1&TRINITY_DN323753_c0_g1_i13&TRINITY_DN308970_c0_g2_i4&77..2836@gi|823461178|ref|XP_012429211.1|	PPFIBP2	1.54151	-1.54151	2.24369	19.8834	0.000224161	0.0134062
TRINITY_DN279750_c0_g1_i4&TRINITY_DN201991_c0_g1_i1&73..1089@gi|823465087|ref|XP_012430892.1|	LOC100231148	1.56743	-1.56743	3.76652	19.8829	0.00022419	0.0134062
TRINITY_DN328602_c2_g4_i1&264..3911@gi|823473383|ref|XP_012426701.1|	AP3D1	-0.707176	0.707176	6.25398	19.8507	0.000226114	0.013468
TRINITY_DN314713_c1_g1_i1&261..752@gi|224079816|ref|XP_002193825.1|	TMEM52	-0.793077	0.793077	4.91007	22.1485	0.000235057	0.0139458
TRINITY_DN288931_c0_g1_i1&147..1127@gi|224056102|ref|XP_002198314.1|	CXCR4	3.22188	-3.22188	2.80592	19.6567	0.000238123	0.0140725
TRINITY_DN329335_c2_g2_i16&276..4568@gi|449498031|ref|XP_002195491.2|	PXDN	1.84452	-1.84452	5.5326	19.6307	0.000239781	0.0140883
TRINITY_DN306296_c0_g2_i3&78..1373@gi|823462900|ref|XP_012429918.1|	PLAU	2.39	-2.39	1.79564	19.6234	0.000240253	0.0140883
TRINITY_DN312443_c2_g5_i2&200..1498@gi|823452946|ref|XP_012425276.1|	SESN3	0.709899	-0.709899	5.74715	20.1992	0.000246149	0.0143691
TRINITY_DN332212_c3_g4_i3&TRINITY_DN310534_c0_g1_i5&TRINITY_DN314546_c0_g3_i3&TRINITY_DN147118_c0_g1_i1&TRINITY_DN332212_c3_g2_i1&198..4316@gi|823469084|ref|XP_012433447.1|	CLIP1	-0.781793	0.781793	6.78789	19.521	0.00024694	0.0143691
TRINITY_DN326653_c5_g5_i2&TRINITY_DN316365_c0_g1_i4&TRINITY_DN316365_c0_g2_i1&65..3874@gi|823467344|ref|XP_012428216.1|	RAD54L2	-0.901068	0.901068	5.06143	19.3967	0.000255325	0.0148
TRINITY_DN325625_c0_g1_i1&507..638@gi|350534594|ref|NP_001232157.1|	TMSB4X	1.62836	-1.62836	7.52481	19.326	0.000260239	0.014957
TRINITY_DN294582_c4_g1_i2&54..1610@gi|449491494|ref|XP_004174406.1|	RANBP3	0.806287	-0.806287	5.08539	19.3234	0.00026042	0.014957
TRINITY_DN323927_c0_g1_i3&61..987@gi|224048271|ref|XP_002191327.1|	FAM26E	1.21317	-1.21317	2.9406	23.0165	0.000260999	0.014957
TRINITY_DN332190_c2_g8_i2&TRINITY_DN332190_c2_g10_i1&1..3168@gi|823459440|ref|XP_012428723.1|	USP53	-0.805001	0.805001	6.06879	19.1807	0.00027066	0.0154522
TRINITY_DN321913_c0_g1_i1&342..1808@gi|449508863|ref|XP_002193715.2|	PODN	0.856032	-0.856032	6.57138	19.1242	0.000274838	0.0155703
TRINITY_DN122715_c0_g1_i1&118..1080@gi|449483493|ref|XP_004174784.1|	GPR18	3.52767	-3.52767	0.21481	19.1114	0.000275793	0.0155703
TRINITY_DN310994_c3_g3_i1&339..1616@gi|823474827|ref|XP_012428408.1|	HADHB	-0.867026	0.867026	11.1701	19.1111	0.000275817	0.0155703
TRINITY_DN329523_c0_g5_i1&TRINITY_DN291175_c0_g1_i2&179..4903@gi|449478052|ref|XP_002193651.2|	PAPPA	-1.38141	1.38141	2.44296	24.4914	0.000277827	0.0156254
TRINITY_DN302120_c0_g3_i1&241..1665@gi|823469335|ref|XP_012433552.1|	SERPIND1	0.695855	-0.695855	5.84367	20.4009	0.000285652	0.0160061
TRINITY_DN316298_c0_g4_i2&45..416@gi|224076516|ref|XP_002198685.1|	TAX1BP3	-0.976857	0.976857	8.2504	18.9477	0.000288353	0.0160756
TRINITY_DN317351_c1_g1_i2&55..891@gi|350536485|ref|NP_001232716.1|	FSCN1	2.04622	-2.04622	2.39674	18.9392	0.000289019	0.0160756
TRINITY_DN273383_c3_g1_i1&TRINITY_DN322503_c4_g2_i3&196..4467@gi|823454546|ref|XP_012424574.1|	FGD6	-0.655986	0.655986	9.92524	21.1528	0.000290474	0.0160974
TRINITY_DN333964_c1_g1_i1&TRINITY_DN330569_c1_g6_i1&292..1158@gi|224098101|ref|XP_002197719.1|	TMEM164	1.06528	-1.06528	4.69042	18.898	0.000292286	0.0161387
TRINITY_DN323932_c0_g4_i1&TRINITY_DN328979_c2_g3_i2&TRINITY_DN311033_c0_g2_i2&TRINITY_DN274751_c0_g1_i3&TRINITY_DN332212_c3_g3_i1&2..3496@gi|823469080|ref|XP_012433445.1|	CLIP1	-1.41224	1.41224	2.42956	18.8171	0.000298814	0.0163864
TRINITY_DN325472_c5_g3_i1&TRINITY_DN319953_c1_g2_i1&169..2169@gi|224042798|ref|XP_002186604.1|	MID1	1.11106	-1.11106	3.75791	18.8156	0.000298939	0.0163864
TRINITY_DN327212_c0_g29_i1&106..441@gi|224066668|ref|XP_002188271.1|	CAV3	1.18925	-1.18925	4.51311	18.7597	0.000303553	0.0165373
TRINITY_DN204142_c0_g1_i1&85..426@gi|823459528|ref|XP_012428757.1|	LOC105759190	0.982163	-0.982163	4.29111	18.7557	0.000303879	0.0165373
TRINITY_DN226469_c0_g1_i1&79..762@gi|224090119|ref|XP_002188510.1|	LOC100226213	1.27331	-1.27331	4.53039	18.7288	0.000306128	0.0166
TRINITY_DN275311_c0_g2_i2&218..754@gi|300795215|ref|NP_001180191.1|	IL34	1.01462	-1.01462	3.62496	22.0235	0.000308381	0.0166625
TRINITY_DN309425_c0_g1_i2&129..1049@gi|449485723|ref|XP_002192648.2|	SAMSN1	1.82514	-1.82514	1.96028	18.67	0.000311111	0.0167433
TRINITY_DN493539_c0_g1_i1&TRINITY_DN65162_c0_g1_i1&TRINITY_DN49394_c0_g1_i1&TRINITY_DN367761_c0_g1_i1&TRINITY_DN266580_c0_g2_i2&TRINITY_DN266580_c0_g3_i1&TRINITY_DN234507_c0_g1_i1&6..3368@gi|823468146|ref|XP_012430850.1|	ATP10B	3.99852	-3.99852	1.0744	18.6586	0.00031209	0.0167433
TRINITY_DN321197_c0_g6_i22&TRINITY_DN321197_c0_g6_i21&81..2096@gi|449505306|ref|XP_004174857.1|	ALOX5	0.976535	-0.976535	4.1303	18.627	0.000314809	0.0168295
TRINITY_DN305051_c1_g1_i1&83..1819@gi|823468729|ref|XP_012433289.1|	FLCN	-0.707509	0.707509	5.58727	20.1241	0.000316936	0.0168835
TRINITY_DN302213_c2_g1_i3&145..1194@gi|224049405|ref|XP_002191126.1|	TECRL	-0.650808	0.650808	9.8434	24.5927	0.00032167	0.0170165
TRINITY_DN286048_c0_g1_i1&TRINITY_DN331342_c0_g1_i7&TRINITY_DN331342_c0_g1_i11&114..3107@gi|449471824|ref|XP_004174204.1|	ITGA11	1.46361	-1.46361	3.11723	18.5485	0.000321682	0.0170165
TRINITY_DN325852_c1_g1_i1&TRINITY_DN305225_c0_g4_i1&222..1688@gi|823472282|ref|XP_012426177.1|	HINFP	-0.979903	0.979903	3.74898	22.4222	0.000324672	0.0170621
TRINITY_DN71275_c0_g1_i1&TRINITY_DN305796_c1_g2_i2&36..2036@gi|449507715|ref|XP_002194153.2|	UBXN4	-0.643528	0.643528	7.77879	28.2737	0.000325294	0.0170621
TRINITY_DN290314_c0_g1_i6&105..3209@gi|823459724|ref|XP_012428841.1|	MFHAS1	-0.950221	0.950221	4.86795	18.501	0.000325927	0.0170621
TRINITY_DN319494_c0_g3_i1&101..1639@gi|224096370|ref|XP_002197523.1|	CECR1	1.01905	-1.01905	3.55319	18.4855	0.000327322	0.0170761
TRINITY_DN250265_c0_g1_i1&281..700@gi|823466715|ref|XP_012425753.1|	AGRP	2.69992	-2.69992	0.491365	18.4723	0.000328518	0.0170796
TRINITY_DN325312_c0_g1_i4&97..1959@gi|449485618|ref|XP_002187758.2|	SLCO2B1	1.09947	-1.09947	4.47282	18.3853	0.000336514	0.0174172
TRINITY_DN322657_c0_g3_i1&128..3112@gi|449507172|ref|XP_004176807.1|	ITGA4	2.43488	-2.43488	3.04349	18.3767	0.000337315	0.0174172
TRINITY_DN315711_c0_g1_i3&430..5010@gi|823455439|ref|XP_012426845.1|	LOC100232012	-0.641662	0.641662	8.19947	20.2668	0.000339959	0.017494
TRINITY_DN324586_c2_g1_i6&566..4069@gi|823457478|ref|XP_012427652.1|	EHBP1	1.12216	-1.12216	3.82049	18.3255	0.000342137	0.0175464
TRINITY_DN317295_c0_g1_i1&389..1654@gi|449495105|ref|XP_002199352.2|	SNTB1	0.903753	-0.903753	4.35119	18.2815	0.000346343	0.0176498
TRINITY_DN321718_c3_g2_i22&335..1996@gi|224093581|ref|XP_002193088.1|	ST7	-0.833599	0.833599	4.84041	18.2606	0.000348353	0.0176498
TRINITY_DN151179_c0_g1_i1&TRINITY_DN147962_c0_g1_i1&TRINITY_DN124980_c0_g1_i1&TRINITY_DN43224_c0_g1_i1&TRINITY_DN447175_c0_g1_i1&TRINITY_DN150557_c0_g2_i1&TRINITY_DN61965_c0_g1_i1&TRINITY_DN506456_c0_g1_i1&26..5293@gi|823473019|ref|XP_012426550.1|	TOP2A	1.45216	-1.45216	2.55831	18.2513	0.000349255	0.0176498
TRINITY_DN326206_c3_g11_i1&1..510@gi|823469111|ref|XP_002190932.3|	PPTC7	-0.757489	0.757489	5.92638	18.2484	0.000349541	0.0176498
TRINITY_DN325721_c1_g1_i3&380..2254@gi|823471325|ref|XP_012425726.1|	ARHGAP40	2.18986	-2.18986	1.83295	18.2438	0.000349986	0.0176498
TRINITY_DN306837_c0_g9_i1&262..831@gi|823464658|ref|XP_012430660.1|	EPHX4	-1.52716	1.52716	3.4025	18.1909	0.00035517	0.0178517
TRINITY_DN298623_c0_g3_i1&92..1108@gi|449472301|ref|XP_004175230.1|	CSNK2A2	-0.779723	0.779723	4.83274	27.1865	0.000361108	0.0180878
TRINITY_DN325157_c1_g1_i3&38..946@gi|823465926|ref|XP_012424679.1|	RCN2	1.12113	-1.12113	3.14028	18.427	0.000362777	0.0180878
TRINITY_DN322853_c0_g3_i2&6762..8924@gi|224062459|ref|XP_002198133.1|	MAPK6	-0.647219	0.647219	10.3896	39.8324	0.000364529	0.0180878
TRINITY_DN322993_c4_g5_i1&TRINITY_DN322993_c4_g9_i1&587..7186@gi|823462210|ref|XP_012429637.1|	AKAP6	0.638969	-0.638969	8.38715	20.3622	0.000365561	0.0180878
TRINITY_DN268283_c1_g1_i1&TRINITY_DN268283_c0_g1_i1&1..702@gi|224097772|ref|XP_002188675.1|	GPR174	2.76617	-2.76617	0.204542	24.6563	0.000365845	0.0180878
TRINITY_DN446451_c10_g1_i1&166..627@gi|224095319|ref|XP_002199416.1|	MB	-0.65534	0.65534	13.5344	20.2644	0.000382645	0.018822
TRINITY_DN308945_c6_g2_i1&TRINITY_DN310728_c0_g1_i1&TRINITY_DN161800_c0_g2_i1&3..281@gi|449497238|ref|XP_002191212.2|	EGLN1	-0.989452	0.989452	4.00884	17.9192	0.000383182	0.018822
TRINITY_DN300868_c0_g1_i1&596..997@gi|823471794|ref|XP_012425935.1|	LOC105758767	1.95731	-1.95731	3.17753	17.9073	0.000384464	0.0188238
TRINITY_DN247168_c0_g1_i3&380..1630@gi|823453312|ref|XP_012425414.1|	IGSF11	1.47578	-1.47578	3.36379	17.8695	0.000388565	0.018939
TRINITY_DN329441_c0_g1_i1&566..3028@gi|823463174|ref|XP_012430036.1|	DCLRE1A	1.0091	-1.0091	3.57349	34.7958	0.000389321	0.018939
TRINITY_DN325783_c0_g10_i1&2..325@gi|823475230|ref|XP_012424338.1|	LOC100231785	6.78848	-6.78848	-0.62316	19.5168	0.000393103	0.0190617
TRINITY_DN320382_c0_g1_i3&1..1056@gi|224047092|ref|XP_002189295.1|	DUSP10	-0.704694	0.704694	5.49886	20.1211	0.000398243	0.0191522
TRINITY_DN317190_c1_g1_i2&140..982@gi|449498512|ref|XP_002191091.2|	FHL1	1.15507	-1.15507	5.67256	17.7814	0.000398307	0.0191522
TRINITY_DN299713_c0_g1_i2&425..2800@gi|449500141|ref|XP_002198506.2|	LOC100219691	1.29636	-1.29636	3.60979	17.7773	0.000398768	0.0191522
TRINITY_DN321327_c0_g1_i4&1529..2092@gi|224062655|ref|XP_002197502.1|	PEX11A	-0.979834	0.979834	5.1808	17.7614	0.000400562	0.0191775
TRINITY_DN302112_c1_g4_i4&217..1377@gi|224046669|ref|XP_002199327.1|	DEPTOR	0.728227	-0.728227	5.95094	17.7179	0.000405506	0.0192559
TRINITY_DN329164_c1_g1_i1&TRINITY_DN331834_c2_g8_i1&467..6631@gi|823461572|ref|XP_012429387.1|	CCDC88C	0.738022	-0.738022	6.96637	17.7047	0.000407017	0.0192559
TRINITY_DN331662_c2_g2_i1&TRINITY_DN331662_c2_g8_i2&TRINITY_DN331662_c2_g1_i1&396..4784@gi|224073969|ref|XP_002192840.1|	GAPVD1	-0.632565	0.632565	7.81935	21.4906	0.0004079	0.0192559
TRINITY_DN320002_c0_g5_i1&TRINITY_DN451668_c0_g1_i1&TRINITY_DN328610_c2_g1_i2&2611..3894@gi|823475900|ref|XP_012432736.1|	LOC105760786	1.86627	-1.86627	4.35191	17.6865	0.000409107	0.0192559
TRINITY_DN321662_c0_g1_i1&212..2677@gi|449497177|ref|XP_002189614.2|	DACT2	1.39008	-1.39008	2.7941	17.6762	0.000410302	0.0192559
TRINITY_DN326621_c2_g5_i10&282..2051@gi|823474088|ref|XP_002189139.2|	KIAA1328	-0.981002	0.981002	3.96172	17.6486	0.000413519	0.0192559
TRINITY_DN322465_c0_g3_i2&646..5022@gi|823468587|ref|XP_012432825.1|	GRIN2A	-2.02835	2.02835	4.9194	17.6478	0.00041361	0.0192559
TRINITY_DN302992_c0_g1_i1&5014..5121@gi|449513557|ref|XP_002200132.2|	LOC100226687	1.71663	-1.71663	2.97138	17.6373	0.000414833	0.0192559
TRINITY_DN322987_c3_g4_i4&TRINITY_DN332320_c0_g3_i3&75..2495@gi|823458916|ref|XP_012428243.1|	COL19A1	1.20537	-1.20537	5.63446	17.637	0.000414869	0.0192559
TRINITY_DN316585_c0_g2_i8&78..2306@gi|823462457|ref|XP_012429731.1|	CTAGE5	-0.674856	0.674856	5.86968	21.2336	0.000414926	0.0192559
TRINITY_DN225627_c0_g1_i1&148..432@gi|224044088|ref|XP_002190097.1|	LOC100227529	3.34826	-3.34826	1.16686	17.6241	0.000416388	0.0192646
TRINITY_DN314447_c0_g1_i6&143..1468@gi|224047322|ref|XP_002195514.1|	ENTPD6	-0.656716	0.656716	6.88827	17.6092	0.000418144	0.0192869
TRINITY_DN319136_c2_g3_i1&1143..1859@gi|224043795|ref|XP_002194304.1|	TSPAN9	0.916383	-0.916383	4.82348	17.5596	0.000424061	0.0194763
TRINITY_DN301856_c0_g3_i1&1382..2467@gi|224057626|ref|XP_002187306.1|	DNASE2B	0.92373	-0.92373	3.89632	22.9731	0.000424826	0.0194763
TRINITY_DN227041_c0_g1_i1&TRINITY_DN306973_c4_g6_i1&246..1967@gi|224095079|ref|XP_002197657.1|	RANGAP1	0.663917	-0.663917	6.28302	17.521	0.000428732	0.0195635
TRINITY_DN319170_c4_g2_i7&TRINITY_DN308897_c0_g1_i1&TRINITY_DN319170_c4_g2_i4&TRINITY_DN31776_c0_g2_i1&TRINITY_DN327985_c0_g3_i7&342..3884@gi|823467474|ref|XP_012428670.1|	PTPRG	0.664325	-0.664325	6.00707	21.1848	0.000429313	0.0195635
TRINITY_DN306880_c3_g8_i1&6..611@gi|823475951|ref|XP_012431787.1|	LOC100224312	-1.1442	1.1442	4.91665	17.4446	0.000438135	0.0199056
TRINITY_DN290593_c0_g1_i1&122..853@gi|449487244|ref|XP_002190910.2|	C1QC	1.74421	-1.74421	4.07371	17.3786	0.00044644	0.0202221
TRINITY_DN302134_c0_g1_i2&29..664@gi|224055237|ref|XP_002199832.1|	LOC100232284	2.80074	-2.80074	2.40621	17.3054	0.000455844	0.0205865
TRINITY_DN317509_c1_g1_i1&108..272@gi|823475039|ref|XP_012430542.1|	NEUROD2	-1.37409	1.37409	7.2622	17.2586	0.000461989	0.0207443
TRINITY_DN294052_c0_g1_i2&201..1274@gi|449514726|ref|XP_002188441.2|	KLF4	-1.06294	1.06294	3.25593	19.0724	0.000462082	0.0207443
TRINITY_DN291705_c0_g4_i3&TRINITY_DN291705_c0_g2_i3&136..1821@gi|823463110|ref|XP_012430010.1|	HPSE2	2.22823	-2.22823	2.19387	17.2459	0.000463663	0.0207537
TRINITY_DN313597_c1_g4_i1&91..372@gi|350537247|ref|NP_001232518.1|	MAP1LC3A	-1.45957	1.45957	3.57844	17.2067	0.000468893	0.0208432
TRINITY_DN303859_c0_g1_i5&386..3106@gi|823466655|ref|XP_012425515.1|	BCAR1	-1.09429	1.09429	4.12164	17.2066	0.00046891	0.0208432
TRINITY_DN330828_c1_g8_i2&124..4059@gi|224048650|ref|XP_002194466.1|	ARHGEF10	0.830797	-0.830797	5.67198	17.1861	0.000471659	0.0208432
TRINITY_DN304373_c0_g7_i2&143..607@gi|449493420|ref|XP_002191564.2|	RAMP3	0.974174	-0.974174	4.91758	17.1813	0.000472315	0.0208432
TRINITY_DN308309_c0_g1_i1&106..1851@gi|449492973|ref|XP_002197294.2|	AOAH	1.71361	-1.71361	3.28428	17.1749	0.000473181	0.0208432
TRINITY_DN247272_c0_g1_i1&TRINITY_DN330787_c0_g27_i1&TRINITY_DN330787_c0_g23_i1&94..2052@gi|823460595|ref|XP_012428454.1|	CHM	-1.06156	1.06156	6.36255	17.1687	0.000474028	0.0208432
TRINITY_DN267025_c0_g2_i7&TRINITY_DN185273_c0_g1_i1&TRINITY_DN291870_c0_g2_i12&TRINITY_DN418056_c0_g1_i1&TRINITY_DN257756_c1_g5_i1&TRINITY_DN257756_c1_g2_i1&TRINITY_DN257756_c1_g4_i3&TRINITY_DN114303_c0_g1_i1&TRINITY_DN396918_c0_g1_i1&TRINITY_DN447763_c0_g1_i1&TRINITY_DN221356_c0_g2_i2&118..5828@gi|823471002|ref|XP_012425595.1|	LOC100222337	1.82023	-1.82023	1.36433	32.41	0.000476774	0.0208432
TRINITY_DN280300_c0_g1_i4&TRINITY_DN305388_c0_g2_i3&106..885@gi|224076403|ref|XP_002194997.1|	RAB34	2.20889	-2.20889	0.718801	22.4692	0.000477111	0.0208432
TRINITY_DN270880_c1_g1_i2&303..785@gi|224094652|ref|XP_002195733.1|	EMP1	1.52055	-1.52055	2.06055	17.1299	0.000479329	0.0208432
TRINITY_DN321400_c0_g1_i1&1181..5686@gi|449501228|ref|XP_004176671.1|	LOC101232932	1.05701	-1.05701	5.74882	17.1291	0.000479438	0.0208432
TRINITY_DN318185_c0_g1_i3&TRINITY_DN277767_c0_g1_i2&TRINITY_DN268754_c0_g2_i1&TRINITY_DN118325_c0_g1_i1&TRINITY_DN276025_c0_g1_i1&TRINITY_DN120125_c0_g1_i1&TRINITY_DN305918_c0_g6_i1&3301..5637@gi|823471803|ref|XP_012425939.1|	LOC101233732	-1.0815	1.0815	5.16815	17.0853	0.000485497	0.0210091
TRINITY_DN300667_c0_g1_i2&676..1659@gi|823471653|ref|XP_002194463.2|	DHRS3	-1.29813	1.29813	4.21825	17.0738	0.000487104	0.0210091
TRINITY_DN285272_c0_g1_i4&126..1280@gi|224047866|ref|XP_002195203.1|	GPR137B	1.22933	-1.22933	2.71535	17.1537	0.000489689	0.0210091
TRINITY_DN257903_c0_g1_i1&71..505@gi|823462683|ref|XP_002192698.3|	SRGN	2.16901	-2.16901	2.74663	17.0478	0.000490765	0.0210091
TRINITY_DN270999_c1_g1_i1&184..1656@gi|449514410|ref|XP_002188440.2|	ARSB	1.06377	-1.06377	3.2602	18.8122	0.000492387	0.0210091
TRINITY_DN290948_c1_g1_i1&150..1289@gi|449482751|ref|XP_004174976.1|	GPR34	1.59988	-1.59988	1.95244	17.0331	0.000492844	0.0210091
TRINITY_DN324261_c2_g1_i3&201..1160@gi|823462166|ref|XP_012429617.1|	PPM1A	-1.27575	1.27575	4.01639	17.029	0.000493428	0.0210091
TRINITY_DN323255_c0_g1_i8&TRINITY_DN323255_c0_g1_i13&TRINITY_DN4928_c0_g1_i1&TRINITY_DN107377_c0_g2_i1&TRINITY_DN323255_c0_g1_i10&47..7795@gi|823461303|ref|XP_012429271.1|	LOC100223936	1.17688	-1.17688	2.86935	25.7977	0.000494363	0.0210091
TRINITY_DN332529_c2_g1_i1&605..3811@gi|449473069|ref|XP_002193911.2|	ADCY7	1.48273	-1.48273	3.61187	16.9893	0.000499092	0.0211506
TRINITY_DN330057_c1_g6_i9&TRINITY_DN330057_c1_g6_i2&TRINITY_DN330057_c1_g6_i1&385..3963@gi|823474393|ref|XP_012433123.1|	AGTPBP1	-0.758013	0.758013	7.33241	16.9059	0.000511236	0.0216047
TRINITY_DN130589_c0_g1_i1&TRINITY_DN209903_c0_g2_i1&TRINITY_DN385003_c0_g1_i1&TRINITY_DN103473_c0_g1_i1&65..1615@gi|224042664|ref|XP_002195184.1|	ARX	3.5989	-3.5989	-0.311697	16.8873	0.000513998	0.021661
TRINITY_DN279261_c0_g1_i1&2..1120@gi|449499208|ref|XP_002187967.2|	IL2RG	1.79802	-1.79802	1.38192	18.417	0.000522798	0.0219706
TRINITY_DN309350_c0_g3_i1&376..675@gi|449508525|ref|XP_002189133.2|	ARTN	-1.94901	1.94901	1.33883	16.8147	0.000524896	0.0219977
TRINITY_DN265316_c0_g2_i3&TRINITY_DN222136_c0_g3_i2&TRINITY_DN316782_c1_g2_i1&149..2275@gi|823457500|ref|XP_012427663.1|	LOC100232535	-0.62359	0.62359	9.11112	19.9941	0.000532153	0.0222402
TRINITY_DN222504_c0_g2_i1&TRINITY_DN300373_c1_g2_i2&TRINITY_DN270117_c0_g1_i1&TRINITY_DN285797_c0_g3_i1&3..2903@gi|823470471|ref|XP_012434063.1|	CACNA1G	2.38263	-2.38263	1.80684	16.7416	0.000536149	0.0223454
TRINITY_DN323648_c1_g2_i5&277..2436@gi|823464700|ref|XP_012430678.1|	ADGRL4	0.853751	-0.853751	6.02689	16.7093	0.000541196	0.0224332
TRINITY_DN330967_c2_g4_i8&131..1291@gi|823470277|ref|XP_012433983.1|	GAS7	0.969773	-0.969773	3.63342	17.0132	0.000541219	0.0224332
TRINITY_DN305238_c0_g2_i2&TRINITY_DN310742_c1_g3_i5&94..1464@gi|823464085|ref|XP_012430417.1|	LOC100223333	1.50548	-1.50548	3.31726	16.6974	0.000543066	0.0224482
TRINITY_DN307876_c0_g2_i2&TRINITY_DN311145_c0_g1_i6&161..2080@gi|449509750|ref|XP_002195742.2|	SLC9A9	1.56093	-1.56093	2.81371	16.6454	0.000551334	0.0227279
TRINITY_DN275036_c0_g2_i1&TRINITY_DN290041_c0_g1_i2&304..2988@gi|823461574|ref|XP_012429388.1|	RIN3	1.70393	-1.70393	2.47457	16.5831	0.000561439	0.0230355
TRINITY_DN327711_c3_g21_i1&TRINITY_DN327711_c3_g15_i1&TRINITY_DN302455_c1_g5_i2&TRINITY_DN300155_c0_g3_i3&284..3499@gi|823463605|ref|XP_012430223.1|	HDAC4	-0.935661	0.935661	5.0917	16.5806	0.000561841	0.0230355
TRINITY_DN330951_c0_g1_i3&265..4971@gi|823458576|ref|XP_012428094.1|	PLEKHG1	1.58446	-1.58446	4.63152	16.559	0.000565397	0.0231186
TRINITY_DN324105_c1_g1_i1&168..677@gi|449486185|ref|XP_002190369.2|	SDC4	-0.913172	0.913172	3.83007	20.2652	0.000568512	0.0231833
TRINITY_DN322298_c2_g2_i6&107..1561@gi|224083559|ref|XP_002196766.1|	ETS1	2.75699	-2.75699	2.59577	16.528	0.00057053	0.0232031
TRINITY_DN324297_c0_g5_i10&TRINITY_DN324297_c0_g13_i2&333..2585@gi|823456550|ref|XP_012427291.1|	EPB41L4B	0.996972	-0.996972	6.11241	16.5155	0.00057261	0.0232056
TRINITY_DN320221_c2_g1_i1&104..1921@gi|823455396|ref|XP_012426826.1|	GALNT11	0.786973	-0.786973	4.59368	19.6236	0.000573658	0.0232056
TRINITY_DN277151_c4_g1_i1&265..1221@gi|449505357|ref|XP_002188504.2|	ANKRD1	-1.82635	1.82635	8.13223	16.4325	0.000586678	0.0236689
TRINITY_DN317438_c0_g1_i1&268..789@gi|449474905|ref|XP_002194953.2|	SAP30L	-0.731972	0.731972	6.54177	16.4086	0.000590803	0.0237719
TRINITY_DN318451_c0_g1_i2&655..1728@gi|224051619|ref|XP_002200148.1|	GPR68	1.75422	-1.75422	2.84063	16.3705	0.000597445	0.0238399
TRINITY_DN423984_c0_g1_i1&TRINITY_DN467869_c0_g1_i1&TRINITY_DN341384_c0_g1_i1&TRINITY_DN193413_c0_g1_i1&6..1487@gi|224064720|ref|XP_002194842.1|	SHCBP1	4.00729	-4.00729	-0.915859	17.8177	0.000597535	0.0238399
TRINITY_DN69484_c0_g1_i1&TRINITY_DN158964_c0_g1_i2&46..9330@gi|449508025|ref|XP_002192393.2|	ASPM	3.58149	-3.58149	2.36629	16.3508	0.000600901	0.0238399
TRINITY_DN228785_c0_g1_i1&138..1025@gi|224095331|ref|XP_002199457.1|	HMOX1	-1.11535	1.11535	4.94769	16.3484	0.000601335	0.0238399
TRINITY_DN293693_c0_g1_i1&75..1991@gi|823463958|ref|XP_012430367.1|	CSRNP3	2.50703	-2.50703	0.442716	16.347	0.000601577	0.0238399
TRINITY_DN310791_c0_g1_i7&2304..4376@gi|449496768|ref|XP_004174686.1|	RASGRP3	1.60516	-1.60516	3.83869	16.3449	0.000601946	0.0238399
TRINITY_DN290822_c1_g1_i2&159..989@gi|224046660|ref|XP_002200466.1|	COLEC10	1.46331	-1.46331	3.47665	16.3348	0.000603728	0.023848
TRINITY_DN293402_c1_g1_i1&81..752@gi|350538655|ref|NP_001232792.1|	CD74	2.73991	-2.73991	8.4232	16.3114	0.000607904	0.0239505
TRINITY_DN304368_c3_g3_i10&727..2808@gi|823461675|ref|XP_012429432.1|	DDHD1	-1.43224	1.43224	5.90728	16.2683	0.000615655	0.0241822
TRINITY_DN320205_c0_g5_i3&582..1520@gi|224044903|ref|XP_002196517.1|	CDK6	1.27204	-1.27204	5.08753	16.2609	0.000616983	0.0241822
TRINITY_DN291891_c0_g4_i2&TRINITY_DN117216_c0_g1_i1&153..1769@gi|823458372|ref|XP_012428014.1|	PHACTR2	1.41996	-1.41996	2.1411	18.3466	0.00062146	0.0242943
TRINITY_DN324343_c2_g5_i13&TRINITY_DN286257_c0_g2_i1&1..2826@gi|823464122|ref|XP_012430429.1|	ANKRD44	0.904428	-0.904428	3.8684	19.0596	0.000623055	0.0242943
TRINITY_DN291891_c0_g5_i1&TRINITY_DN291891_c0_g4_i4&TRINITY_DN291157_c0_g2_i1&2..1747@gi|823458370|ref|XP_012428013.1|	PHACTR2	0.941581	-0.941581	3.67345	18.8422	0.000626654	0.0243719
TRINITY_DN314265_c0_g1_i1&116..1354@gi|224048484|ref|XP_002188865.1|	PRSS35	1.72327	-1.72327	3.51675	16.1939	0.000629282	0.0244113
TRINITY_DN321448_c1_g2_i4&TRINITY_DN333391_c4_g3_i1&2..1081@gi|823455265|ref|XP_012426769.1|	ASB10	-0.803213	0.803213	6.59382	16.1648	0.000634709	0.0244699
TRINITY_DN221544_c0_g1_i3&279..1067@gi|224051063|ref|XP_002199999.1|	SPI1	1.67803	-1.67803	3.13204	16.1625	0.000635156	0.0244699
TRINITY_DN269063_c0_g1_i1&45..1103@gi|224047007|ref|XP_002199907.1|	PLEK	1.64465	-1.64465	1.63344	17.479	0.000636491	0.0244699
TRINITY_DN316101_c0_g4_i3&TRINITY_DN316101_c0_g1_i5&435..2630@gi|823463787|ref|XP_012430301.1|	FAP	1.75592	-1.75592	2.24087	16.1512	0.000637261	0.0244699
TRINITY_DN235584_c0_g1_i1&95..2161@gi|823474281|ref|XP_012433082.1|	TARS	-0.620166	0.620166	6.6514	38.3168	0.000648453	0.0248366
TRINITY_DN275786_c0_g2_i1&TRINITY_DN593_c0_g1_i1&TRINITY_DN434633_c0_g1_i1&TRINITY_DN275786_c0_g5_i1&147..4820@gi|823464310|ref|XP_012430504.1|	COL3A1	1.36642	-1.36642	5.46636	16.0619	0.000654323	0.0248866
TRINITY_DN326377_c0_g1_i1&TRINITY_DN270092_c0_g1_i1&TRINITY_DN243369_c0_g1_i1&TRINITY_DN178234_c0_g1_i1&TRINITY_DN58391_c0_g1_i1&2189..3790@gi|823468930|ref|XP_012433371.1|	EEF2K	1.2653	-1.2653	2.53731	30.1437	0.000654533	0.0248866
TRINITY_DN70512_c0_g2_i1&TRINITY_DN227768_c0_g1_i7&TRINITY_DN227768_c0_g1_i5&TRINITY_DN253352_c0_g1_i2&135..3677@gi|449514006|ref|XP_002188956.2|	SMC2	3.29764	-3.29764	2.23807	16.06	0.000654693	0.0248866
TRINITY_DN318988_c0_g1_i1&370..1107@gi|823465096|ref|XP_012430897.1|	ADIPOQ	1.54529	-1.54529	6.21518	16.0396	0.00065865	0.0249742
TRINITY_DN313148_c2_g1_i3&TRINITY_DN15397_c0_g2_i1&TRINITY_DN317197_c3_g39_i1&746..2557@gi|823474332|ref|XP_012433101.1|	PDE4D	-0.903622	0.903622	7.02247	16.0268	0.000661151	0.0250064
TRINITY_DN175957_c0_g1_i1&125..1543@gi|823454623|ref|XP_012424606.1|	LOC100222454	0.929726	-0.929726	4.95596	16.0104	0.00066437	0.0250655
TRINITY_DN302405_c0_g1_i1&TRINITY_DN331568_c2_g2_i14&TRINITY_DN331568_c2_g7_i1&TRINITY_DN331568_c2_g13_i1&TRINITY_DN331568_c2_g2_i9&3750..11930@gi|823463553|ref|XP_012430205.1|	ABCA12	-4.68852	4.68852	6.29795	15.9928	0.000667861	0.0251345
TRINITY_DN307635_c0_g2_i1&189..491@gi|224057000|ref|XP_002191475.1|	ARPC5	0.704451	-0.704451	5.41295	15.9768	0.000671031	0.0251414
TRINITY_DN168747_c0_g1_i1&137..1261@gi|224055911|ref|XP_002195143.1|	MSTN	1.22763	-1.22763	4.64713	15.9751	0.000671367	0.0251414
TRINITY_DN320855_c0_g5_i1&83..2089@gi|823465198|ref|XP_012430943.1|	KY	1.53392	-1.53392	3.91173	15.8927	0.000688019	0.0257013
TRINITY_DN296724_c0_g2_i5&TRINITY_DN312443_c2_g6_i2&189..1457@gi|823461083|ref|XP_012428659.1|	LOC100220428	-1.03649	1.03649	3.22973	17.1665	0.000691873	0.0257816
TRINITY_DN322909_c0_g7_i2&580..936@gi|449476990|ref|XP_002195592.2|	YPEL1	1.04595	-1.04595	7.02094	15.8422	0.000698449	0.0259628
TRINITY_DN306077_c3_g1_i2&154..1182@gi|823465771|ref|XP_012431192.1|	BDH1	-0.804875	0.804875	10.1424	15.8233	0.000702388	0.0260145
TRINITY_DN306358_c0_g1_i2&115..678@gi|224076387|ref|XP_002194799.1|	UNC119	1.59894	-1.59894	2.54825	15.8109	0.000704988	0.0260145
TRINITY_DN179743_c0_g1_i1&603..878@gi|350535166|ref|NP_001232182.1|	LOC100190249	0.712635	-0.712635	5.08822	17.2837	0.000705	0.0260145
TRINITY_DN326760_c3_g1_i4&286..5862@gi|449491396|ref|XP_004175478.1|	LOC100224584	-0.610585	0.610585	9.49772	19.5387	0.000713701	0.0262638
TRINITY_DN311035_c1_g2_i15&175..2811@gi|823471459|ref|XP_012425773.1|	SULF2	0.963214	-0.963214	4.62536	15.7601	0.000715753	0.0262638
TRINITY_DN309255_c2_g5_i7&TRINITY_DN309255_c2_g5_i3&109..2193@gi|823469164|ref|XP_012433483.1|	ADRBK2	-0.711636	0.711636	5.0293	21.7737	0.000717204	0.0262638
TRINITY_DN315156_c1_g3_i3&721..2079@gi|224048605|ref|XP_002195025.1|	BMP5	0.822567	-0.822567	4.26045	19.46	0.000718701	0.0262638
TRINITY_DN300594_c0_g1_i5&TRINITY_DN301143_c0_g1_i1&TRINITY_DN301143_c0_g2_i7&TRINITY_DN262748_c0_g1_i1&229..2286@gi|449491785|ref|XP_004174639.1|	MYO1F	2.02296	-2.02296	1.30942	15.7179	0.000724851	0.0264247
TRINITY_DN274941_c0_g5_i1&TRINITY_DN106355_c0_g1_i1&TRINITY_DN315767_c0_g1_i2&85..1254@gi|823471821|ref|XP_012425948.1|	LOC751978	1.26833	-1.26833	4.00087	15.6955	0.000729717	0.0265382
TRINITY_DN139175_c0_g2_i1&TRINITY_DN230145_c0_g1_i1&120..1634@gi|823460039|ref|XP_012428954.1|	TXK	2.60231	-2.60231	0.166305	15.6847	0.000732096	0.0265609
TRINITY_DN298515_c0_g1_i13&TRINITY_DN287775_c0_g1_i8&641..2188@gi|224058312|ref|XP_002198370.1|	LOC100232823	1.63596	-1.63596	1.59425	29.5181	0.000735184	0.0265826
TRINITY_DN314348_c0_g1_i4&326..3871@gi|823461170|ref|XP_012429207.1|	HIPK3	-0.606279	0.606279	7.47838	17.7693	0.000736208	0.0265826
TRINITY_DN305923_c0_g2_i3&192..2255@gi|224049868|ref|XP_002192219.1|	LONRF1	-0.657643	0.657643	5.67989	21.4465	0.000750796	0.0269549
TRINITY_DN305851_c0_g2_i1&TRINITY_DN321406_c0_g2_i1&89..892@gi|823473085|ref|XP_012426578.1|	LOC101232986	2.52461	-2.52461	2.08081	15.5964	0.000751726	0.0269549
TRINITY_DN314528_c2_g1_i1&102..1646@gi|449498833|ref|XP_004177297.1|	LOC100217839	-0.606044	0.606044	7.32738	28.3568	0.000752518	0.0269549
TRINITY_DN327872_c0_g2_i1&24..1352@gi|823466334|ref|XP_012433737.1|	UBAP1L	-1.78714	1.78714	2.31277	15.5844	0.000754434	0.0269549
TRINITY_DN312675_c0_g1_i2&68..715@gi|823472885|ref|XP_012426458.1|	LOC100228399	1.9535	-1.9535	1.18741	15.576	0.00075636	0.0269549
TRINITY_DN313817_c0_g2_i6&308..2719@gi|823452453|ref|XP_012425086.1|	RASA3	0.891955	-0.891955	6.06145	15.5722	0.000757211	0.0269549
TRINITY_DN311087_c4_g2_i13&624..3572@gi|823452350|ref|XP_012425046.1|	INPP4A	-1.11261	1.11261	6.37014	15.5462	0.000763153	0.0271027
TRINITY_DN300827_c0_g2_i3&3616..4260@gi|449506977|ref|XP_002192335.2|	SLC23A3	-0.840636	0.840636	6.00048	15.5094	0.000771661	0.0273406
TRINITY_DN322747_c4_g1_i14&75..3938@gi|449483091|ref|XP_002193367.2|	MAP3K15	0.788277	-0.788277	6.70357	15.4956	0.000774863	0.0273746
TRINITY_DN301835_c0_g4_i3&283..942@gi|823461166|ref|XP_012429205.1|	PRRG4	-1.22259	1.22259	2.90074	15.4897	0.000776237	0.0273746
TRINITY_DN331025_c2_g6_i3&TRINITY_DN331025_c2_g2_i3&63..6236@gi|449505657|ref|XP_002189738.2|	MYOF	1.41754	-1.41754	4.64047	15.4733	0.0007801	0.027422
TRINITY_DN324686_c0_g4_i5&119..1522@gi|449479747|ref|XP_004177048.1|	SLC43A2	-0.800315	0.800315	6.08303	15.4611	0.000782955	0.027422
TRINITY_DN318782_c0_g15_i6&TRINITY_DN318782_c0_g18_i2&47..1309@gi|224071776|ref|XP_002194685.1|	LOC100227658	-1.27971	1.27971	5.21142	15.4609	0.00078302	0.027422
TRINITY_DN316993_c1_g1_i1&TRINITY_DN316993_c1_g5_i1&83..1255@gi|224050270|ref|XP_002187808.1|	RMND5A	-0.610775	0.610775	7.1177	15.4253	0.000791473	0.0276474
TRINITY_DN330263_c2_g1_i1&208..1089@gi|224060841|ref|XP_002197830.1|	LOC100227931	1.145	-1.145	5.89369	15.4163	0.000793612	0.0276474
TRINITY_DN263769_c0_g1_i8&244..1434@gi|350539759|ref|NP_001232499.1|	DNAJA1	-0.613554	0.613554	6.64548	24.54	0.000794939	0.0276474
TRINITY_DN322253_c0_g2_i1&TRINITY_DN322253_c0_g5_i1&TRINITY_DN322253_c0_g2_i2&TRINITY_DN322253_c0_g7_i1&358..2544@gi|823455182|ref|XP_012424809.1|	CALD1	1.14408	-1.14408	5.14725	15.4004	0.00079745	0.0276711
TRINITY_DN310783_c5_g14_i1&TRINITY_DN238737_c0_g2_i1&TRINITY_DN300791_c0_g1_i2&TRINITY_DN281574_c0_g1_i1&TRINITY_DN331031_c0_g3_i4&260..4009@gi|823473075|ref|XP_012426573.1|	NBR1	-0.599283	0.599283	8.04783	20.4628	0.000800818	0.027711
TRINITY_DN303360_c0_g1_i1&231..1481@gi|224079868|ref|XP_002197700.1|	MXRA8	1.00985	-1.00985	4.50355	15.3748	0.000803642	0.027711
TRINITY_DN270261_c0_g1_i1&TRINITY_DN301156_c0_g1_i2&230..1753@gi|224068214|ref|XP_002190324.1|	LCP2	2.18271	-2.18271	1.2379	15.3729	0.000804094	0.027711
TRINITY_DN293862_c0_g1_i2&2..994@gi|823461398|ref|XP_012429314.1|	ALX4	1.33916	-1.33916	2.2802	18.2061	0.000808694	0.0278062
TRINITY_DN319858_c3_g18_i1&1..237@gi|823481111|ref|XP_012431703.1|	LOC100227937	3.5402	-3.5402	4.5122	15.3343	0.000813534	0.0278953
TRINITY_DN301152_c0_g3_i2&132..1124@gi|224044927|ref|XP_002197143.1|	PON2	-0.748854	0.748854	5.41513	15.3285	0.000814972	0.0278953
TRINITY_DN324701_c0_g3_i10&TRINITY_DN314743_c0_g1_i2&1010..1966@gi|823480837|ref|XP_012431486.1|	SORBS3	-1.42083	1.42083	2.76067	15.2954	0.000823168	0.0281122
TRINITY_DN28818_c0_g1_i1&TRINITY_DN76501_c0_g1_i1&108..1853@gi|224098624|ref|XP_002187390.1|	CENPI	6.39634	-6.39634	-0.762762	16.5579	0.000827118	0.0281835
TRINITY_DN326271_c0_g1_i2&TRINITY_DN96376_c0_g1_i1&TRINITY_DN324343_c2_g2_i1&TRINITY_DN324343_c2_g5_i15&TRINITY_DN324343_c2_g6_i1&174..3032@gi|823464120|ref|XP_012430428.1|	ANKRD44	1.19367	-1.19367	2.67804	33.5976	0.000830109	0.0282218
TRINITY_DN299037_c0_g2_i1&329..1528@gi|823462510|ref|XP_012429749.1|	SSTR1	-2.95328	2.95328	3.82288	15.2261	0.000840661	0.0285165
TRINITY_DN304374_c2_g3_i1&196..876@gi|401664564|ref|NP_001257909.1|	GPX3	-0.758321	0.758321	11.2446	15.1825	0.00085189	0.0288328
TRINITY_DN255708_c1_g1_i1&114..2207@gi|449500725|ref|XP_002190273.2|	ACSL1	-0.601447	0.601447	9.56016	23.0741	0.000857635	0.0289624
TRINITY_DN321708_c3_g1_i1&195..2252@gi|449475435|ref|XP_004175057.1|	SEC14L5	0.880603	-0.880603	5.03736	15.1489	0.000860639	0.0289991
TRINITY_DN327166_c1_g2_i1&TRINITY_DN327581_c4_g3_i19&2..2173@gi|823462957|ref|XP_012429945.1|	SORBS1	-0.646872	0.646872	9.68141	15.0951	0.000874853	0.0293767
TRINITY_DN322237_c1_g3_i1&396..686@gi|350539033|ref|NP_001232598.1|	B2M	1.17704	-1.17704	6.91095	15.0918	0.000875729	0.0293767
TRINITY_DN331910_c2_g10_i1&629..1954@gi|224074857|ref|XP_002193820.1|	NARF	-0.737838	0.737838	7.49284	15.0809	0.000878668	0.0294101
TRINITY_DN328736_c0_g7_i1&TRINITY_DN328736_c0_g2_i3&TRINITY_DN328736_c0_g2_i9&1394..3073@gi|449488861|ref|XP_004174431.1|	FGR	0.879641	-0.879641	3.8386	16.3603	0.000884016	0.0295238
TRINITY_DN315875_c0_g2_i1&TRINITY_DN315875_c0_g1_i1&156..1622@gi|823457961|ref|XP_002192015.3|	SLC30A1	-0.63578	0.63578	6.1156	15.0428	0.000888925	0.0295571
TRINITY_DN302105_c3_g1_i1&223..1368@gi|823457951|ref|XP_012427844.1|	KLHDC3	-0.613341	0.613341	6.28811	34.7543	0.000892265	0.0295571
TRINITY_DN275248_c0_g1_i1&TRINITY_DN277854_c0_g2_i2&TRINITY_DN325461_c1_g2_i1&104..2128@gi|449502998|ref|XP_002200397.2|	PRKCH	1.46948	-1.46948	1.93932	17.5093	0.00089264	0.0295571
TRINITY_DN255253_c0_g2_i1&338..1462@gi|823474685|ref|XP_012433241.1|	DCAF10	-0.683962	0.683962	5.22029	20.1024	0.000892827	0.0295571
TRINITY_DN314671_c2_g1_i1&189..4085@gi|823470939|ref|XP_012424212.1|	CLUH	-0.610606	0.610606	9.40667	15.0204	0.000895034	0.0295654
TRINITY_DN309902_c3_g2_i3&TRINITY_DN268779_c0_g1_i1&TRINITY_DN276752_c0_g2_i1&TRINITY_DN286554_c0_g1_i2&TRINITY_DN80226_c0_g1_i1&TRINITY_DN11580_c0_g1_i1&82..3165@gi|823453498|ref|XP_012425487.1|	USP25	-0.598926	0.598926	7.07324	37.5261	0.000900722	0.0296885
TRINITY_DN327760_c0_g1_i3&585..2516@gi|449488121|ref|XP_002192493.2|	ARHGAP25	1.55334	-1.55334	1.95732	14.9877	0.000904034	0.0297329
TRINITY_DN319858_c3_g24_i1&59..313@gi|449513406|ref|XP_002194675.2|	LOC100222832	2.09453	-2.09453	4.28652	14.9638	0.000910672	0.0298862
TRINITY_DN34064_c0_g1_i1&TRINITY_DN313056_c2_g2_i1&287..1576@gi|823456339|ref|XP_002190589.3|	TPPP	-0.795379	0.795379	8.73443	14.9373	0.000918089	0.0300644
TRINITY_DN239033_c0_g2_i1&TRINITY_DN314674_c0_g1_i1&75..1949@gi|823467973|ref|XP_012430137.1|	ITK	2.76138	-2.76138	0.820561	14.8782	0.0009349	0.0305089
TRINITY_DN263579_c0_g3_i1&TRINITY_DN295211_c0_g1_i2&TRINITY_DN310534_c0_g2_i1&TRINITY_DN281231_c0_g1_i1&TRINITY_DN332212_c3_g1_i1&1..2793@gi|823469082|ref|XP_012433446.1|	CLIP1	-0.779596	0.779596	6.46602	14.8754	0.000935695	0.0305089
TRINITY_DN315309_c1_g10_i12&119..3802@gi|823453620|ref|XP_012425538.1|	PHLDB2	1.1281	-1.1281	5.35096	14.8533	0.000942078	0.0305961
TRINITY_DN322671_c1_g1_i2&373..1629@gi|449482125|ref|XP_002189941.2|	RASSF8	-0.603921	0.603921	6.50955	25.7561	0.000943139	0.0305961
TRINITY_DN328178_c0_g4_i2&TRINITY_DN328178_c0_g6_i1&TRINITY_DN117986_c0_g1_i1&73..3345@gi|823458377|ref|XP_012428015.1|	STXBP5	1.5414	-1.5414	1.80085	14.8385	0.000946369	0.0305961
TRINITY_DN333091_c1_g5_i2&301..2571@gi|823466015|ref|XP_012425751.1|	MTMR10	-0.609008	0.609008	6.32518	17.4522	0.000947107	0.0305961
TRINITY_DN316650_c0_g1_i1&318..3095@gi|823468785|ref|XP_012433317.1|	LOC100226089	-0.690375	0.690375	7.58854	14.8276	0.000949533	0.0305961
TRINITY_DN265287_c0_g2_i2&TRINITY_DN413751_c0_g1_i1&122..2308@gi|449493998|ref|XP_002194661.2|	COLEC12	0.755274	-0.755274	4.61314	15.0469	0.000951375	0.0305961
TRINITY_DN308180_c0_g1_i1&2..997@gi|224049103|ref|XP_002193029.1|	STBD1	-1.24161	1.24161	7.02201	14.8174	0.000952525	0.0305961
TRINITY_DN332708_c0_g1_i1&601..3807@gi|449474946|ref|XP_004175920.1|	PDGFRB	0.935725	-0.935725	6.21925	14.7934	0.000959575	0.0307046
TRINITY_DN315897_c1_g4_i3&94..1605@gi|823461874|ref|XP_012429504.1|	PLD4	1.39285	-1.39285	3.64882	14.789	0.000960893	0.0307046
TRINITY_DN329143_c0_g21_i2&264..524@gi|823468602|ref|XP_012432862.1|	SNN	0.849086	-0.849086	4.01948	15.6349	0.000961993	0.0307046
TRINITY_DN140717_c0_g1_i1&TRINITY_DN321530_c0_g4_i28&1..2070@gi|823474465|ref|XP_012433152.1|	TLE4	1.37995	-1.37995	2.13464	21.2621	0.000969298	0.030858
TRINITY_DN323272_c0_g7_i1&99..2120@gi|224050268|ref|XP_002187567.1|	LOC100190340	-0.610016	0.610016	6.19407	21.5973	0.000971144	0.030858
TRINITY_DN295420_c0_g3_i4&TRINITY_DN290837_c0_g1_i2&217..6231@gi|823456442|ref|XP_012427248.1|	MYO10	1.02995	-1.02995	6.0997	14.7486	0.000972918	0.030858
TRINITY_DN270053_c0_g10_i1&TRINITY_DN332764_c0_g2_i1&TRINITY_DN239132_c0_g1_i1&215..1681@gi|823471244|ref|XP_012425704.1|	FAM217B	-0.914139	0.914139	4.28456	14.7371	0.000976375	0.030897
TRINITY_DN114591_c0_g1_i1&144..590@gi|823454704|ref|XP_012424640.1|	MAFF	-1.24861	1.24861	3.88224	14.7213	0.000981134	0.030897
TRINITY_DN311039_c0_g2_i1&288..4055@gi|224046161|ref|XP_002195198.1|	NPC1	-0.725919	0.725919	6.83564	14.7195	0.000981685	0.030897
TRINITY_DN282557_c0_g4_i8&3..905@gi|823454929|ref|XP_012424719.1|	PARVG	1.88214	-1.88214	1.6629	14.7174	0.000982317	0.030897
TRINITY_DN320987_c1_g2_i1&TRINITY_DN327577_c0_g1_i1&TRINITY_DN320987_c0_g1_i1&332..4300@gi|823473403|ref|XP_012426710.1|	INSR	-0.752168	0.752168	6.30478	14.6952	0.000989065	0.0310428
TRINITY_DN284595_c0_g1_i1&255..1421@gi|823465249|ref|XP_012430966.1|	LOC101233843	0.926455	-0.926455	3.58088	15.7066	0.000991055	0.0310428
TRINITY_DN28917_c0_g1_i1&TRINITY_DN449415_c0_g1_i1&TRINITY_DN165220_c0_g1_i2&TRINITY_DN481412_c0_g1_i1&TRINITY_DN340741_c0_g1_i1&207..2606@gi|823456726|ref|XP_012427365.1|	RBBP8	2.29489	-2.29489	0.494748	14.6672	0.000997659	0.0311851
TRINITY_DN154602_c0_g1_i1&TRINITY_DN328508_c0_g4_i7&2..2614@gi|823470495|ref|XP_012434073.1|	KIAA0195	-2.90726	2.90726	1.01519	14.6593	0.0010001	0.031197
TRINITY_DN326127_c2_g5_i2&331..1785@gi|224178646|ref|XP_002191662.1|	LOC100230170	-0.727459	0.727459	4.76332	19.6002	0.00100377	0.0312059
TRINITY_DN311368_c0_g5_i1&169..606@gi|224073504|ref|XP_002195171.1|	PTGES	1.47727	-1.47727	1.8376	22.4369	0.00100451	0.0312059
TRINITY_DN176024_c0_g1_i1&117..890@gi|449509773|ref|XP_002189462.2|	HES1	1.45992	-1.45992	2.35611	14.617	0.00101328	0.0313885
TRINITY_DN303847_c0_g1_i1&143..1087@gi|224049201|ref|XP_002187843.1|	ANXA5	0.763724	-0.763724	5.65106	14.613	0.00101454	0.0313885
TRINITY_DN307060_c0_g1_i6&1330..3003@gi|449508339|ref|XP_002187169.2|	MCOLN3	-0.683943	0.683943	5.79073	14.5839	0.00102371	0.0316076
TRINITY_DN328459_c1_g1_i2&TRINITY_DN328459_c1_g5_i1&TRINITY_DN328459_c1_g1_i9&TRINITY_DN210465_c0_g1_i1&TRINITY_DN268422_c0_g2_i1&TRINITY_DN273066_c0_g1_i1&TRINITY_DN257450_c0_g1_i1&TRINITY_DN328459_c1_g4_i1&TRINITY_DN328459_c1_g8_i4&85..2961@gi|823465864|ref|XP_012431228.1|	CP	1.78724	-1.78724	3.52815	14.5589	0.0010317	0.0317894
TRINITY_DN298601_c0_g3_i3&TRINITY_DN300325_c2_g4_i1&539..3703@gi|823471746|ref|XP_012425888.1|	PIK3CD	1.52222	-1.52222	1.93197	14.5382	0.00103833	0.0319286
TRINITY_DN251272_c0_g1_i1&59..1051@gi|224051299|ref|XP_002200518.1|	ARG2	-1.5633	1.5633	1.76416	14.5285	0.00104147	0.0319604
TRINITY_DN300195_c0_g3_i1&143..1258@gi|224088691|ref|XP_002193813.1|	LRRC2	-0.586485	0.586485	8.21939	16.6941	0.00104362	0.0319615
TRINITY_DN316101_c0_g5_i4&201..1700@gi|823463715|ref|XP_012430267.1|	LOC100222644	6.64373	-6.64373	-0.642938	15.6601	0.00105145	0.032136
TRINITY_DN321400_c0_g1_i2&29..1828@gi|449500998|ref|XP_004176656.1|	LOC100232403	0.993302	-0.993302	3.50492	14.4366	0.00107167	0.032688
TRINITY_DN315212_c0_g5_i11&540..2090@gi|823456488|ref|XP_012427265.1|	IKZF1	3.82571	-3.82571	0.774042	14.3876	0.00108815	0.033124
TRINITY_DN324239_c0_g1_i1&108..2123@gi|449506162|ref|XP_002190172.2|	DHX32	-1.08167	1.08167	2.92433	16.6483	0.00109337	0.0332162
TRINITY_DN16941_c0_g2_i1&12..434@gi|823452961|ref|XP_012425281.1|	CKAP2	4.93776	-4.93776	0.0495903	14.3597	0.00109766	0.0332794
TRINITY_DN309883_c0_g3_i4&264..1391@gi|449492478|ref|XP_002196595.2|	STK17A	0.95431	-0.95431	4.40767	14.3491	0.00110128	0.0332934
TRINITY_DN507491_c0_g1_i1&TRINITY_DN29842_c0_g1_i1&3..509@gi|350538883|ref|NP_001232118.1|	DBX2	3.95264	-3.95264	-0.746122	14.3455	0.00110252	0.0332934
TRINITY_DN323510_c1_g1_i1&TRINITY_DN327210_c23_g5_i1&380..15313@gi|823458171|ref|XP_012427930.1|	RYR2	-0.603246	0.603246	14.1683	25.9255	0.00110502	0.0333024
TRINITY_DN300787_c4_g23_i1&31..999@gi|224081686|ref|XP_002195277.1|	TRIM63	-0.617448	0.617448	8.0714	14.3197	0.00111145	0.0334296
TRINITY_DN273267_c0_g1_i1&721..1515@gi|224046453|ref|XP_002198430.1|	LOC100228865	2.57335	-2.57335	5.18347	14.3038	0.001117	0.033456
TRINITY_DN217905_c0_g1_i1&TRINITY_DN217905_c0_g2_i1&TRINITY_DN245774_c0_g1_i1&TRINITY_DN75632_c0_g1_i1&TRINITY_DN706_c0_g1_i1&TRINITY_DN223608_c0_g1_i1&5..4195@gi|823455979|ref|XP_012427065.1|	KIF15	2.35672	-2.35672	1.70317	14.2951	0.00112004	0.033456
TRINITY_DN312531_c1_g2_i5&TRINITY_DN311264_c0_g1_i4&TRINITY_DN312531_c1_g2_i10&TRINITY_DN312531_c1_g3_i1&TRINITY_DN300162_c2_g2_i8&TRINITY_DN300162_c2_g2_i2&TRINITY_DN312214_c0_g1_i3&516..6881@gi|823467039|ref|XP_012427041.1|	WNK2	-0.771222	0.771222	5.5829	14.2941	0.00112039	0.033456
TRINITY_DN292311_c0_g3_i4&117..1649@gi|823454044|ref|XP_012424382.1|	TMEM117	0.935016	-0.935016	3.49894	17.7123	0.00112117	0.033456
TRINITY_DN312344_c0_g1_i2&164..4225@gi|224045465|ref|XP_002198581.1|	PIK3R4	-0.589243	0.589243	6.88361	38.9987	0.00112488	0.0335006
TRINITY_DN326383_c2_g1_i1&798..3932@gi|823465615|ref|XP_012431128.1|	MECOM	0.827031	-0.827031	4.05874	20.2559	0.00112796	0.0335262
TRINITY_DN301809_c6_g3_i1&TRINITY_DN305424_c4_g3_i5&TRINITY_DN305424_c4_g3_i8&3..2039@gi|823455715|ref|XP_012426958.1|	ARPP21	-0.801298	0.801298	5.52235	14.2503	0.00113584	0.0336717
TRINITY_DN297898_c3_g1_i1&TRINITY_DN359334_c0_g1_i1&84..881@gi|823453034|ref|XP_012425312.1|	APOBEC1	1.23054	-1.23054	2.6239	14.2462	0.0011373	0.0336717
TRINITY_DN305502_c1_g2_i5&166..2565@gi|224043160|ref|XP_002186932.1|	ZC3H12C	-0.823866	0.823866	4.07374	16.7443	0.00117911	0.0348413
TRINITY_DN332343_c3_g3_i9&963..3518@gi|823475807|ref|XP_012433258.1|	NEDD4L	1.19347	-1.19347	4.11498	14.1198	0.00118332	0.0348426
TRINITY_DN241366_c0_g2_i1&TRINITY_DN327320_c2_g2_i1&174..1547@gi|449504573|ref|XP_002200419.2|	NAA30	-0.659439	0.659439	5.38661	14.1186	0.00118376	0.0348426
TRINITY_DN326402_c0_g4_i2&237..2696@gi|823471891|ref|XP_012425974.1|	FGFR1	-0.812907	0.812907	4.49738	14.0742	0.00120042	0.0352513
TRINITY_DN317639_c0_g1_i4&122..1216@gi|224052267|ref|XP_002188033.1|	TMEM26	1.40052	-1.40052	4.61062	14.0693	0.00120231	0.0352513
TRINITY_DN323084_c2_g22_i1&TRINITY_DN323084_c2_g18_i1&542..1435@gi|224067663|ref|XP_002198574.1|	SPARC	0.633102	-0.633102	8.78973	14.0561	0.0012073	0.0353292
TRINITY_DN331312_c1_g6_i18&241..2226@gi|449498626|ref|XP_002197710.2|	ACSL4	0.609967	-0.609967	6.22124	14.0478	0.00121048	0.035354
TRINITY_DN300509_c0_g2_i1&876..2615@gi|224046700|ref|XP_002199426.1|	KLHL38	-0.583166	0.583166	6.96326	16.08	0.00122559	0.0356594
TRINITY_DN252202_c0_g1_i1&99..1190@gi|224049828|ref|XP_002193245.1|	ASAH1	0.818214	-0.818214	5.80794	14.0083	0.00122565	0.0356594
TRINITY_DN322096_c0_g6_i3&178..1245@gi|823455973|ref|XP_012427061.1|	LOC100218724	1.80779	-1.80779	2.91405	13.9656	0.00124229	0.0360742
TRINITY_DN330113_c0_g3_i1&334..3909@gi|823467607|ref|XP_012429227.1|	LOC100222277	-0.669463	0.669463	6.76952	13.9512	0.00124796	0.0361693
TRINITY_DN146279_c0_g1_i1&246..1556@gi|823469920|ref|XP_002189371.2|	LOC100228858	2.17168	-2.17168	0.655132	13.9164	0.00126176	0.0364993
TRINITY_DN252595_c0_g2_i1&TRINITY_DN483569_c0_g1_i1&71..2221@gi|449504036|ref|XP_004174564.1|	MPEG1	2.13133	-2.13133	1.55733	13.8975	0.00126937	0.0366493
TRINITY_DN477041_c0_g1_i1&TRINITY_DN481826_c0_g1_i1&TRINITY_DN409528_c0_g1_i1&TRINITY_DN509192_c0_g1_i1&TRINITY_DN442960_c0_g1_i1&TRINITY_DN487286_c0_g1_i1&TRINITY_DN112059_c0_g1_i1&TRINITY_DN112059_c0_g2_i1&TRINITY_DN51632_c0_g1_i1&TRINITY_DN446985_c0_g1_i1&TRINITY_DN499992_c0_g1_i1&TRINITY_DN109431_c0_g1_i1&1..5469@gi|823459686|ref|XP_012428828.1|	CENPE	3.6954	-3.6954	1.37286	13.8786	0.00127696	0.0367793
TRINITY_DN333346_c1_g3_i2&309..3350@gi|823462824|ref|XP_012429890.1|	MMRN2	1.64381	-1.64381	5.61799	13.8743	0.00127873	0.0367793
TRINITY_DN303232_c0_g2_i4&1110..2144@gi|224046437|ref|XP_002199762.1|	SNX16	-0.743809	0.743809	4.50211	16.0958	0.0012839	0.036858
TRINITY_DN334271_c6_g1_i2&TRINITY_DN334271_c6_g1_i1&1778..4174@gi|823475800|ref|XP_012433256.1|	ALPK2	-0.681226	0.681226	8.69238	13.8527	0.00128752	0.036892
TRINITY_DN314239_c1_g13_i1&TRINITY_DN314239_c1_g9_i1&313..1611@gi|449475559|ref|XP_004174423.1|	MSS51	-0.89706	0.89706	7.25099	13.8338	0.00129527	0.0370437
TRINITY_DN138556_c0_g1_i1&TRINITY_DN292747_c0_g1_i2&201..1694@gi|224076108|ref|XP_002192233.1|	SPNS3	2.4369	-2.4369	0.76645	13.8088	0.0013056	0.0372687
TRINITY_DN299885_c1_g2_i1&83..379@gi|350537565|ref|NP_001232764.1|	PRKRIP1	-0.676991	0.676991	5.04421	22.6444	0.00131407	0.0374398
TRINITY_DN249964_c0_g1_i1&32..973@gi|823463216|ref|XP_002189006.3|	PPP1R3C	1.55485	-1.55485	1.59472	16.945	0.00131808	0.0374836
TRINITY_DN326945_c0_g4_i14&426..4607@gi|823454323|ref|XP_012424495.1|	NAV3	1.30802	-1.30802	2.52821	13.7726	0.00132069	0.0374872
TRINITY_DN329789_c1_g1_i1&298..5943@gi|823461623|ref|XP_012429409.1|	KIF26A	1.17846	-1.17846	4.12773	13.7661	0.00132344	0.037495
TRINITY_DN318357_c0_g1_i1&210..3527@gi|224093077|ref|XP_002192548.1|	PIK3CG	0.741507	-0.741507	5.58276	13.7534	0.0013288	0.0375765
TRINITY_DN327608_c0_g1_i2&405..2249@gi|224063711|ref|XP_002196430.1|	KLHL36	1.09505	-1.09505	3.40119	13.7009	0.00135119	0.0381383
TRINITY_DN40799_c0_g1_i1&TRINITY_DN139065_c0_g2_i1&TRINITY_DN330936_c0_g1_i1&TRINITY_DN258378_c0_g1_i1&1..1287@gi|224095119|ref|XP_002198296.1|	MIEF1	-0.590158	0.590158	6.31854	13.944	0.00136315	0.0384043
TRINITY_DN309148_c3_g1_i4&122..895@gi|823471924|ref|XP_012426032.1|	LAPTM5	1.57527	-1.57527	2.97692	13.6405	0.00137748	0.0387359
TRINITY_DN277516_c0_g1_i3&TRINITY_DN277516_c0_g1_i2&TRINITY_DN213147_c0_g2_i2&251..2239@gi|449488054|ref|XP_004176543.1|	SLC20A1	-0.83964	0.83964	4.42415	13.605	0.00139323	0.0391062
TRINITY_DN329928_c7_g1_i4&TRINITY_DN302044_c0_g7_i1&12126..14717@gi|823466813|ref|XP_012426167.1|	MYLK3	-0.717689	0.717689	9.66645	13.5727	0.0014077	0.0394392
TRINITY_DN320122_c5_g12_i2&270..1643@gi|449513854|ref|XP_002190819.2|	HIATL1	0.744337	-0.744337	5.1276	13.5534	0.00141644	0.0395521
TRINITY_DN216633_c0_g1_i3&TRINITY_DN311170_c0_g1_i1&24..1859@gi|224087202|ref|XP_002189120.1|	LMNB2	1.20672	-1.20672	5.58384	13.5522	0.00141696	0.0395521
TRINITY_DN290829_c0_g4_i3&386..1252@gi|224050092|ref|XP_002194880.1|	C1QTNF7	1.6849	-1.6849	1.28877	20.2441	0.00142981	0.0398372
TRINITY_DN334131_c1_g1_i3&618..1736@gi|823462843|ref|XP_012429898.1|	LOC100227087	-0.680149	0.680149	7.52618	13.4897	0.00144565	0.0401538
TRINITY_DN312171_c0_g2_i1&TRINITY_DN145571_c0_g2_i1&TRINITY_DN322709_c0_g1_i1&3..2663@gi|449490841|ref|XP_002191324.2|	LOC100228494	-0.64864	0.64864	5.29401	15.0283	0.00144755	0.0401538
TRINITY_DN224946_c0_g2_i1&93..323@gi|224058776|ref|XP_002192249.1|	LOC100223831	0.757249	-0.757249	7.45298	13.4822	0.00144914	0.0401538
TRINITY_DN243209_c0_g2_i1&538..1098@gi|823456256|ref|XP_012427172.1|	ARL4A	0.838742	-0.838742	6.22282	13.4726	0.00145361	0.0401941
TRINITY_DN296074_c1_g1_i1&3..650@gi|449500494|ref|XP_002187691.2|	HAND2	-0.577468	0.577468	6.80339	17.23	0.00145608	0.0401941
TRINITY_DN345095_c0_g1_i1&TRINITY_DN324600_c0_g3_i5&15..3488@gi|823467572|ref|XP_012429079.1|	SRGAP3	-0.896121	0.896121	4.45262	13.462	0.00145856	0.0401941
TRINITY_DN264123_c1_g3_i5&1217..1831@gi|823461352|ref|XP_012429293.1|	TNNT3	1.82474	-1.82474	1.09351	24.8365	0.0014672	0.0403585
TRINITY_DN322200_c0_g3_i2&373..2220@gi|823467124|ref|XP_012427419.1|	ECM2	0.808401	-0.808401	4.02873	13.9999	0.0014754	0.0404863
TRINITY_DN322730_c0_g1_i2&5233..7752@gi|823463821|ref|XP_012430312.1|	ABCB6	-0.629753	0.629753	5.775	13.4226	0.00147719	0.0404863
TRINITY_DN263428_c0_g4_i2&TRINITY_DN250114_c0_g2_i1&TRINITY_DN250114_c0_g1_i1&TRINITY_DN259658_c0_g1_i1&456..2036@gi|823458211|ref|XP_012427945.1|	SYTL3	2.24469	-2.24469	1.04634	13.4158	0.00148043	0.0405017
TRINITY_DN294767_c3_g1_i1&79..819@gi|224084048|ref|XP_002189414.1|	LOC100225964	-0.602169	0.602169	5.94567	28.8501	0.001491	0.0407173
TRINITY_DN434851_c0_g1_i1&TRINITY_DN46204_c0_g1_i1&TRINITY_DN377920_c0_g1_i1&TRINITY_DN193754_c0_g1_i1&TRINITY_DN193716_c0_g2_i2&2..3484@gi|823466073|ref|XP_012428143.1|	IL16	1.93497	-1.93497	1.223	13.3785	0.00149833	0.0408435
TRINITY_DN314592_c0_g1_i1&204..1172@gi|823465040|ref|XP_012430814.1|	CTH	-0.755399	0.755399	6.33674	13.3536	0.00151039	0.0410985
TRINITY_DN286408_c1_g3_i1&380..1543@gi|224076267|ref|XP_002196250.1|	PHKG1	-0.68381	0.68381	6.38384	13.3475	0.00151335	0.0411012
TRINITY_DN330498_c0_g1_i4&TRINITY_DN106213_c0_g1_i1&168..5681@gi|823470647|ref|XP_012424098.1|	KIAA0100	-0.714402	0.714402	5.41135	13.3422	0.00151593	0.0411012
TRINITY_DN265909_c0_g3_i2&566..2197@gi|823466174|ref|XP_012432335.1|	HDC	2.00195	-2.00195	0.763189	16.2952	0.00152255	0.0412068
TRINITY_DN330005_c0_g18_i1&183..1052@gi|449512618|ref|XP_004175096.1|	LOC100222522	1.49778	-1.49778	3.00833	13.3202	0.00152675	0.0412469
TRINITY_DN310755_c0_g8_i1&2..1549@gi|823462057|ref|XP_012429569.1|	ATG13	-0.770383	0.770383	5.65506	13.3043	0.00153459	0.0413848
TRINITY_DN256799_c3_g13_i1&88..486@gi|823471971|ref|XP_012426051.1|	FABP3	-0.787345	0.787345	10.4699	13.2864	0.00154353	0.0415516
TRINITY_DN331164_c4_g2_i3&TRINITY_DN331164_c4_g2_i10&68..5902@gi|823459605|ref|XP_012428790.1|	PTPN13	0.650304	-0.650304	6.78227	13.2623	0.00155561	0.0417882
TRINITY_DN301370_c2_g1_i17&TRINITY_DN301370_c2_g1_i14&345..3233@gi|449514591|ref|XP_002194599.2|	KANK1	-0.622135	0.622135	5.56184	19.8443	0.00156057	0.0417882
TRINITY_DN328434_c1_g2_i4&202..672@gi|823463318|ref|XP_012430091.1|	LOC105759375	1.00524	-1.00524	3.32662	13.2524	0.0015606	0.0417882
TRINITY_DN317430_c2_g6_i1&TRINITY_DN317430_c2_g2_i1&59..1243@gi|224088328|ref|XP_002194769.1|	ACAA2	-0.59465	0.59465	8.99877	13.2382	0.0015678	0.0418882
TRINITY_DN308872_c4_g1_i1&191..1552@gi|449496256|ref|XP_004175172.1|	FLVCR1	-0.710305	0.710305	4.69355	22.4013	0.0015718	0.0418882
TRINITY_DN309826_c0_g1_i2&263..1480@gi|823458597|ref|XP_012428104.1|	IPCEF1	1.70522	-1.70522	1.23192	15.0218	0.00157264	0.0418882
TRINITY_DN333852_c1_g1_i1&TRINITY_DN333852_c1_g2_i1&242..7126@gi|823469885|ref|XP_012433811.1|	CNTRL	0.869136	-0.869136	4.52969	13.2185	0.00157783	0.0419369
TRINITY_DN306880_c3_g6_i2&205..1275@gi|823471992|ref|XP_012426059.1|	SESN2	-0.912854	0.912854	4.06743	13.2142	0.00158001	0.0419369
TRINITY_DN250636_c0_g2_i1&3..1322@gi|224051143|ref|XP_002199004.1|	NUSAP1	2.79894	-2.79894	1.44219	13.1826	0.00159629	0.0422948
TRINITY_DN314583_c1_g4_i3&TRINITY_DN289149_c0_g3_i2&104..1528@gi|224066060|ref|XP_002197274.1|	ARHGEF3	1.09204	-1.09204	2.79957	13.3593	0.00160025	0.0423255
TRINITY_DN146028_c0_g1_i1&TRINITY_DN314631_c2_g3_i4&171..2384@gi|823452190|ref|XP_012424986.1|	IRS2	-0.875019	0.875019	5.29282	13.1607	0.00160764	0.0424469
TRINITY_DN291572_c0_g1_i2&375..1289@gi|224052669|ref|XP_002192221.1|	HOGA1	-2.12291	2.12291	0.481036	19.9437	0.00161123	0.042462
TRINITY_DN298561_c0_g1_i2&171..1349@gi|224044933|ref|XP_002195187.1|	PDK4	-1.61293	1.61293	10.3198	13.1489	0.00161383	0.042462
TRINITY_DN187023_c0_g1_i1&TRINITY_DN326349_c1_g1_i1&TRINITY_DN328176_c1_g1_i1&302..4747@gi|823471906|ref|XP_012426024.1|	PTPRU	0.964537	-0.964537	5.47166	13.125	0.00162643	0.0426612
TRINITY_DN328459_c1_g1_i3&TRINITY_DN327766_c2_g1_i1&TRINITY_DN328459_c1_g3_i1&TRINITY_DN501501_c0_g1_i1&TRINITY_DN328459_c1_g8_i3&95..2866@gi|823465862|ref|XP_012431227.1|	CP	1.53359	-1.53359	3.54653	13.1238	0.00162704	0.0426612
TRINITY_DN318294_c1_g3_i13&500..3958@gi|449514129|ref|XP_002190383.2|	LOC100221408	0.822155	-0.822155	5.03926	13.1068	0.00163607	0.0428237
TRINITY_DN327527_c0_g8_i1&257..1903@gi|224065826|ref|XP_002191579.1|	MON1A	-0.704624	0.704624	4.70722	19.2532	0.00164143	0.0428442
TRINITY_DN313286_c0_g1_i6&62..646@gi|224046076|ref|XP_002190163.1|	RAB31	1.24817	-1.24817	4.53152	13.0947	0.00164252	0.0428442
TRINITY_DN332180_c4_g27_i2&TRINITY_DN324541_c0_g5_i2&TRINITY_DN332180_c4_g9_i1&1319..4153@gi|823469065|ref|XP_012433438.1|	PITPNM2	-0.753553	0.753553	6.20044	13.0617	0.00166027	0.043157
TRINITY_DN67202_c0_g1_i1&TRINITY_DN136161_c0_g1_i1&3..1025@gi|823452959|ref|XP_012425280.1|	CKAP2	4.80735	-4.80735	-0.263782	13.0476	0.00166791	0.043157
TRINITY_DN163498_c0_g1_i1&49..258@gi|449495017|ref|XP_002198846.2|	NIPAL2	5.14463	-5.14463	-1.53948	14.0064	0.00166866	0.043157
TRINITY_DN305195_c0_g1_i7&83..2047@gi|823457168|ref|XP_012427524.1|	SYBU	1.08196	-1.08196	2.78095	21.5057	0.00166906	0.043157
TRINITY_DN319667_c1_g4_i1&229..1998@gi|823455587|ref|XP_012426908.1|	PDIA4	0.616177	-0.616177	5.67254	14.2469	0.00167116	0.043157
TRINITY_DN329005_c0_g4_i14&137..6250@gi|823474546|ref|XP_012433188.1|	DOCK8	1.21852	-1.21852	3.73634	13.0408	0.00167163	0.043157
TRINITY_DN338107_c0_g1_i1&TRINITY_DN322336_c0_g1_i1&1..5367@gi|449480953|ref|XP_004177243.1|	LAMB1	0.908097	-0.908097	5.19252	13.0265	0.00167944	0.0432828
TRINITY_DN329019_c0_g1_i1&TRINITY_DN313492_c0_g3_i3&175..1527@gi|823474508|ref|XP_012433171.1|	ACER2	0.822378	-0.822378	3.8877	15.2108	0.00168446	0.0432828
TRINITY_DN295788_c0_g1_i3&149..2656@gi|224046222|ref|XP_002197124.1|	MCM4	1.15316	-1.15316	3.35588	13.0116	0.00168761	0.0432828
TRINITY_DN332420_c1_g4_i3&151..1821@gi|449477448|ref|XP_002196827.2|	GGT5	0.956569	-0.956569	3.5681	13.011	0.00168794	0.0432828
TRINITY_DN277543_c0_g1_i1&127..1038@gi|449505596|ref|XP_004174899.1|	VSTM4	0.661634	-0.661634	5.03341	14.1707	0.00169167	0.0432866
TRINITY_DN85062_c0_g1_i1&TRINITY_DN226475_c0_g1_i1&TRINITY_DN137486_c0_g1_i1&TRINITY_DN255764_c0_g1_i2&1..792@gi|823465092|ref|XP_012430895.1|	LOC100232037	3.9944	-3.9944	-0.902121	12.9991	0.00169448	0.0432866
TRINITY_DN242244_c0_g1_i1&417..1109@gi|449513601|ref|XP_002191919.2|	SLC25A11	-0.664998	0.664998	8.87441	12.9918	0.00169855	0.0432866
TRINITY_DN325091_c0_g2_i1&2701..4326@gi|823456049|ref|XP_012427091.1|	TGFBR2	-0.571544	0.571544	6.59325	19.1683	0.00169953	0.0432866
TRINITY_DN321909_c0_g2_i1&TRINITY_DN320038_c2_g1_i1&1653..4013@gi|823466458|ref|XP_012424200.1|	FURIN	-0.674846	0.674846	5.32627	12.9737	0.0017086	0.0434445
TRINITY_DN284905_c0_g1_i1&TRINITY_DN297849_c0_g3_i1&TRINITY_DN309056_c0_g1_i1&TRINITY_DN310868_c0_g2_i2&TRINITY_DN300353_c1_g2_i2&TRINITY_DN293639_c1_g4_i1&420..8159@gi|449490586|ref|XP_002186595.2|	ITPR3	0.940946	-0.940946	5.08961	12.9431	0.00172578	0.0438076
TRINITY_DN281974_c0_g1_i2&99..1202@gi|449493777|ref|XP_002187738.2|	FAM105A	1.43705	-1.43705	1.77952	13.4743	0.00174993	0.0443462
TRINITY_DN271357_c1_g1_i2&118..1038@gi|449506918|ref|XP_004176789.1|	TMBIM1	-0.613641	0.613641	5.59116	17.4157	0.00175407	0.0443767
TRINITY_DN208209_c0_g2_i2&TRINITY_DN208209_c0_g3_i1&TRINITY_DN263992_c0_g1_i1&TRINITY_DN3803_c0_g1_i1&TRINITY_DN186709_c0_g1_i1&TRINITY_DN303938_c0_g2_i1&1..1854@gi|224095191|ref|XP_002195810.1|	PLA2G6	-0.676523	0.676523	5.43451	12.8823	0.00176046	0.044464
TRINITY_DN317514_c5_g14_i2&562..1149@gi|823469316|ref|XP_012433545.1|	HSPB8	-0.733391	0.733391	7.72155	12.8429	0.00178337	0.0448991
TRINITY_DN326760_c3_g1_i2&TRINITY_DN306047_c0_g1_i1&TRINITY_DN331458_c3_g1_i4&TRINITY_DN315807_c0_g1_i1&TRINITY_DN317524_c2_g1_i1&TRINITY_DN323144_c2_g1_i1&TRINITY_DN326894_c0_g4_i1&TRINITY_DN326760_c3_g1_i3&TRINITY_DN323171_c0_g1_i1&TRINITY_DN304253_c6_g1_i1&TRINITY_DN312361_c0_g1_i1&TRINITY_DN306544_c0_g1_i2&TRINITY_DN306544_c0_g1_i1&TRINITY_DN271890_c0_g1_i1&TRINITY_DN320734_c0_g1_i2&286..4647…	LOC100221337	-0.805595	0.805595	5.46286	12.8425	0.00178362	0.0448991
TRINITY_DN313304_c1_g4_i3&310..1872@gi|823458111|ref|XP_012427906.1|	GTPBP2	-0.605707	0.605707	5.66872	27.554	0.00179303	0.045061
TRINITY_DN332309_c1_g1_i1&TRINITY_DN332309_c1_g3_i4&242..3790@gi|823462413|ref|XP_012429717.1|	PCNXL4	-1.02881	1.02881	5.05676	12.8106	0.00180239	0.0452211
TRINITY_DN330163_c0_g7_i1&81..506@gi|449503071|ref|XP_002200445.2|	GMFB	0.807493	-0.807493	4.85306	12.8041	0.00180626	0.0452433
TRINITY_DN318704_c0_g2_i2&3..713@gi|224045199|ref|XP_002188132.1|	MEOX2	0.996058	-0.996058	4.72597	12.7643	0.00183006	0.0457636
TRINITY_DN288109_c0_g11_i1&136..627@gi|449480540|ref|XP_002187319.2|	UBE2H	-0.588868	0.588868	5.95697	13.5941	0.00183326	0.0457679
TRINITY_DN320092_c0_g8_i2&TRINITY_DN306326_c0_g3_i1&TRINITY_DN149500_c0_g1_i1&88..2454@gi|224054884|ref|XP_002193421.1|	ITGB6	2.17735	-2.17735	0.354228	28.3349	0.00184044	0.045805
TRINITY_DN317759_c1_g3_i10&TRINITY_DN317759_c1_g3_i5&TRINITY_DN317759_c1_g3_i4&147..2366@gi|823474157|ref|XP_012433030.1|	FYB	1.36619	-1.36619	2.58116	12.7465	0.0018408	0.045805
TRINITY_DN291085_c0_g2_i1&121..2868@gi|823473901|ref|XP_012432917.1|	SNCAIP	1.46215	-1.46215	2.59	12.7375	0.00184625	0.0458653
TRINITY_DN331558_c0_g16_i2&209..1318@gi|449501386|ref|XP_002186690.2|	ST3GAL5	1.07005	-1.07005	4.12852	12.73	0.00185085	0.0458922
TRINITY_DN252834_c0_g2_i1&33..2279@gi|823464272|ref|XP_012430490.1|	STAT4	1.6847	-1.6847	1.25442	13.4901	0.00185343	0.0458922
TRINITY_DN298497_c2_g1_i4&37..2019@gi|224094077|ref|XP_002190300.1|	TBC1D15	-0.590687	0.590687	5.91571	27.2585	0.00185644	0.0458922
TRINITY_DN332014_c2_g1_i3&73..1368@gi|823458037|ref|XP_012427874.1|	ADSS	-0.752076	0.752076	4.27533	13.9167	0.00186786	0.0460992
TRINITY_DN645_c0_g1_i1&TRINITY_DN358291_c0_g1_i1&TRINITY_DN354707_c0_g1_i1&2..1636@gi|823474536|ref|XP_004177226.2|	KCNV2	2.78712	-2.78712	-0.33692	15.9755	0.00187347	0.0461624
TRINITY_DN367170_c0_g1_i1&251..394@gi|823462302|ref|XP_012429670.1|	SYT13	4.72059	-4.72059	-1.67692	13.5815	0.00188727	0.0464268
TRINITY_DN315904_c0_g7_i1&88..810@gi|224072118|ref|XP_002200008.1|	GSTT2B	-1.45593	1.45593	3.35177	12.6629	0.0018922	0.0464726
TRINITY_DN309558_c0_g2_i2&752..2623@gi|823452128|ref|XP_012424961.1|	SH3KBP1	0.58094	-0.58094	6.08639	22.3988	0.00190575	0.0467296
TRINITY_DN506376_c0_g1_i1&TRINITY_DN273287_c0_g1_i1&TRINITY_DN9761_c0_g1_i1&481..2904@gi|823469175|ref|XP_012433488.1|	LOC100222745	2.66946	-2.66946	0.037119	12.6285	0.00191389	0.0467828
TRINITY_DN109134_c0_g1_i1&TRINITY_DN229304_c0_g1_i1&TRINITY_DN310466_c1_g1_i1&5..1492@gi|823457560|ref|XP_012427686.1|	SERTAD4	0.922722	-0.922722	3.35922	17.4156	0.00191411	0.0467828
TRINITY_DN333503_c0_g2_i4&531..848@gi|350537999|ref|NP_001232076.1|	SHISA5	0.744208	-0.744208	5.11054	12.6121	0.00192429	0.0469558
TRINITY_DN316269_c0_g1_i2&TRINITY_DN325556_c0_g2_i1&22..2196@gi|823460223|ref|XP_002192636.2|	PPARGC1A	-0.55841	0.55841	7.17378	22.2526	0.00193619	0.0469809
TRINITY_DN310260_c4_g3_i1&TRINITY_DN310260_c4_g1_i1&TRINITY_DN326509_c1_g1_i4&TRINITY_DN291090_c0_g1_i1&TRINITY_DN324617_c0_g2_i1&267..6260@gi|823455160|ref|XP_012424803.1|	MICAL3	-0.656408	0.656408	9.45126	12.5846	0.00194184	0.0469809
TRINITY_DN313463_c1_g1_i1&148..2535@gi|823455268|ref|XP_012426771.1|	FASTK	-0.621292	0.621292	5.58888	12.5841	0.0019422	0.0469809
TRINITY_DN316868_c0_g2_i3&161..3409@gi|449504549|ref|XP_002200375.2|	JAG2	0.622741	-0.622741	5.4104	12.7058	0.00194241	0.0469809
TRINITY_DN320346_c0_g2_i2&TRINITY_DN320346_c0_g2_i4&238..3768@gi|823464640|ref|XP_012430655.1|	KIAA1107	1.62446	-1.62446	2.38869	12.5769	0.00194683	0.0469809
TRINITY_DN325687_c0_g10_i1&TRINITY_DN325687_c0_g7_i1&TRINITY_DN325687_c0_g12_i1&100..1281@gi|823472313|ref|XP_012426191.1|	USP2	-1.00221	1.00221	5.38051	12.5749	0.00194812	0.0469809
TRINITY_DN319789_c1_g4_i4&2..4333@gi|823454391|ref|XP_012424522.1|	PLXNC1	1.64422	-1.64422	3.66724	12.5723	0.00194979	0.0469809
TRINITY_DN300179_c2_g1_i3&172..1164@gi|224045575|ref|XP_002199308.1|	NT5C3A	-0.825822	0.825822	5.92946	12.5717	0.00195016	0.0469809
TRINITY_DN279505_c32_g5_i1&356..1630@gi|823473265|ref|XP_012426651.1|	MKNK2	-0.896029	0.896029	8.14641	12.5637	0.00195532	0.0470012
TRINITY_DN302022_c0_g1_i2&102..1823@gi|224066001|ref|XP_002192263.1|	SEMA3F	-0.881643	0.881643	3.53472	14.0325	0.00196003	0.0470012
TRINITY_DN332999_c0_g1_i1&3662..8812@gi|449482414|ref|XP_004175089.1|	FLNC	-0.6214	0.6214	6.6312	12.556	0.00196032	0.0470012
TRINITY_DN332546_c1_g1_i10&TRINITY_DN332546_c1_g6_i4&TRINITY_DN332546_c1_g6_i6&111..3512@gi|823459142|ref|XP_012428338.1|	MYO6	1.3748	-1.3748	2.47419	12.5447	0.00196771	0.0470422
TRINITY_DN311290_c2_g3_i1&TRINITY_DN305583_c0_g2_i2&315..6158@gi|823454609|ref|XP_012424601.1|	MYH9	1.04261	-1.04261	7.64306	12.5439	0.00196825	0.0470422
TRINITY_DN271416_c0_g1_i1&TRINITY_DN322935_c2_g4_i1&109..1773@gi|823471868|ref|XP_012425965.1|	TACC1	-0.692019	0.692019	6.42537	12.5303	0.0019771	0.0471791
TRINITY_DN325482_c0_g2_i7&214..2136@gi|823459194|ref|XP_012428356.1|	CD2AP	0.755487	-0.755487	5.50003	12.5253	0.00198038	0.047183
TRINITY_DN307946_c3_g3_i2&316..2088@gi|823458179|ref|XP_002193323.2|	ZC3H12D	-1.41266	1.41266	1.90425	12.5085	0.00199147	0.0473726
TRINITY_DN311051_c0_g2_i3&627..1271@gi|224078208|ref|XP_002192997.1|	DUSP15	-0.729597	0.729597	5.11095	12.4966	0.00199934	0.0474852
TRINITY_DN312876_c0_g1_i6&320..1360@gi|449492202|ref|XP_002191171.2|	PIP4K2A	0.804305	-0.804305	4.38878	12.4794	0.00201079	0.0476757
TRINITY_DN317564_c2_g1_i4&629..1843@gi|449492355|ref|XP_002197801.2|	SLC22A23	-0.718676	0.718676	5.03804	12.4748	0.0020139	0.0476757
TRINITY_DN316081_c0_g2_i1&676..1941@gi|224057040|ref|XP_002193181.1|	B3GALT2	-1.03075	1.03075	4.71406	12.464	0.0020211	0.0476757
TRINITY_DN324712_c0_g2_i2&655..3714@gi|449491402|ref|XP_002186622.2|	PLEKHM1	-0.760719	0.760719	4.16388	12.5812	0.00202371	0.0476757
TRINITY_DN95683_c0_g1_i1&1..261@gi|449510183|ref|XP_002199732.2|	LOC100229374	4.16835	-4.16835	-0.91455	12.4575	0.0020255	0.0476757
TRINITY_DN309341_c0_g2_i10&186..2909@gi|823462393|ref|XP_002198765.3|	OSBPL5	0.782776	-0.782776	4.05643	16.8344	0.00202627	0.0476757
TRINITY_DN325220_c0_g1_i3&TRINITY_DN325220_c0_g1_i4&235..2034@gi|449498715|ref|XP_002195050.2|	ENOX2	-0.592572	0.592572	5.8529	22.5837	0.00204069	0.0479404
TRINITY_DN252953_c0_g1_i1&334..1311@gi|823455824|ref|XP_012426999.1|	TXNDC5	0.655641	-0.655641	5.03715	12.4113	0.00205686	0.0482453
TRINITY_DN396065_c0_g1_i1&TRINITY_DN319934_c1_g3_i2&TRINITY_DN319934_c1_g3_i6&TRINITY_DN323310_c0_g3_i4&TRINITY_DN323310_c0_g9_i5&TRINITY_DN323310_c0_g9_i1&TRINITY_DN323310_c0_g2_i1&233..4693@gi|449514094|ref|XP_004174672.1|	LOXHD1	1.37612	-1.37612	2.532	12.4037	0.00206212	0.0482937
TRINITY_DN259557_c0_g2_i2&TRINITY_DN286194_c0_g3_i4&79..1545@gi|449493374|ref|XP_002188834.2|	MBOAT1	1.2438	-1.2438	2.28641	12.3968	0.00206687	0.048296
TRINITY_DN304526_c0_g2_i2&6254..6898@gi|823455323|ref|XP_012426797.1|	LOC100221677	0.903037	-0.903037	4.76548	12.3943	0.0020686	0.048296
TRINITY_DN328038_c0_g4_i6&TRINITY_DN328685_c0_g4_i1&TRINITY_DN328685_c0_g3_i1&333..5846@gi|823457805|ref|XP_012427789.1|	CCDC88A	1.11098	-1.11098	3.27423	12.3849	0.00207503	0.0483575
TRINITY_DN288639_c0_g9_i1&175..1836@gi|224055459|ref|XP_002188589.1|	SPATS2L	1.08641	-1.08641	3.63035	12.3805	0.0020781	0.0483575
TRINITY_DN273661_c0_g2_i1&TRINITY_DN273661_c0_g1_i1&2..1249@gi|224067604|ref|XP_002194774.1|	ITK	1.87622	-1.87622	0.817511	20.496	0.00208082	0.0483575
TRINITY_DN299878_c0_g1_i1&231..1538@gi|823452140|ref|XP_012424965.1|	PKNOX1	-0.695877	0.695877	4.64345	19.8592	0.00210816	0.0488957
TRINITY_DN270709_c0_g1_i4&113..817@gi|210147574|ref|NP_001129952.1|	LOC100192321	0.998728	-0.998728	4.74438	12.3342	0.00211044	0.0488957
TRINITY_DN279448_c0_g1_i1&605..1600@gi|823454736|ref|XP_012424650.1|	GLT8D2	1.52929	-1.52929	2.06803	12.3211	0.00211971	0.0489856
TRINITY_DN329676_c3_g6_i4&71..3667@gi|823463523|ref|XP_012430178.1|	EDRF1	-0.726756	0.726756	4.5557	12.3196	0.0021208	0.0489856
TRINITY_DN312256_c1_g4_i7&207..2801@gi|823473933|ref|XP_012432930.1|	AKAP2	0.608198	-0.608198	5.50968	14.923	0.00215024	0.04959
TRINITY_DN295820_c2_g7_i3&TRINITY_DN295820_c2_g3_i1&109..1065@gi|224051378|ref|XP_002200539.1|	NOVA1	0.900539	-0.900539	5.60385	12.2643	0.0021604	0.0497483
TRINITY_DN238733_c0_g1_i1&590..1234@gi|224090913|ref|XP_002189429.1|	LHFPL2	1.04727	-1.04727	3.19246	12.2585	0.00216458	0.0497688
TRINITY_DN274847_c0_g3_i2&385..1512@gi|823460337|ref|XP_012429077.1|	RBM47	1.83723	-1.83723	0.818443	14.6594	0.00218429	0.0501459
TRINITY_DN199852_c0_g2_i1&TRINITY_DN204291_c0_g1_i1&2..2614@gi|224042784|ref|XP_002194911.1|	LOC100219305	1.378	-1.378	1.85895	12.2872	0.00218812	0.0501577
TRINITY_DN306935_c0_g2_i4&TRINITY_DN326616_c0_g7_i4&TRINITY_DN266709_c0_g1_i2&TRINITY_DN277403_c0_g1_i1&189..3845@gi|823474107|ref|XP_012433005.1|	LOC101233989	1.26394	-1.26394	2.50418	12.2086	0.00220108	0.0503783
TRINITY_DN305313_c0_g1_i1&45..185@gi|449512280|ref|XP_004175882.1|	LOC101233164	-2.17782	2.17782	0.546467	12.2016	0.00220626	0.0504208
TRINITY_DN283716_c0_g2_i1&TRINITY_DN50110_c0_g2_i1&TRINITY_DN283716_c0_g1_i1&TRINITY_DN316484_c0_g3_i1&119..3436@gi|823454024|ref|XP_012424375.1|	ANO6	0.642827	-0.642827	6.06939	12.1769	0.00222458	0.0507284
TRINITY_DN313299_c0_g3_i5&1008..2990@gi|823462173|ref|XP_012429621.1|	FLRT2	1.57148	-1.57148	4.2668	12.1732	0.00222738	0.0507284
TRINITY_DN319838_c0_g2_i14&3..617@gi|823463891|ref|XP_012430337.1|	HNRNPA3	0.639148	-0.639148	5.90375	12.165	0.00223349	0.0507284
TRINITY_DN329201_c2_g3_i3&359..5167@gi|823471451|ref|XP_012425770.1|	PREX1	0.596128	-0.596128	5.65366	13.3808	0.00223939	0.0507284
TRINITY_DN296949_c1_g4_i22&TRINITY_DN296949_c1_g2_i2&TRINITY_DN326346_c1_g3_i10&247..8448@gi|449494660|ref|XP_002192627.2|	PIEZO2	1.69504	-1.69504	4.74473	12.1441	0.0022493	0.0507284
TRINITY_DN511366_c0_g1_i1&TRINITY_DN313951_c0_g7_i1&TRINITY_DN313951_c0_g2_i1&145..1590@gi|823470510|ref|XP_012434079.1|	EPN3	4.73394	-4.73394	-0.27884	12.1401	0.00225227	0.0507284
TRINITY_DN312260_c0_g2_i1&162..1220@gi|823456023|ref|XP_012427081.1|	ACKR4	2.03112	-2.03112	2.42685	12.1393	0.00225291	0.0507284
TRINITY_DN297036_c0_g1_i2&105..932@gi|224092753|ref|XP_002189475.1|	LOC100221871	1.79242	-1.79242	0.882106	13.1939	0.00225298	0.0507284
TRINITY_DN310348_c0_g3_i5&53..1213@gi|823467465|ref|XP_012428635.1|	P4HTM	-0.922012	0.922012	3.30323	20.8958	0.00225653	0.0507284
TRINITY_DN250058_c0_g4_i1&116..598@gi|449494321|ref|XP_002199661.2|	TPD52	1.04633	-1.04633	4.07596	12.1344	0.00225662	0.0507284
TRINITY_DN295357_c0_g1_i1&445..2340@gi|224090641|ref|XP_002189051.1|	LRRC70	1.23521	-1.23521	3.74305	12.1288	0.0022609	0.0507284
TRINITY_DN135621_c0_g2_i1&TRINITY_DN284411_c0_g1_i1&112..2244@gi|449484639|ref|XP_002197890.2|	GUCY1A2	1.3865	-1.3865	3.46943	12.1272	0.00226212	0.0507284
TRINITY_DN182613_c0_g1_i2&TRINITY_DN182613_c0_g1_i1&206..811@gi|823480759|ref|XP_012431424.1|	CENPH	3.79165	-3.79165	-0.450212	12.1256	0.00226331	0.0507284
TRINITY_DN304145_c0_g1_i1&TRINITY_DN323229_c0_g4_i1&TRINITY_DN323229_c0_g6_i1&87..4394@gi|823472301|ref|XP_012426186.1|	SORL1	-1.57016	1.57016	2.41279	12.1105	0.00227485	0.0509115
TRINITY_DN329970_c0_g4_i3&TRINITY_DN329970_c0_g4_i2&TRINITY_DN284286_c1_g1_i1&1..2922@gi|823472741|ref|XP_012426400.1|	LOC100222119	1.17471	-1.17471	2.38761	13.8443	0.00228411	0.0510434
TRINITY_DN283659_c0_g4_i2&138..2858@gi|823473728|ref|XP_012432847.1|	ROR2	0.576795	-0.576795	5.96946	17.4424	0.00230256	0.0513797
TRINITY_DN279883_c0_g1_i1&623..1642@gi|823452860|ref|XP_004186200.2|	LPAR6	1.37511	-1.37511	1.81227	12.4399	0.00231082	0.051488
TRINITY_DN325316_c0_g1_i1&197..2773@gi|823468210|ref|XP_012431096.1|	LOC100219130	0.572919	-0.572919	6.04094	12.0571	0.00231611	0.05153
TRINITY_DN233814_c0_g1_i1&120..563@gi|350538287|ref|NP_001232090.1|	STMN1	2.52834	-2.52834	2.8662	12.0489	0.00232255	0.0515974
TRINITY_DN310030_c0_g4_i4&TRINITY_DN326903_c0_g1_i1&7..888@gi|449486072|ref|XP_004175193.1|	ERG	1.53009	-1.53009	1.43901	12.2453	0.00233471	0.0517502
TRINITY_DN455379_c0_g1_i1&TRINITY_DN397069_c0_g1_i1&135..1004@gi|823463733|ref|XP_012430276.1|	LOC100220720	5.89754	-5.89754	-0.366777	12.0306	0.00233693	0.0517502
TRINITY_DN330661_c3_g1_i1&492..2273@gi|823465132|ref|XP_012430913.1|	KLHL24	-0.548639	0.548639	9.49657	33.8497	0.00233969	0.0517502
[truncated: 14,445 more rows]

## Sheet: TimeByMig_Interaction
ID	Gene_Symbol	logFC	logCPM	F	PValue	FDR
[truncated: 15,129 more rows]
