# Supplementary material for: Transcriptome Analyses of Heart and Liver Reveal Novel Pathways for Regulating Songbird Migration
Source: Sci Rep. 2019 Apr 15;9:6058. doi: 10.1038/s41598-019-41252-8 (PMC6465361; doi:10.1038/s41598-019-41252-8)
Supplement: Supplementary file 3 — Table SI4 [file 41598_2019_41252_MOESM3_ESM.xlsx]

## Sheet: Time_Main
ID	Gene	logFC	LogFC*-1	logCPM	F	PValue	FDR
TRINITY_DN320539_c5_g4_i4&TRINITY_DN310247_c2_g6_i1&TRINITY_DN320539_c5_g4_i2&57..2615@gi|823481498|ref|XP_012432002.1|	SCAP	3.77469	-3.77469	5.27133	479.509	7.78963e-16	1.15863e-11
TRINITY_DN316929_c0_g2_i6&TRINITY_DN316929_c1_g2_i1&568..4485@gi|823465130|ref|XP_012430912.1|	PER2	5.11072	-5.11072	5.35446	400.75	4.63521e-15	3.4472e-11
TRINITY_DN198430_c0_g1_i1&313..1155@gi|823473741|ref|XP_012432853.1|	CTSL	-3.91843	3.91843	9.94494	311.761	5.48082e-14	2.71739e-10
TRINITY_DN310562_c0_g2_i2&80..1483@gi|449479747|ref|XP_004177048.1|	SLC43A2	-4.05485	4.05485	7.55116	257.359	3.52797e-13	1.31188e-09
TRINITY_DN134209_c0_g1_i1&149..1720@gi|449500292|ref|XP_002194737.2|	LOC100229295	-2.73843	2.73843	8.30441	240.244	6.84153e-13	2e-09
TRINITY_DN322842_c4_g3_i1&3587..9073@gi|823466109|ref|XP_012429411.1|	CHD2	2.22841	-2.22841	7.20438	235.722	8.20954e-13	2e-09
TRINITY_DN313994_c1_g2_i1&87..1757@gi|449475051|ref|XP_004175461.1|	SLC22A5	-3.2665	3.2665	7.36802	230.327	1.02471e-12	2.17736e-09
TRINITY_DN232482_c1_g1_i1&159..2129@gi|224094410|ref|XP_002188998.1|	HAL	-3.2441	3.2441	9.59347	204.612	3.16332e-12	5.8814e-09
TRINITY_DN314605_c6_g1_i2&951..1649@gi|449497093|ref|XP_004176421.1|	CITED2	-2.81998	2.81998	5.15807	195.238	4.92841e-12	8e-09
TRINITY_DN303182_c3_g2_i3&2307..4229@gi|449507967|ref|XP_004176252.1|	IVNS1ABP	-4.0439	4.0439	10.1443	193.529	5.35434e-12	8e-09
TRINITY_DN256893_c0_g2_i7&152..1369@gi|823474018|ref|XP_012432966.1|	LOC100217858	-2.0244	2.0244	5.46265	176.662	1.26012e-11	1.7e-08
TRINITY_DN258822_c0_g2_i7&180..1883@gi|823454620|ref|XP_012424604.1|	CRY1	2.74388	-2.74388	5.83066	174.556	1.4095e-11	1.74707e-08
TRINITY_DN271173_c0_g1_i1&138..1166@gi|823465771|ref|XP_012431192.1|	BDH1	-3.88158	3.88158	6.65187	166.31	2.21172e-11	2.53055e-08
TRINITY_DN303262_c0_g1_i2&68..1627@gi|224045334|ref|XP_002193795.1|	PLEKHA8	1.74532	-1.74532	7.03393	161.847	2.84617e-11	2.83567e-08
TRINITY_DN313647_c0_g2_i1&46..1161@gi|224073390|ref|XP_002194117.1|	CDK9	-3.04977	3.04977	4.8104	161.605	2.88586e-11	2.83567e-08
TRINITY_DN213317_c0_g1_i1&172..1290@gi|224058918|ref|XP_002196326.1|	GLUL	-3.70734	3.70734	10.1769	160.64	3.05034e-11	2.83567e-08
TRINITY_DN303722_c1_g1_i2&534..2072@gi|823470631|ref|XP_012424092.1|	SERPINF2	-2.08525	2.08525	9.33575	152.461	4.94e-11	4.32221e-08
TRINITY_DN311150_c0_g2_i7&129..995@gi|823457755|ref|XP_002191675.3|	VASH2	3.8583	-3.8583	3.05652	149.122	6.05429e-11	4.83647e-08
TRINITY_DN301952_c2_g7_i7&45..1508@gi|449488050|ref|XP_002192011.2|	NT5DC4	-3.03565	3.03565	6.83723	148.793	6.1781e-11	4.83647e-08
TRINITY_DN288612_c1_g2_i7&136..1050@gi|449500025|ref|XP_002192606.2|	TRMT10A	-1.88774	1.88774	4.90983	146.218	7.2499e-11	5.15094e-08
TRINITY_DN300011_c0_g2_i1&228..770@gi|224047148|ref|XP_002191822.1|	ATF3	4.88547	-4.88547	6.57633	146.169	7.27241e-11	5.15094e-08
TRINITY_DN177053_c0_g1_i1&130..1677@gi|449482174|ref|XP_002195521.2|	ARFGAP3	2.94467	-2.94467	9.57832	141.546	9.75398e-11	6.59457e-08
TRINITY_DN306511_c0_g2_i1&218..661@gi|671696017|ref|NP_001136257.2|	OAZ2	2.13764	-2.13764	6.0812	135.667	1.43458e-10	9.2e-08
TRINITY_DN298870_c0_g1_i4&148..384@gi|224094596|ref|XP_002194522.1|	LOC100225322	-1.90625	1.90625	6.11243	135.159	1.48417e-10	9.2e-08
TRINITY_DN317417_c5_g3_i1&TRINITY_DN317417_c5_g13_i2&8..1990@gi|449491800|ref|XP_002192182.2|	ACSBG2	3.99914	-3.99914	9.62517	133.772	1.62958e-10	9.7e-08
TRINITY_DN308009_c47_g6_i1&114..1679@gi|224090411|ref|XP_002196615.1|	HMGCS1	-3.49098	3.49098	11.5412	124.079	3.20914e-10	1.83587e-07
TRINITY_DN319859_c0_g1_i1&348..1148@gi|224070139|ref|XP_002196260.1|	UBFD1	-1.52624	1.52624	6.15095	118.294	4.91634e-10	2.70836e-07
TRINITY_DN294254_c2_g1_i3&102..878@gi|823458890|ref|XP_012428233.1|	FAM46A	2.52637	-2.52637	5.04255	114.225	6.70957e-10	3.41473e-07
TRINITY_DN292698_c0_g3_i2&2..1291@gi|823456699|ref|XP_012427354.1|	RNMT	-1.46545	1.46545	5.71512	113.928	6.86599e-10	3.41473e-07
TRINITY_DN291010_c7_g1_i1&805..1815@gi|823452249|ref|XP_012425010.1|	PLCXD1	-2.24264	2.24264	6.70886	113.888	6.88731e-10	3.41473e-07
TRINITY_DN270339_c2_g1_i1&TRINITY_DN279467_c0_g1_i1&267..1631@gi|823456332|ref|XP_012427204.1|	LOC105759005	-2.83339	2.83339	5.66337	113.108	7.31933e-10	3.51186e-07
TRINITY_DN319372_c1_g2_i5&756..1466@gi|823465251|ref|XP_012430967.1|	PAQR9	1.68157	-1.68157	9.27738	111.14	8.54727e-10	3.97288e-07
TRINITY_DN300266_c0_g2_i1&3429..5639@gi|224060495|ref|XP_002189009.1|	MFI2	-2.33683	2.33683	6.91416	110.347	9.10447e-10	4.10363e-07
TRINITY_DN304230_c0_g1_i2&286..648@gi|449496006|ref|XP_004175160.1|	YPEL5	-1.69764	1.69764	6.88568	109.213	1e-09	4.36219e-07
TRINITY_DN315195_c1_g8_i4&105..1319@gi|224087539|ref|XP_002195489.1|	ARRDC2	-2.90105	2.90105	7.44136	108.015	1.09878e-09	4.6695e-07
TRINITY_DN320844_c1_g12_i2&1729..3573@gi|823469802|ref|XP_012433773.1|	CRAT	-2.28257	2.28257	7.39072	107.344	1.16052e-09	4.72164e-07
TRINITY_DN260818_c1_g1_i1&240..1763@gi|823457480|ref|XP_002197165.3|	UGP2	2.17432	-2.17432	10.4118	107.198	1.17454e-09	4.72164e-07
TRINITY_DN277284_c1_g1_i2&135..578@gi|224098124|ref|XP_002198052.1|	HMGB3	-2.09319	2.09319	6.3862	105.89	1.30796e-09	5.12e-07
TRINITY_DN292828_c0_g1_i1&246..716@gi|350536427|ref|NP_001232713.1|	BRI3BP	2.31679	-2.31679	6.08747	105.558	1.3444e-09	5.12735e-07
TRINITY_DN306639_c2_g1_i2&TRINITY_DN306639_c2_g1_i3&2777..5239@gi|449499989|ref|XP_004174916.1|	HERC3	-1.72258	1.72258	6.37769	105.083	1.3986e-09	5.20071e-07
TRINITY_DN310743_c1_g6_i1&TRINITY_DN310743_c1_g14_i1&230..1621@gi|823472372|ref|XP_012426212.1|	DIXDC1	3.27937	-3.27937	4.4979	104.722	1.44129e-09	5.22873e-07
TRINITY_DN272662_c0_g2_i6&699..2153@gi|823454883|ref|XP_012424700.1|	TCP11L2	-2.66735	2.66735	5.34811	103.67	1.57426e-09	5.57512e-07
TRINITY_DN249804_c0_g1_i1&TRINITY_DN260242_c0_g2_i1&TRINITY_DN185752_c0_g1_i1&TRINITY_DN318150_c1_g1_i1&TRINITY_DN200276_c0_g2_i1&TRINITY_DN174017_c0_g2_i1&TRINITY_DN310905_c5_g1_i1&6..1700@gi|823453043|ref|XP_012425316.1|	FKBP4	1.59698	-1.59698	8.49917	102.725	1.70518e-09	5.89834e-07
TRINITY_DN266368_c0_g1_i1&67..1440@gi|224051143|ref|XP_002199004.1|	NUSAP1	-3.38255	3.38255	5.7858	100.33	2.0937e-09	7.07765e-07
TRINITY_DN472405_c0_g1_i1&203..2512@gi|823461792|ref|XP_012429476.1|	CPT1A	-2.56776	2.56776	9.03769	99.9105	2.17123e-09	7.17664e-07
TRINITY_DN136758_c0_g3_i1&TRINITY_DN255077_c0_g1_i1&TRINITY_DN269813_c0_g4_i1&234..650@gi|823472024|ref|XP_012426073.1|	HMGCL	-4.64719	4.64719	6.04816	97.9161	2.5857e-09	8.36079e-07
TRINITY_DN312040_c1_g1_i10&TRINITY_DN269824_c1_g2_i1&2845..4206@gi|371940918|ref|NP_001243138.1|	RXRG	2.33478	-2.33478	4.46638	96.3523	3e-09	9.4039e-07
TRINITY_DN316698_c0_g1_i2&1503..2642@gi|823471447|ref|XP_012425768.1|	B4GALT5	-1.64743	1.64743	5.70627	94.4285	3.53514e-09	1.08965e-06
TRINITY_DN311801_c0_g1_i2&15..1604@gi|823453900|ref|XP_012424324.1|	HBP1	-1.99274	1.99274	6.14059	94.0795	3.64945e-09	1.08965e-06
TRINITY_DN155308_c0_g2_i1&246..1424@gi|449514408|ref|XP_002188355.2|	LOC100221623	2.50599	-2.50599	11.8001	94.0391	3.66294e-09	1.08965e-06
TRINITY_DN284374_c4_g1_i1&598..2463@gi|224078523|ref|XP_002199208.1|	PCK1	-8.258	8.258	11.7971	91.8981	4.46259e-09	1.3015e-06
TRINITY_DN320002_c0_g1_i1&401..2182@gi|823465132|ref|XP_012430913.1|	KLHL24	-1.6633	1.6633	7.90175	90.0602	5.30303e-09	1.51687e-06
TRINITY_DN313022_c1_g1_i3&67..3225@gi|449498953|ref|XP_002192854.2|	IRS4	-1.58773	1.58773	6.93916	89.4074	5.64216e-09	1.58342e-06
TRINITY_DN314990_c1_g21_i3&TRINITY_DN314990_c1_g38_i2&TRINITY_DN314990_c1_g39_i1&1..1389@gi|449478089|ref|XP_002194090.2|	FPGS	-1.91032	1.91032	5.95078	89.0919	5.81457e-09	1.60108e-06
TRINITY_DN294027_c1_g2_i1&TRINITY_DN294027_c1_g2_i2&65..1417@gi|224045154|ref|XP_002197953.1|	RPP40	-1.74856	1.74856	4.09016	88.633	6.07565e-09	1.60108e-06
TRINITY_DN134202_c0_g1_i1&85..1569@gi|224085845|ref|XP_002190196.1|	SLC16A1	-2.49256	2.49256	8.18262	88.4154	6.20391e-09	1.60108e-06
TRINITY_DN288710_c0_g2_i1&3388..4407@gi|823454852|ref|XP_012424689.1|	TOB2	1.53268	-1.53268	8.76108	88.1821	6.34479e-09	1.60108e-06
TRINITY_DN322759_c1_g1_i1&TRINITY_DN313282_c0_g1_i1&TRINITY_DN280194_c0_g1_i1&TRINITY_DN279915_c0_g1_i2&TRINITY_DN280619_c0_g3_i1&TRINITY_DN271319_c0_g1_i1&TRINITY_DN322490_c1_g1_i1&1..3408@gi|823473075|ref|XP_012426573.1|	NBR1	-3.12428	3.12428	8.52989	88.1449	6.36756e-09	1.60108e-06
TRINITY_DN295934_c2_g2_i3&TRINITY_DN289034_c0_g4_i3&3..1256@gi|823452899|ref|XP_012425259.1|	STARD13	2.43541	-2.43541	4.62303	88.1129	6.38721e-09	1.60108e-06
TRINITY_DN235362_c1_g1_i1&34..2016@gi|224094077|ref|XP_002190300.1|	TBC1D15	-1.35005	1.35005	5.8701	87.9977	6.45856e-09	1.60108e-06
TRINITY_DN242219_c0_g1_i1&1105..2238@gi|823455645|ref|XP_012426933.1|	SERPINB1	2.9386	-2.9386	4.63888	87.7478	6.61639e-09	1.61332e-06
TRINITY_DN322165_c0_g2_i7&766..3063@gi|224073446|ref|XP_002198118.1|	ZER1	-1.64039	1.64039	6.61422	86.4651	7.4959e-09	1.79829e-06
TRINITY_DN292971_c1_g1_i2&2674..3747@gi|224049329|ref|XP_002186711.1|	PPM1K	-2.60653	2.60653	5.93215	86.2531	7.65325e-09	1.8069e-06
TRINITY_DN310659_c0_g1_i1&263..1210@gi|823470079|ref|XP_002195131.3|	LOC100232659	-2.11453	2.11453	7.59932	86.0003	7.8456e-09	1.82337e-06
TRINITY_DN310603_c1_g1_i5&560..916@gi|449476990|ref|XP_002195592.2|	YPEL1	-3.63794	3.63794	6.92677	82.8366	1.07592e-08	2.462e-06
TRINITY_DN276339_c0_g1_i10&130..708@gi|224051319|ref|XP_002200524.1|	BMF	-2.2485	2.2485	4.18999	82.3767	1.12737e-08	2.54069e-06
TRINITY_DN293388_c0_g2_i3&256..1278@gi|224048307|ref|XP_002194053.1|	AMD1	3.10927	-3.10927	5.44801	80.1702	1.41485e-08	3.141e-06
TRINITY_DN254657_c0_g1_i1&TRINITY_DN289995_c0_g3_i1&467..1093@gi|823477264|ref|XP_012431876.1|	LOC100221989	1.92416	-1.92416	4.10912	79.8139	1.46841e-08	3.21192e-06
TRINITY_DN129981_c0_g1_i1&373..1302@gi|449493364|ref|XP_002188339.2|	SIRT5	-2.10078	2.10078	4.57611	79.6491	1.49391e-08	3.22036e-06
TRINITY_DN323261_c5_g3_i2&3108..5252@gi|224058328|ref|XP_002198508.1|	HOOK1	2.04117	-2.04117	6.44228	79.2897	1.55127e-08	3.29622e-06
TRINITY_DN275011_c0_g2_i2&2115..2771@gi|823474301|ref|XP_012433090.1|	CZH5orf28	-2.02028	2.02028	4.45759	78.6983	1.65095e-08	3.45781e-06
TRINITY_DN261614_c0_g1_i2&3801..4061@gi|224152259|ref|XP_002191690.1|	LOC100228739	-1.44538	1.44538	4.4516	82.0583	1.70532e-08	3.45781e-06
TRINITY_DN307284_c14_g8_i2&505..2988@gi|823463167|ref|XP_012430033.1|	GPAM	3.8075	-3.8075	12.1493	78.3164	1.71906e-08	3.45781e-06
TRINITY_DN285349_c5_g1_i1&83..763@gi|350534578|ref|NP_001232629.1|	AK3	1.41404	-1.41404	6.53233	78.2626	1.72889e-08	3.45781e-06
TRINITY_DN299397_c4_g12_i6&TRINITY_DN302975_c3_g4_i3&856..3708@gi|449486907|ref|XP_004174809.1|	MIB2	1.25578	-1.25578	5.90079	78.183	1.74355e-08	3.45781e-06
TRINITY_DN314909_c1_g1_i3&4213..6096@gi|224097921|ref|XP_002194055.1|	PLS3	1.72566	-1.72566	7.04987	75.8477	2.24102e-08	4.36919e-06
TRINITY_DN241905_c0_g1_i2&TRINITY_DN295934_c2_g3_i3&303..2624@gi|224043285|ref|XP_002195755.1|	STARD13	2.43833	-2.43833	4.19001	75.7627	2.26185e-08	4.36919e-06
TRINITY_DN83694_c0_g2_i1&TRINITY_DN299838_c3_g8_i1&TRINITY_DN23112_c0_g1_i1&TRINITY_DN231752_c0_g1_i1&TRINITY_DN218703_c0_g2_i1&TRINITY_DN305629_c1_g2_i2&56..1792@gi|823471821|ref|XP_012425948.1|	LOC751978	2.678	-2.678	5.90146	75.32	2.37384e-08	4.52673e-06
TRINITY_DN318407_c0_g1_i2&210..4067@gi|823460355|ref|XP_012429082.1|	WDR19	-2.16328	2.16328	3.30595	73.8536	2.7904e-08	5.21058e-06
TRINITY_DN316542_c0_g1_i1&100..990@gi|350536399|ref|NP_001232477.1|	ELOVL2	-2.84613	2.84613	8.82241	73.8146	2.8e-08	5.21058e-06
TRINITY_DN316261_c2_g6_i1&TRINITY_DN316261_c2_g2_i1&TRINITY_DN319661_c3_g1_i9&2..7792@gi|823467558|ref|XP_012429035.1|	ITPR1	2.41708	-2.41708	6.54681	72.9892	3.0731e-08	5.50381e-06
TRINITY_DN303683_c4_g1_i1&55..1161@gi|350535012|ref|NP_001232406.1|	NSFL1C	-1.33897	1.33897	5.78501	72.9422	3.08936e-08	5.50381e-06
TRINITY_DN240876_c0_g1_i1&TRINITY_DN285632_c0_g1_i1&3..890@gi|449483606|ref|XP_002192201.2|	SOWAHC	-2.06813	2.06813	4.22854	72.941	3.08975e-08	5.50381e-06
TRINITY_DN228673_c1_g4_i1&320..1057@gi|823465525|ref|XP_012431086.1|	HRG	2.83132	-2.83132	9.69761	72.8879	3.10825e-08	5.50381e-06
TRINITY_DN308969_c0_g4_i1&282..1295@gi|224049117|ref|XP_002195722.1|	LOC100221401	-1.5099	1.5099	7.31254	72.2368	3.34484e-08	5.85308e-06
TRINITY_DN31513_c0_g1_i1&TRINITY_DN319284_c0_g6_i3&15..3494@gi|823467572|ref|XP_012429079.1|	SRGAP3	1.60044	-1.60044	5.12566	70.4684	4.09329e-08	7.07948e-06
TRINITY_DN276648_c0_g1_i2&TRINITY_DN323813_c2_g1_i1&144..1394@gi|224076333|ref|XP_002194251.1|	RILP	-1.46002	1.46002	4.26078	86.1196	4.17939e-08	7.14532e-06
TRINITY_DN302470_c5_g10_i1&7..2037@gi|823457439|ref|XP_012427641.1|	LOC100218511	-1.37773	1.37773	7.47371	69.958	4.34216e-08	7.33923e-06
TRINITY_DN312642_c0_g1_i3&TRINITY_DN312642_c0_g1_i1&TRINITY_DN312642_c0_g1_i6&TRINITY_DN312642_c0_g1_i5&3552..7754@gi|823463126|ref|XP_012430016.1|	PPRC1	2.43291	-2.43291	3.23441	69.6039	4.52458e-08	7.56164e-06
TRINITY_DN215029_c0_g1_i2&63..2627@gi|224043870|ref|XP_002196564.1|	USP5	-1.21746	1.21746	6.10518	68.1158	5.38838e-08	8.9052e-06
TRINITY_DN317508_c1_g2_i1&277..855@gi|115391972|ref|NP_001041719.1|	NCALD	1.46922	-1.46922	5.99586	67.9717	5.48118e-08	8.959e-06
TRINITY_DN311724_c4_g1_i1&123..2873@gi|224078470|ref|XP_002195109.1|	CDH4	1.89923	-1.89923	4.68977	67.6236	5.71272e-08	9.236e-06
TRINITY_DN253346_c0_g1_i1&TRINITY_DN292044_c0_g2_i1&2..1240@gi|224060887|ref|XP_002193966.1|	SEC62	-1.19813	1.19813	7.49703	74.6599	5.89212e-08	9.42359e-06
TRINITY_DN265395_c0_g1_i1&217..909@gi|224098570|ref|XP_002187247.1|	CLDN2	1.42338	-1.42338	6.41926	66.9991	6.15534e-08	9.67776e-06
TRINITY_DN310235_c0_g1_i3&66..1451@gi|823458908|ref|XP_012428241.1|	SLC17A5	-1.45353	1.45353	5.15984	66.9642	6.18117e-08	9.67776e-06
TRINITY_DN300494_c1_g1_i1&340..1890@gi|224079987|ref|XP_002187412.1|	SLC2A5	3.70311	-3.70311	8.07454	66.4386	6.58482e-08	1.02023e-05
TRINITY_DN313381_c6_g1_i1&306..1385@gi|224052475|ref|XP_002198152.1|	SCD	3.42188	-3.42188	13.031	66.3248	6.67599e-08	1.0237e-05
TRINITY_DN307829_c0_g2_i2&526..1791@gi|449495105|ref|XP_002199352.2|	SNTB1	1.46132	-1.46132	6.63546	65.655	7.24131e-08	1.09905e-05
TRINITY_DN291016_c0_g3_i2&172..1470@gi|224043501|ref|XP_002199560.1|	FBXL3	-1.54037	1.54037	4.5526	65.3265	7.53766e-08	1.13248e-05
TRINITY_DN300948_c0_g2_i8&TRINITY_DN310652_c0_g1_i2&TRINITY_DN294451_c1_g2_i1&TRINITY_DN320089_c6_g1_i1&681..3959@gi|823465135|ref|XP_012430914.1|	YEATS2	1.27645	-1.27645	5.23868	65.1424	7.70945e-08	1.1467e-05
TRINITY_DN312649_c5_g2_i1&242..1159@gi|823471212|ref|XP_012425691.1|	PCMTD2	-1.8074	1.8074	5.68675	64.9981	7.84723e-08	1.15564e-05
TRINITY_DN240466_c0_g3_i1&292..615@gi|823454706|ref|XP_012424641.1|	PHF5A	-1.96066	1.96066	4.3448	64.8767	7.96508e-08	1.1615e-05
TRINITY_DN297571_c1_g3_i6&1955..3355@gi|823455738|ref|XP_012426965.1|	MAP3K8	1.44079	-1.44079	5.1321	64.447	8.4e-08	1.21279e-05
TRINITY_DN300315_c1_g1_i1&TRINITY_DN287121_c1_g2_i5&2766..4205@gi|823455943|ref|XP_012427048.1|	NR1D2	-1.8983	1.8983	5.01899	64.2912	8.56187e-08	1.22451e-05
TRINITY_DN320266_c2_g2_i1&457..1674@gi|449494539|ref|XP_002199085.2|	DPYS	1.7963	-1.7963	6.87123	63.9049	8.98243e-08	1.26228e-05
TRINITY_DN308133_c1_g2_i5&TRINITY_DN94863_c0_g1_i1&69..1574@gi|449475441|ref|XP_004175058.1|	LOC101233245	1.49911	-1.49911	3.99007	63.893	9e-08	1.26228e-05
TRINITY_DN315700_c0_g2_i2&66..341@gi|224070035|ref|XP_002197326.1|	RMI2	-2.14622	2.14622	3.28273	63.6431	9.28025e-08	1.29004e-05
TRINITY_DN260604_c1_g1_i2&235..1245@gi|823452298|ref|XP_012425032.1|	ABHD13	-1.41355	1.41355	5.85284	63.5127	9.43264e-08	1.29013e-05
TRINITY_DN234670_c0_g1_i1&367..1146@gi|224046455|ref|XP_002199833.1|	CA2	2.21742	-2.21742	5.8784	63.4412	9.51735e-08	1.29013e-05
TRINITY_DN323908_c0_g3_i3&TRINITY_DN323908_c0_g1_i14&118..4161@gi|823461663|ref|XP_012429428.1|	KTN1	1.41294	-1.41294	5.06063	63.4212	9.5411e-08	1.29013e-05
TRINITY_DN293424_c0_g2_i1&105..1535@gi|224066137|ref|XP_002198420.1|	ABTB1	-1.37052	1.37052	6.15482	63.195	9.8154e-08	1.31035e-05
TRINITY_DN243702_c0_g1_i1&113..916@gi|449493964|ref|XP_002188476.2|	PSMG2	-1.33713	1.33713	4.55704	82.491	9.87455e-08	1.31035e-05
TRINITY_DN307060_c0_g2_i5&1798..3072@gi|449479382|ref|XP_002190826.2|	OTOP2	4.39577	-4.39577	3.77372	63.0826	9.9549e-08	1.31035e-05
TRINITY_DN262185_c0_g1_i1&154..741@gi|823452748|ref|XP_002198397.2|	LOC100226358	-3.9992	3.9992	7.42811	62.8997	1.01866e-07	1.32909e-05
TRINITY_DN313472_c1_g4_i1&164..967@gi|224073396|ref|XP_002194162.1|	TOR2A	-1.77393	1.77393	4.87544	62.1402	1.12139e-07	1.4431e-05
TRINITY_DN283697_c2_g5_i4&346..3432@gi|823474005|ref|XP_012432962.1|	TDRD7	1.52802	-1.52802	6.70603	62.1118	1.12545e-07	1.4431e-05
TRINITY_DN299219_c1_g2_i1&114..1382@gi|224064228|ref|XP_002190619.1|	C11H16orf70	-1.48666	1.48666	6.12233	61.6235	1.19777e-07	1.5227e-05
TRINITY_DN296352_c1_g1_i2&105..1961@gi|224062774|ref|XP_002200002.1|	CLPX	-1.70252	1.70252	7.42217	61.4535	1.22412e-07	1.54301e-05
TRINITY_DN309888_c0_g1_i1&TRINITY_DN286860_c1_g2_i1&1458..2384@gi|823462790|ref|XP_012429874.1|	NRBF2	-1.33826	1.33826	4.84685	61.206	1.26364e-07	1.57945e-05
TRINITY_DN321752_c3_g13_i1&82..630@gi|224073011|ref|XP_002194656.1|	SLC31A1	1.35686	-1.35686	6.35385	60.742	1.34155e-07	1.66285e-05
TRINITY_DN297072_c12_g1_i1&TRINITY_DN297072_c8_g1_i1&412..2274@gi|449481826|ref|XP_002195734.2|	DDX17	1.54287	-1.54287	6.43373	60.6669	1.35465e-07	1.66521e-05
TRINITY_DN295298_c3_g3_i1&354..1427@gi|224046230|ref|XP_002197351.1|	PCMTD1	-1.96741	1.96741	5.73179	60.4355	1.39591e-07	1.70186e-05
TRINITY_DN240418_c1_g1_i1&73..1278@gi|823457326|ref|XP_012427581.1|	NDRG1	-1.9561	1.9561	10.6322	60.3292	1.41531e-07	1.71149e-05
TRINITY_DN321530_c0_g3_i1&TRINITY_DN316352_c1_g2_i1&TRINITY_DN197634_c0_g1_i1&TRINITY_DN258019_c0_g2_i1&TRINITY_DN140688_c0_g1_i1&TRINITY_DN241099_c0_g1_i1&TRINITY_DN283666_c0_g1_i1&10754..12139@gi|224045789|ref|XP_002187346.1|	ANKH	2.11144	-2.11144	4.56762	60.1036	1.45749e-07	1.71566e-05
TRINITY_DN284873_c0_g2_i1&98..1117@gi|823474992|ref|XP_004176172.2|	LOC101234107	1.88371	-1.88371	4.26436	60.0806	1.46186e-07	1.71566e-05
TRINITY_DN323854_c4_g1_i1&TRINITY_DN338005_c0_g1_i1&436..2565@gi|449494789|ref|XP_004175320.1|	GAREM	1.44137	-1.44137	4.05799	76.0724	1.46413e-07	1.71566e-05
TRINITY_DN296668_c0_g1_i1&117..821@gi|224087623|ref|XP_002196339.1|	CDC34	-2.50946	2.50946	4.12554	60.0095	1.47549e-07	1.71566e-05
TRINITY_DN310923_c2_g2_i4&105..1286@gi|823472313|ref|XP_012426191.1|	USP2	3.054	-3.054	2.44887	60.0046	1.47643e-07	1.71566e-05
TRINITY_DN174464_c0_g1_i1&679..3255@gi|449494606|ref|XP_002200476.2|	ENPP2	-1.28118	1.28118	8.34047	59.6908	1.53829e-07	1.77368e-05
TRINITY_DN278642_c0_g1_i2&33..974@gi|823463216|ref|XP_002189006.3|	PPP1R3C	1.93012	-1.93012	6.4128	59.3471	1.60931e-07	1.8413e-05
TRINITY_DN318727_c1_g4_i1&89..1144@gi|823470717|ref|XP_012424130.1|	RNFT1	-1.90369	1.90369	4.22368	59.0268	1.67874e-07	1.90607e-05
TRINITY_DN303143_c2_g1_i5&181..1941@gi|224063072|ref|XP_002190479.1|	LOC100221274	1.2486	-1.2486	4.89176	69.8552	1.71753e-07	1.9317e-05
TRINITY_DN296964_c0_g1_i1&95..259@gi|823475039|ref|XP_012430542.1|	NEUROD2	-3.39916	3.39916	5.52035	58.8114	1.72728e-07	1.9317e-05
TRINITY_DN309024_c0_g5_i1&TRINITY_DN309024_c0_g4_i1&1..1017@gi|823470382|ref|XP_012434027.1|	RSAD1	2.62783	-2.62783	2.55806	58.6066	1.77487e-07	1.97011e-05
TRINITY_DN308220_c0_g1_i1&88..1650@gi|823470401|ref|XP_012434033.1|	RAB11FIP4	-1.99037	1.99037	4.92853	58.3817	1.82879e-07	2.01492e-05
TRINITY_DN311971_c0_g2_i3&TRINITY_DN311971_c0_g1_i1&2796..4082@gi|224048125|ref|XP_002191069.1|	SGK1	1.40752	-1.40752	5.10193	58.1714	1.88081e-07	2.057e-05
TRINITY_DN298364_c0_g1_i1&192..2213@gi|224050268|ref|XP_002187567.1|	RNF103	-1.14563	1.14563	6.3032	58.0589	1.90932e-07	2.07294e-05
TRINITY_DN297824_c3_g16_i1&TRINITY_DN297824_c3_g5_i1&TRINITY_DN312542_c2_g1_i1&155..1315@gi|224053115|ref|XP_002189304.1|	HTRA1	-2.46826	2.46826	7.01299	57.9762	1.93059e-07	2.08084e-05
TRINITY_DN281043_c1_g3_i1&1345..2004@gi|224049519|ref|XP_002194553.1|	GIMD1	2.58618	-2.58618	3.38866	57.8755	1.95682e-07	2.08196e-05
TRINITY_DN270560_c0_g1_i1&115..1053@gi|823458133|ref|XP_002189706.3|	LOC100232745	3.31731	-3.31731	6.04698	57.8118	1.97362e-07	2.08196e-05
TRINITY_DN305485_c2_g1_i3&163..2106@gi|449495964|ref|XP_002194924.2|	ADCK3	1.63174	-1.63174	7.03748	57.8118	1.97362e-07	2.08196e-05
TRINITY_DN292069_c0_g1_i2&154..1791@gi|224067748|ref|XP_002199077.1|	MGAT4B	1.4229	-1.4229	5.58655	57.6937	2.00517e-07	2.10035e-05
TRINITY_DN301850_c0_g16_i1&73..846@gi|350536829|ref|NP_001232733.1|	LHPP	1.48898	-1.48898	4.92295	57.5489	2.04462e-07	2.12013e-05
TRINITY_DN319977_c1_g1_i4&75..1421@gi|823458037|ref|XP_012427874.1|	ADSS	-1.54046	1.54046	6.3503	57.5202	2.05257e-07	2.12013e-05
TRINITY_DN286322_c1_g1_i1&184..1437@gi|449514150|ref|XP_002192163.2|	SKP2	-1.215	1.215	5.055	110.621	2.27527e-07	2.33396e-05
TRINITY_DN315638_c1_g4_i1&TRINITY_DN315638_c1_g3_i2&TRINITY_DN211035_c0_g1_i1&TRINITY_DN259060_c0_g1_i1&TRINITY_DN125573_c0_g1_i1&TRINITY_DN278440_c0_g1_i1&239..1891@gi|449498715|ref|XP_002195050.2|	ENOX2	1.28972	-1.28972	4.6091	56.3298	2.41271e-07	2.45799e-05
TRINITY_DN323112_c1_g2_i2&515..1795@gi|449477264|ref|XP_002194818.2|	KREMEN1	-1.2664	1.2664	5.62176	55.9073	2.55675e-07	2.5837e-05
TRINITY_DN272703_c0_g1_i1&272..1117@gi|224049791|ref|XP_002191294.1|	LOC100230799	-1.37216	1.37216	5.95801	55.8673	2.57085e-07	2.5837e-05
TRINITY_DN317722_c1_g2_i8&510..1940@gi|823461888|ref|XP_012429509.1|	C5H11orf24	-1.20472	1.20472	5.63968	55.5344	2.69172e-07	2.68702e-05
TRINITY_DN315090_c0_g3_i8&72..3848@gi|449496981|ref|XP_002192722.2|	MTR	-1.39366	1.39366	5.09355	55.3051	2.7786e-07	2.72095e-05
TRINITY_DN322620_c0_g1_i1&TRINITY_DN316280_c2_g10_i1&6362..9397@gi|224070303|ref|XP_002188725.1|	MPRIP	1.15348	-1.15348	5.87078	55.2812	2.78785e-07	2.72095e-05
TRINITY_DN306615_c0_g2_i8&TRINITY_DN306615_c0_g3_i1&117..2177@gi|224064206|ref|XP_002189773.1|	BBS2	-1.99913	1.99913	3.05589	55.2604	2.79591e-07	2.72095e-05
TRINITY_DN296339_c1_g1_i1&66..1751@gi|224058371|ref|XP_002198857.1|	PGM1	1.42395	-1.42395	8.50585	55.2528	2.79888e-07	2.72095e-05
TRINITY_DN321365_c2_g1_i2&317..1672@gi|823473653|ref|XP_012432820.1|	LPL	-1.92957	1.92957	5.42529	55.1901	2.82336e-07	2.72692e-05
TRINITY_DN302961_c0_g1_i4&334..1506@gi|823466594|ref|XP_012425264.1|	SDR42E1	-3.07024	3.07024	3.31157	54.464	3.12463e-07	2.99343e-05
TRINITY_DN298512_c0_g2_i1&158..433@gi|823470902|ref|XP_002199546.2|	DYNLL2	1.46023	-1.46023	6.66777	54.4143	3.14654e-07	2.99343e-05
TRINITY_DN301735_c2_g2_i2&444..2024@gi|449497901|ref|XP_002190752.2|	FRK	-1.43156	1.43156	3.99847	72.6302	3.16e-07	2.99343e-05
TRINITY_DN284182_c0_g3_i2&100..1503@gi|823455047|ref|XP_012424765.1|	PPARA	-2.14325	2.14325	8.5367	54.0244	3.32408e-07	3.12927e-05
TRINITY_DN300154_c1_g2_i2&357..1376@gi|224048825|ref|XP_002188971.1|	TP53I3	-1.44872	1.44872	4.1069	53.6125	3.52371e-07	3.29633e-05
TRINITY_DN300249_c0_g1_i1&80..1567@gi|224051472|ref|XP_002200564.1|	FBXO33	-1.10507	1.10507	6.36295	73.9191	3.59216e-07	3.33936e-05
TRINITY_DN314179_c0_g1_i5&3627..4604@gi|823467439|ref|XP_012428543.1|	CPNE9	2.22019	-2.22019	3.41674	53.1748	3.75e-07	3.46476e-05
TRINITY_DN261009_c0_g1_i1&125..949@gi|449475944|ref|XP_004175010.1|	RASD1	-3.50907	3.50907	5.44549	52.8669	3.91931e-07	3.5985e-05
TRINITY_DN291147_c0_g1_i1&346..765@gi|449488893|ref|XP_004174436.1|	PNRC2	-1.63875	1.63875	6.20072	51.8445	4.54317e-07	4.14571e-05
TRINITY_DN303349_c2_g4_i1&62..1108@gi|449488473|ref|XP_002191251.2|	GPD1	1.74974	-1.74974	9.73911	51.7616	4.59835e-07	4.17048e-05
TRINITY_DN281753_c0_g1_i1&TRINITY_DN280091_c0_g1_i2&2..3493@gi|823462146|ref|XP_012429609.1|	SHANK2	2.83625	-2.83625	1.88737	51.6493	4.67424e-07	4.21362e-05
TRINITY_DN319314_c0_g2_i7&TRINITY_DN319314_c0_g2_i2&TRINITY_DN304261_c1_g1_i4&TRINITY_DN293999_c0_g1_i1&2311..3588@gi|823464803|ref|XP_012430723.1|	LOC100230849	2.3197	-2.3197	3.10681	50.9844	5.15283e-07	4.61706e-05
TRINITY_DN294958_c0_g1_i1&142..2034@gi|224048621|ref|XP_002195472.1|	GCLC	2.13838	-2.13838	9.34162	50.8723	5.23865e-07	4.65933e-05
TRINITY_DN318794_c1_g19_i1&TRINITY_DN318794_c1_g4_i1&25..2595@gi|224076721|ref|XP_002196922.1|	AKAP1	1.58484	-1.58484	5.9227	50.8321	5.27e-07	4.65933e-05
TRINITY_DN294290_c1_g1_i1&179..1453@gi|823466233|ref|XP_012433423.1|	ABHD2	-1.32206	1.32206	9.03618	50.7527	5.33205e-07	4.65933e-05
TRINITY_DN292044_c0_g1_i1&42..326@gi|823465543|ref|XP_012431095.1|	LOC100225991	-1.24673	1.24673	4.87673	50.7155	5.36137e-07	4.65933e-05
TRINITY_DN297522_c0_g1_i7&165..3065@gi|823474298|ref|XP_012433089.1|	RAI14	-1.37525	1.37525	4.08467	50.6855	5.38522e-07	4.65933e-05
TRINITY_DN313469_c4_g1_i1&184..3831@gi|823452268|ref|XP_012425021.1|	TPP2	-1.28437	1.28437	7.58028	50.6821	5.38796e-07	4.65933e-05
TRINITY_DN314446_c0_g3_i1&3676..4854@gi|449513897|ref|XP_002187336.2|	TMEM246	-2.58632	2.58632	3.96001	50.6076	5.44769e-07	4.68376e-05
TRINITY_DN314152_c1_g6_i4&TRINITY_DN314152_c1_g6_i11&664..3189@gi|224052477|ref|XP_002194669.1|	PKD2L1	3.68735	-3.68735	3.39765	50.4927	5.54129e-07	4.71413e-05
TRINITY_DN289221_c1_g1_i2&510..1289@gi|823453112|ref|XP_012425343.1|	KCTD21	1.37115	-1.37115	5.12221	50.4865	5.54641e-07	4.71413e-05
TRINITY_DN289410_c4_g1_i1&261..1316@gi|823453125|ref|XP_012425347.1|	TSKU	3.87782	-3.87782	4.50647	50.3574	5.6537e-07	4.75763e-05
TRINITY_DN301347_c2_g1_i6&213..1583@gi|224062442|ref|XP_002197866.1|	ONECUT1	1.34714	-1.34714	6.00592	50.3481	5.66156e-07	4.75763e-05
TRINITY_DN322912_c1_g2_i1&162..788@gi|823469654|ref|XP_012433706.1|	DOLPP1	1.20558	-1.20558	4.79074	54.5086	5.84e-07	4.87183e-05
TRINITY_DN318212_c0_g3_i1&681..2513@gi|823470432|ref|XP_012434045.1|	STXBP4	-3.25172	3.25172	2.4401	50.1133	5.86296e-07	4.87183e-05
TRINITY_DN304852_c0_g1_i1&TRINITY_DN304852_c0_g3_i2&2..2581@gi|449478783|ref|XP_002192598.2|	CCDC40	-2.56327	2.56327	3.63052	50.0134	5.95102e-07	4.91753e-05
TRINITY_DN297859_c2_g1_i1&TRINITY_DN323903_c70_g8_i1&TRINITY_DN214078_c0_g1_i1&TRINITY_DN250716_c0_g2_i1&TRINITY_DN195794_c0_g1_i1&98..4525@gi|823472301|ref|XP_012426186.1|	SORL1	1.81662	-1.81662	4.88698	49.7401	6.19949e-07	5.09454e-05
TRINITY_DN315720_c0_g1_i1&TRINITY_DN313224_c14_g7_i2&648..2654@gi|224071061|ref|XP_002188726.1|	AACS	6.58054	-6.58054	10.2429	49.6084	6.32328e-07	5.16772e-05
TRINITY_DN281176_c1_g1_i1&58..1002@gi|823453243|ref|XP_012425392.1|	LOC100221073	1.89981	-1.89981	5.12864	49.5283	6.4e-07	5.20171e-05
TRINITY_DN297897_c1_g1_i2&399..2348@gi|224049844|ref|XP_002193755.1|	SLC7A2	-1.54815	1.54815	8.95745	49.4255	6.5e-07	5.25415e-05
TRINITY_DN313687_c1_g1_i1&123..614@gi|449475519|ref|XP_002195480.2|	UBALD1	-1.42375	1.42375	4.79113	49.3498	6.57424e-07	5.28569e-05
TRINITY_DN317685_c0_g1_i2&346..5532@gi|449496158|ref|XP_002197078.2|	PSME4	-1.17639	1.17639	7.16766	49.1615	6.76386e-07	5.4089e-05
TRINITY_DN294558_c4_g2_i2&TRINITY_DN294558_c4_g1_i2&TRINITY_DN286439_c0_g1_i2&3648..9986@gi|823459728|ref|XP_012428842.1|	LOC105759204	2.16203	-2.16203	2.85493	48.8403	7.1014e-07	5.62351e-05
TRINITY_DN294121_c1_g1_i1&185..1501@gi|224053152|ref|XP_002192948.1|	OAT	2.17943	-2.17943	8.75467	48.8154	7.12826e-07	5.62351e-05
TRINITY_DN306474_c1_g1_i2&384..1322@gi|823466190|ref|XP_012432896.1|	GRAMD2	2.72325	-2.72325	1.54137	48.9536	7.2045e-07	5.62351e-05
TRINITY_DN313150_c1_g1_i2&6796..6879@gi|823470225|ref|XP_012433958.1|	LOC100232358	-1.92049	1.92049	4.16197	48.7354	7.21554e-07	5.62351e-05
TRINITY_DN147579_c0_g1_i1&TRINITY_DN272798_c0_g3_i1&TRINITY_DN258837_c0_g1_i1&2..3430@gi|224057361|ref|XP_002188844.1|	DPYD	1.14399	-1.14399	8.02586	48.7302	7.22126e-07	5.62351e-05
TRINITY_DN291016_c0_g3_i4&242..1417@gi|823452944|ref|XP_012425275.1|	FBXL3	-2.07768	2.07768	3.945	48.5632	7.40743e-07	5.73845e-05
TRINITY_DN279606_c1_g2_i3&86..1420@gi|823459511|ref|XP_012428749.1|	LOC100225801	-1.73413	1.73413	6.08555	48.4114	7.58119e-07	5.82912e-05
TRINITY_DN298293_c0_g5_i5&584..4867@gi|823452539|ref|XP_012425121.1|	ATP7B	-1.44956	1.44956	6.7501	48.3927	7.60286e-07	5.82912e-05
TRINITY_DN299963_c2_g1_i9&TRINITY_DN299963_c2_g1_i6&612..2759@gi|224052490|ref|XP_002198304.1|	ZFAND4	-1.19447	1.19447	4.79071	54.5299	7.718e-07	5.88705e-05
TRINITY_DN195130_c0_g2_i2&88..1788@gi|449514342|ref|XP_002189570.2|	TRIM23	-1.07242	1.07242	6.22548	53.4474	8.13894e-07	6.17646e-05
TRINITY_DN302175_c0_g4_i11&4073..4951@gi|823462142|ref|XP_012429607.1|	SHANK2	2.54916	-2.54916	3.54608	47.7418	8.40281e-07	6.34434e-05
TRINITY_DN315136_c1_g1_i4&TRINITY_DN315136_c1_g1_i3&TRINITY_DN308996_c0_g1_i2&TRINITY_DN315136_c1_g1_i8&67..2328@gi|823466061|ref|XP_012427725.1|	WHAMM	-1.40125	1.40125	3.90808	73.2293	8.58347e-07	6.44801e-05
TRINITY_DN321505_c3_g21_i1&154..1533@gi|449472225|ref|XP_002196349.2|	LOC100224128	-1.28366	1.28366	5.83697	47.5372	8.67294e-07	6.48248e-05
TRINITY_DN260686_c0_g1_i1&432..1181@gi|224062317|ref|XP_002194537.1|	KLF13	-1.83717	1.83717	3.87056	47.493	8.73255e-07	6.4944e-05
TRINITY_DN213331_c5_g1_i1&TRINITY_DN322416_c5_g1_i1&1563..3185@gi|224048486|ref|XP_002187629.1|	ME1	1.65455	-1.65455	12.6632	47.4375	8.80803e-07	6.51794e-05
TRINITY_DN287446_c0_g1_i1&278..1450@gi|224171067|ref|XP_002194677.1|	LOC100218876	1.73535	-1.73535	4.13428	47.1517	9.20822e-07	6.78035e-05
TRINITY_DN298885_c0_g3_i1&163..615@gi|823481307|ref|XP_012431860.1|	EFNA1	-3.02203	3.02203	2.99089	47.0193	9.4e-07	6.88781e-05
TRINITY_DN317757_c5_g2_i3&297..1625@gi|224076688|ref|XP_002199477.1|	TADA2A	-1.94645	1.94645	5.04519	46.9693	9.47413e-07	6.90776e-05
TRINITY_DN290901_c1_g1_i6&209..1819@gi|224045676|ref|XP_002188250.1|	RANBP9	-1.06324	1.06324	6.24365	88.9869	9.96292e-07	7.22871e-05
TRINITY_DN279929_c0_g1_i1&54..2183@gi|224049570|ref|XP_002197587.1|	INTS10	-1.36971	1.36971	4.91877	46.3944	1.03685e-06	7.48648e-05
TRINITY_DN308569_c2_g13_i1&TRINITY_DN308569_c2_g3_i1&478..2091@gi|823481274|ref|XP_012431827.1|	LMNA	1.49561	-1.49561	6.04764	46.3043	1.05171e-06	7.52321e-05
TRINITY_DN223569_c0_g1_i2&71..724@gi|224055379|ref|XP_002188460.1|	METTL21A	-1.47606	1.47606	3.63663	67.8844	1.05206e-06	7.52321e-05
TRINITY_DN266012_c1_g1_i2&233..637@gi|449497141|ref|XP_002196268.2|	TMEM242	-1.06167	1.06167	6.22397	48.2305	1.06043e-06	7.53335e-05
TRINITY_DN282313_c0_g1_i1&TRINITY_DN289196_c0_g1_i1&3..1025@gi|224073061|ref|XP_002191958.1|	LOC100226329	-1.77138	1.77138	4.04681	46.233	1.0636e-06	7.53335e-05
TRINITY_DN231586_c0_g1_i1&105..728@gi|823472033|ref|XP_012426077.1|	AK2	1.05593	-1.05593	6.51511	47.072	1.08845e-06	7.67277e-05
TRINITY_DN319484_c1_g13_i3&69..1667@gi|823469999|ref|XP_012433857.1|	BAIAP2	-1.50628	1.50628	3.60447	46.0086	1.10206e-06	7.73213e-05
TRINITY_DN303180_c5_g1_i2&2..1813@gi|823453617|ref|XP_012425537.1|	BACH1	1.06226	-1.06226	7.08552	54.8196	1.17924e-06	8.23478e-05
TRINITY_DN292841_c1_g1_i1&208..2169@gi|823453492|ref|XP_012425484.1|	GBE1	1.56991	-1.56991	9.99102	45.5217	1.19087e-06	8.27707e-05
TRINITY_DN306437_c0_g3_i1&69..704@gi|449497233|ref|XP_002191125.2|	RHOU	1.72557	-1.72557	6.21386	45.4432	1.2059e-06	8.34256e-05
TRINITY_DN212688_c0_g1_i1&133..825@gi|350536753|ref|NP_001232730.1|	PSMA2	-1.05114	1.05114	6.54926	74.8495	1.23945e-06	8.53502e-05
TRINITY_DN322723_c2_g2_i8&TRINITY_DN265665_c0_g1_i1&TRINITY_DN322723_c2_g2_i11&332..7363@gi|823469088|ref|XP_012433451.1|	NCOR2	3.03949	-3.03949	3.77159	45.2287	1.248e-06	8.55459e-05
TRINITY_DN258420_c0_g1_i1&297..854@gi|823470652|ref|XP_012424100.1|	TLCD1	2.416	-2.416	6.16392	45.0819	1.27784e-06	8.71864e-05
TRINITY_DN33107_c0_g1_i1&TRINITY_DN310249_c3_g2_i2&20..2305@gi|449471395|ref|XP_002193765.2|	LOC100226446	-1.41013	1.41013	3.78474	55.3598	1.34426e-06	9.09454e-05
TRINITY_DN295333_c1_g1_i4&127..1884@gi|224045246|ref|XP_002191877.1|	KLHL7	-1.23321	1.23321	6.63478	44.7635	1.34516e-06	9.09454e-05
TRINITY_DN281242_c0_g1_i1&88..1974@gi|224044685|ref|XP_002193120.1|	GTPBP4	-1.04838	1.04838	6.3183	78.7002	1.37995e-06	9.28747e-05
TRINITY_DN319701_c0_g1_i3&213..4460@gi|224062238|ref|XP_002193283.1|	ZNF609	1.17809	-1.17809	5.03967	44.4109	1.42429e-06	9.54273e-05
TRINITY_DN295380_c0_g1_i2&421..1113@gi|823459204|ref|XP_012428362.1|	CENPQ	-2.14383	2.14383	3.60948	44.3193	1.44566e-06	9.64249e-05
TRINITY_DN317604_c0_g17_i2&TRINITY_DN317604_c0_g17_i4&2..2155@gi|224084301|ref|XP_002193881.1|	ARNT	-2.94907	2.94907	2.57427	44.2582	1.46011e-06	9.66359e-05
TRINITY_DN323132_c0_g2_i2&196..2529@gi|449477452|ref|XP_002196840.2|	SMPD4	-1.09857	1.09857	5.31301	53.0719	1.46533e-06	9.66359e-05
TRINITY_DN277943_c0_g1_i1&TRINITY_DN314699_c0_g3_i3&1..870@gi|823461524|ref|XP_012429369.1|	ENTPD5	1.37679	-1.37679	7.81931	44.1832	1.47808e-06	9.66359e-05
TRINITY_DN469893_c0_g1_i1&TRINITY_DN244420_c0_g1_i1&2..1984@gi|449502305|ref|XP_002200184.2|	MAPK8IP1	1.58258	-1.58258	5.73963	44.1813	1.47853e-06	9.66359e-05
TRINITY_DN276053_c2_g2_i1&109..549@gi|449494054|ref|XP_002196013.2|	LOC100226992	1.79058	-1.79058	12.3495	44.1698	1.48131e-06	9.66359e-05
TRINITY_DN322817_c5_g1_i1&118..2646@gi|224049238|ref|XP_002189158.1|	HSPA4L	1.32715	-1.32715	8.91087	44.1238	1.49249e-06	9.69398e-05
TRINITY_DN319505_c1_g1_i4&222..4346@gi|823466403|ref|XP_012434005.1|	RFX7	1.24096	-1.24096	4.37582	58.9769	1.5319e-06	9.90672e-05
TRINITY_DN311878_c1_g1_i5&172..1452@gi|823463974|ref|XP_012430374.1|	LOC100228461	1.10671	-1.10671	6.94677	43.7936	1.57538e-06	0.000101438
TRINITY_DN310005_c2_g1_i6&TRINITY_DN310005_c2_g1_i7&133..4323@gi|823459654|ref|XP_012428812.1|	ADGRL3	1.28823	-1.28823	4.49225	43.4728	1.66077e-06	0.000106476
TRINITY_DN322110_c3_g1_i1&318..1646@gi|449485717|ref|XP_002192560.2|	LIPI	-1.98176	1.98176	5.6883	43.4341	1.67141e-06	0.000106698
TRINITY_DN318916_c1_g4_i4&TRINITY_DN235636_c0_g1_i1&TRINITY_DN321184_c0_g3_i1&TRINITY_DN298622_c1_g1_i3&331..2805@gi|823464153|ref|XP_012430439.1|	SLC39A10	1.3882	-1.3882	5.6765	43.3668	1.69012e-06	0.000107431
TRINITY_DN287971_c0_g1_i1&1724..3859@gi|823452190|ref|XP_012424986.1|	IRS2	-1.27382	1.27382	4.18699	44.6206	1.75928e-06	0.000111351
TRINITY_DN311082_c1_g2_i2&127..3402@gi|449514196|ref|XP_002189235.2|	NOL6	1.56627	-1.56627	3.64595	43.0381	1.78473e-06	0.000112483
TRINITY_DN292406_c10_g1_i1&60..1949@gi|823452434|ref|XP_012425078.1|	ASMTL	1.81931	-1.81931	7.64314	42.9581	1.80862e-06	0.000113508
TRINITY_DN304539_c0_g1_i1&25..1440@gi|224074563|ref|XP_002194658.1|	POLG2	-1.6423	1.6423	4.68113	42.8745	1.834e-06	0.000114559
TRINITY_DN300243_c0_g1_i2&1598..1831@gi|823477084|ref|XP_012431652.1|	LOC100227282	1.79938	-1.79938	4.23081	42.8523	1.84076e-06	0.000114559
TRINITY_DN294627_c1_g2_i2&271..2079@gi|823455888|ref|XP_012427023.1|	CROT	-1.98008	1.98008	6.31896	42.7754	1.8645e-06	0.000115552
TRINITY_DN251351_c1_g1_i1&TRINITY_DN251351_c0_g1_i1&TRINITY_DN304707_c0_g2_i1&1..1416@gi|823461604|ref|XP_012429401.1|	LOC100219136	3.54749	-3.54749	5.14527	42.7365	1.87666e-06	0.000115823
TRINITY_DN273475_c1_g1_i2&50..1336@gi|153792025|ref|NP_001093160.1|	TUBB4B	1.35901	-1.35901	5.42257	42.6443	1.90577e-06	0.000117134
TRINITY_DN309730_c3_g4_i7&199..834@gi|449489802|ref|XP_004186179.1|	IL6R	-1.1825	1.1825	6.19911	42.5638	1.93163e-06	0.000118235
TRINITY_DN290481_c0_g2_i1&TRINITY_DN265358_c0_g1_i1&TRINITY_DN205498_c0_g1_i1&TRINITY_DN290481_c0_g1_i1&141..1961@gi|823458149|ref|XP_012427922.1|	COG2	-1.10548	1.10548	5.12758	58.7472	1.95937e-06	0.000119219
TRINITY_DN304480_c3_g1_i1&146..751@gi|449492324|ref|XP_004186142.1|	RNF152	1.73558	-1.73558	5.8858	42.4654	1.96373e-06	0.000119219
TRINITY_DN312961_c0_g4_i2&471..1958@gi|449477474|ref|XP_002196893.2|	SLC2A11	-1.55347	1.55347	5.56726	42.3964	1.98661e-06	0.000120117
TRINITY_DN303040_c0_g4_i1&133..1311@gi|449473077|ref|XP_002194582.2|	DNAJA2	-1.04114	1.04114	7.22083	72.9293	2.016e-06	0.000121401
TRINITY_DN316521_c0_g1_i1&1936..3246@gi|823469920|ref|XP_002189371.2|	LOC100228858	1.52842	-1.52842	4.39434	42.2205	2.04624e-06	0.000122725
TRINITY_DN313329_c1_g2_i4&126..2453@gi|449497116|ref|XP_002196016.2|	PLAGL1	-1.08378	1.08378	5.30321	59.3333	2.08628e-06	0.000124624
TRINITY_DN323419_c2_g2_i3&259..1938@gi|823463389|ref|XP_012430120.1|	GRK5	1.05799	-1.05799	8.06375	48.4025	2.09746e-06	0.000124714
TRINITY_DN321857_c0_g6_i1&315..1052@gi|449499032|ref|XP_002195163.2|	LOC100223666	-1.57329	1.57329	3.93324	42.0538	2.10455e-06	0.000124714
TRINITY_DN321761_c1_g1_i2&442..6204@gi|823462288|ref|XP_012429665.1|	TRIP11	-1.05408	1.05408	7.95804	58.9649	2.15106e-06	0.000126964
TRINITY_DN290088_c1_g1_i1&246..1760@gi|823463170|ref|XP_012430034.1|	HABP2	-3.6954	3.6954	8.45086	41.836	2.18351e-06	0.00012802
TRINITY_DN279300_c0_g3_i1&TRINITY_DN220276_c0_g7_i1&TRINITY_DN387758_c0_g1_i1&3..641@gi|823480577|ref|XP_002199919.3|	LOC100229710	1.34456	-1.34456	4.7137	41.8289	2.18616e-06	0.00012802
TRINITY_DN110242_c0_g1_i1&TRINITY_DN295386_c4_g1_i1&305..1102@gi|823452259|ref|XP_012425016.1|	DHRSX	-1.37656	1.37656	4.34534	41.6502	2.25347e-06	0.000131443
TRINITY_DN319682_c0_g5_i2&174..2162@gi|823469422|ref|XP_012433588.1|	CHFR	-1.04601	1.04601	6.21636	41.6185	2.26565e-06	0.000131638
TRINITY_DN322210_c0_g2_i1&68..2239@gi|449480680|ref|XP_004176567.1|	MKLN1	-1.16803	1.16803	8.28316	41.5656	2.28612e-06	0.00013231
TRINITY_DN273932_c1_g1_i1&142..1596@gi|823466513|ref|XP_002195237.3|	MMP15	1.04216	-1.04216	7.59121	42.747	2.2979e-06	0.000132477
TRINITY_DN312859_c0_g9_i1&376..2106@gi|823471109|ref|XP_012425646.1|	ACSS2	1.2943	-1.2943	7.2028	41.4639	2.32605e-06	0.000133582
TRINITY_DN318164_c1_g3_i2&TRINITY_DN318164_c1_g3_i1&64..2274@gi|823463300|ref|XP_002188975.3|	HECTD2	1.86761	-1.86761	4.32117	41.321	2.38349e-06	0.000136354
TRINITY_DN297805_c0_g2_i5&333..2159@gi|823470508|ref|XP_012434078.1|	EPN3	1.6984	-1.6984	5.58769	41.1632	2.44873e-06	0.000139549
TRINITY_DN295534_c3_g3_i1&570..944@gi|823473864|ref|XP_002189283.3|	STARD4	1.15292	-1.15292	8.77804	41.0962	2.477e-06	0.0001402
TRINITY_DN310795_c5_g1_i1&213..3455@gi|823468154|ref|XP_012430873.1|	WWC1	1.16395	-1.16395	7.12869	41.0915	2.479e-06	0.0001402
TRINITY_DN498340_c0_g1_i1&TRINITY_DN312391_c0_g6_i7&TRINITY_DN300862_c3_g1_i1&TRINITY_DN312391_c0_g6_i9&214..4140@gi|823458184|ref|XP_012427935.1|	ADGB	3.34422	-3.34422	2.38837	40.8534	2.58256e-06	0.000145504
TRINITY_DN257087_c0_g1_i1&162..410@gi|350535783|ref|NP_001232446.1|	LOC100190348	1.07336	-1.07336	6.77021	40.761	2.624e-06	0.00014728
TRINITY_DN288652_c2_g1_i2&36..725@gi|823457284|ref|XP_012427568.1|	TMEM71	-3.66057	3.66057	1.19287	40.7222	2.6416e-06	0.000147623
TRINITY_DN296512_c0_g1_i1&30..1979@gi|449514157|ref|XP_002195411.2|	WDR70	-1.12673	1.12673	4.85745	49.966	2.64995e-06	0.000147623
TRINITY_DN313275_c0_g1_i1&2..112@gi|350535182|ref|NP_001232183.1|	LOC100190505	2.22105	-2.22105	2.56975	40.5798	2.70742e-06	0.000148902
TRINITY_DN316746_c11_g2_i1&168..4952@gi|823457083|ref|XP_012427493.1|	RB1CC1	-1.12557	1.12557	6.75684	40.5786	2.708e-06	0.000148902
TRINITY_DN321157_c3_g1_i10&2052..4460@gi|224045662|ref|XP_002188055.1|	ATXN1	1.26276	-1.26276	4.12734	51.7862	2.70845e-06	0.000148902
TRINITY_DN319869_c3_g2_i1&TRINITY_DN319869_c3_g7_i1&TRINITY_DN319869_c3_g11_i1&168..5615@gi|449513753|ref|XP_004174750.1|	MYO5B	-1.17867	1.17867	5.73651	40.568	2.713e-06	0.000148902
TRINITY_DN299434_c0_g1_i1&3861..4454@gi|224046040|ref|XP_002187795.1|	LDLRAD4	-1.4177	1.4177	4.81992	40.3626	2.81126e-06	0.00015373
TRINITY_DN301364_c0_g1_i3&TRINITY_DN301364_c0_g1_i4&65..1360@gi|823473202|ref|XP_012426621.1|	ANGPTL4	2.83806	-2.83806	7.49535	40.3407	2.822e-06	0.000153753
TRINITY_DN298926_c0_g4_i2&TRINITY_DN323825_c2_g1_i4&1056..2270@gi|823469200|ref|XP_012433501.1|	PPM1F	-1.01867	1.01867	6.43383	40.2966	2.84369e-06	0.000154369
TRINITY_DN298134_c0_g1_i1&721..2064@gi|823458634|ref|XP_012428125.1|	SLC16A10	-1.03738	1.03738	5.6244	40.5961	3.12639e-06	0.000169098
TRINITY_DN305995_c0_g2_i1&56..994@gi|224049529|ref|XP_002196948.1|	HADH	-1.04733	1.04733	8.38748	61.3713	3.1612e-06	0.000170361
TRINITY_DN321118_c1_g8_i1&1..1743@gi|823471432|ref|XP_012425764.1|	ZHX3	1.29286	-1.29286	4.03191	39.6249	3.198e-06	0.000171724
TRINITY_DN306318_c0_g1_i3&TRINITY_DN307884_c0_g2_i1&TRINITY_DN307884_c0_g1_i1&TRINITY_DN311161_c0_g5_i1&TRINITY_DN318274_c0_g2_i3&1026..2429@gi|823461619|ref|XP_012429407.1|	EXOC3L4	1.20179	-1.20179	6.54714	39.5187	3.25836e-06	0.000174141
TRINITY_DN317291_c3_g2_i1&2276..2812@gi|224074984|ref|XP_002195443.1|	CYGB	2.74499	-2.74499	6.78455	39.5046	3.26646e-06	0.000174141
TRINITY_DN297433_c0_g2_i1&164..1612@gi|326320056|ref|NP_001191895.1|	PGD	-1.07334	1.07334	5.1999	47.4148	3.29745e-06	0.000175165
TRINITY_DN311003_c0_g1_i1&113..802@gi|449486348|ref|XP_002190942.2|	FITM2	1.36696	-1.36696	7.28882	39.2392	3.42317e-06	0.000181197
TRINITY_DN297923_c0_g2_i8&211..1350@gi|449499646|ref|XP_002187964.2|	EXOSC9	-1.20064	1.20064	4.635	39.1497	3.47787e-06	0.000183439
TRINITY_DN275281_c0_g1_i1&TRINITY_DN309324_c0_g1_i1&1849..2790@gi|224090298|ref|XP_002194157.1|	C1QTNF3	2.74815	-2.74815	4.41547	39.0823	3.51972e-06	0.000184991
TRINITY_DN296438_c8_g2_i1&TRINITY_DN296610_c0_g4_i1&198..2201@gi|224044319|ref|XP_002187819.1|	UVRAG	-1.12148	1.12148	5.90455	38.9148	3.626e-06	0.000189908
TRINITY_DN243766_c0_g1_i1&592..864@gi|449488226|ref|XP_004176106.1|	C22H8orf4	-1.86303	1.86303	4.94607	38.7947	3.70449e-06	0.000193335
TRINITY_DN309087_c0_g1_i1&210..2276@gi|224093668|ref|XP_002194165.1|	PUS7L	-1.79348	1.79348	2.72175	45.3786	3.77656e-06	0.000196408
TRINITY_DN323115_c1_g4_i1&211..2319@gi|224067401|ref|XP_002192708.1|	LOC100225222	1.37082	-1.37082	3.90109	38.5988	3.83641e-06	0.000198825
TRINITY_DN238575_c0_g2_i1&444..998@gi|449502866|ref|XP_002200320.2|	ANKRD9	2.348	-2.348	6.40322	38.3983	3.97684e-06	0.000205387
TRINITY_DN173156_c0_g1_i1&120..422@gi|350539067|ref|NP_001232127.1|	SUMO1	-1.00265	1.00265	6.8306	86.0331	4.05054e-06	0.00020847
TRINITY_DN316661_c0_g2_i5&68..1501@gi|823469880|ref|XP_012433809.1|	LOC105760971	-1.16777	1.16777	6.03363	38.2521	4.0828e-06	0.000209405
TRINITY_DN343123_c0_g1_i1&TRINITY_DN318883_c1_g1_i1&108..1361@gi|449497238|ref|XP_002191212.2|	EGLN1	1.09506	-1.09506	5.62657	38.2114	4.11282e-06	0.00021022
TRINITY_DN248569_c0_g1_i1&73..2055@gi|449507155|ref|XP_002196999.2|	LOC100231289	-1.51009	1.51009	3.32807	38.155	4.15485e-06	0.000211641
TRINITY_DN254931_c0_g3_i2&212..1030@gi|224048441|ref|XP_002198087.1|	PNRC1	1.35911	-1.35911	5.42749	38.1195	4.18156e-06	0.000212275
TRINITY_DN297897_c1_g1_i1&TRINITY_DN108303_c0_g2_i1&TRINITY_DN147233_c0_g2_i1&TRINITY_DN129718_c0_g1_i1&390..2360@gi|823460086|ref|XP_012428975.1|	SLC7A2	-1.74303	1.74303	4.96325	38.0998	4.19647e-06	0.000212307
TRINITY_DN320142_c0_g3_i7&221..3121@gi|224098073|ref|XP_002192637.1|	LOC100231283	-2.21748	2.21748	4.85921	37.9719	4.2946e-06	0.000216535
TRINITY_DN289799_c3_g4_i5&286..1614@gi|823454801|ref|XP_012424670.1|	MKRN1	-1.08961	1.08961	6.28887	37.9166	4.33778e-06	0.000217973
TRINITY_DN296649_c1_g1_i5&295..642@gi|823465922|ref|XP_012424662.1|	NRG4	2.15613	-2.15613	4.15039	37.8559	4.38576e-06	0.000219642
TRINITY_DN323211_c0_g7_i5&TRINITY_DN323211_c0_g7_i2&749..4735@gi|449479348|ref|XP_002190394.2|	CASKIN2	1.73378	-1.73378	5.10769	37.8124	4.42049e-06	0.000220639
TRINITY_DN277329_c1_g1_i2&TRINITY_DN193044_c0_g1_i1&27..1562@gi|449510634|ref|XP_002198488.2|	LOC100231824	1.04306	-1.04306	6.29	37.6365	4.564e-06	0.000226775
TRINITY_DN315748_c2_g1_i5&31..1179@gi|224074994|ref|XP_002195701.1|	PRPSAP1	-1.1422	1.1422	5.4005	37.6144	4.58245e-06	0.000226775
TRINITY_DN304833_c2_g2_i1&117..1802@gi|823472268|ref|XP_012426170.1|	DLAT	1.5439	-1.5439	9.38123	37.6064	4.58917e-06	0.000226775
TRINITY_DN293995_c1_g1_i1&24..1358@gi|224066643|ref|XP_002186999.1|	CRBN	-1.4808	1.4808	3.38613	37.6354	4.73436e-06	0.0002328
TRINITY_DN287504_c8_g1_i1&TRINITY_DN295695_c4_g8_i1&278..2113@gi|224083318|ref|XP_002195736.1|	HSPA8	1.11228	-1.11228	9.36611	37.4263	4.74238e-06	0.0002328
TRINITY_DN305795_c8_g3_i1&137..448@gi|224150945|ref|XP_002189685.1|	LOC100220450	0.99049	-0.99049	6.57644	37.8931	4.77728e-06	0.000233741
TRINITY_DN314408_c1_g1_i2&90..1955@gi|224043219|ref|XP_002191257.1|	MTMR6	-1.25122	1.25122	7.16794	37.3624	4.79813e-06	0.000233991
TRINITY_DN321581_c1_g3_i2&TRINITY_DN321581_c1_g1_i1&263..2182@gi|823465551|ref|XP_012431100.1|	GOLIM4	-1.74532	1.74532	5.43573	37.2484	4.89933e-06	0.000238146
TRINITY_DN307890_c0_g2_i1&137..1648@gi|449497177|ref|XP_002189614.2|	DACT2	3.40315	-3.40315	1.90439	37.2079	4.93583e-06	0.000239139
TRINITY_DN304102_c0_g1_i2&617..1261@gi|224078208|ref|XP_002192997.1|	DUSP15	-1.18392	1.18392	5.29974	37.0257	5.10383e-06	0.000246101
TRINITY_DN290517_c1_g1_i4&273..1199@gi|823459185|ref|XP_012428352.1|	SDC1	-1.19736	1.19736	5.15504	37.0163	5.11263e-06	0.000246101
TRINITY_DN308480_c1_g1_i2&TRINITY_DN318279_c2_g2_i2&72..2327@gi|449488873|ref|XP_004174433.1|	RPS6KA1	1.01281	-1.01281	6.56596	36.9941	5.13357e-06	0.000246312
TRINITY_DN292709_c0_g1_i2&160..2484@gi|224055899|ref|XP_002191540.1|	MFSD6	-1.00676	1.00676	5.72383	37.1739	5.20188e-06	0.000248787
TRINITY_DN300062_c3_g2_i1&TRINITY_DN132652_c0_g1_i1&TRINITY_DN195431_c0_g1_i1&TRINITY_DN67892_c0_g1_i1&TRINITY_DN147142_c0_g1_i1&TRINITY_DN203925_c0_g1_i1&676..1527@gi|823452720|ref|XP_012425191.1|	SLC25A30	-2.70955	2.70955	3.80358	36.8891	5.23392e-06	0.000248816
TRINITY_DN310504_c0_g4_i2&101..1765@gi|823458486|ref|XP_012428056.1|	CNKSR3	-1.1056	1.1056	4.7301	38.1969	5.23594e-06	0.000248816
TRINITY_DN312332_c0_g1_i1&4973..5602@gi|823457171|ref|XP_012427525.1|	FBXO32	-1.33142	1.33142	5.14793	36.7591	5.361e-06	0.000253948
TRINITY_DN300797_c0_g2_i1&TRINITY_DN134662_c0_g1_i1&TRINITY_DN310480_c0_g1_i1&TRINITY_DN130223_c0_g1_i1&TRINITY_DN310313_c0_g3_i9&TRINITY_DN290825_c0_g1_i1&8..3115@gi|823463792|ref|XP_012430303.1|	ABCB11	-1.96148	1.96148	4.6053	36.6664	5.4538e-06	0.000257523
TRINITY_DN303119_c0_g1_i1&262..867@gi|449493740|ref|XP_002190129.2|	PQLC1	-1.08235	1.08235	7.37831	36.611	5.51006e-06	0.000259357
TRINITY_DN310488_c1_g6_i13&TRINITY_DN319426_c1_g2_i1&252..1277@gi|449477542|ref|XP_002186939.2|	HORMAD2	-2.55383	2.55383	3.36128	36.5254	5.59831e-06	0.000262374
TRINITY_DN262099_c0_g2_i1&129..1862@gi|224095047|ref|XP_002197201.1|	XRCC6	1.13584	-1.13584	5.84431	36.4997	5.62509e-06	0.000262374
TRINITY_DN320192_c0_g12_i2&68..736@gi|823464928|ref|XP_012430770.1|	AK4	-1.98646	1.98646	4.01695	36.4943	5.63074e-06	0.000262374
TRINITY_DN283611_c0_g1_i1&123..836@gi|224068106|ref|XP_002190513.1|	LOC100219988	-1.08853	1.08853	6.47039	36.4809	5.64473e-06	0.000262374
TRINITY_DN300135_c4_g1_i1&412..1476@gi|449480348|ref|XP_004186208.1|	PPM1E	2.92178	-2.92178	4.8363	36.448	5.67932e-06	0.00026316
TRINITY_DN274096_c0_g1_i1&161..2896@gi|224043062|ref|XP_002198469.1|	LIG4	-1.27733	1.27733	5.41921	36.4278	5.7007e-06	0.00026333
TRINITY_DN312703_c0_g2_i4&250..5721@gi|823463080|ref|XP_012429996.1|	KIF20B	-1.80004	1.80004	4.08449	36.1359	6.01962e-06	0.000277201
TRINITY_DN316064_c2_g3_i1&81..188@gi|823477804|ref|XP_012432629.1|	LOC105760701	2.59726	-2.59726	4.21669	36.1137	6.04462e-06	0.000277493
TRINITY_DN273215_c2_g2_i1&269..2317@gi|823463227|ref|XP_012430058.1|	ACSL5	1.60492	-1.60492	10.2983	35.8527	6.3478e-06	0.000290514
TRINITY_DN303327_c3_g4_i3&TRINITY_DN230836_c0_g1_i1&909..2459@gi|449497062|ref|XP_004176419.1|	BCLAF1	-1.33317	1.33317	3.90505	35.7745	6.44193e-06	0.000293918
TRINITY_DN289075_c0_g1_i1&210..947@gi|823468448|ref|XP_012432361.1|	ECI1	1.03302	-1.03302	5.83663	35.5664	6.69971e-06	0.000304744
TRINITY_DN211232_c0_g2_i1&338..862@gi|823464720|ref|XP_012430687.1|	HYI	1.19038	-1.19038	5.004	35.5059	6.77681e-06	0.000306025
TRINITY_DN301897_c0_g1_i2&139..1971@gi|823457520|ref|XP_012427670.1|	MOCS1	-1.18691	1.18691	9.06375	35.5026	6.781e-06	0.000306025
TRINITY_DN206831_c0_g1_i1&1376..2641@gi|823466975|ref|XP_012426729.1|	LOC100223441	1.0803	-1.0803	8.54504	35.4959	6.78958e-06	0.000306025
TRINITY_DN109164_c0_g3_i1&TRINITY_DN263378_c0_g1_i3&575..754@gi|449505762|ref|XP_004174905.1|	PGAM1	1.53996	-1.53996	4.30863	35.3836	6.93553e-06	0.000310767
TRINITY_DN309777_c3_g1_i1&TRINITY_DN315698_c0_g2_i1&TRINITY_DN323668_c1_g1_i1&TRINITY_DN315698_c0_g6_i2&333..5642@gi|326368224|ref|NP_001191893.1|	KIF1B	0.984788	-0.984788	7.29329	36.2192	6.9397e-06	0.000310767
TRINITY_DN288203_c0_g1_i1&47..2512@gi|823474441|ref|XP_012433142.1|	JMY	-1.08625	1.08625	4.74958	55.0871	6.95748e-06	0.000310767
TRINITY_DN290975_c0_g1_i2&92..919@gi|823456728|ref|XP_002195156.3|	TMEM241	1.13713	-1.13713	6.13519	35.1853	7.20176e-06	0.000320716
TRINITY_DN219343_c0_g1_i1&229..936@gi|224047112|ref|XP_002190662.1|	LYPLAL1	-1.16456	1.16456	5.38581	35.1033	7.3151e-06	0.00032479
TRINITY_DN177728_c1_g2_i1&489..1679@gi|823454640|ref|XP_012424614.1|	PAH	1.37332	-1.37332	11.3861	35.0643	7.36968e-06	0.000325677
TRINITY_DN301537_c1_g4_i1&227..2092@gi|823464545|ref|XP_012430618.1|	ABCD3	-1.02254	1.02254	9.14941	35.0566	7.39452e-06	0.000325677
TRINITY_DN312757_c2_g5_i1&58..2535@gi|823473182|ref|XP_012426610.1|	LOC105758921	1.13856	-1.13856	4.82724	35.0422	7.40076e-06	0.000325677
TRINITY_DN283314_c0_g1_i1&211..1857@gi|224055385|ref|XP_002187572.1|	FZD5	1.04084	-1.04084	7.12786	34.9887	7.47673e-06	0.00032805
TRINITY_DN305453_c1_g3_i1&130..1014@gi|823451932|ref|XP_012424889.1|	ICOSLG	1.79891	-1.79891	5.42518	34.9565	7.52279e-06	0.0003291
TRINITY_DN287068_c0_g2_i5&99..851@gi|224096045|ref|XP_002189881.1|	SSPN	2.24786	-2.24786	3.24983	34.8752	7.64068e-06	0.000333277
TRINITY_DN300854_c0_g2_i1&96..1142@gi|224051879|ref|XP_002200408.1|	L3HYPDH	1.34737	-1.34737	3.68065	34.8202	7.7216e-06	0.000335822
TRINITY_DN315209_c1_g8_i1&TRINITY_DN315209_c1_g4_i1&TRINITY_DN315209_c1_g5_i4&68..1570@gi|823470696|ref|XP_012424122.1|	LOC100220385	1.53481	-1.53481	5.48694	34.7719	7.79342e-06	0.000337957
TRINITY_DN292772_c0_g1_i2&917..2176@gi|823467263|ref|XP_012427933.1|	SLC41A3	-1.0445	1.0445	6.74555	34.7442	7.83486e-06	0.000337975
TRINITY_DN311865_c0_g1_i1&TRINITY_DN317772_c0_g1_i2&142..1989@gi|224060899|ref|XP_002198331.1|	MYNN	-1.06899	1.06899	4.95513	34.7413	7.83928e-06	0.000337975
TRINITY_DN311182_c1_g1_i3&153..1034@gi|224060841|ref|XP_002197830.1|	LOC100227931	-2.15395	2.15395	7.14262	34.6879	7.92011e-06	0.000340473
TRINITY_DN311762_c0_g3_i5&77..1771@gi|823468296|ref|XP_012431435.1|	SLU7	-2.38715	2.38715	4.70932	34.491	8.22589e-06	0.000352599
TRINITY_DN275536_c0_g2_i4&1008..1553@gi|823456390|ref|XP_012427227.1|	DTNBP1	-1.66541	1.66541	3.37546	34.3428	8.4645e-06	0.000361784
TRINITY_DN261614_c0_g1_i1&104..454@gi|224095956|ref|XP_002192995.1|	GABARAPL1	-1.09166	1.09166	6.01273	34.2291	8.6528e-06	0.000368773
TRINITY_DN242947_c0_g2_i2&79..669@gi|350539425|ref|NP_001232618.1|	C1H11orf73	-1.06356	1.06356	4.85341	62.3911	8.67843e-06	0.000368808
TRINITY_DN290449_c0_g6_i6&TRINITY_DN306402_c1_g1_i1&TRINITY_DN290449_c0_g7_i1&TRINITY_DN347136_c0_g1_i1&412..4464@gi|823474388|ref|XP_012433121.1|	ERBB2IP	-0.964249	0.964249	6.26088	34.8334	8.8063e-06	0.000372124
TRINITY_DN298406_c0_g2_i1&186..1910@gi|823467510|ref|XP_012428811.1|	KBTBD8	-1.29454	1.29454	5.40364	34.1383	8.80649e-06	0.000372124
TRINITY_DN269239_c0_g2_i1&TRINITY_DN269412_c0_g1_i1&1123..1545@gi|449495640|ref|XP_002197158.2|	LOC100220460	1.19259	-1.19259	4.93592	34.1211	8.83588e-06	0.000372309
TRINITY_DN323578_c9_g1_i2&8509..11736@gi|823470900|ref|XP_002198783.3|	ULK2	1.0777	-1.0777	9.55937	34.0633	8.93573e-06	0.000375452
TRINITY_DN228923_c0_g3_i1&536..1441@gi|224151159|ref|XP_002199588.1|	NR2F6	0.980654	-0.980654	5.87154	34.0078	9.03254e-06	0.000378138
TRINITY_DN298719_c2_g1_i4&392..1402@gi|350538539|ref|NP_001232576.1|	AHSA2	0.96057	-0.96057	6.36793	40.3287	9.05051e-06	0.000378138
TRINITY_DN173094_c1_g1_i1&850..1125@gi|350535166|ref|NP_001232182.1|	LOC100190249	1.33255	-1.33255	8.04619	33.8658	9.286e-06	0.000386729
TRINITY_DN287408_c5_g7_i2&374..1765@gi|823460166|ref|XP_002194808.2|	KIAA1456	-1.28628	1.28628	5.99593	33.8536	9.30811e-06	0.000386729
TRINITY_DN306433_c0_g2_i4&TRINITY_DN316055_c0_g1_i6&TRINITY_DN313373_c1_g1_i1&TRINITY_DN306433_c0_g2_i14&TRINITY_DN279806_c1_g1_i1&257..4123@gi|823455449|ref|XP_012426849.1|	PARD3	0.962067	-0.962067	6.8562	56.2625	9.59738e-06	0.000397636
TRINITY_DN316552_c17_g1_i1&118..3390@gi|823473033|ref|XP_012426554.1|	ACLY	1.95152	-1.95152	12.4663	33.6587	9.66939e-06	0.000399507
TRINITY_DN30026_c0_g1_i1&123..1139@gi|823473718|ref|XP_012432844.1|	FBP1	-1.06275	1.06275	10.4142	33.6074	9.76712e-06	0.000402427
TRINITY_DN294750_c0_g1_i1&130..1131@gi|449495040|ref|XP_002198998.2|	RRM2B	-1.70947	1.70947	4.57115	33.5656	9.84758e-06	0.000403601
TRINITY_DN175968_c0_g1_i1&74..1183@gi|823459851|ref|XP_012428887.1|	PPID	1.04889	-1.04889	7.74853	33.5629	9.85277e-06	0.000403601
TRINITY_DN298354_c0_g1_i1&125..589@gi|449475017|ref|XP_004175460.1|	C13H5orf24	1.33687	-1.33687	5.64525	33.5503	9.877e-06	0.000403601
TRINITY_DN232599_c0_g1_i1&79..570@gi|350538837|ref|NP_001232800.1|	LOC100218080	-1.13025	1.13025	4.42042	43.4408	9.95324e-06	0.000405602
TRINITY_DN253098_c0_g1_i2&TRINITY_DN316955_c2_g2_i1&TRINITY_DN235746_c0_g2_i1&TRINITY_DN316955_c2_g1_i1&252..3383@gi|823468982|ref|XP_012433406.1|	DHX37	2.55302	-2.55302	5.05072	33.4482	1.00772e-05	0.000409531
TRINITY_DN314159_c0_g2_i7&TRINITY_DN314159_c0_g2_i2&827..2323@gi|823473549|ref|XP_012425999.1|	CSAD	-1.49567	1.49567	3.57257	33.3832	1.02068e-05	0.000413669
TRINITY_DN320942_c1_g1_i1&TRINITY_DN320942_c1_g2_i3&130..2895@gi|823471651|ref|XP_012425851.1|	CEP104	-1.21204	1.21204	4.04201	46.4582	1.04526e-05	0.000422479
TRINITY_DN316444_c1_g2_i1&16..2904@gi|224070599|ref|XP_002197964.1|	C14H16orf62	-0.974588	0.974588	5.71925	56.6941	1.04989e-05	0.000423127
TRINITY_DN303088_c0_g3_i4&336..893@gi|449485664|ref|XP_002192453.2|	ARL6	-1.76515	1.76515	3.05019	33.2272	1.05256e-05	0.000423127
TRINITY_DN313480_c0_g3_i9&1144..3291@gi|823466447|ref|XP_012424157.1|	TTLL6	1.88109	-1.88109	3.02276	33.2089	1.05638e-05	0.000423521
TRINITY_DN258445_c0_g1_i1&359..1510@gi|823460309|ref|XP_012429066.1|	PI4K2B	0.963581	-0.963581	7.23323	33.5443	1.06375e-05	0.000425327
TRINITY_DN445343_c0_g1_i1&TRINITY_DN213311_c0_g1_i1&77..1957@gi|224048619|ref|XP_002195378.1|	KLHL31	7.34095	-7.34095	0.132725	33.1481	1.06915e-05	0.000426343
TRINITY_DN306931_c1_g1_i1&TRINITY_DN306931_c1_g5_i2&76..2835@gi|449499391|ref|XP_004177320.1|	USO1	0.996403	-0.996403	8.73307	47.2765	1.07744e-05	0.0004285
TRINITY_DN313393_c0_g4_i1&TRINITY_DN313393_c0_g2_i1&179..2521@gi|823466959|ref|XP_012426666.1|	CEP89	-1.39321	1.39321	3.44465	46.1625	1.08964e-05	0.000432193
TRINITY_DN317748_c1_g2_i4&TRINITY_DN165331_c0_g1_i1&TRINITY_DN301383_c2_g3_i1&TRINITY_DN301383_c1_g2_i2&TRINITY_DN287419_c2_g1_i1&217..3078@gi|224069713|ref|XP_002194895.1|	ADCY9	-1.03384	1.03384	5.02287	36.9743	1.09638e-05	0.000433711
TRINITY_DN159991_c0_g1_i1&79..1446@gi|823462560|ref|XP_012429769.1|	RNH1	-1.11651	1.11651	7.10914	32.9687	1.10782e-05	0.000437075
TRINITY_DN279879_c1_g1_i1&186..1376@gi|350536343|ref|NP_001232241.1|	PSMC1	-0.950946	0.950946	6.57199	69.8246	1.11221e-05	0.000437646
TRINITY_DN270807_c0_g1_i2&308..3085@gi|449501876|ref|XP_002196568.2|	CTNND1	0.956788	-0.956788	5.9216	40.2819	1.1205e-05	0.000439745
TRINITY_DN289956_c0_g2_i1&92..2656@gi|228480302|ref|NP_001153205.1|	HSPH1	1.84418	-1.84418	4.39496	32.8229	1.14038e-05	0.000446368
TRINITY_DN261766_c0_g1_i1&263..1453@gi|823470529|ref|XP_012434091.1|	TBL2	-1.28365	1.28365	3.76511	37.953	1.14874e-05	0.000447167
TRINITY_DN322051_c4_g2_i4&236..3571@gi|823464500|ref|XP_012430601.1|	KCNT2	1.03645	-1.03645	6.79135	32.7741	1.15152e-05	0.000447167
TRINITY_DN311159_c2_g2_i7&218..3325@gi|823455805|ref|XP_012426989.1|	MLLT10	-0.951117	0.951117	6.32487	34.235	1.15288e-05	0.000447167
TRINITY_DN312898_c2_g2_i1&151..1125@gi|224069699|ref|XP_002192652.1|	VASN	1.81195	-1.81195	2.46121	48.3983	1.15444e-05	0.000447167
TRINITY_DN297894_c5_g1_i1&TRINITY_DN467693_c0_g1_i1&TRINITY_DN183775_c0_g2_i1&TRINITY_DN267399_c0_g2_i1&220..1887@gi|823452457|ref|XP_012425087.1|	SLC9A7	1.39399	-1.39399	4.98433	32.733	1.16098e-05	0.00044853
TRINITY_DN242554_c1_g1_i5&508..1698@gi|350539759|ref|NP_001232499.1|	DNAJA1	0.964357	-0.964357	7.54411	74.2294	1.16428e-05	0.000448641
TRINITY_DN223893_c0_g3_i1&TRINITY_DN317301_c1_g5_i1&27..2792@gi|823453846|ref|XP_012424304.1|	GSAP	-1.02613	1.02613	5.08352	37.5656	1.17373e-05	0.000451111
TRINITY_DN314252_c0_g1_i3&522..1169@gi|224064798|ref|XP_002186788.1|	RGS9BP	1.46949	-1.46949	3.55069	32.6162	1.18836e-05	0.000455557
TRINITY_DN316352_c1_g4_i1&TRINITY_DN309740_c1_g1_i4&790..4101@gi|823467488|ref|XP_012428715.1|	MAGI1	0.966621	-0.966621	5.70602	42.386	1.22133e-05	0.000466992
TRINITY_DN313679_c1_g2_i3&TRINITY_DN322215_c1_g1_i6&TRINITY_DN322899_c0_g1_i6&TRINITY_DN322899_c0_g1_i5&TRINITY_DN322215_c1_g1_i10&TRINITY_DN322215_c1_g1_i2&TRINITY_DN204245_c0_g2_i1&180..3917@gi|823474976|ref|XP_012429814.1|	MICAL2	1.15832	-1.15832	4.67595	32.1117	1.31504e-05	0.000501535
TRINITY_DN307269_c0_g3_i1&259..1611@gi|823472016|ref|XP_012426068.1|	MAN1C1	-1.76146	1.76146	5.58579	32.0024	1.34439e-05	0.000511418
TRINITY_DN323895_c3_g1_i1&27..1613@gi|823481921|ref|XP_012432272.1|	LOC105760401	-1.81515	1.81515	2.94285	31.9285	1.36465e-05	0.000517799
TRINITY_DN302576_c0_g1_i3&55..219@gi|224049967|ref|XP_002188708.1|	PHOX2B	2.96886	-2.96886	1.51836	31.8754	1.37942e-05	0.000520188
TRINITY_DN312812_c1_g3_i2&1007..2989@gi|823466963|ref|XP_012426687.1|	RHPN2	1.23119	-1.23119	8.39507	31.8735	1.37994e-05	0.000520188
TRINITY_DN233926_c0_g1_i2&277..822@gi|449504745|ref|XP_002191939.2|	PLA2G12B	1.10859	-1.10859	5.09504	31.8682	1.38143e-05	0.000520188
TRINITY_DN249544_c0_g1_i3&273..1685@gi|449482001|ref|XP_002196490.2|	FBXO7	-1.01779	1.01779	5.04792	47.5142	1.39575e-05	0.000524253
TRINITY_DN309089_c0_g4_i2&TRINITY_DN309089_c0_g4_i4&TRINITY_DN275984_c0_g2_i1&TRINITY_DN201528_c0_g1_i1&89..2974@gi|823461590|ref|XP_012429394.1|	SYNE3	0.956494	-0.956494	5.75328	32.2059	1.42309e-05	0.000533176
TRINITY_DN319642_c1_g3_i6&515..3637@gi|823468276|ref|XP_012431369.1|	FNIP1	-0.953647	0.953647	5.78384	47.8044	1.43905e-05	0.0005378
TRINITY_DN256551_c1_g1_i5&182..1519@gi|823474595|ref|XP_012433206.1|	PLIN2	1.99934	-1.99934	6.28246	31.5175	1.48358e-05	0.000553054
TRINITY_DN301387_c1_g3_i1&1296..2333@gi|224081742|ref|XP_002193219.1|	CNR2	-3.17702	3.17702	1.11387	31.4371	1.50818e-05	0.000560115
TRINITY_DN301959_c2_g4_i2&137..1876@gi|449477020|ref|XP_004176615.1|	TBX3	-1.84848	1.84848	4.2658	31.4104	1.51642e-05	0.000560115
TRINITY_DN320022_c1_g2_i1&106..408@gi|350537247|ref|NP_001232518.1|	MAP1LC3A	-2.1218	2.1218	2.84202	31.4102	1.51649e-05	0.000560115
TRINITY_DN303481_c0_g1_i1&22..2289@gi|224071177|ref|XP_002193191.1|	ANAPC5	-1.54248	1.54248	2.99556	35.7812	1.51759e-05	0.000560115
TRINITY_DN311409_c0_g3_i6&299..3529@gi|823459153|ref|XP_012428340.1|	LOC100226932	-0.955862	0.955862	5.71182	54.6608	1.52892e-05	0.0005629
TRINITY_DN292215_c0_g3_i1&54..338@gi|823455334|ref|XP_012426801.1|	HIGD1A	-0.939285	0.939285	6.15908	38.6679	1.55135e-05	0.000569747
TRINITY_DN245111_c0_g1_i1&266..664@gi|823472289|ref|XP_012426180.1|	MFRP	3.08087	-3.08087	1.88594	31.279	1.5578e-05	0.000570708
TRINITY_DN307102_c1_g5_i1&154..489@gi|224046386|ref|XP_002199345.1|	TCEB1	-0.939092	0.939092	6.08871	34.1242	1.57244e-05	0.000574655
TRINITY_DN274125_c0_g4_i1&226..1140@gi|224046274|ref|XP_002197053.1|	LOC100224990	0.949552	-0.949552	7.61509	58.7391	1.60739e-05	0.000585987
TRINITY_DN295566_c0_g3_i10&87..1760@gi|449508339|ref|XP_002187169.2|	MCOLN3	-0.946213	0.946213	5.79535	45.6219	1.61325e-05	0.000586686
TRINITY_DN313880_c1_g1_i1&7366..7863@gi|823452386|ref|XP_012425061.1|	GGACT	1.43803	-1.43803	5.87092	31.0788	1.62325e-05	0.000588882
TRINITY_DN314228_c0_g1_i4&180..2948@gi|224066177|ref|XP_002194725.1|	XPC	-1.03672	1.03672	6.47416	30.7625	1.73289e-05	0.000625392
TRINITY_DN279981_c1_g3_i1&230..457@gi|224078367|ref|XP_002194288.1|	PPDPF	1.64373	-1.64373	9.18694	30.7575	1.73467e-05	0.000625392
TRINITY_DN223244_c4_g1_i1&147..524@gi|224081735|ref|XP_002196447.1|	LOC100226705	1.03906	-1.03906	12.4118	30.7524	1.7365e-05	0.000625392
TRINITY_DN313431_c3_g13_i1&TRINITY_DN127694_c0_g1_i1&TRINITY_DN312448_c1_g10_i1&302..2197@gi|823462431|ref|XP_012429724.1|	SAMD4A	1.50206	-1.50206	3.93719	30.728	1.74533e-05	0.000627054
TRINITY_DN283145_c0_g1_i1&77..1177@gi|224064163|ref|XP_002188183.1|	FA2H	1.14171	-1.14171	5.51839	30.698	1.7562e-05	0.00062944
TRINITY_DN282957_c0_g2_i2&303..1715@gi|224049902|ref|XP_002193147.1|	SCFD2	1.20325	-1.20325	3.95278	54.5089	1.76789e-05	0.000632105
TRINITY_DN118053_c0_g5_i1&TRINITY_DN414360_c0_g1_i1&TRINITY_DN8499_c0_g1_i1&TRINITY_DN233118_c0_g1_i1&40..1428@gi|224094416|ref|XP_002189606.1|	LOC100228198	-3.2509	3.2509	3.4989	30.5116	1.82561e-05	0.00065118
TRINITY_DN258069_c0_g1_i1&498..2408@gi|224046575|ref|XP_002200268.1|	PABPC1	0.934293	-0.934293	7.08435	33.5636	1.83352e-05	0.000652435
TRINITY_DN312205_c0_g11_i1&TRINITY_DN321242_c1_g1_i1&30..1490@gi|823468633|ref|XP_012433002.1|	TOM1L2	-1.31196	1.31196	4.75701	30.3814	1.87587e-05	0.000665913
TRINITY_DN254612_c0_g1_i3&40..1311@gi|224043399|ref|XP_002195771.1|	CPB2	-0.993041	0.993041	6.82337	30.3122	1.90321e-05	0.000674007
TRINITY_DN316581_c3_g8_i1&TRINITY_DN316581_c3_g19_i1&TRINITY_DN316581_c3_g11_i1&TRINITY_DN316581_c3_g9_i1&3..1571@gi|823469218|ref|XP_012433507.1|	SLC8B1	1.37204	-1.37204	6.3027	30.1702	1.96068e-05	0.000692713
TRINITY_DN313079_c1_g9_i1&321..2972@gi|449491999|ref|XP_004175052.1|	AGAP3	1.31192	-1.31192	4.61035	30.0782	1.99895e-05	0.00070456
TRINITY_DN312139_c1_g4_i1&TRINITY_DN312139_c1_g2_i3&TRINITY_DN182653_c0_g1_i1&111..2285@gi|224058174|ref|XP_002197081.1|	OSBPL9	-1.23696	1.23696	4.57809	29.9951	2.03418e-05	0.00071528
TRINITY_DN319671_c1_g1_i1&255..2624@gi|224079979|ref|XP_002187325.1|	H6PD	-1.80156	1.80156	5.19495	29.9749	2.04287e-05	0.000716642
TRINITY_DN314769_c1_g2_i3&119..4441@gi|823468343|ref|XP_002190223.3|	IFT140	-1.32185	1.32185	3.50624	57.6699	2.0619e-05	0.000721618
TRINITY_DN55463_c0_g1_i1&174..1712@gi|224089707|ref|XP_002194018.1|	SMU1	-0.9224	0.9224	6.69042	65.2002	2.08968e-05	0.000729621
TRINITY_DN300948_c0_g2_i3&TRINITY_DN281991_c0_g1_i1&TRINITY_DN320089_c6_g1_i5&70..3912@gi|449509424|ref|XP_002189789.2|	YEATS2	1.02328	-1.02328	4.81023	29.8463	2.09905e-05	0.000731177
TRINITY_DN323895_c3_g2_i1&TRINITY_DN80915_c0_g1_i1&2334..3746@gi|823452531|ref|XP_012425118.1|	LOC105758658	-2.17873	2.17873	2.88581	29.835	2.10403e-05	0.000731201
TRINITY_DN310637_c0_g1_i1&146..1675@gi|224073470|ref|XP_002194897.1|	DOLK	-1.47214	1.47214	3.10093	67.3145	2.1145e-05	0.000733127
TRINITY_DN309088_c0_g1_i12&TRINITY_DN321889_c0_g3_i1&TRINITY_DN305848_c3_g3_i1&TRINITY_DN309542_c1_g1_i2&399..3470@gi|823464222|ref|XP_012430471.1|	R3HDM1	1.75221	-1.75221	6.07324	29.6962	2.16677e-05	0.000749502
TRINITY_DN242580_c1_g1_i1&174..470@gi|224085167|ref|XP_002198688.1|	G0S2	3.52576	-3.52576	6.87038	29.6451	2.19036e-05	0.000755903
TRINITY_DN238480_c0_g1_i1&109..324@gi|449473523|ref|XP_004176344.1|	LOC100228776	1.21922	-1.21922	4.29022	29.5588	2.23082e-05	0.000767251
TRINITY_DN155500_c0_g1_i1&TRINITY_DN140095_c0_g1_i3&TRINITY_DN207683_c0_g2_i1&TRINITY_DN313968_c0_g2_i2&TRINITY_DN203885_c0_g1_i1&TRINITY_DN203885_c0_g2_i1&TRINITY_DN212448_c0_g1_i1&129..1916@gi|823460105|ref|XP_002194963.2|	PAICS	-2.17984	2.17984	3.68363	29.5531	2.23356e-05	0.000767251
TRINITY_DN204937_c0_g2_i1&708..1739@gi|823461863|ref|XP_012429501.1|	TSSC4	-1.1277	1.1277	4.18332	50.6088	2.31163e-05	0.000792238
TRINITY_DN291197_c0_g1_i12&2638..4272@gi|823474159|ref|XP_012433031.1|	DAB2	-1.3463	1.3463	7.01423	29.3413	2.33662e-05	0.000798964
TRINITY_DN281738_c0_g1_i5&TRINITY_DN303996_c3_g11_i2&TRINITY_DN284745_c0_g1_i1&126..2057@gi|449475323|ref|XP_002186880.2|	SLC23A1	-1.63782	1.63782	4.28627	29.3105	2.35202e-05	0.000802386
TRINITY_DN272547_c1_g1_i1&70..1782@gi|449474654|ref|XP_002199155.2|	CANX	0.935158	-0.935158	7.82018	63.8064	2.36042e-05	0.000803406
TRINITY_DN304828_c1_g1_i4&493..1713@gi|449496827|ref|XP_002191354.2|	RMDN2	1.21597	-1.21597	7.53794	29.0738	2.47427e-05	0.000840236
TRINITY_DN322366_c0_g1_i1&231..3608@gi|823472207|ref|XP_012426138.1|	LUZP1	1.16918	-1.16918	3.98053	41.1293	2.48259e-05	0.000841001
TRINITY_DN297072_c11_g1_i3&155..1966@gi|823470115|ref|XP_012433909.1|	DDX5	-0.973023	0.973023	10.0013	48.8359	2.48783e-05	0.000841001
TRINITY_DN317082_c1_g2_i2&370..5178@gi|823471451|ref|XP_012425770.1|	PREX1	1.00694	-1.00694	6.59159	28.9817	2.52373e-05	0.000850046
TRINITY_DN320572_c1_g7_i3&2..3208@gi|823459387|ref|XP_012428702.1|	SLC4A4	-1.45256	1.45256	5.84505	28.9775	2.52602e-05	0.000850046
TRINITY_DN310090_c0_g2_i2&532..3270@gi|823463713|ref|XP_012430266.1|	IFIH1	0.913813	-0.913813	6.20468	29.7472	2.55017e-05	0.000856235
TRINITY_DN311040_c0_g10_i1&TRINITY_DN311040_c0_g3_i2&76..588@gi|350538255|ref|NP_001232562.1|	CIRBP	-1.06172	1.06172	6.21103	28.9125	2.56161e-05	0.00085814
TRINITY_DN257912_c0_g1_i2&134..1618@gi|823461168|ref|XP_012429206.1|	DEPDC7	-1.95629	1.95629	4.59197	28.8885	2.57486e-05	0.000860561
TRINITY_DN315076_c3_g3_i7&332..2554@gi|823464448|ref|XP_012430577.1|	PLA2G4A	1.19258	-1.19258	4.34625	28.8785	2.58041e-05	0.000860561
TRINITY_DN250822_c0_g2_i1&372..938@gi|449481710|ref|XP_004186138.1|	HEBP1	1.3038	-1.3038	6.22319	28.6767	2.69539e-05	0.000896897
TRINITY_DN216743_c2_g1_i1&569..4315@gi|823473899|ref|XP_012432916.1|	PPIP5K2	-0.951022	0.951022	8.80884	45.8636	2.71461e-05	0.000901275
TRINITY_DN307828_c2_g5_i2&TRINITY_DN290543_c0_g1_i2&4194..8849@gi|823463100|ref|XP_012430005.1|	ABCC2	-0.947586	0.947586	8.68453	29.2207	2.74203e-05	0.000908352
TRINITY_DN321340_c3_g5_i12&TRINITY_DN234851_c0_g1_i1&TRINITY_DN321340_c3_g5_i4&TRINITY_DN321340_c3_g2_i1&274..5994@gi|823455160|ref|XP_012424803.1|	MICAL3	0.93519	-0.93519	5.55893	28.6087	2.76661e-05	0.000914458
TRINITY_DN299014_c1_g1_i1&91..612@gi|823468673|ref|XP_012433176.1|	TMEM11	-1.14902	1.14902	4.04698	47.8027	2.78793e-05	0.000919459
TRINITY_DN268625_c0_g1_i3&227..739@gi|397327407|ref|NP_001257592.1|	SAT1	-0.96604	0.96604	7.01547	28.4879	2.808e-05	0.000924032
TRINITY_DN308862_c2_g1_i2&127..1275@gi|224067598|ref|XP_002194700.1|	NIPAL4	1.57477	-1.57477	5.84505	28.3628	2.88549e-05	0.000947436
TRINITY_DN277011_c0_g3_i3&227..2053@gi|823460009|ref|XP_012428941.1|	MTMR7	-2.96199	2.96199	1.66415	28.3392	2.90041e-05	0.000950237
TRINITY_DN234377_c0_g3_i1&TRINITY_DN209038_c0_g1_i1&13..585@gi|823476718|ref|XP_012431325.1|	LOC105759603	1.63001	-1.63001	5.05984	28.3178	2.91395e-05	0.000952572
TRINITY_DN311218_c1_g6_i20&TRINITY_DN270529_c0_g1_i1&TRINITY_DN234918_c0_g1_i1&TRINITY_DN311218_c1_g6_i2&TRINITY_DN311218_c1_g6_i25&363..3596@gi|823460000|ref|XP_012428937.1|	SORBS2	1.0538	-1.0538	4.58153	28.2579	2.95232e-05	0.000963001
TRINITY_DN236781_c0_g1_i1&149..616@gi|449514307|ref|XP_004175668.1|	NDUFAF2	-0.988145	0.988145	5.14934	28.0865	3.06512e-05	0.000997607
TRINITY_DN317906_c0_g17_i4&TRINITY_DN317906_c0_g17_i2&154..4176@gi|823470499|ref|XP_012434075.1|	KIAA0195	0.93479	-0.93479	5.48046	29.5542	3.099e-05	0.00100643
TRINITY_DN321586_c0_g6_i1&TRINITY_DN312310_c1_g1_i1&TRINITY_DN312310_c0_g3_i1&TRINITY_DN321586_c0_g6_i2&TRINITY_DN321586_c0_g5_i1&TRINITY_DN321586_c0_g1_i1&124..5487@gi|823470659|ref|XP_012424104.1|	MYO18A	1.0027	-1.0027	4.75935	28.538	3.10973e-05	0.00100772
TRINITY_DN280477_c0_g1_i1&184..1269@gi|224060747|ref|XP_002196271.1|	RFC4	-1.46111	1.46111	4.21159	27.9543	3.15535e-05	0.00102028
TRINITY_DN292329_c0_g1_i1&159..476@gi|823471908|ref|XP_012426025.1|	CYSRT1	-1.39943	1.39943	4.18398	27.9412	3.16442e-05	0.00102099
TRINITY_DN268755_c0_g2_i4&328..1410@gi|823452295|ref|XP_012425031.1|	NIPA2	-1.05842	1.05842	6.14034	27.9265	3.17473e-05	0.0010221
TRINITY_DN306934_c0_g4_i2&TRINITY_DN306934_c0_g2_i1&243..1175@gi|449512642|ref|XP_004175652.1|	SC5D	1.38313	-1.38313	5.35688	27.8342	3.23983e-05	0.00104081
TRINITY_DN311023_c0_g4_i2&TRINITY_DN311023_c0_g4_i23&TRINITY_DN311023_c0_g4_i12&TRINITY_DN311023_c0_g4_i18&TRINITY_DN311023_c0_g4_i17&496..4950@gi|823466462|ref|XP_012424230.1|	TP53BP1	-1.00791	1.00791	4.71427	33.6162	3.26778e-05	0.00104752
TRINITY_DN301565_c0_g4_i1&154..1725@gi|224098158|ref|XP_002198256.1|	IDS	-1.11233	1.11233	4.14719	27.6431	3.37951e-05	0.00108101
TRINITY_DN318474_c0_g3_i1&54..1460@gi|823467387|ref|XP_012428358.1|	LOC100227828	-1.01458	1.01458	6.76885	27.554	3.44688e-05	0.00110019
TRINITY_DN322723_c2_g2_i2&477..7778@gi|823469092|ref|XP_012433453.1|	NCOR2	1.03445	-1.03445	5.12427	27.5068	3.48312e-05	0.00110636
TRINITY_DN256551_c1_g1_i4&182..1504@gi|823474597|ref|XP_012433207.1|	PLIN2	2.06181	-2.06181	6.42197	27.5051	3.48444e-05	0.00110636
TRINITY_DN271149_c1_g1_i1&276..1109@gi|449479455|ref|XP_002192039.2|	HLF	1.24887	-1.24887	5.24003	27.4998	3.48853e-05	0.00110636
TRINITY_DN244489_c0_g4_i1&57..1184@gi|449485411|ref|XP_002189874.2|	NME7	-1.32343	1.32343	3.40046	37.2414	3.53472e-05	0.00111863
TRINITY_DN321694_c2_g5_i1&420..3533@gi|823466293|ref|XP_012433609.1|	SECISBP2L	1.30433	-1.30433	8.52798	27.4267	3.54572e-05	0.00111973
TRINITY_DN297459_c1_g1_i1&115..1485@gi|224047283|ref|XP_002197681.1|	PSEN2	-0.90964	0.90964	5.76158	38.4237	3.56669e-05	0.00112396
TRINITY_DN296860_c3_g2_i1&TRINITY_DN270918_c1_g1_i1&TRINITY_DN233286_c0_g1_i1&395..1207@gi|823474319|ref|XP_012433097.1|	PPAP2A	1.35936	-1.35936	5.39796	27.3435	3.61198e-05	0.00113583
TRINITY_DN126079_c0_g1_i1&TRINITY_DN166678_c0_g1_i1&TRINITY_DN41955_c0_g1_i1&TRINITY_DN302197_c1_g2_i7&317..1528@gi|449494262|ref|XP_004175290.1|	STAU2	1.61772	-1.61772	6.11351	27.2677	3.6735e-05	0.00115274
TRINITY_DN303091_c0_g4_i2&2572..3624@gi|449486042|ref|XP_004176310.1|	LOC100221041	-0.964268	0.964268	5.68157	27.1917	3.73638e-05	0.00117
TRINITY_DN317004_c2_g1_i1&49..378@gi|449475958|ref|XP_004175011.1|	NATD1	-1.60923	1.60923	3.06515	27.1803	3.74591e-05	0.00117052
TRINITY_DN313111_c0_g2_i4&282..2276@gi|224050321|ref|XP_002190240.1|	LOC100227286	-1.24285	1.24285	4.18868	27.1296	3.78857e-05	0.00118087
TRINITY_DN311710_c0_g1_i5&1306..2064@gi|224064928|ref|XP_002188688.1|	CHST8	-1.22133	1.22133	3.71561	30.9516	3.79492e-05	0.00118087
TRINITY_DN308609_c0_g4_i4&TRINITY_DN318762_c6_g1_i5&TRINITY_DN318762_c6_g2_i1&280..3426@gi|823469177|ref|XP_012433489.1|	LOC100226619	-1.95924	1.95924	4.6192	26.9882	3.91058e-05	0.00121232
TRINITY_DN259503_c0_g2_i3&599..2095@gi|823466756|ref|XP_012425901.1|	OSGIN1	-2.02462	2.02462	9.46866	26.9863	3.9123e-05	0.00121232
TRINITY_DN307418_c0_g1_i2&97..1179@gi|449498023|ref|XP_002196684.2|	FBXO25	-1.90359	1.90359	2.37956	26.8248	4.05698e-05	0.00125454
TRINITY_DN293426_c0_g3_i1&TRINITY_DN293426_c0_g4_i1&281..1588@gi|823468765|ref|XP_012433306.1|	FOXK1	-1.46082	1.46082	2.99007	28.3907	4.08187e-05	0.00125962
TRINITY_DN270876_c0_g1_i4&444..4391@gi|823456007|ref|XP_012427074.1|	LOC100229243	-1.70521	1.70521	6.63836	26.7612	4.11558e-05	0.00126739
TRINITY_DN281742_c0_g2_i1&400..966@gi|350536503|ref|NP_001232482.1|	HRAS	0.884316	-0.884316	6.46922	47.5296	4.2228e-05	0.00129773
TRINITY_DN319335_c0_g4_i1&81..1085@gi|449477797|ref|XP_002191342.2|	BSPRY	-1.19794	1.19794	4.8996	26.6256	4.24357e-05	0.00130142
TRINITY_DN241292_c0_g1_i1&TRINITY_DN296309_c0_g1_i1&1..966@gi|449497263|ref|XP_002191757.2|	IRF2BP2	-1.11135	1.11135	4.0945	35.8764	4.26186e-05	0.00130434
TRINITY_DN312708_c0_g9_i1&100..2817@gi|823468899|ref|XP_012433358.1|	SUN1	-0.889139	0.889139	6.07114	44.9402	4.28665e-05	0.00130923
TRINITY_DN313267_c6_g4_i1&TRINITY_DN313267_c6_g7_i2&19..1665@gi|823469274|ref|XP_012433530.1|	FBXO21	-1.40724	1.40724	5.40954	26.5131	4.35318e-05	0.00132289
TRINITY_DN323400_c2_g1_i1&278..2422@gi|449476257|ref|XP_002190260.2|	SMURF1	-0.952087	0.952087	5.42942	26.5112	4.35501e-05	0.00132289
TRINITY_DN307921_c1_g2_i1&TRINITY_DN150085_c0_g1_i1&71..982@gi|823464549|ref|XP_012430620.1|	TECR	1.01619	-1.01619	4.75073	26.5049	4.36131e-05	0.00132289
TRINITY_DN305496_c0_g2_i5&109..1803@gi|224071159|ref|XP_002192431.1|	ANAPC7	-1.06653	1.06653	4.30184	31.5805	4.36693e-05	0.00132289
TRINITY_DN42663_c0_g1_i1&TRINITY_DN159400_c0_g1_i1&TRINITY_DN302588_c0_g1_i1&5..265@gi|449510239|ref|XP_002198434.2|	LOC100228069	-2.49798	2.49798	1.0437	40.1792	4.44784e-05	0.00134466
TRINITY_DN309691_c1_g3_i2&116..922@gi|823457335|ref|XP_012427583.1|	TSNARE1	-2.45322	2.45322	1.30535	26.3977	4.46879e-05	0.00134621
TRINITY_DN247329_c0_g1_i1&TRINITY_DN279826_c0_g1_i1&TRINITY_DN275020_c0_g1_i1&TRINITY_DN304829_c0_g1_i2&2..604@gi|449510311|ref|XP_002197832.2|	LOC100232495	-2.66874	2.66874	2.83424	26.3954	4.47108e-05	0.00134621
TRINITY_DN281573_c0_g1_i1&105..1670@gi|224050108|ref|XP_002193386.1|	SLC2A9	1.20053	-1.20053	7.75809	26.377	4.48988e-05	0.0013481
TRINITY_DN302483_c0_g1_i1&600..947@gi|823475413|ref|XP_002186941.2|	TIMP2	1.68527	-1.68527	8.88624	26.3656	4.50151e-05	0.0013481
TRINITY_DN295576_c2_g1_i1&319..1689@gi|449513827|ref|XP_004174945.1|	NFIL3	1.41432	-1.41432	7.18602	26.3627	4.50454e-05	0.0013481
TRINITY_DN331777_c0_g1_i1&TRINITY_DN31897_c0_g1_i1&TRINITY_DN297894_c5_g3_i1&TRINITY_DN305447_c4_g1_i1&3..1742@gi|449483394|ref|XP_002194950.2|	SLC9A7	1.20489	-1.20489	6.36712	26.345	4.52268e-05	0.00135081
TRINITY_DN285290_c1_g1_i1&192..1622@gi|449504463|ref|XP_002200107.2|	TTC8	-1.35594	1.35594	3.92371	26.2783	4.59201e-05	0.00136877
TRINITY_DN286758_c0_g1_i1&1455..2366@gi|449511330|ref|XP_002193524.2|	LOC100229342	1.02143	-1.02143	5.22669	26.2327	4.64003e-05	0.00138032
TRINITY_DN301916_c4_g12_i3&61..1947@gi|449490195|ref|XP_004177171.1|	LOC100224070	0.959896	-0.959896	11.8521	30.4394	4.71176e-05	0.00139607
TRINITY_DN315973_c2_g1_i3&741..2573@gi|823470455|ref|XP_012434056.1|	MBTD1	-1.62547	1.62547	3.79293	26.1655	4.71177e-05	0.00139607
TRINITY_DN271866_c1_g1_i1&94..1599@gi|224076625|ref|XP_002199168.1|	RPS6KB1	-0.880604	0.880604	6.64441	46.0572	4.72514e-05	0.00139701
TRINITY_DN320669_c3_g2_i3&987..7391@gi|823455108|ref|XP_012424785.1|	WNK1	0.916507	-0.916507	6.63734	26.1452	4.73372e-05	0.00139701
TRINITY_DN321468_c2_g4_i4&298..1821@gi|823472678|ref|XP_012426378.1|	LOC100227863	-1.49646	1.49646	5.28635	26.0933	4.7903e-05	0.00141091
TRINITY_DN318144_c2_g6_i2&TRINITY_DN280618_c0_g1_i1&TRINITY_DN314746_c0_g1_i1&TRINITY_DN288139_c0_g1_i1&TRINITY_DN310684_c0_g1_i1&TRINITY_DN318144_c2_g5_i2&339..2192@gi|823467337|ref|XP_012428182.1|	SLC6A6	-1.14693	1.14693	6.72495	25.8668	5.04596e-05	0.00148327
TRINITY_DN313324_c0_g7_i2&TRINITY_DN313324_c0_g5_i1&52..837@gi|823455293|ref|XP_002191562.2|	ELP6	1.07665	-1.07665	4.82053	25.8539	5.06092e-05	0.00148474
TRINITY_DN320115_c3_g1_i7&TRINITY_DN320115_c3_g1_i8&TRINITY_DN320115_c2_g1_i3&59..4243@gi|823465571|ref|XP_012431109.1|	ABCC5	-1.24855	1.24855	8.20047	25.8079	5.11486e-05	0.00149761
TRINITY_DN292406_c10_g1_i2&60..1946@gi|823452436|ref|XP_012425079.1|	ASMTL	1.51405	-1.51405	7.57475	25.7818	5.14568e-05	0.00149848
TRINITY_DN308767_c1_g1_i1&30..626@gi|823464095|ref|XP_002189073.3|	COQ10B	1.81888	-1.81888	5.25379	25.7811	5.14654e-05	0.00149848
TRINITY_DN322514_c2_g3_i1&105..1388@gi|449486488|ref|XP_002186948.2|	PTPN1	-1.11341	1.11341	4.14829	25.7718	5.15756e-05	0.00149848
TRINITY_DN320317_c0_g1_i1&TRINITY_DN169464_c0_g1_i1&TRINITY_DN168324_c0_g2_i1&115..5994@gi|823470647|ref|XP_012424098.1|	KIAA0100	0.908174	-0.908174	5.47531	34.6637	5.16717e-05	0.00149848
TRINITY_DN323856_c1_g1_i1&258..2171@gi|823468035|ref|XP_012430408.1|	CREBRF	-1.0505	1.0505	4.76816	25.7629	5.16822e-05	0.00149848
TRINITY_DN277293_c3_g2_i1&59..520@gi|823459038|ref|XP_004176893.2|	MRAP2	2.95284	-2.95284	2.03846	25.7057	5.23696e-05	0.00151377
TRINITY_DN313738_c0_g10_i1&TRINITY_DN313738_c0_g10_i2&TRINITY_DN304730_c0_g1_i1&TRINITY_DN306602_c0_g1_i1&211..840@gi|350539173|ref|NP_001232605.1|	MOSPD1	-0.876287	0.876287	6.7352	33.4465	5.24131e-05	0.00151377
TRINITY_DN294030_c2_g2_i2&TRINITY_DN291425_c1_g2_i10&3413..5341@gi|224049435|ref|XP_002192443.1|	RAP1GDS1	0.904476	-0.904476	5.51152	40.0042	5.41696e-05	0.00156147
TRINITY_DN307963_c11_g3_i1&344..1669@gi|224048867|ref|XP_002189646.1|	LOC100225542	0.913609	-0.913609	7.97315	25.4874	5.50853e-05	0.00158479
TRINITY_DN312638_c2_g4_i1&269..4321@gi|449506643|ref|XP_002194908.2|	ABCB11	-1.30924	1.30924	8.46699	25.4386	5.57131e-05	0.00159976
TRINITY_DN304917_c0_g2_i7&TRINITY_DN217962_c1_g3_i1&671..1315@gi|449486468|ref|XP_004177137.1|	CTCFL	-3.34599	3.34599	0.356612	25.4067	5.61276e-05	0.00160856
TRINITY_DN308030_c0_g22_i1&286..729@gi|823472624|ref|XP_012426332.1|	PEX11B	-1.20752	1.20752	3.65004	26.0393	5.64084e-05	0.0016135
TRINITY_DN255128_c0_g1_i1&486..2024@gi|449494161|ref|XP_002198335.2|	LOC100225999	2.39508	-2.39508	8.67469	25.2191	5.86368e-05	0.00167402
TRINITY_DN318029_c1_g16_i1&TRINITY_DN261782_c0_g5_i2&TRINITY_DN318029_c1_g1_i1&TRINITY_DN318029_c1_g15_i4&86..1288@gi|823455643|ref|XP_012426932.1|	SERPINB6	0.889406	-0.889406	5.67964	26.9634	5.894e-05	0.00167945
TRINITY_DN280734_c0_g1_i1&360..1205@gi|224052330|ref|XP_002193468.1|	CDHR1	-3.33355	3.33355	0.56327	25.1832	5.91296e-05	0.00168163
TRINITY_DN87419_c0_g1_i1&134..1036@gi|823456036|ref|XP_012427086.1|	HIBADH	0.904223	-0.904223	5.46884	25.1733	5.92676e-05	0.00168234
TRINITY_DN293142_c0_g1_i1&TRINITY_DN295454_c0_g2_i1&221..2098@gi|823455249|ref|XP_012424857.1|	FAM160A2	1.19959	-1.19959	3.6486	42.0005	5.95317e-05	0.00168662
TRINITY_DN316588_c1_g3_i3&63..701@gi|823458238|ref|XP_012427956.1|	EDARADD	0.921516	-0.921516	5.47064	25.1136	6.01008e-05	0.00169951
TRINITY_DN264800_c0_g1_i2&354..1328@gi|823456979|ref|XP_012427451.1|	MC5R	2.8207	-2.8207	5.61804	25.0939	6.03784e-05	0.00170412
TRINITY_DN316057_c0_g1_i1&273..3464@gi|224052404|ref|XP_002196782.1|	VCL	1.30048	-1.30048	6.51485	25.0823	6.0543e-05	0.00170552
TRINITY_DN320088_c1_g3_i1&TRINITY_DN320088_c1_g8_i1&TRINITY_DN320088_c1_g7_i1&1..2022@gi|449486576|ref|XP_002189586.2|	ECE1	-0.86691	0.86691	6.3626	31.0884	6.11402e-05	0.00171885
TRINITY_DN298391_c0_g1_i1&65..2521@gi|224064194|ref|XP_002189575.1|	NUP93	-1.33198	1.33198	3.27711	33.7647	6.1249e-05	0.00171885
TRINITY_DN319653_c0_g4_i2&532..2889@gi|449502742|ref|XP_002200143.2|	RPS6KA5	-1.13039	1.13039	5.03327	25.025	6.13629e-05	0.00171885
TRINITY_DN287535_c0_g2_i2&192..1091@gi|823460683|ref|XP_012428496.1|	SLC25A43	-0.904213	0.904213	5.41772	25.1079	6.15045e-05	0.00171958
TRINITY_DN308954_c3_g3_i2&275..1108@gi|224050462|ref|XP_002196545.1|	LOC100226232	1.28795	-1.28795	8.59984	24.9532	6.24053e-05	0.00174149
TRINITY_DN292603_c0_g1_i1&83..1987@gi|224065966|ref|XP_002194991.1|	ALAS1	-1.11038	1.11038	4.7281	24.9018	6.31649e-05	0.00175939
TRINITY_DN311557_c0_g1_i2&71..1015@gi|449476592|ref|XP_004176461.1|	CCDC92	2.57952	-2.57952	3.60532	24.8493	6.39505e-05	0.00177794
TRINITY_DN317167_c0_g2_i2&527..2365@gi|823469008|ref|XP_012433417.1|	CAMKK2	-1.99912	1.99912	3.39721	24.7613	6.52918e-05	0.00181185
TRINITY_DN215961_c1_g1_i1&94..954@gi|823457727|ref|XP_012427758.1|	GNMT	0.901568	-0.901568	8.75264	33.4023	6.67728e-05	0.00184682
TRINITY_DN243693_c0_g1_i1&229..1560@gi|823463684|ref|XP_012430255.1|	LOC100232323	0.96751	-0.96751	9.00922	24.6646	6.68004e-05	0.00184682
TRINITY_DN294802_c0_g1_i4&TRINITY_DN282393_c0_g5_i17&422..2170@gi|823453963|ref|XP_012424352.1|	FOXP2	-3.87939	3.87939	1.05782	24.6504	6.70249e-05	0.00184959
TRINITY_DN310365_c0_g1_i4&1308..2693@gi|823466753|ref|XP_012425891.1|	SLC38A7	-1.08624	1.08624	4.68095	24.6388	6.72092e-05	0.00185124
TRINITY_DN205247_c0_g1_i1&TRINITY_DN43471_c0_g1_i1&TRINITY_DN212082_c0_g1_i1&TRINITY_DN214082_c0_g2_i1&3..1598@gi|823463229|ref|XP_012430059.1|	ACSL5	1.97359	-1.97359	4.40768	24.5783	6.81792e-05	0.00187449
TRINITY_DN294308_c0_g3_i1&110..1678@gi|823466236|ref|XP_012433429.1|	PKM	1.79744	-1.79744	6.59121	24.5639	6.84124e-05	0.00187523
TRINITY_DN289227_c1_g5_i2&203..988@gi|224092737|ref|XP_002189111.1|	LOC100225830	1.14147	-1.14147	5.86987	24.5553	6.85535e-05	0.00187523
TRINITY_DN171807_c0_g1_i1&274..954@gi|823459034|ref|XP_012428294.1|	HMGCLL1	-2.6617	2.6617	0.793043	24.9743	6.85882e-05	0.00187523
TRINITY_DN317976_c2_g1_i1&225..1706@gi|224049996|ref|XP_002188740.1|	UGDH	-1.47058	1.47058	7.77775	24.5456	6.87107e-05	0.00187523
TRINITY_DN319729_c1_g4_i1&TRINITY_DN319729_c1_g4_i9&TRINITY_DN319729_c1_g4_i7&4000..5859@gi|449505306|ref|XP_004174857.1|	ALOX5	1.19703	-1.19703	4.43825	24.4179	7.08284e-05	0.00192949
TRINITY_DN305929_c0_g1_i8&149..2245@gi|823456899|ref|XP_012427428.1|	DPY19L4	1.01878	-1.01878	6.56038	24.4078	7.09986e-05	0.00193059
TRINITY_DN279223_c0_g2_i1&46..648@gi|224082072|ref|XP_002198635.1|	PSMB2	-0.857385	0.857385	6.46006	31.7909	7.12361e-05	0.00193352
TRINITY_DN273729_c1_g1_i1&56..1015@gi|449502463|ref|XP_002199444.2|	LOC100226769	0.950954	-0.950954	5.47553	24.3318	7.22953e-05	0.00195708
TRINITY_DN309210_c0_g2_i9&TRINITY_DN300633_c0_g2_i9&TRINITY_DN300633_c0_g2_i5&332..6862@gi|823475085|ref|XP_012430836.1|	LOC100225649	1.49285	-1.49285	6.04121	24.3276	7.23675e-05	0.00195708
TRINITY_DN310216_c4_g2_i4&417..2294@gi|823462398|ref|XP_012429710.1|	GPHN	0.889643	-0.889643	8.45368	31.5734	7.37028e-05	0.00198957
TRINITY_DN318783_c0_g1_i3&TRINITY_DN241814_c0_g2_i1&3441..3767@gi|224146931|ref|XP_002199467.1|	LOC100224411	-1.67296	1.67296	3.61168	24.2316	7.40456e-05	0.00199521
TRINITY_DN458283_c0_g1_i1&TRINITY_DN282138_c0_g4_i1&177..1466@gi|449485052|ref|XP_002188655.2|	ANKRD42	-3.93459	3.93459	-1.5105e-05	24.2167	7.43104e-05	0.00199779
TRINITY_DN313218_c1_g8_i1&4..2655@gi|823462150|ref|XP_012429611.1|	STON2	-0.946743	0.946743	4.83184	64.2172	7.44102e-05	0.00199779
TRINITY_DN303575_c20_g3_i1&9567..9998@gi|823475834|ref|XP_002189367.3|	CDO1	-1.07215	1.07215	10.8946	24.1676	7.51884e-05	0.00201505
TRINITY_DN308690_c0_g8_i5&1..588@gi|224069627|ref|XP_002191812.1|	NUBP2	-1.27299	1.27299	3.37723	32.6197	7.55345e-05	0.00202068
TRINITY_DN306139_c2_g3_i3&173..5272@gi|823462367|ref|XP_002197785.2|	PIK3C2A	0.877126	-0.877126	7.39125	24.102	7.63785e-05	0.00203959
TRINITY_DN313431_c3_g1_i1&TRINITY_DN313431_c3_g20_i1&302..2056@gi|224051942|ref|XP_002200651.1|	SAMD4A	1.41776	-1.41776	4.8105	24.087	7.66544e-05	0.00204239
TRINITY_DN310326_c0_g1_i5&180..2903@gi|224076641|ref|XP_002199278.1|	BCAS3	-1.44741	1.44741	3.40804	24.0814	7.67577e-05	0.00204239
TRINITY_DN295901_c5_g4_i1&1414..4170@gi|823457052|ref|XP_002193065.2|	LPIN2	-0.897249	0.897249	8.09015	23.9802	7.86456e-05	0.00208888
TRINITY_DN305352_c1_g3_i8&317..829@gi|823458360|ref|XP_012428009.1|	C3H6orf120	-0.989097	0.989097	4.52009	30.8751	7.88288e-05	0.00208934
TRINITY_DN319041_c1_g1_i3&TRINITY_DN322565_c1_g2_i7&TRINITY_DN322565_c1_g1_i1&346..3291@gi|224066483|ref|XP_002193084.1|	FRMD4B	-1.31865	1.31865	3.45213	23.9645	7.89437e-05	0.00208934
TRINITY_DN313801_c1_g8_i3&1101..2924@gi|449475534|ref|XP_002191841.2|	IGFALS	1.27664	-1.27664	5.78314	23.9003	8.01734e-05	0.00211812
TRINITY_DN298017_c7_g3_i10&161..1972@gi|823455031|ref|XP_012424760.1|	ARNTL2	-0.874191	0.874191	5.66098	27.7848	8.09031e-05	0.0021336
TRINITY_DN320394_c3_g3_i1&158..4414@gi|224065816|ref|XP_002190293.1|	RAD54L2	1.38834	-1.38834	5.7075	23.7841	8.24518e-05	0.0021706
TRINITY_DN294809_c1_g11_i1&TRINITY_DN316332_c0_g13_i1&138..1643@gi|224081615|ref|XP_002193918.1|	WASF2	1.1379	-1.1379	3.92197	23.7397	8.33405e-05	0.00219012
TRINITY_DN311367_c1_g8_i4&TRINITY_DN317493_c1_g1_i3&1..2853@gi|823467842|ref|XP_012429582.1|	PPARGC1B	-1.19096	1.19096	3.72315	23.6496	8.51786e-05	0.00223188
TRINITY_DN312948_c0_g3_i8&201..2048@gi|224079491|ref|XP_002193682.1|	MTHFR	-1.93498	1.93498	1.84958	37.8834	8.523e-05	0.00223188
TRINITY_DN308783_c1_g8_i17&TRINITY_DN308783_c1_g8_i2&TRINITY_DN270198_c0_g1_i1&TRINITY_DN288621_c0_g2_i1&TRINITY_DN169472_c0_g1_i1&TRINITY_DN308783_c1_g8_i8&57..4286@gi|823456349|ref|XP_012427211.1|	TNS3	-1.01865	1.01865	6.20221	23.6103	8.59939e-05	0.00224776
TRINITY_DN317447_c0_g1_i6&239..1663@gi|823455111|ref|XP_012424787.1|	CCDC77	-1.04617	1.04617	4.19129	29.7526	8.61386e-05	0.00224776
TRINITY_DN297120_c0_g2_i2&93..518@gi|823463403|ref|XP_012430126.1|	CDKN1A	-2.91123	2.91123	3.33075	23.5818	8.65907e-05	0.0022556
TRINITY_DN434697_c0_g1_i1&TRINITY_DN285863_c0_g2_i1&83..2374@gi|224062611|ref|XP_002197267.1|	TMC3	-3.35826	3.35826	1.63836	23.5482	8.73015e-05	0.00226925
TRINITY_DN269711_c0_g1_i1&357..3158@gi|449514277|ref|XP_002193277.2|	C6	0.876732	-0.876732	8.2775	33.5578	8.74196e-05	0.00226925
TRINITY_DN319594_c1_g1_i1&133..1257@gi|224070277|ref|XP_002188303.1|	ALKBH5	0.852812	-0.852812	5.8995	30.3196	8.79528e-05	0.00227663
TRINITY_DN315170_c0_g1_i1&TRINITY_DN319969_c2_g5_i2&TRINITY_DN317992_c0_g7_i2&50..1792@gi|449504773|ref|XP_002187149.2|	A1CF	0.852314	-0.852314	5.91756	24.2757	8.80102e-05	0.00227663
TRINITY_DN279262_c0_g1_i1&94..1773@gi|823457691|ref|XP_012427745.1|	ANGEL2	-0.903083	0.903083	5.18148	45.8172	8.91183e-05	0.00230129
TRINITY_DN314676_c0_g8_i3&TRINITY_DN314676_c0_g32_i1&TRINITY_DN314676_c0_g29_i1&709..1908@gi|224080798|ref|XP_002193022.1|	PCYOX1	1.07681	-1.07681	5.54692	23.4442	8.9538e-05	0.00230812
TRINITY_DN301150_c2_g1_i2&1246..2070@gi|823453677|ref|XP_012425564.1|	TMEM45A	-1.58285	1.58285	7.057	23.4294	8.98603e-05	0.00231242
TRINITY_DN311658_c2_g1_i3&13203..16322@gi|823459757|ref|XP_012428856.1|	FNIP2	1.09867	-1.09867	8.55332	23.3899	9.07298e-05	0.00233077
TRINITY_DN307627_c0_g10_i1&TRINITY_DN301498_c0_g1_i1&165..920@gi|350540002|ref|NP_001232104.1|	CTSB	-0.891505	0.891505	7.671	23.2983	9.27822e-05	0.00237608
TRINITY_DN310403_c1_g1_i1&216..1277@gi|823458941|ref|XP_012428254.1|	FAM110C	-1.08578	1.08578	6.8809	23.2969	9.28132e-05	0.00237608
TRINITY_DN312253_c0_g2_i8&762..3863@gi|823467618|ref|XP_012429242.1|	IFT122	-0.926604	0.926604	4.90634	36.2221	9.41522e-05	0.00240622
TRINITY_DN318844_c6_g4_i1&155..1165@gi|449473631|ref|XP_004176358.1|	ABHD6	1.07797	-1.07797	7.30226	23.2214	9.45441e-05	0.00241209
TRINITY_DN289146_c0_g1_i1&294..1445@gi|823473130|ref|XP_012426593.1|	BECN1	-0.86878	0.86878	5.59227	32.7333	9.61029e-05	0.00244523
TRINITY_DN269231_c1_g1_i1&66..920@gi|350537169|ref|NP_001232279.1|	PSMD7	-0.872411	0.872411	5.55275	23.1517	9.61719e-05	0.00244523
TRINITY_DN450066_c0_g1_i1&TRINITY_DN318456_c1_g4_i3&TRINITY_DN318456_c1_g4_i5&282..2201@gi|449483669|ref|XP_002194059.2|	LONRF2	-0.85386	0.85386	7.40681	26.0803	9.64994e-05	0.00244937
TRINITY_DN308997_c0_g1_i1&67..1749@gi|224090375|ref|XP_002196054.1|	PRKAA1	-0.841712	0.841712	6.44462	40.4679	9.69155e-05	0.00245574
TRINITY_DN319878_c0_g1_i2&605..1762@gi|224045997|ref|XP_002195155.1|	ZADH2	-0.882265	0.882265	5.37234	39.1276	9.71095e-05	0.00245648
TRINITY_DN319557_c0_g5_i1&156..773@gi|449506454|ref|XP_004176760.1|	HACD2	1.16651	-1.16651	6.35514	23.016	9.94324e-05	0.00251096
TRINITY_DN320417_c2_g4_i5&269..2830@gi|823468668|ref|XP_012433155.1|	SREBF1	1.31496	-1.31496	6.12803	22.967	0.000100641	0.00253717
TRINITY_DN403135_c1_g1_i1&156..1325@gi|399567825|ref|NP_001257806.1|	SEPP1	-0.916458	0.916458	11.8599	30.7869	0.000101005	0.00254154
TRINITY_DN281412_c0_g1_i1&543..1472@gi|823468890|ref|XP_012433355.1|	WIPI2	-1.35508	1.35508	5.37561	22.9462	0.000101156	0.00254154
TRINITY_DN208454_c0_g1_i1&TRINITY_DN128389_c0_g1_i1&TRINITY_DN449628_c0_g1_i1&TRINITY_DN84030_c0_g2_i1&TRINITY_DN172514_c0_g1_i1&TRINITY_DN172514_c0_g2_i1&TRINITY_DN347978_c0_g1_i1&TRINITY_DN226328_c0_g1_i1&TRINITY_DN316200_c0_g3_i11&TRINITY_DN316200_c0_g3_i13&TRINITY_DN316200_c0_g4_i1&TRINITY_DN316200_c0_g3_i18&TRINITY_DN316200_c0_g3_i20&TRINITY_DN316200_c0_g1_i1&596..5465@gi|823471002|ref|XP_01…	LOC100222337	-2.00142	2.00142	1.85358	22.9251	0.000101683	0.00254776
TRINITY_DN291103_c0_g3_i3&511..2241@gi|224095463|ref|XP_002196966.1|	PARPBP	-1.2806	1.2806	3.71441	22.9226	0.000101746	0.00254776
TRINITY_DN282969_c0_g1_i3&105..3209@gi|823459724|ref|XP_012428841.1|	MFHAS1	0.928943	-0.928943	4.81095	34.4492	0.000101999	0.00254979
TRINITY_DN261497_c2_g2_i2&TRINITY_DN320669_c2_g1_i1&903..2411@gi|823468106|ref|XP_012430646.1|	FAM114A2	1.37643	-1.37643	6.80839	22.8552	0.000103455	0.00258185
TRINITY_DN301859_c1_g4_i1&301..978@gi|350539389|ref|NP_001232373.1|	PCNA	-1.06186	1.06186	5.37258	22.7718	0.000105609	0.00262696
TRINITY_DN249578_c0_g1_i1&199..636@gi|350538843|ref|NP_001232349.1|	MAGOH	-0.88412	0.88412	5.28944	44.3846	0.000105615	0.00262696
TRINITY_DN310023_c0_g2_i3&146..1183@gi|224078529|ref|XP_002199237.1|	RAE1	-0.837357	0.837357	6.32269	49.6614	0.000107429	0.0026676
TRINITY_DN317115_c4_g6_i3&149..757@gi|449476786|ref|XP_004176477.1|	BCL7A	-1.46924	1.46924	7.45733	22.6734	0.000108216	0.00268268
TRINITY_DN293350_c0_g2_i2&52..1905@gi|224091497|ref|XP_002187974.1|	PCSK1	1.24208	-1.24208	4.99171	22.6292	0.00010941	0.00270777
TRINITY_DN293494_c0_g6_i1&434..1027@gi|350538253|ref|NP_001232325.1|	CDKN1B	-0.858616	0.858616	6.2729	22.6001	0.000110205	0.00272291
TRINITY_DN320339_c0_g2_i1&162..1400@gi|224048484|ref|XP_002188865.1|	PRSS35	3.3135	-3.3135	7.44936	22.5667	0.000111123	0.00274104
TRINITY_DN242303_c0_g1_i1&154..534@gi|823475290|ref|XP_012431554.1|	PAIP2	-0.836681	0.836681	6.20692	48.1432	0.000111938	0.00275657
TRINITY_DN288079_c0_g1_i1&7..1452@gi|449486153|ref|XP_004176562.1|	SNTA1	3.54238	-3.54238	1.24201	22.5058	0.000112822	0.00277374
TRINITY_DN198077_c0_g1_i1&167..1159@gi|224051299|ref|XP_002200518.1|	ARG2	-1.48723	1.48723	6.10788	22.4946	0.000113138	0.00277691
TRINITY_DN299556_c0_g1_i2&293..1201@gi|823457252|ref|XP_012427555.1|	PEX2	1.03061	-1.03061	5.02077	22.4274	0.000115049	0.00281574
TRINITY_DN293402_c0_g1_i1&165..1715@gi|823451956|ref|XP_012424896.1|	GK	-1.25653	1.25653	10.9142	22.4257	0.000115098	0.00281574
TRINITY_DN322632_c2_g1_i1&3..2459@gi|224065903|ref|XP_002193767.1|	SFMBT1	0.847357	-0.847357	5.72448	23.2442	0.000117346	0.00286601
TRINITY_DN305259_c1_g7_i3&TRINITY_DN317128_c0_g4_i11&TRINITY_DN253000_c1_g2_i3&530..2497@gi|823464188|ref|XP_012430454.1|	LOC100220375	3.53018	-3.53018	1.31153	22.2979	0.000118836	0.00289765
TRINITY_DN321064_c0_g4_i2&73..1722@gi|224069941|ref|XP_002194023.1|	ITFG3	0.880212	-0.880212	5.23963	30.9311	0.00011997	0.00291599
TRINITY_DN305990_c0_g5_i2&270..3506@gi|823452416|ref|XP_012425073.1|	MCF2L	-1.03647	1.03647	5.12364	22.2522	0.000120204	0.00291599
TRINITY_DN303181_c0_g1_i1&7388..8296@gi|224050967|ref|XP_002199515.1|	CHKA	-1.30373	1.30373	6.06302	22.2474	0.000120351	0.00291599
TRINITY_DN309045_c0_g1_i2&TRINITY_DN309045_c0_g4_i4&761..1909@gi|224073371|ref|XP_002197163.1|	LOC100232139	-0.896735	0.896735	5.06189	22.9993	0.000120372	0.00291599
TRINITY_DN322861_c1_g1_i1&TRINITY_DN267298_c0_g1_i1&TRINITY_DN136401_c0_g1_i1&TRINITY_DN217465_c0_g1_i1&TRINITY_DN294074_c0_g1_i2&TRINITY_DN83006_c0_g1_i1&TRINITY_DN272933_c0_g1_i2&TRINITY_DN312638_c2_g4_i5&2..3340@gi|449506646|ref|XP_004176773.1|	ABCB11	-1.39007	1.39007	6.4695	22.2358	0.000120702	0.00291825
TRINITY_DN162085_c0_g1_i1&265..573@gi|823480906|ref|XP_012431544.1|	LOC105759785	1.26577	-1.26577	3.27265	26.9026	0.000120858	0.00291825
TRINITY_DN298399_c0_g2_i1&503..1360@gi|224052104|ref|XP_002190782.1|	PBLD	0.960218	-0.960218	6.88606	22.1868	0.000122195	0.00294576
TRINITY_DN298534_c3_g2_i1&289..1452@gi|224076267|ref|XP_002196250.1|	PHKG1	-0.887103	0.887103	6.04312	22.1009	0.000124862	0.00300517
TRINITY_DN310615_c0_g1_i3&490..1428@gi|224162772|ref|XP_002193551.1|	SLC25A44	0.88183	-0.88183	7.34164	22.0479	0.000126541	0.00304065
TRINITY_DN292785_c0_g2_i1&TRINITY_DN263838_c0_g1_i1&443..1750@gi|823468290|ref|XP_012431418.1|	FBXL21	-1.07894	1.07894	3.93697	30.3532	0.000128974	0.00309177
TRINITY_DN305808_c2_g8_i3&1459..1614@gi|823473543|ref|XP_012425998.1|	LOC100228474	1.76425	-1.76425	2.74589	21.9666	0.00012916	0.00309177
TRINITY_DN318897_c1_g2_i3&TRINITY_DN321226_c0_g3_i1&TRINITY_DN307642_c0_g1_i1&103..7305@gi|823475154|ref|XP_012430861.1|	NOTCH2	1.10159	-1.10159	4.95476	21.9626	0.000129292	0.00309177
TRINITY_DN311070_c1_g3_i1&251..1411@gi|823457884|ref|XP_012427823.1|	PPM1B	-0.838517	0.838517	7.4531	31.1876	0.000130475	0.00311505
TRINITY_DN142141_c1_g1_i1&945..1436@gi|823469587|ref|XP_012433680.1|	LOC100218607	1.36602	-1.36602	9.89051	21.9163	0.000130813	0.00311812
TRINITY_DN314865_c1_g1_i4&TRINITY_DN314865_c2_g1_i2&207..1544@gi|823455614|ref|XP_012426918.1|	TNFRSF11A	-0.845343	0.845343	5.70924	40.1557	0.000131065	0.00311915
TRINITY_DN117329_c0_g1_i1&187..657@gi|449509658|ref|XP_002191741.2|	GAL3ST2	3.04448	-3.04448	0.370928	21.8144	0.000134234	0.00318944
TRINITY_DN300058_c0_g2_i6&643..4509@gi|823455101|ref|XP_012424782.1|	CECR2	1.74028	-1.74028	2.06983	41.873	0.000138236	0.00327931
TRINITY_DN303476_c1_g1_i2&118..1050@gi|224049041|ref|XP_002191733.1|	PAQR3	-0.97405	0.97405	4.39599	45.4918	0.000141419	0.00334947
TRINITY_DN307342_c0_g1_i2&1301..3070@gi|823465180|ref|XP_012430934.1|	KLHL30	3.58044	-3.58044	3.07522	21.5501	0.000143566	0.00339491
TRINITY_DN313561_c0_g9_i2&491..835@gi|350538555|ref|NP_001232103.1|	TMEM230	-0.887275	0.887275	5.05295	27.7641	0.000144289	0.00340658
TRINITY_DN306480_c6_g1_i1&169..1611@gi|224046124|ref|XP_002193317.1|	METTL4	-1.08473	1.08473	7.83887	21.5191	0.000144705	0.00341004
TRINITY_DN243350_c0_g2_i1&69..533@gi|224047488|ref|XP_002199608.1|	LOC100230549	-1.1551	1.1551	3.58034	38.2962	0.000144918	0.00341004
TRINITY_DN251502_c0_g2_i1&236..1231@gi|823465471|ref|XP_012431058.1|	SLC51A	0.866354	-0.866354	7.60588	21.5078	0.000145123	0.00341004
TRINITY_DN317175_c0_g2_i1&158..1561@gi|449498128|ref|XP_002193225.2|	TINAG	0.85542	-0.85542	8.60261	23.4689	0.000145396	0.00341107
TRINITY_DN307847_c3_g3_i7&188..1519@gi|823460424|ref|XP_012429112.1|	RBPJ	-1.30904	1.30904	5.06485	21.4878	0.000145866	0.00341671
TRINITY_DN323140_c0_g2_i6&2..1018@gi|224070367|ref|XP_002194955.1|	GNA12	0.900814	-0.900814	4.88443	22.4815	0.000146543	0.00342717
TRINITY_DN185475_c0_g1_i1&359..1048@gi|350538885|ref|NP_001232591.1|	SLC25A5	1.36195	-1.36195	3.67803	21.3993	0.000149207	0.003484
TRINITY_DN302163_c0_g1_i2&414..3314@gi|823460439|ref|XP_012429119.1|	LOC100231451	-0.966327	0.966327	5.19369	21.357	0.000150835	0.00351131
TRINITY_DN475395_c0_g1_i1&1..324@gi|823467017|ref|XP_012426906.1|	BEAN1	5.56759	-5.56759	-0.445375	21.3566	0.000150849	0.00351131
TRINITY_DN301511_c1_g3_i1&199..3945@gi|224094450|ref|XP_002190128.1|	APAF1	-0.8182	0.8182	6.39265	37.6208	0.000151127	0.00351166
TRINITY_DN298528_c1_g2_i4&74..1654@gi|823459644|ref|XP_012428806.1|	FAM13A	1.45478	-1.45478	7.1358	21.3441	0.000151336	0.00351166
TRINITY_DN261628_c1_g1_i5&163..2949@gi|823472354|ref|XP_012426205.1|	VPS11	-0.818713	0.818713	6.32672	30.1497	0.000153052	0.00354595
TRINITY_DN272644_c0_g1_i1&62..1312@gi|224098392|ref|XP_002199511.1|	LOC100232264	1.05821	-1.05821	9.15889	21.276	0.000154003	0.00356242
TRINITY_DN321260_c0_g1_i1&3..455@gi|224076339|ref|XP_002194283.1|	TLCD2	1.09578	-1.09578	6.74047	21.2563	0.000154784	0.00356775
TRINITY_DN274165_c0_g1_i1&19..1071@gi|350536065|ref|NP_001232460.1|	EIF2B2	-0.894595	0.894595	4.92869	41.3453	0.000154896	0.00356775
TRINITY_DN298480_c0_g1_i1&139..456@gi|823462892|ref|XP_004174853.2|	TMEM254	0.915437	-0.915437	7.59199	21.2521	0.000154953	0.00356775
TRINITY_DN312062_c1_g1_i1&29..1399@gi|449493949|ref|XP_002186706.2|	TMX3	1.1876	-1.1876	7.62678	21.1775	0.000157958	0.00362639
TRINITY_DN314658_c0_g2_i1&TRINITY_DN314658_c0_g3_i1&126..4211@gi|224063876|ref|XP_002195842.1|	EDC4	0.978207	-0.978207	6.13671	21.1767	0.000157987	0.00362639
TRINITY_DN297661_c2_g1_i6&TRINITY_DN297661_c2_g3_i1&165..2027@gi|449481712|ref|XP_002191618.2|	KIAA1467	1.07872	-1.07872	4.01695	21.1684	0.000158327	0.00362773
TRINITY_DN256442_c0_g1_i1&TRINITY_DN316490_c0_g2_i1&242..1999@gi|823469610|ref|XP_002191722.2|	TOR4A	-1.1651	1.1651	4.72168	21.1633	0.000158533	0.00362773
TRINITY_DN319644_c1_g4_i7&16..2727@gi|224070062|ref|XP_002195540.1|	ERCC4	-1.08059	1.08059	3.85823	38.4374	0.000159626	0.00364713
TRINITY_DN232214_c0_g1_i1&141..656@gi|224097959|ref|XP_002191214.1|	LOC100218870	-1.13047	1.13047	3.64486	26.1555	0.000162319	0.00370296
TRINITY_DN265316_c0_g1_i1&148..912@gi|224049887|ref|XP_002192775.1|	TMEM165	-0.814772	0.814772	6.59737	34.6928	0.000162973	0.00371219
TRINITY_DN299047_c0_g2_i1&33..2900@gi|374349202|ref|NP_001243396.1|	PSMD1	-0.839184	0.839184	8.15376	47.8207	0.000163467	0.00371776
TRINITY_DN270856_c0_g2_i2&230..415@gi|224067385|ref|XP_002194438.1|	SPINK9	2.06139	-2.06139	1.43486	41.4168	0.000164313	0.00372777
TRINITY_DN318263_c4_g8_i1&133..801@gi|224074420|ref|XP_002193289.1|	TK1	1.87941	-1.87941	3.05149	21.0136	0.000164784	0.00372777
TRINITY_DN283238_c0_g2_i1&72..479@gi|449501271|ref|XP_002193492.2|	TMEM128	-1.53053	1.53053	4.82989	21.0097	0.000164949	0.00372777
TRINITY_DN291505_c1_g3_i3&425..4753@gi|823453024|ref|XP_012425307.1|	LOC100231773	0.964138	-0.964138	8.82133	21.008	0.000165021	0.00372777
TRINITY_DN285274_c0_g1_i2&TRINITY_DN159484_c0_g2_i1&258..716@gi|449510961|ref|XP_002200404.2|	LOC100222821	1.6104	-1.6104	5.19382	21.0031	0.000165229	0.00372777
TRINITY_DN262705_c0_g1_i1&1303..1383@gi|449513657|ref|XP_002195583.2|	LOC100219543	-1.80948	1.80948	1.98541	26.7104	0.000165411	0.00372777
TRINITY_DN294707_c1_g1_i1&648..1913@gi|224057040|ref|XP_002193181.1|	B3GALT2	2.13731	-2.13731	1.42408	20.9542	0.000167336	0.00376544
TRINITY_DN282188_c0_g2_i8&339..3224@gi|823459665|ref|XP_012428817.1|	SMARCAD1	-0.854341	0.854341	5.30268	33.0427	0.000172169	0.00386835
TRINITY_DN298131_c1_g2_i4&2746..3234@gi|224051520|ref|XP_002200571.1|	JDP2	1.70048	-1.70048	2.82	20.8321	0.000172723	0.00387494
TRINITY_DN300243_c0_g1_i4&400..924@gi|449505665|ref|XP_002189984.2|	HHEX	1.40943	-1.40943	4.58302	20.7851	0.000174846	0.00390706
TRINITY_DN295368_c0_g1_i1&276..2045@gi|823455587|ref|XP_012426908.1|	PDIA4	0.919788	-0.919788	7.19202	20.7839	0.000174905	0.00390706
TRINITY_DN321330_c0_g6_i4&146..1231@gi|224052246|ref|XP_002187515.1|	IPMK	0.87498	-0.87498	7.02163	20.783	0.000174943	0.00390706
TRINITY_DN239066_c0_g1_i1&88..471@gi|525313995|ref|NP_001266183.1|	NHP2L1	-0.811957	0.811957	6.21889	59.0238	0.000176209	0.00392944
TRINITY_DN216399_c0_g1_i2&201..596@gi|823461448|ref|XP_012429338.1|	LOC100230575	1.97635	-1.97635	2.19262	20.7479	0.000176548	0.0039311
TRINITY_DN316999_c1_g10_i1&TRINITY_DN211574_c0_g2_i1&TRINITY_DN245803_c3_g1_i1&TRINITY_DN255614_c0_g1_i1&339..3158@gi|823473496|ref|XP_012426751.1|	UPF1	0.837616	-0.837616	5.75564	20.6413	0.000181529	0.00403596
TRINITY_DN339148_c0_g1_i1&TRINITY_DN312718_c4_g2_i2&4..1968@gi|823461087|ref|XP_012428661.1|	DLG3	1.10235	-1.10235	4.40454	20.6228	0.000182407	0.00404942
TRINITY_DN317720_c0_g7_i3&TRINITY_DN317720_c0_g7_i1&TRINITY_DN317720_c0_g2_i1&227..2812@gi|823468817|ref|XP_012433329.1|	LOC100228008	-1.06848	1.06848	3.85195	48.3126	0.000183238	0.00405795
TRINITY_DN296544_c0_g8_i1&36..3425@gi|449481884|ref|XP_002196633.2|	POLR3B	0.93489	-0.93489	4.52792	25.33	0.000183336	0.00405795
TRINITY_DN285239_c0_g1_i1&124..1008@gi|823480831|ref|XP_012431483.1|	LOC100190479	0.949122	-0.949122	7.18621	20.5916	0.000183898	0.00406434
TRINITY_DN310200_c0_g2_i3&346..2058@gi|823460889|ref|XP_012428576.1|	MTMR1	-0.889954	0.889954	5.17521	20.5629	0.000185288	0.00408899
TRINITY_DN286492_c1_g2_i2&7551..9770@gi|823462469|ref|XP_012429737.1|	CARS	-0.807962	0.807962	6.19658	35.0039	0.000188669	0.00415743
TRINITY_DN307391_c0_g1_i1&16..606@gi|224052094|ref|XP_002190607.1|	DNAJC12	-3.02262	3.02262	2.97596	20.4368	0.000191515	0.0042139
TRINITY_DN288521_c0_g1_i1&960..1475@gi|449477664|ref|XP_002189181.2|	TRIM7	-1.10804	1.10804	3.66257	24.4937	0.000194393	0.00427091
TRINITY_DN304871_c2_g8_i2&112..846@gi|823469666|ref|XP_012433714.1|	UCK1	0.80752	-0.80752	6.90583	21.9505	0.000197802	0.0043394
TRINITY_DN299582_c0_g3_i3&3333..4769@gi|449502272|ref|XP_002200134.2|	ATG13	-0.823381	0.823381	7.88811	20.2913	0.000198987	0.00435896
TRINITY_DN317302_c1_g1_i2&1078..2028@gi|823474599|ref|XP_012433208.1|	LOC100221557	1.02393	-1.02393	5.40492	20.2358	0.000201919	0.00441669
TRINITY_DN282977_c0_g2_i1&275..1579@gi|449498004|ref|XP_002195674.2|	FBXO9	-0.801873	0.801873	6.5609	55.6357	0.000203596	0.00444566
TRINITY_DN300893_c1_g6_i2&TRINITY_DN300893_c1_g5_i2&TRINITY_DN300893_c1_g4_i1&685..2541@gi|823455125|ref|XP_012424792.1|	LOC105758613	-1.43425	1.43425	8.79286	20.2	0.000203842	0.00444566
TRINITY_DN287214_c0_g1_i1&35..1330@gi|823458965|ref|XP_002196421.3|	PDIA6	0.819366	-0.819366	7.79664	23.9692	0.000204546	0.00445321
TRINITY_DN316674_c4_g2_i6&312..3542@gi|823463605|ref|XP_012430223.1|	HDAC4	-0.987683	0.987683	4.15326	24.3867	0.000204975	0.00445321
TRINITY_DN264423_c1_g1_i1&232..855@gi|823464903|ref|XP_012430761.1|	TMEM53	-1.34352	1.34352	2.9375	20.1763	0.000205119	0.00445321
TRINITY_DN289799_c3_g4_i1&286..1638@gi|823454799|ref|XP_012424669.1|	MKRN1	-0.883375	0.883375	6.50509	20.1714	0.000205385	0.00445321
TRINITY_DN237937_c0_g1_i1&75..989@gi|350535382|ref|NP_001232193.1|	WDR61	-0.870268	0.870268	5.00882	63.0404	0.000206229	0.00446499
TRINITY_DN302706_c0_g1_i4&205..753@gi|224057020|ref|XP_002192338.1|	HEBP2	-2.46102	2.46102	2.67436	20.1177	0.000208326	0.00450384
TRINITY_DN288365_c0_g3_i1&TRINITY_DN314370_c0_g1_i4&1..1269@gi|823453937|ref|XP_012424339.1|	ABCD2	0.873214	-0.873214	5.33612	20.0862	0.000210069	0.00453493
TRINITY_DN294151_c6_g1_i1&310..1707@gi|224092984|ref|XP_002187984.1|	CD36	0.854132	-0.854132	10.0699	21.2843	0.000211411	0.00455728
TRINITY_DN288602_c3_g3_i1&254..850@gi|449503081|ref|XP_002200451.2|	STYX	-1.22174	1.22174	3.25911	20.7697	0.000211767	0.00455835
TRINITY_DN317826_c2_g1_i1&587..1723@gi|224046066|ref|XP_002189514.1|	GNAL	0.893444	-0.893444	4.82902	20.0002	0.00021492	0.00461779
TRINITY_DN309822_c0_g3_i2&301..3078@gi|823468785|ref|XP_012433317.1|	LOC100226089	1.04927	-1.04927	6.50842	19.9947	0.000215234	0.00461779
TRINITY_DN293579_c0_g2_i1&174..605@gi|449472911|ref|XP_004176280.1|	C11H16orf87	-1.13898	1.13898	3.51279	35.2733	0.00021546	0.00461779
TRINITY_DN315407_c0_g1_i8&204..4124@gi|823464519|ref|XP_012430608.1|	ARHGAP29	-0.861783	0.861783	5.05877	22.8433	0.000219495	0.00469085
TRINITY_DN305557_c0_g1_i2&653..3367@gi|823473215|ref|XP_012426628.1|	TJP3	1.04341	-1.04341	4.2555	19.9209	0.000219499	0.00469085
TRINITY_DN293723_c2_g3_i1&325..930@gi|823473789|ref|XP_012432875.1|	NMRK1	-0.816778	0.816778	7.88379	21.0809	0.000220632	0.00470829
TRINITY_DN300784_c6_g2_i2&52..1365@gi|823463906|ref|XP_012430344.1|	LOC100218848	1.41187	-1.41187	8.36986	19.8756	0.000222161	0.00473414
TRINITY_DN308293_c0_g1_i1&336..1991@gi|224057349|ref|XP_002188402.1|	PALMD	0.855765	-0.855765	6.81034	19.8438	0.000224057	0.00476769
TRINITY_DN289162_c5_g2_i1&25..2967@gi|823473655|ref|XP_012432821.1|	PSD3	-0.878122	0.878122	7.57153	19.8194	0.000225515	0.00479187
TRINITY_DN254682_c0_g1_i1&205..672@gi|823473570|ref|XP_012426009.1|	EIF4B	-0.934259	0.934259	4.71652	19.8092	0.000226134	0.00479818
TRINITY_DN256539_c0_g2_i1&251..1489@gi|823463139|ref|XP_012430021.1|	LOC100225709	0.925404	-0.925404	4.48713	29.9408	0.000228078	0.00483252
TRINITY_DN314541_c6_g6_i1&405..1193@gi|449472935|ref|XP_002192230.2|	CA5A	2.02674	-2.02674	8.95008	19.7552	0.000229419	0.00484647
TRINITY_DN166273_c0_g1_i1&317..667@gi|350539195|ref|NP_001232606.1|	GABARAPL2	-0.984615	0.984615	4.14526	34.9578	0.000229447	0.00484647
TRINITY_DN271933_c0_g1_i1&244..1272@gi|823467480|ref|XP_012428694.1|	LOC100219829	-0.8052	0.8052	5.82372	38.084	0.000229714	0.00484647
TRINITY_DN285198_c0_g1_i1&60..2060@gi|224046654|ref|XP_002200457.1|	EXT1	0.809424	-0.809424	5.75273	24.9796	0.000231413	0.00487413
TRINITY_DN321969_c2_g15_i1&223..1359@gi|449478870|ref|XP_002193995.2|	FAM20A	1.1067	-1.1067	4.3735	19.7185	0.00023168	0.00487413
TRINITY_DN315206_c1_g4_i6&TRINITY_DN315206_c1_g3_i3&167..1414@gi|224070406|ref|XP_002191140.1|	TMEM184A	-1.38923	1.38923	6.21067	19.7106	0.000232175	0.00487764
TRINITY_DN298625_c1_g1_i3&453..677@gi|350538795|ref|NP_001232114.1|	CXCL12	0.859618	-0.859618	5.23288	19.5942	0.000239532	0.00502511
TRINITY_DN273607_c0_g1_i1&256..3078@gi|823472231|ref|XP_012426154.1|	HYOU1	0.823469	-0.823469	8.46303	24.9852	0.000241117	0.00505123
TRINITY_DN261552_c45_g4_i2&672..8213@gi|449478614|ref|XP_004177015.1|	FASN	1.022	-1.022	15.7988	19.5179	0.000244496	0.00511481
TRINITY_DN315345_c0_g2_i1&TRINITY_DN315345_c0_g1_i2&228..1256@gi|823459140|ref|XP_012428337.1|	TRIB2	1.0064	-1.0064	4.01971	28.4041	0.000245615	0.00512559
TRINITY_DN254143_c0_g1_i2&TRINITY_DN294431_c0_g1_i1&1..675@gi|224153492|ref|XP_002197959.1|	LOC100227424	-1.89466	1.89466	3.1676	19.4996	0.0002457	0.00512559
TRINITY_DN279853_c0_g4_i1&76..1020@gi|224042819|ref|XP_002189901.1|	PRKX	2.33777	-2.33777	1.14	19.4807	0.000246957	0.00514122
TRINITY_DN303779_c3_g3_i1&393..1931@gi|823464312|ref|XP_012430505.1|	ACVR2A	-0.892777	0.892777	4.67355	26.7124	0.000247141	0.00514122
TRINITY_DN135757_c0_g1_i1&100..1041@gi|224044074|ref|XP_002193164.1|	ATG3	-0.823422	0.823422	5.45212	35.489	0.000249241	0.00517768
TRINITY_DN310716_c0_g5_i2&261..740@gi|350538121|ref|NP_001232319.1|	RNF185	-0.790147	0.790147	6.55151	35.5912	0.000250682	0.00520035
TRINITY_DN265309_c1_g1_i6&TRINITY_DN317401_c3_g4_i5&TRINITY_DN317401_c3_g3_i3&TRINITY_DN319125_c0_g3_i9&476..3301@gi|823461178|ref|XP_012429211.1|	PPFIBP2	1.70543	-1.70543	5.81743	19.4178	0.000251174	0.00520329
TRINITY_DN292422_c0_g1_i2&122..871@gi|449480794|ref|XP_002188129.2|	ARMC10	-1.81658	1.81658	2.61999	19.3986	0.000252483	0.00522313
TRINITY_DN249617_c0_g1_i1&114..2759@gi|224091425|ref|XP_002187727.1|	HMGCR	0.844577	-0.844577	10.1723	22.8696	0.000253289	0.00523253
TRINITY_DN24205_c0_g1_i1&3..470@gi|205830418|ref|NP_001128632.1|	REEP5	0.81605	-0.81605	6.46285	19.3772	0.000253942	0.00523875
TRINITY_DN168035_c0_g2_i1&TRINITY_DN285539_c0_g2_i2&2..1888@gi|449485507|ref|XP_002189400.2|	ILDR1	-0.907991	0.907991	4.57179	30.2001	0.000255046	0.00525424
TRINITY_DN320255_c1_g4_i2&1..1206@gi|823467936|ref|XP_012430000.1|	LOC100225213	1.57023	-1.57023	6.11762	19.309	0.000258672	0.00532156
TRINITY_DN319558_c2_g2_i1&301..2250@gi|823465013|ref|XP_002193006.3|	FAF1	-0.794655	0.794655	5.88908	31.5463	0.000260422	0.00535016
TRINITY_DN317402_c1_g3_i1&86..6553@gi|823458404|ref|XP_012428027.1|	HEATR1	0.839315	-0.839315	5.18673	32.972	0.000261084	0.00535637
TRINITY_DN317040_c1_g1_i3&969..3530@gi|449471576|ref|XP_002197049.2|	PDE8A	-1.04795	1.04795	6.47473	19.2461	0.000263117	0.00539063
TRINITY_DN238532_c0_g1_i3&133..1593@gi|823454634|ref|XP_002196911.3|	NT5DC3	1.94006	-1.94006	5.11675	19.235	0.000263903	0.0053993
TRINITY_DN322917_c2_g4_i1&TRINITY_DN320565_c0_g2_i1&522..6092@gi|224085171|ref|XP_002196469.1|	PLXNA2	2.14228	-2.14228	4.38094	19.2277	0.000264427	0.00540259
TRINITY_DN318583_c1_g1_i1&129..569@gi|823463244|ref|XP_012430063.1|	NPM3	2.96963	-2.96963	0.979529	19.1915	0.000267038	0.00544603
TRINITY_DN248661_c0_g1_i1&460..1647@gi|823459958|ref|XP_012428923.1|	CEP44	-1.14239	1.14239	3.4543	20.0739	0.000267638	0.00544603
TRINITY_DN308480_c2_g6_i2&TRINITY_DN323257_c1_g2_i4&152..2290@gi|823460624|ref|XP_012428468.1|	RPS6KA6	-0.78792	0.78792	6.25346	25.2393	0.000267815	0.00544603
TRINITY_DN253197_c0_g1_i1&159..500@gi|350536423|ref|NP_001232245.1|	POLR2H	-0.97172	0.97172	4.1557	37.1996	0.000268018	0.00544603
TRINITY_DN280072_c0_g1_i2&TRINITY_DN280072_c0_g1_i1&154..2496@gi|823461264|ref|XP_012429252.1|	TNKS1BP1	1.71669	-1.71669	1.95263	31.6932	0.000269045	0.00545946
TRINITY_DN282548_c0_g1_i1&TRINITY_DN309280_c0_g3_i3&TRINITY_DN299727_c5_g3_i7&90..2492@gi|823460284|ref|XP_012429056.1|	FGFR3	0.93927	-0.93927	4.33596	21.4751	0.000271368	0.00549907
TRINITY_DN294508_c1_g1_i2&103..357@gi|350538573|ref|NP_001232578.1|	SRSF3	-0.927623	0.927623	4.6515	19.1064	0.000273284	0.00553038
TRINITY_DN262019_c0_g2_i4&238..1173@gi|823474514|ref|XP_012433174.1|	SNAPC3	-0.834605	0.834605	5.21425	35.2109	0.000274212	0.0055396
TRINITY_DN313687_c0_g3_i1&2..298@gi|449479174|ref|XP_004186169.1|	UBALD2	-1.45293	1.45293	2.57621	37.5655	0.000274665	0.0055396
TRINITY_DN322981_c3_g3_i3&443..3013@gi|823470158|ref|XP_012433927.1|	CEP95	-1.14803	1.14803	3.70714	19.0853	0.000274857	0.0055396
TRINITY_DN310349_c1_g1_i6&327..1889@gi|823458111|ref|XP_012427906.1|	GTPBP2	-1.0284	1.0284	3.90581	25.1627	0.000276227	0.00555968
TRINITY_DN305374_c0_g4_i1&548..1186@gi|449485081|ref|XP_002189744.2|	AQP11	0.987792	-0.987792	5.13239	19.0614	0.000276655	0.00556076
TRINITY_DN280785_c0_g1_i4&215..2065@gi|449514325|ref|XP_002187580.2|	PLK2	-2.68674	2.68674	6.04565	19.0373	0.000278477	0.00558984
TRINITY_DN286370_c1_g1_i1&194..1282@gi|449493928|ref|XP_002190971.2|	PARD6G	0.902492	-0.902492	5.76737	18.9996	0.000281358	0.00564005
TRINITY_DN303664_c1_g4_i2&1..1101@gi|224050397|ref|XP_002190432.1|	SLC5A12	1.24473	-1.24473	5.11712	18.9741	0.000283321	0.00567176
TRINITY_DN298506_c6_g1_i3&624..2228@gi|449497887|ref|XP_002189864.2|	MAN1A1	-0.814013	0.814013	8.47506	35.6649	0.000283813	0.00567182
TRINITY_DN322761_c3_g5_i1&TRINITY_DN322761_c3_g11_i1&458..3403@gi|823460556|ref|XP_012428440.1|	ATP11C	0.813311	-0.813311	8.44064	26.6403	0.000284379	0.00567182
TRINITY_DN234262_c0_g1_i2&72..728@gi|224083050|ref|XP_002188341.1|	TRAPPC4	-0.790678	0.790678	5.88079	32.514	0.000284468	0.00567182
TRINITY_DN296352_c1_g1_i1&105..1919@gi|823466306|ref|XP_012433644.1|	CLPX	-0.827245	0.827245	7.45	18.9387	0.000286069	0.00569228
TRINITY_DN286349_c0_g2_i1&154..3684@gi|823461979|ref|XP_012429542.1|	THBS1	-0.870419	0.870419	5.49258	18.9363	0.00028626	0.00569228
TRINITY_DN309443_c0_g1_i1&208..450@gi|350534668|ref|NP_001232633.1|	PSMG3	-1.04839	1.04839	5.71201	18.9061	0.000288631	0.00572435
TRINITY_DN292390_c1_g2_i4&145..4458@gi|449483947|ref|XP_002195458.2|	PDS5B	0.824055	-0.824055	5.30098	22.6061	0.000288642	0.00572435
TRINITY_DN320572_c1_g7_i1&2..3235@gi|823459385|ref|XP_012428701.1|	SLC4A4	-1.28198	1.28198	6.20971	18.8802	0.000290683	0.00575714
TRINITY_DN252878_c0_g1_i1&TRINITY_DN96929_c0_g1_i1&TRINITY_DN79394_c0_g1_i1&TRINITY_DN476126_c0_g1_i1&TRINITY_DN100522_c0_g1_i1&TRINITY_DN318844_c5_g1_i2&2..4891@gi|823465517|ref|XP_012431083.1|	EIF4G1	0.945613	-0.945613	6.10756	18.858	0.000292455	0.00578454
TRINITY_DN119767_c0_g1_i1&186..1160@gi|449514145|ref|XP_004177191.1|	BRIX1	-0.82319	0.82319	5.29384	65.1375	0.000295296	0.00582905
TRINITY_DN315097_c0_g8_i2&181..816@gi|823465596|ref|XP_012431120.1|	PDCD10	-0.909591	0.909591	5.69319	18.8204	0.000295489	0.00582905
TRINITY_DN320985_c1_g3_i1&294..1100@gi|224076597|ref|XP_002196433.1|	GDPD1	1.07513	-1.07513	4.44391	18.7603	0.000300404	0.00591816
TRINITY_DN285271_c0_g3_i2&TRINITY_DN315007_c2_g3_i10&1179..4430@gi|823456181|ref|XP_012427141.1|	ANKRD28	0.784684	-0.784684	5.90749	22.9894	0.000301479	0.00593147
TRINITY_DN281931_c0_g1_i1&87..776@gi|350538621|ref|NP_001232106.1|	MED7	-1.22735	1.22735	3.15731	24.683	0.000307185	0.00603576
TRINITY_DN304701_c0_g1_i1&80..433@gi|224095553|ref|XP_002200103.1|	MTPN	0.783573	-0.783573	6.94071	20.9926	0.000309013	0.00605742
TRINITY_DN198377_c0_g1_i1&467..1369@gi|449505715|ref|XP_002193713.2|	GOT1	0.810933	-0.810933	8.57617	37.5006	0.000309229	0.00605742
TRINITY_DN310675_c5_g1_i1&TRINITY_DN215437_c0_g2_i1&374..946@gi|823474840|ref|XP_012428414.1|	ATRAID	1.07917	-1.07917	5.04659	18.6496	0.000309688	0.00605742
TRINITY_DN308311_c0_g1_i2&88..678@gi|224047166|ref|XP_002192084.1|	RD3	2.04113	-2.04113	4.26245	18.6469	0.000309916	0.00605742
TRINITY_DN482971_c0_g1_i1&TRINITY_DN4565_c0_g1_i1&54..962@gi|224043026|ref|XP_002195056.1|	LOC100230413	7.73929	-7.73929	3.66745	18.6171	0.000312477	0.00609944
TRINITY_DN291237_c2_g2_i1&41..1066@gi|224092800|ref|XP_002192873.1|	PRPF18	-0.876561	0.876561	4.67901	32.4472	0.000313741	0.0061161
TRINITY_DN194644_c0_g1_i1&TRINITY_DN326828_c0_g1_i1&TRINITY_DN226056_c0_g1_i1&TRINITY_DN284514_c0_g3_i1&3..2240@gi|823453746|ref|XP_012424263.1|	LOC100231591	2.47261	-2.47261	2.5537	18.5878	0.000315011	0.00613283
TRINITY_DN303862_c0_g1_i3&94..2712@gi|224050973|ref|XP_002199553.1|	PPP6R3	-0.858937	0.858937	6.59394	18.5765	0.000315996	0.00614395
TRINITY_DN278099_c1_g4_i2&127..1077@gi|224043499|ref|XP_002197369.1|	CLN5	-0.896404	0.896404	6.58163	18.5671	0.000316819	0.00615191
TRINITY_DN301193_c3_g1_i1&128..1336@gi|224045461|ref|XP_002196361.1|	SH3BP5	-0.788673	0.788673	7.0715	18.5319	0.000319912	0.00619718
TRINITY_DN302856_c0_g2_i7&TRINITY_DN302856_c0_g1_i1&TRINITY_DN321024_c1_g3_i5&208..3756@gi|823462413|ref|XP_012429717.1|	PCNXL4	-1.58862	1.58862	3.6334	18.5293	0.000320144	0.00619718
TRINITY_DN312260_c0_g3_i1&108..743@gi|224044263|ref|XP_002194951.1|	CHMP2B	-0.906828	0.906828	4.48448	41.5365	0.0003204	0.00619718
TRINITY_DN286421_c4_g3_i1&TRINITY_DN315885_c2_g3_i1&129..1307@gi|224065487|ref|XP_002187946.1|	PPARG	1.15623	-1.15623	3.33811	21.8489	0.000321105	0.00620274
TRINITY_DN278887_c0_g1_i6&399..1637@gi|449485964|ref|XP_002187584.2|	ARRB1	0.779528	-0.779528	6.08118	36.691	0.000321717	0.00620651
TRINITY_DN306217_c1_g1_i6&329..1930@gi|449497798|ref|XP_004174271.1|	FYN	-0.828272	0.828272	5.96105	18.5008	0.000322674	0.00621691
TRINITY_DN319129_c2_g1_i1&110..3262@gi|823474674|ref|XP_012433237.1|	MSH3	-0.890441	0.890441	4.57168	23.9405	0.00032489	0.00625151
TRINITY_DN262210_c0_g2_i3&82..1428@gi|224090585|ref|XP_002187725.1|	GPBP1	-1.36997	1.36997	2.74071	28.7202	0.00032543	0.00625381
TRINITY_DN303835_c0_g4_i1&144..2402@gi|823471107|ref|XP_012425645.1|	TRPC4AP	-0.783816	0.783816	7.21997	44.7042	0.000326162	0.00625979
TRINITY_DN309969_c0_g4_i1&354..1412@gi|449488707|ref|XP_002191975.2|	LOC100230328	0.854151	-0.854151	4.86693	18.5816	0.000328115	0.00628914
TRINITY_DN295333_c1_g2_i1&232..1680@gi|823456513|ref|XP_012427277.1|	DDC	1.33971	-1.33971	5.64068	18.4284	0.000329207	0.00630195
TRINITY_DN309641_c0_g2_i11&1128..3731@gi|823462654|ref|XP_012429805.1|	ARHGAP11A	-1.13086	1.13086	3.44681	19.6604	0.000332796	0.00636248
TRINITY_DN297784_c1_g1_i1&122..952@gi|224091517|ref|XP_002188151.1|	TMEM38B	-0.812804	0.812804	5.33583	19.4665	0.000336051	0.00641645
TRINITY_DN38547_c0_g1_i1&328..2076@gi|823452795|ref|XP_012425219.1|	RDX	-0.843921	0.843921	7.76444	18.3433	0.000337069	0.00642765
TRINITY_DN284400_c0_g3_i1&276..1625@gi|224051151|ref|XP_002200282.1|	ITPKA	1.02461	-1.02461	5.62836	18.2915	0.000341964	0.00651263
TRINITY_DN307810_c0_g2_i2&TRINITY_DN312659_c0_g2_i1&135..1874@gi|823466768|ref|XP_012425995.1|	ZFPM1	1.73626	-1.73626	2.10442	18.2562	0.000345343	0.00656858
TRINITY_DN288486_c1_g1_i2&238..582@gi|823456480|ref|XP_004174955.2|	UBE2QL1	1.33475	-1.33475	4.90344	18.2161	0.000349215	0.00663374
TRINITY_DN305824_c2_g4_i4&69..1172@gi|224049998|ref|XP_002189456.1|	LIAS	-0.894281	0.894281	4.51523	39.565	0.000354172	0.00671894
TRINITY_DN316406_c2_g2_i1&106..5160@gi|823458397|ref|XP_012428024.1|	SHPRH	-0.809624	0.809624	5.33756	24.6514	0.000354603	0.00671894
TRINITY_DN254185_c0_g1_i1&368..1339@gi|823472991|ref|XP_012426537.1|	PSMD11	-0.780056	0.780056	7.33005	34.5484	0.000355925	0.0067354
TRINITY_DN252198_c0_g1_i3&TRINITY_DN375683_c0_g1_i1&TRINITY_DN180010_c0_g1_i1&233..2143@gi|224050914|ref|XP_002198156.1|	LOC100226803	2.09341	-2.09341	2.59893	18.1309	0.000357628	0.00675902
TRINITY_DN306696_c0_g1_i5&342..1358@gi|449490274|ref|XP_004174805.1|	ELF3	-2.28955	2.28955	2.3796	18.1129	0.000359431	0.00677366
TRINITY_DN267831_c0_g1_i1&589..1359@gi|224049567|ref|XP_002195607.1|	POMK	-1.19635	1.19635	3.6033	18.1082	0.000359905	0.00677366
TRINITY_DN316428_c1_g8_i2&222..2834@gi|823462135|ref|XP_012429605.1|	MAP4K5	0.857836	-0.857836	4.74329	23.5905	0.000360151	0.00677366
TRINITY_DN302864_c0_g1_i2&TRINITY_DN267644_c0_g1_i1&TRINITY_DN322661_c1_g1_i1&561..5510@gi|823466102|ref|XP_012429182.1|	AKAP13	0.790827	-0.790827	6.54275	18.105	0.000360223	0.00677366
TRINITY_DN268487_c4_g1_i1&109..1728@gi|224055485|ref|XP_002192336.1|	HSPD1	0.821427	-0.821427	10.0302	28.2761	0.000360694	0.00677395
TRINITY_DN244433_c1_g1_i1&382..2124@gi|823461924|ref|XP_012429523.1|	TKFC	0.904288	-0.904288	10.2062	18.0647	0.00036431	0.00683322
TRINITY_DN279858_c2_g2_i2&296..1033@gi|224074470|ref|XP_002197251.1|	DCXR	0.786716	-0.786716	7.8365	25.9381	0.000365562	0.00684807
TRINITY_DN321405_c2_g4_i4&22..2223@gi|823460895|ref|XP_012428579.1|	LONRF3	0.790658	-0.790658	5.69633	18.0463	0.000366188	0.00685117
TRINITY_DN295611_c0_g2_i1&TRINITY_DN146681_c0_g1_i1&TRINITY_DN300854_c0_g1_i1&127..1476@gi|823461650|ref|XP_012429422.1|	LOC100226870	1.19311	-1.19311	3.19439	20.8465	0.000368568	0.00688703
TRINITY_DN322800_c0_g3_i1&191..8107@gi|449509742|ref|XP_002195518.2|	ATR	-1.14189	1.14189	4.38115	18.0005	0.000370924	0.00692236
TRINITY_DN24634_c0_g1_i1&188..505@gi|823461268|ref|XP_012429253.1|	C5H11orf31	0.994418	-0.994418	3.93019	21.1078	0.00037636	0.007015
TRINITY_DN314086_c0_g5_i9&34..2196@gi|823461232|ref|XP_012429239.1|	TPCN2	-0.931505	0.931505	4.23536	22.8313	0.000378992	0.00705523
TRINITY_DN312501_c0_g1_i1&TRINITY_DN290045_c0_g1_i2&TRINITY_DN314014_c0_g1_i1&2024..2635@gi|823465784|ref|XP_012431197.1|	NCEH1	-1.20271	1.20271	3.30839	17.8858	0.000383074	0.0071223
TRINITY_DN303980_c1_g1_i4&35..697@gi|224148712|ref|XP_002199936.1|	LOC100227867	1.67291	-1.67291	2.07921	17.8715	0.000384612	0.00714197
TRINITY_DN307987_c3_g1_i3&493..2868@gi|449501988|ref|XP_002198313.2|	SOX6	0.832401	-0.832401	4.99882	27.6334	0.000385448	0.00714857
TRINITY_DN277875_c2_g3_i3&36..4310@gi|449514420|ref|XP_004174297.1|	IQGAP2	-0.960427	0.960427	6.9731	17.8309	0.000389038	0.00720617
TRINITY_DN289134_c1_g4_i4&TRINITY_DN289134_c1_g5_i1&568..1011@gi|323690142|ref|NP_001191138.1|	PALM2	1.7022	-1.7022	1.87499	20.2278	0.00039005	0.00721592
TRINITY_DN301847_c2_g1_i1&346..3606@gi|823466308|ref|XP_012433659.1|	FAM214A	-0.853793	0.853793	6.20754	17.8061	0.000391769	0.00723873
TRINITY_DN312101_c1_g9_i1&143..1495@gi|823454949|ref|XP_012424726.1|	LOC100228821	1.27651	-1.27651	4.80844	17.7826	0.000394369	0.00727772
TRINITY_DN155307_c0_g1_i1&163..558@gi|224048217|ref|XP_002188863.1|	FABP7	0.934755	-0.934755	9.29315	17.7544	0.000397526	0.0073269
TRINITY_DN243319_c0_g1_i1&279..1013@gi|823456507|ref|XP_012427274.1|	CMBL	-1.64643	1.64643	4.8491	17.7263	0.000400699	0.00737624
TRINITY_DN298393_c0_g1_i1&300..1172@gi|224048073|ref|XP_002188583.1|	IYD	-0.925807	0.925807	6.52598	17.7177	0.000401667	0.00738491
TRINITY_DN278229_c0_g2_i5&153..1298@gi|823459488|ref|XP_012428737.1|	FAM175A	-0.990965	0.990965	3.93563	42.1377	0.000403277	0.00739463
TRINITY_DN298528_c1_g2_i12&TRINITY_DN252451_c0_g1_i1&74..2083@gi|823459642|ref|XP_012428805.1|	FAM13A	1.87474	-1.87474	4.97861	17.7031	0.000403329	0.00739463
TRINITY_DN322908_c8_g6_i1&1..216@gi|823453026|ref|XP_012425308.1|	LOC100228861	1.2068	-1.2068	5.99042	17.7	0.000403687	0.00739463
TRINITY_DN303302_c2_g5_i2&135..2456@gi|449514378|ref|XP_002186974.2|	CEP78	-1.08987	1.08987	3.51986	26.0043	0.000409789	0.00749717
TRINITY_DN271190_c1_g1_i1&72..785@gi|350539311|ref|NP_001232140.1|	PSMB1	-0.768523	0.768523	7.10991	36.5666	0.000413514	0.00755263
TRINITY_DN195995_c0_g1_i2&256..951@gi|224096047|ref|XP_002189911.1|	BHLHE41	1.93128	-1.93128	4.53351	17.6123	0.000413836	0.00755263
TRINITY_DN288088_c0_g6_i1&1..345@gi|823467310|ref|XP_012428117.1|	SLMAP	-1.78375	1.78375	1.68786	19.1431	0.000415423	0.0075723
TRINITY_DN155228_c0_g1_i1&1..477@gi|823458298|ref|XP_012427981.1|	LOC100231853	2.00373	-2.00373	1.25876	17.6281	0.000419967	0.00764576
TRINITY_DN287263_c0_g4_i6&358..495@gi|224070339|ref|XP_002190360.1|	ACTB	1.81518	-1.81518	2.40085	17.5456	0.000421744	0.00766873
TRINITY_DN197399_c0_g2_i1&1..591@gi|823452693|ref|XP_012425181.1|	LOC100219548	-0.772835	0.772835	6.46282	17.5401	0.000422401	0.00767131
TRINITY_DN311009_c0_g1_i1&665..1921@gi|823452115|ref|XP_012424956.1|	MSL3	-0.787674	0.787674	5.52259	38.9439	0.000423917	0.00768945
TRINITY_DN306453_c0_g4_i4&TRINITY_DN306453_c0_g2_i1&237..1151@gi|224093556|ref|XP_002192381.1|	TSPAN12	-0.911861	0.911861	6.10313	17.4949	0.000427866	0.00775163
TRINITY_DN315322_c0_g3_i1&462..2459@gi|823453950|ref|XP_012424345.1|	PTPN12	0.768571	-0.768571	5.83796	35.3841	0.000428737	0.00775795
TRINITY_DN315335_c0_g4_i4&1853..2938@gi|823464967|ref|XP_012430785.1|	PIK3R3	1.50436	-1.50436	5.3473	17.4715	0.000430736	0.00778423
TRINITY_DN254393_c0_g3_i2&TRINITY_DN254393_c0_g2_i2&TRINITY_DN272848_c0_g3_i1&TRINITY_DN272848_c0_g3_i3&TRINITY_DN449352_c0_g1_i1&TRINITY_DN115914_c0_g1_i1&TRINITY_DN267506_c0_g1_i1&TRINITY_DN267506_c0_g2_i1&TRINITY_DN487176_c0_g1_i1&TRINITY_DN257408_c0_g1_i4&TRINITY_DN64533_c0_g2_i1&481..7173@gi|823469166|ref|XP_004186133.2|	MYO18B	2.59411	-2.59411	0.272468	19.6979	0.000431236	0.00778423
TRINITY_DN272864_c0_g3_i5&305..1948@gi|224093704|ref|XP_002196787.1|	SLC38A4	-1.01519	1.01519	9.39942	17.4483	0.000433587	0.00781314
TRINITY_DN317860_c0_g4_i3&TRINITY_DN317860_c0_g16_i1&207..971@gi|449491159|ref|XP_002193960.2|	IGFBP4	1.26582	-1.26582	5.43641	17.4423	0.000434325	0.00781314
TRINITY_DN313647_c0_g1_i1&TRINITY_DN288146_c0_g5_i1&TRINITY_DN300939_c1_g4_i1&287..3772@gi|823473000|ref|XP_012426541.1|	CDK12	0.901639	-0.901639	4.37116	24.3189	0.000434413	0.00781314
TRINITY_DN300856_c0_g8_i2&257..1708@gi|449507517|ref|XP_002193303.2|	STEAP3	0.781498	-0.781498	8.12208	34.6324	0.000438013	0.00786837
TRINITY_DN323613_c0_g1_i8&TRINITY_DN315514_c0_g4_i4&TRINITY_DN292877_c0_g2_i1&269..2800@gi|823459482|ref|XP_012428735.1|	JADE1	-0.950905	0.950905	4.07471	27.5648	0.000442142	0.00793296
TRINITY_DN314707_c1_g9_i2&TRINITY_DN314707_c1_g7_i1&983..1933@gi|823451862|ref|XP_012425587.1|	B3GALT5	1.08052	-1.08052	3.69071	17.3104	0.000451	0.00808214
TRINITY_DN303980_c1_g1_i1&193..708@gi|224130882|ref|XP_002195986.1|	LOC100228950	1.33938	-1.33938	2.72333	26.9331	0.000452537	0.00809437
TRINITY_DN308852_c4_g1_i2&2..1690@gi|224049429|ref|XP_002193662.1|	PDLIM5	0.758889	-0.758889	6.12018	17.5909	0.000452771	0.00809437
TRINITY_DN315079_c0_g2_i5&TRINITY_DN298253_c1_g5_i1&291..2411@gi|823466247|ref|XP_004176938.2|	TCF12	-0.759729	0.759729	6.01279	18.3168	0.000457108	0.00816209
TRINITY_DN323970_c10_g3_i1&TRINITY_DN282723_c5_g1_i1&TRINITY_DN282723_c5_g7_i3&TRINITY_DN206438_c0_g2_i1&TRINITY_DN320380_c11_g7_i1&TRINITY_DN353176_c0_g1_i1&826..4008@gi|823480773|ref|XP_012431433.1|	LOC105759692	2.19242	-2.19242	5.19986	17.2554	0.000458148	0.00816678
TRINITY_DN303534_c1_g1_i1&63..2078@gi|224067769|ref|XP_002195806.1|	RUFY1	-0.906836	0.906836	4.32037	35.4564	0.000458469	0.00816678
TRINITY_DN310232_c1_g1_i2&473..4549@gi|224047940|ref|XP_002194618.1|	MAP3K5	1.17994	-1.17994	5.18814	17.2443	0.000459608	0.00817291
TRINITY_DN289108_c1_g6_i7&TRINITY_DN289108_c1_g7_i1&1..1284@gi|449483705|ref|XP_002195101.2|	GTPBP6	-0.915004	0.915004	4.27509	41.149	0.000459912	0.00817291
TRINITY_DN307225_c0_g15_i1&1..1218@gi|823457356|ref|XP_012427593.1|	NAPRT	1.14048	-1.14048	4.52218	17.2154	0.000463436	0.00822571
TRINITY_DN26668_c0_g1_i1&116..844@gi|350536025|ref|NP_001232225.1|	MLF2	0.757438	-0.757438	6.77977	25.9355	0.000465117	0.00824571
TRINITY_DN305315_c1_g4_i4&68..487@gi|823455693|ref|XP_012426951.1|	UMAD1	-0.8318	0.8318	4.86522	23.4683	0.000466716	0.00826421
TRINITY_DN310218_c3_g6_i5&208..1572@gi|224064643|ref|XP_002197132.1|	TAT	-0.937773	0.937773	10.885	17.173	0.000469105	0.00829664
TRINITY_DN106592_c0_g3_i1&TRINITY_DN26718_c0_g1_i1&2..1288@gi|823474111|ref|XP_012433007.1|	TESK1	2.31332	-2.31332	0.746511	17.1627	0.000470497	0.00831137
TRINITY_DN275615_c0_g1_i1&59..1003@gi|636742891|ref|NP_001232111.2|	PYCR1	1.61353	-1.61353	4.70092	17.15	0.000472225	0.008332
TRINITY_DN311649_c0_g1_i3&TRINITY_DN85327_c0_g1_i1&321..1649@gi|224047398|ref|XP_002198944.1|	CSRP2BP	-5.12476	5.12476	-0.308197	17.1392	0.000473691	0.00834797
TRINITY_DN311560_c1_g6_i4&85..855@gi|449474528|ref|XP_004175888.1|	KIAA1191	-1.44272	1.44272	5.90843	17.1151	0.000476984	0.00839605
TRINITY_DN289497_c1_g4_i1&50..1333@gi|224043996|ref|XP_002188241.1|	PLA1A	-0.872083	0.872083	6.77503	17.1096	0.000477731	0.00839925
TRINITY_DN314526_c0_g4_i1&TRINITY_DN314526_c0_g2_i1&142..3297@gi|823464002|ref|XP_012430387.1|	ITGA6	1.40983	-1.40983	5.47044	17.1016	0.000478834	0.0084087
TRINITY_DN298520_c1_g3_i1&77..1912@gi|224087202|ref|XP_002189120.1|	LMNB2	0.759567	-0.759567	5.90646	23.8629	0.000480514	0.00842826
TRINITY_DN304222_c1_g1_i4&2115..2801@gi|224045981|ref|XP_002194166.1|	C2H6orf62	-0.753085	0.753085	6.37061	27.1576	0.000481252	0.00843126
TRINITY_DN240500_c0_g1_i2&146..2212@gi|823474281|ref|XP_012433082.1|	TARS	-0.765407	0.765407	7.56155	57.1229	0.000482959	0.00844412
TRINITY_DN256957_c1_g1_i3&TRINITY_DN302424_c1_g1_i3&136..1065@gi|449507839|ref|XP_002189039.2|	ACVR1C	3.77449	-3.77449	1.86151	17.0707	0.000483121	0.00844412
TRINITY_DN296692_c1_g6_i2&22..942@gi|224081606|ref|XP_002193750.1|	FAM76A	-0.864228	0.864228	4.57692	40.606	0.000486825	0.00849887
TRINITY_DN320319_c0_g3_i2&271..1365@gi|823470179|ref|XP_012433937.1|	WIPI1	-0.808373	0.808373	5.57812	17.0157	0.000490833	0.00855108
TRINITY_DN306706_c2_g1_i1&105..1064@gi|823459279|ref|XP_012428389.1|	LDAH	0.862498	-0.862498	5.44573	17.0148	0.000490965	0.00855108
TRINITY_DN232485_c0_g1_i1&3..413@gi|823458698|ref|XP_002198094.2|	C3H17orf59	1.36222	-1.36222	3.48292	16.9917	0.000494249	0.00859819
TRINITY_DN293161_c0_g5_i1&TRINITY_DN119102_c0_g1_i1&TRINITY_DN284071_c0_g1_i3&211..2403@gi|224051739|ref|XP_002200608.1|	HSP90AA1	0.801263	-0.801263	5.18105	19.205	0.000495166	0.00860409
TRINITY_DN198412_c0_g2_i4&251..2122@gi|224091431|ref|XP_002188150.1|	COL4A3BP	0.824998	-0.824998	6.12656	16.9669	0.000497799	0.00863975
TRINITY_DN296264_c3_g1_i1&550..1143@gi|823452124|ref|XP_012424959.1|	RAB9A	-0.754724	0.754724	6.85934	19.2287	0.000499071	0.00865172
TRINITY_DN287091_c1_g2_i5&11..1351@gi|224072905|ref|XP_002190124.1|	UAP1L1	0.886618	-0.886618	4.40819	23.4928	0.000505176	0.00874736
TRINITY_DN310104_c0_g2_i1&129..1049@gi|449494013|ref|XP_002195108.2|	CABLES1	-0.923548	0.923548	5.83722	16.8911	0.000508832	0.00880042
TRINITY_DN174287_c4_g1_i1&346..1338@gi|224050848|ref|XP_002198647.1|	LOC100223914	0.822287	-0.822287	11.7045	16.8847	0.000509775	0.00880327
TRINITY_DN317838_c0_g1_i1&875..1852@gi|823468855|ref|XP_012433345.1|	GPR146	-0.761513	0.761513	7.51542	18.2342	0.00051018	0.00880327
TRINITY_DN305481_c0_g4_i1&TRINITY_DN288192_c0_g2_i5&160..3717@gi|823454151|ref|XP_012424427.1|	BRD1	-0.769199	0.769199	5.6569	31.3113	0.000511828	0.00882146
TRINITY_DN321479_c5_g8_i11&75..1097@gi|823457028|ref|XP_012427471.1|	DTNA	-1.17096	1.17096	3.19009	20.6846	0.000518979	0.00893436
TRINITY_DN287838_c1_g1_i1&167..1195@gi|449475962|ref|XP_002188883.2|	MAP2K3	0.774468	-0.774468	5.52899	17.2309	0.000523234	0.0089972
TRINITY_DN277074_c0_g1_i19&263..1306@gi|823452209|ref|XP_012424993.1|	SEPT10	-2.74688	2.74688	0.381096	16.7862	0.000524546	0.00900935
TRINITY_DN293116_c0_g1_i1&290..913@gi|449497012|ref|XP_004176408.1|	RAB32	0.775038	-0.775038	5.52997	18.064	0.000525279	0.00901153
TRINITY_DN287447_c1_g3_i2&69..995@gi|449472668|ref|XP_002187491.2|	HSD11B2	-1.66431	1.66431	1.90511	19.7417	0.000533285	0.0091136
TRINITY_DN170_c0_g2_i1&157..771@gi|823454793|ref|XP_012424668.1|	NFYB	1.12121	-1.12121	4.16377	16.7285	0.000533415	0.0091136
TRINITY_DN260882_c0_g1_i1&73..645@gi|224051297|ref|XP_002200517.1|	PIGH	-0.77847	0.77847	5.44204	41.3385	0.00053343	0.0091136
TRINITY_DN319294_c0_g4_i1&49..990@gi|823469309|ref|XP_012433542.1|	SIRT4	-1.08237	1.08237	3.46399	21.2855	0.000533679	0.0091136
TRINITY_DN299838_c3_g6_i3&113..1234@gi|224061779|ref|XP_002195916.1|	LOC100229883	1.04931	-1.04931	8.35768	16.7085	0.000536532	0.0091518
TRINITY_DN273265_c0_g5_i2&194..988@gi|224046453|ref|XP_002198430.1|	LOC100228865	2.96885	-2.96885	4.35375	16.7015	0.000537629	0.00915276
TRINITY_DN287744_c0_g1_i2&164..415@gi|823464182|ref|XP_012430451.1|	NABP1	1.00402	-1.00402	3.77628	30.1356	0.000537819	0.00915276
TRINITY_DN278666_c0_g2_i1&TRINITY_DN292001_c0_g4_i1&399..1091@gi|449510443|ref|XP_004175999.1|	LOC101233553	1.97086	-1.97086	1.4219	16.6723	0.000542216	0.00921706
TRINITY_DN406340_c0_g1_i1&TRINITY_DN335351_c0_g1_i1&TRINITY_DN174099_c0_g1_i1&TRINITY_DN195399_c0_g1_i1&TRINITY_DN379407_c0_g1_i1&TRINITY_DN417741_c0_g1_i1&TRINITY_DN339772_c0_g1_i1&52..3645@gi|449485093|ref|XP_002190057.2|	GUCY2F	3.23192	-3.23192	0.199638	16.6474	0.000546171	0.00927369
TRINITY_DN309800_c1_g3_i1&343..2424@gi|449509253|ref|XP_002190316.2|	SCYL3	-0.780555	0.780555	5.58209	16.6407	0.000547234	0.00928113
TRINITY_DN310531_c0_g1_i1&187..468@gi|224072991|ref|XP_002194390.1|	POLE3	-1.00483	1.00483	3.76298	23.1795	0.000554711	0.00939447
TRINITY_DN291548_c0_g3_i3&TRINITY_DN305801_c2_g1_i4&716..2002@gi|823471677|ref|XP_012425863.1|	ACAP3	-2.00683	2.00683	1.13814	18.6799	0.000555179	0.00939447
TRINITY_DN313321_c0_g2_i6&67..1866@gi|823463012|ref|XP_012429968.1|	NCOA4	-0.759428	0.759428	7.71957	21.3182	0.00055585	0.00939512
TRINITY_DN298494_c5_g1_i4&358..2472@gi|823466701|ref|XP_012425687.1|	ESRP2	-0.779375	0.779375	6.46048	16.5462	0.000562551	0.00949761
TRINITY_DN250937_c0_g2_i1&274..783@gi|224094336|ref|XP_002186837.1|	BTG1	0.798204	-0.798204	6.51042	16.5229	0.000566405	0.00955182
TRINITY_DN311774_c0_g8_i1&391..1452@gi|449471808|ref|XP_002198198.2|	MAP2K5	-0.834326	0.834326	4.70539	38.9507	0.000571773	0.00963143
TRINITY_DN296981_c0_g4_i2&TRINITY_DN296981_c0_g3_i1&34..1002@gi|823462612|ref|XP_012429788.1|	JKAMP	-1.03914	1.03914	3.58675	32.7331	0.000584209	0.00981887
TRINITY_DN309102_c0_g2_i1&81..1631@gi|224071866|ref|XP_002198910.1|	PPIL2	-0.763782	0.763782	5.59494	22.5864	0.000584221	0.00981887
TRINITY_DN306403_c0_g6_i3&744..4169@gi|449505766|ref|XP_002192368.2|	RRP12	0.853147	-0.853147	4.55778	32.5843	0.000586457	0.00984533
TRINITY_DN50768_c0_g3_i1&200..688@gi|823452799|ref|XP_012425221.1|	HMGB1	-0.749183	0.749183	5.87232	38.5508	0.00058714	0.00984569
TRINITY_DN320585_c0_g2_i4&474..2564@gi|224157383|ref|XP_002195367.1|	LOC100225382	0.955142	-0.955142	3.94743	21.2401	0.000592291	0.00991769
TRINITY_DN319363_c0_g5_i4&16..3141@gi|224075156|ref|XP_002190226.1|	RECQL5	-1.07889	1.07889	3.93023	16.3641	0.000593415	0.00991769
TRINITY_DN321501_c0_g4_i2&419..4009@gi|823459360|ref|XP_012428693.1|	ALPK1	-1.16399	1.16399	4.23408	16.364	0.000593434	0.00991769
TRINITY_DN294838_c1_g2_i2&TRINITY_DN253189_c0_g1_i1&TRINITY_DN270203_c0_g3_i1&TRINITY_DN319245_c9_g12_i1&TRINITY_DN473413_c0_g1_i1&1870..2619@gi|823451986|ref|XP_002194949.3|	PRPS2	-1.71315	1.71315	5.15291	16.3216	0.000600879	0.0100308
TRINITY_DN322980_c0_g1_i3&433..1971@gi|224060821|ref|XP_002197525.1|	TBL1XR1	0.793741	-0.793741	5.11395	23.1303	0.000605203	0.0100799
TRINITY_DN291007_c0_g1_i1&30..974@gi|350535561|ref|NP_001232201.1|	ATPAF1	-0.800168	0.800168	5.04045	23.5255	0.000605324	0.0100799
TRINITY_DN304143_c0_g3_i14&393..1523@gi|823458887|ref|XP_012428232.1|	UBE3D	-1.62117	1.62117	1.96637	21.6741	0.000605848	0.0100799
TRINITY_DN234144_c0_g1_i1&69..647@gi|350535330|ref|NP_001232665.1|	LOC100190429	4.43153	-4.43153	3.27426	16.2839	0.000607595	0.0100976
TRINITY_DN306161_c0_g1_i5&152..826@gi|449498522|ref|XP_002190138.2|	LOC100227536	-0.744944	0.744944	5.90818	33.9204	0.000609013	0.0101041
TRINITY_DN282524_c0_g4_i3&TRINITY_DN262656_c2_g2_i1&556..1296@gi|350537101|ref|NP_001232512.1|	NIPSNAP1	0.751553	-0.751553	7.57257	38.2554	0.000609343	0.0101041
TRINITY_DN310583_c3_g2_i1&TRINITY_DN322796_c5_g1_i2&739..1902@gi|823472154|ref|XP_012426121.1|	SFPQ	0.740647	-0.740647	6.21246	41.6825	0.000611618	0.0101305
TRINITY_DN316125_c1_g2_i1&662..2896@gi|224046030|ref|XP_002187087.1|	CDH7	-2.66145	2.66145	2.28114	16.254	0.000612971	0.0101416
TRINITY_DN312165_c0_g2_i3&268..1902@gi|449488965|ref|XP_004174443.1|	IFNLR1	2.16064	-2.16064	1.29311	16.2436	0.000614859	0.0101596
TRINITY_DN322420_c0_g1_i2&98..1840@gi|823468281|ref|XP_002187183.3|	KLHL3	-0.918128	0.918128	5.22703	16.2405	0.00061542	0.0101596
TRINITY_DN280737_c0_g1_i3&3799..5466@gi|224090568|ref|XP_002186973.1|	SLC38A9	-0.740594	0.740594	6.20709	19.3934	0.000616976	0.0101667
TRINITY_DN214216_c0_g1_i1&322..1236@gi|224052669|ref|XP_002192221.1|	HOGA1	0.839363	-0.839363	4.6287	30.8019	0.00061722	0.0101667
TRINITY_DN258245_c0_g1_i1&211..1782@gi|449472320|ref|XP_002197982.2|	CETP	-1.18337	1.18337	7.27196	16.214	0.000620263	0.0102055
TRINITY_DN319328_c7_g2_i3&TRINITY_DN319328_c7_g9_i1&439..2466@gi|823473444|ref|XP_012426730.1|	LOC101233201	-0.764925	0.764925	5.49712	26.9289	0.000634784	0.0104329
TRINITY_DN316003_c0_g5_i1&TRINITY_DN319775_c4_g1_i5&567..2753@gi|823453455|ref|XP_012425468.1|	FCHSD2	-0.775442	0.775442	5.29927	17.9693	0.000635505	0.0104332
TRINITY_DN298716_c0_g3_i6&6794..7729@gi|224093702|ref|XP_002196745.1|	SLC38A2	-0.985443	0.985443	7.98692	16.0852	0.000644348	0.01056
TRINITY_DN276743_c0_g1_i1&100..1212@gi|823474643|ref|XP_012433224.1|	PHAX	-0.774728	0.774728	5.30103	28.3418	0.000645339	0.01056
TRINITY_DN310950_c4_g2_i1&200..1015@gi|823455385|ref|XP_012426820.1|	INSIG1	0.926114	-0.926114	10.8353	16.0799	0.00064536	0.01056
TRINITY_DN318994_c0_g3_i2&211..2082@gi|224048629|ref|XP_002195748.1|	ICK	-0.84047	0.84047	4.5997	33.567	0.000651759	0.0106513
TRINITY_DN261217_c0_g1_i2&1041..1577@gi|300795215|ref|NP_001180191.1|	IL34	1.576	-1.576	2.09102	25.7197	0.000652367	0.0106513
TRINITY_DN306887_c0_g2_i8&403..2370@gi|823461305|ref|XP_012429272.1|	NLRP3	-0.855015	0.855015	4.50779	19.3434	0.000654611	0.0106762
TRINITY_DN273475_c1_g1_i4&95..1375@gi|823455501|ref|XP_012426870.1|	LOC100190505	2.09151	-2.09151	5.35291	16.0102	0.000658852	0.0107336
TRINITY_DN303032_c0_g1_i3&1..867@gi|224078389|ref|XP_002194394.1|	LOC100231559	-1.78947	1.78947	3.0614	15.9915	0.000662526	0.0107816
TRINITY_DN289961_c0_g3_i7&1457..1627@gi|449502419|ref|XP_004174507.1|	SRSF5	-0.73508	0.73508	6.26176	20.6661	0.000671289	0.0109123
TRINITY_DN303209_c0_g1_i10&TRINITY_DN303209_c0_g1_i7&1136..4687@gi|449482732|ref|XP_002190182.2|	KDM6A	-0.747379	0.747379	5.73954	38.582	0.000672808	0.010925
TRINITY_DN249806_c0_g1_i1&360..1739@gi|823458954|ref|XP_012428261.1|	ODC1	1.46457	-1.46457	5.29702	15.9265	0.000675466	0.0109481
TRINITY_DN318869_c0_g5_i14&TRINITY_DN318869_c0_g5_i12&TRINITY_DN264824_c0_g1_i2&TRINITY_DN264210_c0_g1_i1&TRINITY_DN318869_c0_g10_i1&TRINITY_DN318869_c0_g13_i1&152..3544@gi|823468071|ref|XP_012430524.1|	FBXO38	-0.874618	0.874618	5.92043	15.9254	0.000675697	0.0109481
TRINITY_DN309166_c1_g1_i1&496..1476@gi|224058054|ref|XP_002194532.1|	AKR1A1	0.748759	-0.748759	7.79845	18.4152	0.000680087	0.0110072
TRINITY_DN314788_c1_g4_i17&TRINITY_DN279816_c0_g1_i3&TRINITY_DN314788_c1_g4_i6&TRINITY_DN314788_c1_g4_i12&656..10285@gi|823461439|ref|XP_012429334.1|	MGA	0.741899	-0.741899	7.38538	37.8363	0.000686853	0.0111046
TRINITY_DN323269_c0_g1_i9&274..1581@gi|823465263|ref|XP_004176495.2|	TFDP2	-1.52295	1.52295	4.31154	15.8649	0.000687998	0.011111
TRINITY_DN244529_c0_g1_i1&67..924@gi|224049611|ref|XP_002198264.1|	PPP1R3B	1.24592	-1.24592	8.41187	15.8569	0.000689635	0.0111254
TRINITY_DN172764_c5_g1_i1&224..955@gi|449479679|ref|XP_004177045.1|	PSPH	-0.799598	0.799598	12.1256	18.4468	0.00069297	0.0111671
TRINITY_DN152134_c0_g1_i1&TRINITY_DN218269_c0_g1_i1&191..910@gi|823460591|ref|XP_004175820.2|	FGF13	4.63836	-4.63836	0.77904	15.8222	0.000696837	0.0112173
TRINITY_DN303889_c3_g1_i2&TRINITY_DN323429_c1_g9_i1&319..3615@gi|823460563|ref|XP_012428442.1|	DIAPH2	0.755348	-0.755348	8.259	26.7148	0.000700903	0.0112705
TRINITY_DN291434_c0_g1_i2&240..1352@gi|449493766|ref|XP_002187270.2|	LOC100229493	-1.85329	1.85329	1.40729	19.4774	0.000703256	0.0112961
TRINITY_DN291685_c1_g2_i1&109..1470@gi|823466587|ref|XP_002194563.3|	MLYCD	-1.19685	1.19685	5.31085	15.7798	0.000705716	0.0113234
TRINITY_DN298002_c0_g2_i11&295..2211@gi|449479537|ref|XP_004175201.1|	MLXIPL	0.796336	-0.796336	4.95067	18.1157	0.000706694	0.0113269
TRINITY_DN302874_c2_g1_i1&95..1540@gi|224070271|ref|XP_002188153.1|	SHMT1	1.46329	-1.46329	8.56957	15.764	0.000709064	0.0113527
TRINITY_DN317347_c0_g13_i1&TRINITY_DN124900_c0_g3_i1&TRINITY_DN317347_c0_g3_i3&117..3752@gi|823467093|ref|XP_012427246.1|	ATG7	-0.7664	0.7664	5.34896	17.3299	0.000711725	0.011383
TRINITY_DN293997_c0_g2_i1&141..794@gi|823464663|ref|XP_012430661.1|	LOC100226056	-0.815445	0.815445	4.73049	24.688	0.000713173	0.0113939
TRINITY_DN289932_c3_g1_i1&101..2074@gi|823458143|ref|XP_002190269.3|	GNPAT	0.751999	-0.751999	8.18482	29.5864	0.000724067	0.0115555
TRINITY_DN213131_c0_g1_i1&146..1147@gi|350537743|ref|NP_001232537.1|	LOC100190381	0.799459	-0.799459	11.9517	15.6818	0.000726763	0.0115842
TRINITY_DN263161_c0_g2_i1&TRINITY_DN295715_c3_g1_i2&698..2380@gi|823472512|ref|XP_012426281.1|	UBQLN4	0.730509	-0.730509	6.7429	24.7685	0.000727613	0.0115842
TRINITY_DN303900_c0_g1_i1&TRINITY_DN320555_c35_g5_i1&TRINITY_DN223844_c0_g4_i1&TRINITY_DN253793_c0_g1_i1&3..341@gi|823481222|ref|XP_012431780.1|	LOC105759985	1.77495	-1.77495	2.15985	15.6752	0.000728199	0.0115842
TRINITY_DN68720_c0_g1_i1&81..182@gi|224067649|ref|XP_002198429.1|	GRIA1	5.63468	-5.63468	0.0390474	16.9669	0.000734263	0.0116682
TRINITY_DN244856_c0_g1_i1&181..1440@gi|224074537|ref|XP_002194282.1|	PSMD12	-0.727746	0.727746	6.37852	58.6481	0.000738792	0.0117276
TRINITY_DN323804_c1_g1_i1&TRINITY_DN14522_c0_g1_i1&TRINITY_DN292833_c0_g2_i1&TRINITY_DN253722_c0_g3_i1&TRINITY_DN238553_c0_g1_i1&TRINITY_DN249309_c0_g1_i1&TRINITY_DN393698_c0_g1_i1&TRINITY_DN214114_c0_g1_i1&TRINITY_DN323804_c1_g2_i1&258..13850@gi|823469133|ref|XP_012433468.1|	HECTD4	0.774147	-0.774147	6.54847	15.586	0.000747981	0.0118591
TRINITY_DN316921_c0_g5_i2&135..1070@gi|224058274|ref|XP_002194010.1|	LOC100221285	-1.1216	1.1216	3.34044	15.583	0.00074867	0.0118591
TRINITY_DN277952_c0_g1_i1&1425..4169@gi|823453983|ref|XP_012424361.1|	ZBED4	0.799302	-0.799302	5.37163	15.5769	0.000750039	0.0118623
TRINITY_DN322412_c0_g2_i6&120..1847@gi|449472334|ref|XP_002195789.2|	RANBP10	-0.921992	0.921992	5.68194	15.575	0.000750465	0.0118623
TRINITY_DN321718_c5_g3_i1&243..5780@gi|449491396|ref|XP_004175478.1|	LOC100224584	1.14753	-1.14753	6.43101	15.5693	0.000751754	0.0118701
TRINITY_DN309235_c3_g6_i1&TRINITY_DN309235_c3_g10_i1&TRINITY_DN309235_c3_g11_i1&82..1734@gi|449492093|ref|XP_002193794.2|	SLC22A13	-1.21931	1.21931	7.4869	15.5455	0.00075716	0.0119395
TRINITY_DN314777_c0_g3_i1&118..681@gi|823469866|ref|XP_012433801.1|	SDCCAG3	-1.12421	1.12421	3.20193	19.3826	0.0007583	0.0119395
TRINITY_DN6602_c0_g1_i1&90..830@gi|224046646|ref|XP_002200437.1|	UTP23	-0.985532	0.985532	3.72214	32.8635	0.000758557	0.0119395
TRINITY_DN115933_c0_g1_i2&TRINITY_DN299227_c0_g2_i28&35..1438@gi|823461472|ref|XP_012429347.1|	SMOC1	2.10644	-2.10644	0.846897	18.5775	0.000759843	0.011947
TRINITY_DN171890_c0_g1_i1&131..631@gi|224095934|ref|XP_002192234.1|	TSPO	-0.75292	0.75292	5.47842	31.286	0.000763146	0.0119863
TRINITY_DN289946_c0_g2_i7&307..1755@gi|823456667|ref|XP_012427336.1|	LOC100228270	-2.03288	2.03288	2.71669	15.5066	0.000766105	0.0120201
TRINITY_DN308686_c5_g1_i2&474..6488@gi|823456442|ref|XP_012427248.1|	MYO10	-0.8789	0.8789	6.99354	15.5021	0.000767141	0.0120237
TRINITY_DN239077_c0_g1_i1&417..1109@gi|449513601|ref|XP_002191919.2|	SLC25A11	0.729695	-0.729695	6.97142	25.544	0.000769878	0.0120471
TRINITY_DN316975_c1_g7_i2&TRINITY_DN316975_c1_g1_i1&1..672@gi|823460688|ref|XP_002191736.3|	TMEM255A	2.01545	-2.01545	1.60967	15.4887	0.000770259	0.0120471
TRINITY_DN277400_c0_g1_i1&107..778@gi|350537761|ref|NP_001232302.1|	PRDX6	1.08569	-1.08569	5.8474	15.4639	0.00077605	0.012125
TRINITY_DN286176_c0_g4_i10&TRINITY_DN286176_c0_g4_i7&146..1810@gi|823474166|ref|XP_012433034.1|	CZH5orf34	-1.56345	1.56345	2.01869	17.0525	0.00078007	0.0121537
TRINITY_DN47860_c0_g1_i1&88..711@gi|224091427|ref|XP_002188078.1|	MED18	-0.853044	0.853044	4.43687	27.488	0.000780293	0.0121537
TRINITY_DN249860_c0_g1_i1&359..1300@gi|224172109|ref|XP_002192907.1|	LOC100217529	1.14941	-1.14941	3.09889	18.3829	0.000780341	0.0121537
TRINITY_DN304805_c1_g1_i2&256..1035@gi|823468629|ref|XP_012432980.1|	HAGH	0.746606	-0.746606	8.17282	18.1435	0.000787516	0.0122526
TRINITY_DN308862_c2_g1_i1&3..701@gi|224159629|ref|XP_002200270.1|	LOC100220210	1.10209	-1.10209	5.29244	15.4083	0.000789194	0.0122659
TRINITY_DN315309_c1_g3_i3&TRINITY_DN282078_c1_g1_i1&60..488@gi|823454987|ref|XP_012424740.1|	C2CD5	-2.03787	2.03787	1.00436	15.8135	0.000792984	0.0123119
TRINITY_DN300520_c0_g4_i6&TRINITY_DN301658_c1_g1_i1&262..3285@gi|823463025|ref|XP_002193100.3|	OGDHL	-2.95252	2.95252	1.88611	15.3834	0.000795179	0.0123248
TRINITY_DN308416_c1_g2_i2&620..2083@gi|823460495|ref|XP_012429141.1|	FGFRL1	-0.977195	0.977195	3.77164	28.1544	0.000795759	0.0123248
TRINITY_DN307322_c0_g7_i2&TRINITY_DN307322_c0_g4_i2&1..2247@gi|224052207|ref|XP_002186613.1|	CHUK	-0.730007	0.730007	5.8612	25.629	0.000796295	0.0123248
TRINITY_DN289656_c3_g1_i4&53..2386@gi|449483579|ref|XP_002191553.2|	CUL4A	-0.92649	0.92649	6.35205	15.3722	0.000797876	0.012329
TRINITY_DN267159_c0_g1_i1&TRINITY_DN298913_c1_g1_i1&260..2758@gi|823458169|ref|XP_012427929.1|	ERO1LB	0.916674	-0.916674	6.67965	15.3708	0.000798228	0.012329
TRINITY_DN315711_c2_g1_i1&62..1975@gi|224070057|ref|XP_002197536.1|	PARN	0.943905	-0.943905	3.89221	23.4288	0.000803694	0.0124006
TRINITY_DN295318_c0_g1_i1&188..1339@gi|823467398|ref|XP_012428390.1|	TPRA1	-0.72351	0.72351	6.27246	18.3164	0.000808137	0.0124562
TRINITY_DN303051_c0_g3_i1&390..2162@gi|224044181|ref|XP_002190451.1|	GDPD5	-0.925494	0.925494	3.98042	19.5423	0.000811051	0.0124882
TRINITY_DN298396_c0_g2_i1&161..1339@gi|823466726|ref|XP_012425791.1|	GOT2	0.764268	-0.764268	9.48831	17.533	0.000812925	0.0124928
TRINITY_DN308141_c0_g3_i3&175..2622@gi|823456852|ref|XP_012427410.1|	FAM91A1	0.732038	-0.732038	7.42978	29.334	0.000813029	0.0124928
TRINITY_DN309859_c0_g2_i1&TRINITY_DN320700_c2_g22_i1&145..2184@gi|224098341|ref|XP_002195801.1|	LOC100230322	0.875992	-0.875992	5.5428	15.305	0.000814315	0.0124996
TRINITY_DN306610_c1_g1_i8&27..1391@gi|823466633|ref|XP_012425449.1|	SETD6	-1.70223	1.70223	1.69669	26.2262	0.000819417	0.012565
TRINITY_DN323795_c3_g7_i1&TRINITY_DN194145_c0_g4_i1&TRINITY_DN297796_c0_g2_i1&2..2197@gi|823476645|ref|XP_012431247.1|	LOC105759546	1.76421	-1.76421	2.21536	15.2769	0.000821294	0.0125808
TRINITY_DN300439_c0_g1_i2&2212..3171@gi|224075289|ref|XP_002198161.1|	TOB1	0.772601	-0.772601	5.33331	15.238	0.000831069	0.0127018
TRINITY_DN320870_c0_g2_i6&18..845@gi|350537465|ref|NP_001232289.1|	MLEC	0.725161	-0.725161	6.98501	27.2881	0.000831475	0.0127018
TRINITY_DN303970_c0_g3_i1&52..1773@gi|823467638|ref|XP_002191696.3|	CDC23	-0.891309	0.891309	4.1459	21.2286	0.000831755	0.0127018
TRINITY_DN293815_c3_g1_i6&464..1282@gi|224042758|ref|XP_002197570.1|	ASB9	-1.02624	1.02624	5.22849	15.214	0.000837147	0.012771
TRINITY_DN312090_c0_g4_i2&249..1868@gi|823460219|ref|XP_012429027.1|	CCDC149	0.944223	-0.944223	3.95344	15.1914	0.00084293	0.0128339
TRINITY_DN291033_c0_g1_i3&68..2950@gi|224046499|ref|XP_002198646.1|	TMEM67	-1.82656	1.82656	1.48809	15.1912	0.000842993	0.0128339
TRINITY_DN313531_c0_g8_i6&TRINITY_DN266131_c0_g1_i1&141..2393@gi|224047969|ref|XP_002197727.1|	REPS1	1.43418	-1.43418	3.22374	15.1716	0.00084804	0.0128975
TRINITY_DN316725_c0_g2_i1&4191..6389@gi|823452857|ref|XP_012425243.1|	TDRD3	-0.724286	0.724286	5.90754	35.4582	0.000855221	0.0129934
TRINITY_DN308931_c0_g1_i1&TRINITY_DN308931_c0_g1_i3&2..1492@gi|449497926|ref|XP_002192850.2|	FOXO3	-0.773327	0.773327	5.06433	15.1235	0.000861618	0.0130773
TRINITY_DN300396_c1_g1_i5&215..442@gi|350536213|ref|NP_001232467.1|	SLC40A1	-0.886251	0.886251	9.59181	15.1035	0.000865842	0.0131265
TRINITY_DN272893_c0_g1_i1&297..884@gi|224048797|ref|XP_002187689.1|	RHOB	-0.983894	0.983894	4.4848	15.1005	0.000866653	0.0131265
TRINITY_DN294907_c2_g2_i1&298..1455@gi|823452199|ref|XP_004174790.2|	PROZ	-0.776291	0.776291	8.05551	15.0972	0.000867513	0.0131265
TRINITY_DN317238_c0_g17_i1&223..1374@gi|823474823|ref|XP_004175482.2|	EPT1	0.754635	-0.754635	7.77573	15.0917	0.000868979	0.0131354
TRINITY_DN221137_c1_g1_i1&TRINITY_DN287187_c1_g1_i1&453..1415@gi|823456745|ref|XP_012427372.1|	CEBPD	-1.08623	1.08623	3.96985	15.0699	0.00087479	0.0132098
TRINITY_DN306224_c0_g4_i1&TRINITY_DN295719_c0_g1_i8&283..4020@gi|224047982|ref|XP_002197992.1|	ADGRG6	0.818783	-0.818783	5.35966	15.0215	0.000887846	0.0133933
TRINITY_DN307239_c2_g1_i3&2672..4057@gi|224047800|ref|XP_002190600.1|	AGT	0.785309	-0.785309	8.4332	14.9929	0.000895657	0.0134975
TRINITY_DN207174_c0_g1_i1&334..1242@gi|224058322|ref|XP_002198465.1|	JUN	1.33645	-1.33645	4.97426	14.953	0.0009067	0.0136501
TRINITY_DN323586_c2_g1_i1&118..6009@gi|823451845|ref|XP_012425579.1|	TTC3	0.821612	-0.821612	4.82261	14.948	0.000908074	0.0136569
TRINITY_DN310333_c1_g4_i2&80..1012@gi|350539475|ref|NP_001232378.1|	HMOX2	-0.717293	0.717293	6.58017	14.9056	0.000919981	0.013822
TRINITY_DN294357_c1_g1_i1&290..1519@gi|823454904|ref|XP_012424710.1|	PRR5	-0.969572	0.969572	5.13706	14.8973	0.000922352	0.0138437
TRINITY_DN323801_c2_g1_i1&TRINITY_DN308992_c0_g2_i6&300..2447@gi|823471709|ref|XP_012425873.1|	SKI	-1.18554	1.18554	2.93995	21.288	0.000925725	0.0138803
TRINITY_DN314516_c0_g11_i3&110..937@gi|449480078|ref|XP_002193402.2|	GAS2L2	0.794794	-0.794794	4.75665	22.0717	0.000927154	0.0138877
TRINITY_DN285625_c2_g1_i1&742..4683@gi|449492437|ref|XP_004186266.1|	ABCB1	0.960858	-0.960858	6.6579	14.8639	0.000931879	0.0139442
TRINITY_DN309267_c0_g1_i2&402..1256@gi|823471877|ref|XP_012425969.1|	GINS4	0.949081	-0.949081	3.81631	24.8248	0.000932798	0.0139442
TRINITY_DN313497_c1_g2_i4&TRINITY_DN313497_c1_g2_i1&TRINITY_DN303814_c1_g1_i2&TRINITY_DN262119_c0_g2_i1&1879..8043@gi|224088531|ref|XP_002190956.1|	ABCA1	0.740323	-0.740323	8.44972	16.088	0.000943409	0.0140886
TRINITY_DN290974_c3_g8_i1&130..393@gi|449486708|ref|XP_002192078.2|	VAMP3	1.47213	-1.47213	2.15539	23.7514	0.000947329	0.014133
TRINITY_DN276357_c0_g3_i5&174..1835@gi|224055459|ref|XP_002188589.1|	SPATS2L	0.975627	-0.975627	4.07556	14.7593	0.000962413	0.0143436
TRINITY_DN283071_c0_g1_i1&969..1067@gi|823475895|ref|XP_012432652.1|	LOC105760723	-1.30144	1.30144	2.59274	28.1915	0.000965644	0.0143774
TRINITY_DN258897_c0_g1_i1&75..959@gi|823470605|ref|XP_012424081.1|	ALKBH4	-1.80735	1.80735	1.37763	34.5686	0.000969851	0.0144256
TRINITY_DN320587_c0_g1_i1&272..1354@gi|449473720|ref|XP_002189995.2|	MAPKAPK3	-1.46367	1.46367	3.88245	14.7309	0.000970895	0.0144267
TRINITY_DN289554_c0_g3_i2&207..2441@gi|224044709|ref|XP_002194612.1|	CUL2	-0.71091	0.71091	6.4115	33.8199	0.000974303	0.0144629
TRINITY_DN302060_c0_g4_i8&TRINITY_DN302060_c0_g5_i1&334..1938@gi|224058312|ref|XP_002198370.1|	LOC100232823	1.70201	-1.70201	2.53469	14.7058	0.000978462	0.0145101
TRINITY_DN311050_c0_g7_i1&348..4733@gi|823461409|ref|XP_012429320.1|	LRP4	0.712032	-0.712032	6.24364	20.4126	0.000980846	0.0145267
TRINITY_DN305553_c0_g5_i12&344..1486@gi|823454027|ref|XP_012424376.1|	ING3	-1.13542	1.13542	3.10607	15.8551	0.000981532	0.0145267
TRINITY_DN316612_c3_g4_i1&12..455@gi|823481952|ref|XP_012432295.1|	LOC100228110	1.02076	-1.02076	3.54937	14.6718	0.000988799	0.0146073
TRINITY_DN296437_c1_g2_i1&58..2235@gi|449496129|ref|XP_002197017.2|	MTIF2	-0.768332	0.768332	5.03991	24.2832	0.000990622	0.0146073
TRINITY_DN304033_c0_g2_i13&4154..6997@gi|224088734|ref|XP_002194632.1|	DAPK1	-0.728623	0.728623	5.6294	26.7079	0.000991519	0.0146073
TRINITY_DN273727_c1_g1_i3&123..587@gi|224045538|ref|XP_002199104.1|	KIAA1143	-0.905097	0.905097	4.00981	22.5152	0.000991955	0.0146073
TRINITY_DN310140_c0_g2_i18&639..4484@gi|823459969|ref|XP_012428926.1|	NEK1	-0.763095	0.763095	5.09803	17.0465	0.000992388	0.0146073
TRINITY_DN317571_c0_g1_i5&672..1931@gi|823472685|ref|XP_012426381.1|	PFKFB2	1.33828	-1.33828	2.49011	28.8374	0.000993207	0.0146073
TRINITY_DN300187_c1_g1_i1&237..1280@gi|823468984|ref|XP_012433407.1|	SCARB1	0.935198	-0.935198	7.68154	14.6554	0.000993854	0.0146073
TRINITY_DN2289_c0_g1_i1&TRINITY_DN314652_c0_g1_i1&89..940@gi|823473258|ref|XP_012426647.1|	TPM4	1.12929	-1.12929	3.9434	14.6393	0.000998805	0.0146656
TRINITY_DN310493_c0_g1_i1&128..1336@gi|823473149|ref|XP_012426599.1|	CNP	1.60986	-1.60986	4.7817	14.6321	0.00100104	0.0146838
TRINITY_DN298188_c1_g1_i2&242..3628@gi|823464006|ref|XP_012430388.1|	SSFA2	0.944665	-0.944665	6.37243	14.6081	0.00100852	0.0147791
TRINITY_DN318050_c0_g3_i4&144..2213@gi|823454243|ref|XP_012424464.1|	ACSS3	0.862621	-0.862621	5.07055	14.5962	0.00101226	0.0148192
TRINITY_DN277620_c0_g1_i1&307..1089@gi|350534482|ref|NP_001232381.1|	BAMBI	-0.711789	0.711789	6.87909	15.4367	0.00101859	0.0148973
TRINITY_DN290081_c0_g1_i11&46..483@gi|823472672|ref|XP_012426375.1|	PI16	2.8586	-2.8586	-0.319586	16.8344	0.00102315	0.0149493
TRINITY_DN298516_c5_g29_i1&412..1476@gi|823475451|ref|XP_012425902.1|	NADK	0.802825	-0.802825	6.94039	14.5585	0.00102417	0.0149495
TRINITY_DN318776_c0_g3_i1&TRINITY_DN318776_c0_g11_i2&51..2258@gi|823466349|ref|XP_012433799.1|	NEDD4	-0.883744	0.883744	4.09249	15.4556	0.00102618	0.0149642
TRINITY_DN247073_c2_g2_i3&297..1085@gi|449491982|ref|XP_002196379.2|	HAPLN4	3.6468	-3.6468	-1.0772	14.5347	0.00103178	0.0150181
TRINITY_DN312264_c0_g2_i1&776..1546@gi|449473467|ref|XP_002190768.2|	CISH	-2.68716	2.68716	5.89817	14.5344	0.0010319	0.0150181
TRINITY_DN290133_c0_g1_i1&416..1837@gi|224095822|ref|XP_002187408.1|	TTC38	-0.925132	0.925132	5.42022	14.5126	0.00103891	0.0151053
TRINITY_DN288402_c0_g4_i4&5..2227@gi|224049868|ref|XP_002192219.1|	LONRF1	0.718316	-0.718316	5.76417	19.925	0.00104151	0.0151283
TRINITY_DN281412_c0_g1_i2&543..1439@gi|823468892|ref|XP_002190550.3|	WIPI2	-0.903301	0.903301	5.79043	14.4987	0.0010434	0.0151411
TRINITY_DN307308_c0_g3_i11&83..3013@gi|224047545|ref|XP_002199834.1|	XRN2	-0.710064	0.710064	6.02453	19.1684	0.00104901	0.0152075
TRINITY_DN299737_c0_g1_i1&183..2132@gi|449499010|ref|XP_004177303.1|	XPNPEP2	0.93936	-0.93936	3.84924	20.4565	0.00105024	0.0152106
TRINITY_DN292888_c6_g1_i4&148..2010@gi|224051280|ref|XP_002200511.1|	LOC100222893	-1.00668	1.00668	3.51251	33.6976	0.00105629	0.0152834
TRINITY_DN308749_c5_g4_i2&TRINITY_DN286752_c1_g2_i4&282..3227@gi|823455020|ref|XP_012424755.1|	PPFIBP1	0.713492	-0.713492	5.83779	17.6678	0.00105751	0.0152861
TRINITY_DN301592_c2_g1_i1&251..3253@gi|449479785|ref|XP_004177053.1|	TAOK1	0.711148	-0.711148	6.35284	14.4471	0.00106034	0.0153066
TRINITY_DN319038_c0_g1_i3&557..1471@gi|449509384|ref|XP_002186556.2|	FAM69A	-0.937197	0.937197	5.76679	14.4403	0.00106259	0.0153066
TRINITY_DN295646_c0_g1_i11&295..2595@gi|224043984|ref|XP_002188081.1|	GPR156	-1.95353	1.95353	1.0974	17.7028	0.00106269	0.0153066
TRINITY_DN278299_c0_g1_i1&63..935@gi|551410493|ref|NP_001272732.1|	RNASEH1	-0.741109	0.741109	5.32505	38.795	0.00106304	0.0153066
TRINITY_DN317553_c1_g3_i2&467..4444@gi|224050261|ref|XP_002187356.1|	KDM3A	-0.716333	0.716333	5.79282	17.7634	0.00106449	0.0153127
TRINITY_DN303318_c0_g4_i1&TRINITY_DN303318_c0_g7_i3&TRINITY_DN323343_c0_g1_i2&45..1976@gi|224056080|ref|XP_002197970.1|	CCNT2	1.09846	-1.09846	3.42149	14.4043	0.00107459	0.015443
TRINITY_DN305746_c1_g1_i1&320..1249@gi|224073931|ref|XP_002191489.1|	NEK6	-0.720491	0.720491	7.86016	18.0373	0.00109042	0.0156553
TRINITY_DN318841_c6_g1_i1&418..3252@gi|823467899|ref|XP_012429829.1|	LARP1	0.75446	-0.75446	5.12653	27.0015	0.00109187	0.015661
TRINITY_DN322664_c3_g1_i3&128..1333@gi|823468012|ref|XP_012430317.1|	PHYKPL	1.30274	-1.30274	4.88667	14.3418	0.00109579	0.0157021
TRINITY_DN251703_c2_g1_i1&478..1413@gi|449481223|ref|XP_002189085.2|	PIM3	-1.00632	1.00632	4.55386	14.3266	0.00110103	0.015762
TRINITY_DN304465_c2_g1_i6&TRINITY_DN304465_c2_g1_i5&75..1523@gi|300795193|ref|NP_001180190.1|	CSF1	1.27094	-1.27094	3.82597	14.3103	0.00110667	0.0158275
TRINITY_DN297830_c0_g1_i6&TRINITY_DN297830_c0_g1_i1&875..3289@gi|823452684|ref|XP_012425177.1|	IFT88	-1.07667	1.07667	3.24865	21.5861	0.00111316	0.0158935
TRINITY_DN290138_c0_g3_i1&151..831@gi|823455433|ref|XP_012426842.1|	LOC100190360	0.901383	-0.901383	8.3351	14.2908	0.00111342	0.0158935
TRINITY_DN313281_c4_g3_i2&TRINITY_DN290320_c0_g2_i1&TRINITY_DN290320_c0_g1_i1&2..700@gi|224048697|ref|XP_002197550.1|	RNF144A	0.865692	-0.865692	5.5127	14.285	0.00111546	0.0159074
TRINITY_DN314370_c0_g1_i3&792..2960@gi|224093116|ref|XP_002194027.1|	ABCD2	0.738106	-0.738106	8.98628	18.1164	0.00111826	0.0159319
TRINITY_DN272955_c1_g1_i1&62..1426@gi|224047508|ref|XP_002197114.1|	ERLEC1	-0.703682	0.703682	6.30057	29.8372	0.0011206	0.0159466
TRINITY_DN289156_c0_g2_i1&TRINITY_DN317903_c0_g20_i3&89..2401@gi|449496819|ref|XP_002191068.2|	STRN	-0.738286	0.738286	5.32172	34.0372	0.00112143	0.0159466
TRINITY_DN266010_c0_g2_i2&125..1489@gi|823460718|ref|XP_002194510.3|	FAAH2	-0.762003	0.762003	5.00011	14.5344	0.00113262	0.0160903
TRINITY_DN288147_c0_g4_i6&132..1337@gi|224045739|ref|XP_002190524.1|	TRIP13	-1.84667	1.84667	1.31676	21.6702	0.00113394	0.0160937
TRINITY_DN298706_c0_g1_i1&44..1258@gi|449473537|ref|XP_004176345.1|	POC1A	-1.15167	1.15167	2.98513	27.8808	0.00113755	0.0161163
TRINITY_DN309342_c1_g1_i3&1..621@gi|823462130|ref|XP_012429603.1|	MADD	4.91395	-4.91395	-1.50412	14.2221	0.0011377	0.0161163
TRINITY_DN284090_c3_g1_i1&TRINITY_DN318247_c1_g1_i8&2..4477@gi|449486820|ref|XP_002192146.2|	CAMTA1	-1.49455	1.49455	3.82875	14.1816	0.00115227	0.0163072
TRINITY_DN276339_c0_g1_i1&28..282@gi|823461964|ref|XP_012429536.1|	BMF	-1.52253	1.52253	1.95669	23.6256	0.00115663	0.0163533
TRINITY_DN317441_c3_g1_i1&526..1788@gi|224052308|ref|XP_002190407.1|	GLUD1	-0.732174	0.732174	8.73245	27.2796	0.00115955	0.0163791
TRINITY_DN321184_c0_g2_i2&239..2017@gi|823464151|ref|XP_012430438.1|	SLC39A10	0.802156	-0.802156	5.87024	14.1042	0.0011807	0.016662
TRINITY_DN313397_c2_g10_i1&150..1718@gi|823456201|ref|XP_012427149.1|	BTD	1.49949	-1.49949	7.05905	14.0976	0.00118316	0.0166809
TRINITY_DN274129_c0_g1_i1&75..2756@gi|224049511|ref|XP_002196686.1|	TBCK	-0.84262	0.84262	4.29461	43.1	0.00118512	0.0166927
TRINITY_DN291929_c0_g3_i2&81..3320@gi|224045753|ref|XP_002194567.1|	SLC12A7	-0.781836	0.781836	5.66497	14.0609	0.00119695	0.0168434
TRINITY_DN303005_c0_g2_i2&156..1007@gi|823475557|ref|XP_012425985.1|	MAK16	-0.855328	0.855328	4.20973	14.2534	0.0012007	0.0168801
TRINITY_DN311098_c3_g3_i1&151..942@gi|224044591|ref|XP_002196499.1|	CTDSPL	-0.94692	0.94692	5.2265	14.0212	0.00121207	0.0170239
TRINITY_DN294699_c1_g1_i2&354..1466@gi|823463385|ref|XP_012430118.1|	TIAL1	-0.699022	0.699022	6.20266	24.0497	0.00122249	0.0171541
TRINITY_DN303010_c0_g2_i2&109..1947@gi|224076356|ref|XP_002197483.1|	RPA1	-0.792303	0.792303	4.63134	18.4007	0.00123022	0.0172462
TRINITY_DN254386_c0_g1_i4&371..1345@gi|449513970|ref|XP_002188985.2|	SLC25A46	-0.777247	0.777247	4.79307	13.9635	0.00123442	0.0172889
TRINITY_DN288406_c0_g2_i2&160..3030@gi|823456189|ref|XP_012427145.1|	SNX13	0.709184	-0.709184	7.69893	15.619	0.0012454	0.0174168
TRINITY_DN280672_c0_g1_i4&70..1425@gi|449482089|ref|XP_002187678.2|	ATXN10	-0.864929	0.864929	4.1146	21.0532	0.00124589	0.0174168
TRINITY_DN263285_c0_g1_i1&93..947@gi|224089659|ref|XP_002192422.1|	CAAP1	0.748793	-0.748793	5.08607	23.4953	0.00125215	0.0174878
TRINITY_DN298145_c0_g1_i2&169..2163@gi|823468086|ref|XP_012430574.1|	ANXA6	0.717147	-0.717147	5.57724	23.9504	0.00125904	0.0175675
TRINITY_DN245821_c0_g3_i1&85..891@gi|449500447|ref|XP_002197018.2|	TMEM192	-1.15963	1.15963	2.9505	20.2669	0.00126512	0.0176358
TRINITY_DN303664_c1_g4_i1&TRINITY_DN132058_c0_g1_i1&TRINITY_DN218300_c0_g2_i1&285..1358@gi|823474838|ref|XP_012428413.1|	SLC5A6	0.872242	-0.872242	4.51103	13.8799	0.00126759	0.0176537
TRINITY_DN311303_c0_g1_i4&565..1521@gi|823466366|ref|XP_012433851.1|	ADAL	-1.03324	1.03324	3.35912	33.8962	0.00126971	0.0176666
TRINITY_DN246897_c0_g1_i1&68..1159@gi|449505922|ref|XP_004186162.1|	ADRB1	1.66234	-1.66234	1.74777	13.8665	0.00127298	0.0176956
TRINITY_DN163666_c0_g1_i1&29..334@gi|350536047|ref|NP_001232226.1|	LSM3	-1.06186	1.06186	3.2557	16.9009	0.0012747	0.017703
TRINITY_DN280558_c5_g1_i1&326..1003@gi|224049558|ref|XP_002195282.1|	ELOVL6	1.03235	-1.03235	12.5288	13.8499	0.00127971	0.0177559
TRINITY_DN316048_c0_g5_i1&TRINITY_DN316048_c0_g8_i2&149..3844@gi|823459616|ref|XP_012428794.1|	SEC31A	0.729438	-0.729438	6.27378	13.8144	0.00129427	0.0179413
TRINITY_DN320115_c3_g1_i1&TRINITY_DN277475_c0_g1_i1&TRINITY_DN277475_c0_g2_i1&TRINITY_DN274662_c0_g1_i1&TRINITY_DN271790_c0_g1_i1&TRINITY_DN246578_c0_g1_i2&TRINITY_DN320115_c2_g1_i1&TRINITY_DN320115_c2_g1_i2&106..4329@gi|823465573|ref|XP_012431110.1|	ABCC5	-1.09146	1.09146	6.38082	13.8089	0.00129651	0.0179555
TRINITY_DN284519_c0_g2_i5&606..1889@gi|449514133|ref|XP_002191023.2|	CREB3	-0.692488	0.692488	6.47053	27.5046	0.00130059	0.0179717
TRINITY_DN287373_c1_g2_i4&TRINITY_DN285285_c0_g1_i2&183..1538@gi|449513755|ref|XP_004174751.1|	LIPG	2.52192	-2.52192	2.11365	13.7976	0.00130119	0.0179717
TRINITY_DN294429_c0_g1_i6&141..3470@gi|224051032|ref|XP_002199850.1|	PRDM11	-0.920179	0.920179	3.83085	32.7672	0.0013013	0.0179717
TRINITY_DN303394_c6_g1_i1&633..2216@gi|224050502|ref|XP_002189160.1|	CAT	0.754168	-0.754168	11.5915	19.4403	0.00130665	0.0180134
TRINITY_DN312488_c0_g9_i9&298..1116@gi|449514461|ref|XP_004177214.1|	RFX3	2.6003	-2.6003	0.357283	13.7843	0.00130674	0.0180134
TRINITY_DN287838_c0_g2_i1&619..2469@gi|298493302|ref|NP_001177271.1|	FEM1C	-0.907639	0.907639	6.23416	13.7709	0.00131233	0.0180737
TRINITY_DN302064_c0_g1_i1&98..346@gi|823460703|ref|XP_012428501.1|	VMA21	-0.737283	0.737283	5.19666	19.0867	0.00131408	0.0180739
TRINITY_DN309509_c1_g1_i1&200..2776@gi|823468210|ref|XP_012431096.1|	LOC100219130	0.967266	-0.967266	5.58083	13.765	0.00131477	0.0180739
TRINITY_DN317327_c0_g1_i1&1066..2427@gi|224058063|ref|XP_002194927.1|	GPBP1L1	-0.696605	0.696605	6.97818	26.2764	0.00132302	0.0181705
TRINITY_DN269885_c1_g2_i1&167..1597@gi|449493850|ref|XP_002189151.2|	FH	0.711437	-0.711437	8.06043	24.4467	0.00132768	0.0182176
TRINITY_DN323628_c0_g1_i1&144..15014@gi|823459478|ref|XP_012428734.1|	KIAA1109	-0.722081	0.722081	7.54144	13.7051	0.00134019	0.0183698
TRINITY_DN304470_c0_g2_i1&103..816@gi|350536687|ref|NP_001232257.1|	CHCHD6	-0.76387	0.76387	4.83586	26.9305	0.00134124	0.0183698
TRINITY_DN302129_c0_g2_i5&2433..6353@gi|823453085|ref|XP_012425332.1|	NCAPD2	-0.915888	0.915888	4.83869	13.6965	0.00134385	0.0183886
TRINITY_DN284112_c0_g1_i1&632..901@gi|823461777|ref|XP_012429471.1|	LOC100224906	1.69501	-1.69501	1.47826	27.4762	0.00135027	0.0184595
TRINITY_DN288735_c0_g2_i3&56..649@gi|224045969|ref|XP_002190941.1|	BLOC1S4	-0.730562	0.730562	5.23988	25.3355	0.00135453	0.0184966
TRINITY_DN224380_c0_g1_i1&25..1044@gi|823467883|ref|XP_012429778.1|	LOC105759342	-3.2384	3.2384	0.303497	13.6696	0.00135547	0.0184966
TRINITY_DN304679_c0_g6_i2&151..4827@gi|224051421|ref|XP_002200551.1|	BAZ1A	0.689216	-0.689216	6.38486	38.2415	0.00137428	0.0187361
TRINITY_DN313880_c1_g1_i2&175..549@gi|449483481|ref|XP_004174782.1|	GGACT	1.39428	-1.39428	3.93575	13.6033	0.00138453	0.0188585
TRINITY_DN4564_c0_g2_i1&TRINITY_DN271724_c0_g2_i3&232..1195@gi|224094121|ref|XP_002194609.1|	PAWR	-1.79981	1.79981	1.86678	13.5945	0.00138846	0.0188948
TRINITY_DN284649_c4_g3_i3&291..1397@gi|823455945|ref|XP_012427049.1|	LOC105758490	0.699641	-0.699641	7.51707	15.5393	0.00139122	0.0189039
TRINITY_DN17737_c0_g1_i1&TRINITY_DN144012_c0_g1_i1&TRINITY_DN235072_c0_g1_i1&TRINITY_DN272381_c0_g2_i1&TRINITY_DN318029_c1_g15_i6&TRINITY_DN318029_c1_g21_i1&124..2622@gi|823455627|ref|XP_012426924.1|	LOC100225866	0.786557	-0.786557	5.35249	13.5873	0.00139168	0.0189039
TRINITY_DN309396_c0_g2_i1&1614..2657@gi|823482119|ref|XP_012432421.1|	LOC100228932	-0.856387	0.856387	5.70034	13.5553	0.00140602	0.0190813
TRINITY_DN308758_c0_g3_i3&173..1672@gi|823468499|ref|XP_012432563.1|	ABAT	1.24526	-1.24526	7.43892	13.5237	0.00142037	0.0192585
TRINITY_DN307278_c0_g5_i19&TRINITY_DN298937_c0_g2_i1&154..2991@gi|823458606|ref|XP_012428110.1|	NCOA7	0.883512	-0.883512	5.26063	13.4679	0.00144612	0.0195898
TRINITY_DN268680_c1_g2_i2&158..1006@gi|224049707|ref|XP_002199131.1|	MSMO1	0.945125	-0.945125	9.61067	13.4515	0.00145374	0.0196751
TRINITY_DN249321_c0_g2_i2&TRINITY_DN298601_c0_g1_i1&416..730@gi|823476572|ref|XP_012432722.1|	LOC105760775	-3.20397	3.20397	0.7687	13.4426	0.00145794	0.0197139
TRINITY_DN322444_c0_g2_i1&3606..5021@gi|224044552|ref|XP_002192996.1|	LOC100217899	-2.2848	2.2848	6.27182	13.4352	0.00146143	0.0197406
TRINITY_DN322288_c2_g1_i2&TRINITY_DN114435_c0_g1_i1&TRINITY_DN322288_c2_g1_i7&TRINITY_DN322288_c2_g1_i12&TRINITY_DN322288_c2_g1_i3&186..6419@gi|823458197|ref|XP_012427941.1|	ARFGEF3	1.05073	-1.05073	3.22817	22.2175	0.00146256	0.0197406
TRINITY_DN305794_c0_g4_i2&TRINITY_DN305794_c0_g4_i5&203..2782@gi|823460312|ref|XP_012429067.1|	AFAP1	1.72211	-1.72211	2.74605	13.4297	0.00146399	0.019742
TRINITY_DN280188_c0_g1_i1&114..662@gi|823471620|ref|XP_002196419.2|	C21H1orf174	-1.18203	1.18203	2.8584	13.4268	0.00146536	0.0197426
TRINITY_DN298870_c0_g1_i8&1..108@gi|350534494|ref|NP_001232807.1|	LOC100220586	-1.48397	1.48397	3.89248	13.4184	0.00146934	0.0197774
TRINITY_DN319032_c1_g18_i2&933..2000@gi|823472793|ref|XP_012426420.1|	TRAF3IP3	1.17257	-1.17257	3.92469	13.4158	0.00147061	0.0197774
TRINITY_DN317205_c0_g1_i2&235..2802@gi|224055117|ref|XP_002196451.1|	GPR155	0.758979	-0.758979	4.79838	22.5174	0.00147264	0.0197869
TRINITY_DN305072_c0_g2_i13&408..2033@gi|823458236|ref|XP_012427955.1|	ERMARD	-1.235	1.235	2.67243	13.9226	0.00148334	0.0199126
TRINITY_DN285351_c0_g1_i3&35..1996@gi|224046136|ref|XP_002194707.1|	THOC1	-0.757953	0.757953	4.82672	23.8388	0.00148608	0.0199314
TRINITY_DN323582_c3_g4_i1&TRINITY_DN310789_c0_g24_i2&1673..3568@gi|823468044|ref|XP_012430433.1|	CPEB4	0.714362	-0.714362	5.88441	13.362	0.00149636	0.0200513
TRINITY_DN318715_c2_g2_i10&202..2451@gi|823470872|ref|XP_012424186.1|	LRWD1	-0.941819	0.941819	3.66805	26.9244	0.00152259	0.0203843
TRINITY_DN314592_c0_g4_i1&1579..3891@gi|823456221|ref|XP_012427157.1|	TBC1D5	0.686714	-0.686714	6.08727	13.305	0.0015242	0.0203876
TRINITY_DN293375_c1_g1_i1&69..374@gi|823468132|ref|XP_012430782.1|	PCBD2	0.718454	-0.718454	9.06863	24.6197	0.00153004	0.0204473
TRINITY_DN299976_c1_g3_i4&1327..2349@gi|224048313|ref|XP_002192185.1|	DDO	-0.688416	0.688416	7.04942	17.669	0.00153582	0.0205061
TRINITY_DN301463_c0_g2_i5&173..1618@gi|224047561|ref|XP_002186774.1|	KCNK5	-0.726853	0.726853	5.208	13.2769	0.0015381	0.0205097
TRINITY_DN314008_c1_g1_i3&2327..10429@gi|823456400|ref|XP_012427231.1|	HIVEP1	0.715283	-0.715283	5.33984	13.4884	0.00153987	0.0205097
TRINITY_DN321235_c1_g8_i2&1..1344@gi|224051570|ref|XP_002200579.1|	ADCK1	-0.758644	0.758644	5.51016	13.2727	0.00154023	0.0205097
TRINITY_DN319511_c0_g2_i1&TRINITY_DN322170_c0_g2_i6&1..1950@gi|823463898|ref|XP_012430340.1|	KALRN	1.24605	-1.24605	2.5864	15.563	0.00154255	0.0205222
TRINITY_DN308997_c2_g6_i1&62..571@gi|823463547|ref|XP_012430188.1|	BNIP3	-0.863902	0.863902	4.61463	13.2493	0.00155197	0.0206291
TRINITY_DN316443_c1_g4_i11&2387..5080@gi|823456440|ref|XP_012427247.1|	LOC105759010	1.74035	-1.74035	4.81936	13.226	0.00156373	0.0207668
TRINITY_DN305897_c1_g1_i1&82..1269@gi|823460170|ref|XP_012429004.1|	MAEA	-0.753285	0.753285	4.85054	17.9262	0.00156927	0.0208219
TRINITY_DN292324_c0_g4_i3&284..2383@gi|224045830|ref|XP_002189944.1|	MTRR	-0.682232	0.682232	6.29979	22.1894	0.00157243	0.0208452
TRINITY_DN287891_c0_g1_i1&4141..5970@gi|224095155|ref|XP_002195647.1|	GTPBP1	-0.809751	0.809751	4.38641	18.9382	0.00157473	0.0208571
TRINITY_DN297658_c0_g1_i1&TRINITY_DN308249_c1_g2_i2&152..3799@gi|823464016|ref|XP_004176761.2|	ADCY5	1.39124	-1.39124	4.85974	13.1979	0.00157805	0.0208825
TRINITY_DN296863_c1_g5_i1&2..1096@gi|449476909|ref|XP_002194956.2|	PUS1	-0.88938	0.88938	3.89819	14.9419	0.00158244	0.020922
TRINITY_DN205314_c0_g2_i1&TRINITY_DN287867_c2_g1_i3&TRINITY_DN287867_c2_g1_i4&TRINITY_DN313602_c7_g1_i24&TRINITY_DN144244_c0_g1_i1&2..9550@gi|823459593|ref|XP_012428786.1|	WDFY3	1.10058	-1.10058	4.643	13.1681	0.00159342	0.0210484
TRINITY_DN299846_c12_g8_i1&104..1516@gi|823467966|ref|XP_012430104.1|	LOC100223312	0.854826	-0.854826	13.1351	13.1579	0.00159874	0.0211
TRINITY_DN301336_c2_g2_i1&TRINITY_DN301336_c2_g3_i1&311..904@gi|823453320|ref|XP_012425417.1|	ATP1B1	-0.705272	0.705272	6.59857	13.1515	0.00160203	0.0211246
TRINITY_DN287973_c0_g2_i1&89..589@gi|823477733|ref|XP_012432576.1|	LOC100217782	0.997108	-0.997108	3.52744	13.1382	0.00160899	0.0211976
TRINITY_DN311361_c0_g1_i1&386..2398@gi|823453988|ref|XP_012424362.1|	LOC100218357	-0.875345	0.875345	3.95928	19.0475	0.00161714	0.0212756
TRINITY_DN309392_c15_g1_i1&TRINITY_DN309392_c15_g3_i1&239..2755@gi|449493864|ref|XP_002187348.2|	MOCOS	0.695227	-0.695227	7.86136	14.7754	0.00161777	0.0212756
TRINITY_DN314731_c0_g5_i2&295..780@gi|224064529|ref|XP_002192397.1|	CIDEC	1.30904	-1.30904	4.0384	13.1036	0.00162724	0.0213771
TRINITY_DN310730_c0_g16_i1&3..527@gi|224054668|ref|XP_002189954.1|	TSN	-0.923516	0.923516	3.71686	27.9748	0.00162836	0.0213771
TRINITY_DN323826_c3_g1_i2&401..26662@gi|823458451|ref|XP_012428042.1|	SYNE1	0.678751	-0.678751	6.42131	22.1903	0.00163293	0.0214182
TRINITY_DN307601_c0_g2_i9&172..2280@gi|823459623|ref|XP_012428797.1|	DCLK2	2.65715	-2.65715	3.27072	13.0863	0.00163644	0.0214452
TRINITY_DN278223_c0_g2_i3&76..825@gi|823455544|ref|XP_012426889.1|	OLAH	-1.73624	1.73624	1.68715	13.0624	0.00164924	0.0215824
TRINITY_DN282471_c0_g4_i6&TRINITY_DN282471_c0_g4_i20&TRINITY_DN282471_c0_g3_i1&TRINITY_DN181175_c0_g1_i1&TRINITY_DN179731_c0_g3_i2&574..6744@gi|224091208|ref|XP_002191420.1|	FREM1	1.22969	-1.22969	2.63011	18.8787	0.0016498	0.0215824
TRINITY_DN293421_c0_g1_i1&131..1138@gi|224056076|ref|XP_002197947.1|	ACMSD	-1.32481	1.32481	7.3364	13.0418	0.00166036	0.0217014
TRINITY_DN306811_c1_g2_i2&151..813@gi|224055477|ref|XP_002192123.1|	LOC100224270	-0.678184	0.678184	6.31176	19.6985	0.00166311	0.0217183
TRINITY_DN476494_c0_g1_i1&TRINITY_DN275620_c0_g1_i1&331..2796@gi|823453500|ref|XP_012425488.1|	CXADR	0.687019	-0.687019	5.7877	13.2051	0.0016708	0.0217995
TRINITY_DN275395_c0_g1_i2&TRINITY_DN79601_c0_g1_i1&TRINITY_DN218251_c0_g1_i1&TRINITY_DN74285_c0_g1_i1&TRINITY_DN413392_c0_g1_i1&TRINITY_DN51619_c0_g1_i1&TRINITY_DN42029_c0_g1_i1&TRINITY_DN486912_c0_g1_i1&TRINITY_DN139188_c0_g2_i1&TRINITY_DN350632_c0_g1_i1&TRINITY_DN48908_c0_g2_i1&TRINITY_DN129529_c0_g1_i2&TRINITY_DN373294_c0_g1_i1&3..8634@gi|449496656|ref|XP_004176454.1|	DNAH8	3.53462	-3.53462	1.62047	13.0172	0.00167377	0.0218192
TRINITY_DN275130_c0_g1_i1&172..1452@gi|449505159|ref|XP_004174850.1|	GDF2	0.940176	-0.940176	3.64459	15.6636	0.0016755	0.0218226
TRINITY_DN323081_c1_g1_i9&292..3036@gi|823469548|ref|XP_012433663.1|	ZNF618	0.836134	-0.836134	4.136	27.1054	0.00168195	0.0218874
TRINITY_DN313183_c1_g5_i1&TRINITY_DN313183_c1_g3_i4&TRINITY_DN299349_c1_g1_i2&160..1485@gi|823460238|ref|XP_012429036.1|	CPEB2	1.2091	-1.2091	3.70302	12.966	0.00170207	0.0221299
TRINITY_DN224380_c0_g1_i2&TRINITY_DN272814_c0_g2_i1&TRINITY_DN272814_c0_g1_i1&232..1653@gi|823467881|ref|XP_012429772.1|	LOC100225215	-2.78265	2.78265	0.672108	12.9256	0.00172475	0.0224052
TRINITY_DN282543_c0_g2_i5&120..2612@gi|823472489|ref|XP_012426265.1|	ST14	-0.93683	0.93683	3.62769	24.7628	0.00174115	0.0225985
TRINITY_DN268146_c0_g1_i1&TRINITY_DN277044_c0_g2_i5&TRINITY_DN277044_c0_g4_i1&2358..3497@gi|823466689|ref|XP_012425652.1|	TOX3	1.06063	-1.06063	5.79261	12.8885	0.00174585	0.0226398
TRINITY_DN261129_c0_g2_i5&309..632@gi|823469589|ref|XP_012433681.1|	C8G	0.692531	-0.692531	5.93074	12.8831	0.00174898	0.0226605
TRINITY_DN323874_c0_g4_i4&87..539@gi|350535154|ref|NP_001232656.1|	UBE2B	-0.871611	0.871611	6.3923	12.848	0.00176921	0.0229028
TRINITY_DN286909_c0_g1_i2&130..951@gi|449500962|ref|XP_002190082.2|	RELL1	0.786563	-0.786563	5.28372	12.8346	0.00177706	0.0229843
TRINITY_DN318776_c0_g6_i1&2..244@gi|823466347|ref|XP_012433795.1|	NEDD4	-8.66273	8.66273	0.1292	13.7512	0.00177956	0.0229966
TRINITY_DN297388_c3_g6_i1&1022..1777@gi|823465415|ref|XP_012431030.1|	THAP4	-0.715548	0.715548	5.21297	24.4653	0.00178631	0.0230639
TRINITY_DN305330_c0_g1_i4&TRINITY_DN305330_c0_g1_i6&1441..3708@gi|449498988|ref|XP_004177302.1|	SHROOM4	1.2053	-1.2053	2.76837	12.7987	0.00179818	0.023197
TRINITY_DN316688_c0_g2_i1&157..1776@gi|823456152|ref|XP_012427128.1|	MPP6	0.675415	-0.675415	6.79979	13.9729	0.00180144	0.0232
TRINITY_DN134110_c0_g1_i1&534..1925@gi|823460015|ref|XP_012428943.1|	PPAT	-0.747136	0.747136	10.585	12.793	0.00180153	0.0232
TRINITY_DN320293_c0_g2_i3&393..1877@gi|823463092|ref|XP_012430001.1|	LOC101233437	-0.808291	0.808291	4.30043	20.3792	0.00181102	0.0233021
TRINITY_DN317932_c2_g5_i1&420..3896@gi|823475090|ref|XP_012430837.1|	SUCO	-0.672725	0.672725	6.64917	24.3611	0.00181873	0.02337
TRINITY_DN179106_c0_g1_i1&121..564@gi|350538287|ref|NP_001232090.1|	STMN1	-1.75408	1.75408	3.85527	12.763	0.00181945	0.02337
TRINITY_DN291937_c4_g4_i7&TRINITY_DN289696_c4_g2_i2&568..3930@gi|823456386|ref|XP_012427225.1|	JARID2	0.897547	-0.897547	3.78822	13.5251	0.00182538	0.023426
TRINITY_DN309301_c5_g2_i2&141..1934@gi|449496432|ref|XP_002195672.2|	ACSS1	0.679691	-0.679691	7.35714	26.442	0.0018478	0.0236933
TRINITY_DN293119_c1_g17_i1&4..168@gi|823476254|ref|XP_002197656.2|	LOC100218838	1.19881	-1.19881	4.34105	12.7091	0.00185212	0.0237182
TRINITY_DN300686_c0_g3_i1&337..1500@gi|823473493|ref|XP_012426750.1|	FKBP8	0.688411	-0.688411	5.62953	18.2877	0.00185293	0.0237182
TRINITY_DN243582_c0_g2_i1&TRINITY_DN243582_c0_g3_i1&TRINITY_DN313744_c0_g2_i3&2..793@gi|350537819|ref|NP_001232067.1|	ADRM1	-0.707228	0.707228	5.28834	16.8962	0.00185792	0.0237616
TRINITY_DN262217_c0_g1_i1&208..1143@gi|350537587|ref|NP_001232532.1|	SLC25A27	1.00564	-1.00564	4.71696	12.691	0.00186319	0.0238085
TRINITY_DN261266_c0_g1_i1&204..410@gi|449504759|ref|XP_002192306.2|	EIF4EBP2	0.752895	-0.752895	4.9384	12.6834	0.00186788	0.0238459
TRINITY_DN323310_c0_g3_i1&390..2051@gi|823470485|ref|XP_012434068.1|	DGKE	1.44933	-1.44933	4.73276	12.6811	0.00186933	0.0238459
TRINITY_DN296494_c0_g1_i1&171..2390@gi|823452307|ref|XP_012425034.1|	TMTC4	-0.768861	0.768861	5.13049	12.6782	0.00187113	0.0238485
TRINITY_DN276897_c1_g1_i4&358..3420@gi|823459898|ref|XP_012428906.1|	UBA6	-0.670207	0.670207	6.32014	26.322	0.00188686	0.0240284
TRINITY_DN307047_c6_g1_i13&TRINITY_DN307047_c6_g1_i31&TRINITY_DN307047_c6_g1_i1&161..1597@gi|823462227|ref|XP_012429643.1|	CELF1	1.66354	-1.66354	1.84722	12.6412	0.00189413	0.0241003
TRINITY_DN271542_c0_g2_i1&293..982@gi|224046248|ref|XP_002197753.1|	LYPLA1	0.707805	-0.707805	8.47959	12.6191	0.0019081	0.0242332
TRINITY_DN310368_c2_g1_i3&196..1500@gi|449488101|ref|XP_002192180.2|	GMCL1	-0.72598	0.72598	5.02007	12.7067	0.00190815	0.0242332
TRINITY_DN299582_c0_g3_i2&TRINITY_DN316999_c0_g1_i3&TRINITY_DN230397_c0_g1_i1&TRINITY_DN159705_c0_g1_i1&TRINITY_DN167592_c0_g1_i1&314..1606@gi|823462057|ref|XP_012429569.1|	ATG13	-1.4597	1.4597	2.84363	12.6169	0.00190946	0.0242332
TRINITY_DN296789_c0_g1_i1&5480..7606@gi|224060590|ref|XP_002191364.1|	BCL6	1.3599	-1.3599	5.36554	12.5993	0.00192066	0.0243546
TRINITY_DN319605_c1_g1_i1&914..2440@gi|823470663|ref|XP_012424106.1|	ANKRD13B	1.67098	-1.67098	1.45925	17.173	0.00192565	0.0243971
TRINITY_DN288446_c0_g3_i7&TRINITY_DN307506_c0_g2_i6&259..2085@gi|823458129|ref|XP_012427915.1|	FRMD1	0.996137	-0.996137	4.70889	12.5864	0.00192888	0.0244172
TRINITY_DN317348_c1_g5_i2&348..1619@gi|449494328|ref|XP_004175297.1|	PAG1	-0.832082	0.832082	4.41725	12.5554	0.00194882	0.0246404
TRINITY_DN277044_c0_g2_i6&293..1216@gi|823466691|ref|XP_012425656.1|	TOX3	3.67008	-3.67008	-1.03562	12.5538	0.00194983	0.0246404
TRINITY_DN305503_c1_g1_i1&143..1018@gi|224056112|ref|XP_002194327.1|	LOC100228106	0.701793	-0.701793	9.04815	12.6448	0.00195189	0.0246455
TRINITY_DN290153_c0_g1_i1&TRINITY_DN226881_c0_g1_i1&TRINITY_DN323093_c0_g3_i2&TRINITY_DN313924_c1_g1_i1&TRINITY_DN312139_c1_g2_i6&24..2078@gi|823464877|ref|XP_012430753.1|	OSBPL9	-0.972143	0.972143	3.83737	12.543	0.00195685	0.0246872
TRINITY_DN294703_c0_g9_i2&280..2433@gi|823452550|ref|XP_012425125.1|	SETDB2	0.675345	-0.675345	5.80936	16.1854	0.00197279	0.0248671
TRINITY_DN301418_c5_g1_i4&68..580@gi|823457517|ref|XP_012427669.1|	LOC100226800	0.680495	-0.680495	7.777	35.919	0.00198335	0.0249791
TRINITY_DN300954_c5_g7_i3&456..3131@gi|823460029|ref|XP_012428949.1|	PDGFRA	0.702656	-0.702656	7.85345	12.4904	0.00199136	0.0250588
TRINITY_DN291710_c1_g2_i15&1602..2852@gi|823473803|ref|XP_012432880.1|	MEF2C	2.92562	-2.92562	1.13584	12.4854	0.00199472	0.0250799
TRINITY_DN293072_c0_g2_i1&57..2102@gi|823459105|ref|XP_002196255.3|	CPSF3	-0.713904	0.713904	5.13379	40.343	0.00200112	0.0251224
TRINITY_DN286842_c1_g1_i3&66..902@gi|823468971|ref|XP_012433400.1|	GPN3	-0.861011	0.861011	3.94081	27.0827	0.00200148	0.0251224
TRINITY_DN320071_c1_g11_i3&TRINITY_DN320071_c1_g8_i1&67..1860@gi|449490027|ref|XP_002192693.2|	KIAA0907	-0.967416	0.967416	3.44138	14.4301	0.00201489	0.0252694
TRINITY_DN315691_c0_g3_i1&TRINITY_DN315691_c0_g16_i2&105..1304@gi|823462401|ref|XP_012429711.1|	KLHDC1	-1.11197	1.11197	2.91158	20.3196	0.00202114	0.0253265
TRINITY_DN303692_c0_g1_i1&TRINITY_DN310592_c8_g1_i2&TRINITY_DN310592_c4_g1_i1&919..6549@gi|823464724|ref|XP_012430689.1|	PTPRF	0.685984	-0.685984	8.18977	16.3816	0.00202553	0.02536
TRINITY_DN319892_c0_g1_i1&TRINITY_DN315820_c4_g1_i2&234..1673@gi|449476362|ref|XP_002191581.2|	FAM20C	0.741587	-0.741587	5.01172	12.4192	0.00203917	0.0255093
TRINITY_DN262432_c0_g1_i1&235..3051@gi|823453665|ref|XP_012425558.1|	FILIP1L	1.33041	-1.33041	6.19914	12.4147	0.00204222	0.0255261
TRINITY_DN193084_c0_g1_i1&TRINITY_DN293070_c0_g1_i1&3..725@gi|823454968|ref|XP_012424734.1|	KCNJ8	-1.4208	1.4208	2.03773	23.2573	0.00204896	0.0255888
TRINITY_DN317017_c1_g7_i1&TRINITY_DN317017_c1_g11_i1&325..3333@gi|823455229|ref|XP_012424847.1|	GART	0.712067	-0.712067	10.3577	14.3885	0.00205124	0.0255958
TRINITY_DN214679_c2_g5_i1&103..432@gi|224050788|ref|XP_002197882.1|	AKIP1	-1.74691	1.74691	2.28058	12.3941	0.00205631	0.0256375
TRINITY_DN268591_c0_g1_i1&323..1492@gi|823466651|ref|XP_012425506.1|	LDHD	0.691474	-0.691474	5.43705	13.5168	0.00206535	0.0257286
TRINITY_DN272174_c0_g1_i1&660..1937@gi|449474960|ref|XP_002195629.2|	RNF130	0.663317	-0.663317	6.49929	22.3269	0.00206732	0.0257317
TRINITY_DN292495_c0_g2_i1&344..1297@gi|823459955|ref|XP_012428922.1|	FBXO8	-0.699078	0.699078	5.29328	31.2166	0.00207236	0.0257728
TRINITY_DN290036_c3_g2_i10&185..1345@gi|449505837|ref|XP_002193496.2|	AS3MT	-0.679183	0.679183	5.68716	20.6285	0.00207727	0.0258123
TRINITY_DN289148_c0_g1_i2&111..1769@gi|224064940|ref|XP_002189312.1|	GPI	0.693251	-0.693251	8.71606	19.0575	0.00207938	0.0258169
TRINITY_DN250631_c0_g1_i1&3..80@gi|823457117|ref|XP_012427507.1|	CA2	1.84268	-1.84268	1.01641	12.3563	0.00208249	0.0258229
TRINITY_DN310318_c1_g1_i1&328..1257@gi|224059703|ref|XP_002191249.1|	AMMECR1L	-0.675044	0.675044	5.75408	38.5492	0.00208333	0.0258229
TRINITY_DN273404_c0_g9_i1&72..929@gi|449514831|ref|XP_004174227.1|	TXNL1	-0.724489	0.724489	4.94322	13.4029	0.002091	0.0258963
TRINITY_DN323065_c4_g1_i4&579..2879@gi|823457309|ref|XP_012427575.1|	SLC45A4	-0.959378	0.959378	5.55898	12.3231	0.00210573	0.0260398
TRINITY_DN195867_c0_g1_i1&1..72@gi|224045628|ref|XP_002186860.1|	SMIM13	-6.97297	6.97297	-1.14759	13.1785	0.00210609	0.0260398
TRINITY_DN314158_c4_g1_i1&465..1694@gi|823452625|ref|XP_012425156.1|	CCDC82	-1.03737	1.03737	5.17092	12.3165	0.00211038	0.0260712
TRINITY_DN316346_c1_g1_i4&360..1073@gi|449509778|ref|XP_002189844.2|	CCDC50	-0.681679	0.681679	8.14295	21.6091	0.00214188	0.0264294
TRINITY_DN321017_c1_g6_i4&186..2369@gi|823454844|ref|XP_012424686.1|	BRAF	0.692929	-0.692929	5.37483	19.609	0.00214403	0.0264294
TRINITY_DN210584_c0_g1_i1&119..622@gi|350537517|ref|NP_001232762.1|	ARPC4	-0.668484	0.668484	5.85471	19.7617	0.0021447	0.0264294
TRINITY_DN310903_c0_g1_i1&TRINITY_DN310903_c0_g10_i1&TRINITY_DN310903_c0_g10_i3&412..1980@gi|823470397|ref|XP_012434031.1|	TRIM25	1.17831	-1.17831	5.19642	12.2658	0.00214654	0.0264302
TRINITY_DN315677_c0_g1_i1&275..3853@gi|224046331|ref|XP_002198899.1|	VCPIP1	-0.660175	0.660175	6.50501	33.6299	0.00215415	0.0264552
TRINITY_DN312188_c1_g10_i4&TRINITY_DN305461_c0_g2_i2&471..3524@gi|823463001|ref|XP_012429964.1|	ZMIZ1	-0.798587	0.798587	4.2725	18.5252	0.00215551	0.0264552
TRINITY_DN317366_c3_g2_i6&93..3707@gi|449497001|ref|XP_002193543.2|	SASH1	-0.726331	0.726331	5.52966	12.2532	0.00215567	0.0264552
TRINITY_DN284936_c0_g1_i1&164..1252@gi|449510039|ref|XP_004174654.1|	P2RY1	1.05154	-1.05154	3.90605	12.2532	0.00215569	0.0264552
TRINITY_DN314058_c1_g2_i2&30..1109@gi|823453549|ref|XP_012425509.1|	ARL13B	-0.885459	0.885459	3.78449	30.4298	0.00216114	0.0265002
TRINITY_DN271564_c1_g1_i6&346..1005@gi|823455876|ref|XP_012427019.1|	YAE1D1	-0.772474	0.772474	4.46815	13.2028	0.00216332	0.0265051
TRINITY_DN203687_c0_g1_i1&TRINITY_DN259792_c0_g1_i1&TRINITY_DN318811_c0_g4_i7&3..5495@gi|823466046|ref|XP_012426980.1|	MYO5A	-1.06894	1.06894	3.09208	12.2278	0.00217408	0.0265966
TRINITY_DN312242_c2_g1_i4&1850..3040@gi|823457491|ref|XP_012427658.1|	B3GNT2	-0.695918	0.695918	5.27545	20.8847	0.00217436	0.0265966
TRINITY_DN199179_c0_g1_i1&171..1136@gi|823454783|ref|XP_012424666.1|	ST13	0.67129	-0.67129	7.63869	26.7339	0.00220051	0.0268943
TRINITY_DN269351_c1_g1_i1&164..1720@gi|449492120|ref|XP_004175392.1|	XYLB	0.745357	-0.745357	7.18827	12.1886	0.00220295	0.026902
TRINITY_DN318300_c0_g2_i1&263..5908@gi|823461623|ref|XP_012429409.1|	KIF26A	1.18136	-1.18136	2.68987	13.0433	0.00221734	0.0270555
TRINITY_DN270293_c0_g1_i1&TRINITY_DN124978_c0_g1_i1&320..1738@gi|823471310|ref|XP_012425722.1|	JPH2	3.6764	-3.6764	-0.811931	12.1619	0.00222281	0.0271
TRINITY_DN289700_c0_g1_i4&TRINITY_DN322726_c0_g4_i4&55..6711@gi|449476808|ref|XP_002190874.2|	KNTC1	1.14807	-1.14807	3.65971	12.1522	0.00223011	0.0271668
TRINITY_DN295022_c0_g2_i5&69..1637@gi|224050029|ref|XP_002190918.1|	TBC1D19	-1.32104	1.32104	2.25138	17.4299	0.00223749	0.0272344
TRINITY_DN306672_c1_g1_i1&447..1079@gi|823475473|ref|XP_012425911.1|	RNF186	-1.24391	1.24391	3.98881	12.1222	0.00225278	0.027398
TRINITY_DN222997_c0_g1_i2&181..732@gi|449488175|ref|XP_002193174.2|	BNIP3L	-0.661534	0.661534	5.9875	18.8592	0.00227172	0.0276059
TRINITY_DN225110_c0_g2_i1&84..344@gi|823475250|ref|XP_012426944.1|	LOC101232916	-0.930317	0.930317	3.54353	15.8041	0.00227423	0.0276138
TRINITY_DN184102_c0_g2_i2&TRINITY_DN122068_c0_g1_i1&TRINITY_DN175451_c0_g2_i1&TRINITY_DN234382_c0_g2_i2&377..4696@gi|823473851|ref|XP_002190846.2|	ZNF608	-1.44334	1.44334	1.90374	14.4106	0.00228871	0.0277486
TRINITY_DN254389_c0_g1_i1&TRINITY_DN302229_c0_g2_i1&698..904@gi|823476013|ref|XP_012432087.1|	LOC105760255	1.43114	-1.43114	1.91773	20.9331	0.00229055	0.0277486
TRINITY_DN314231_c1_g1_i2&580..1764@gi|449483583|ref|XP_002191607.2|	LAMP1	-0.684421	0.684421	8.58123	23.4348	0.00229093	0.0277486
TRINITY_DN322439_c0_g1_i7&TRINITY_DN203952_c0_g1_i1&TRINITY_DN205839_c0_g1_i1&TRINITY_DN231281_c0_g2_i1&TRINITY_DN192662_c0_g2_i1&125..3535@gi|823460934|ref|XP_012428594.1|	AFF2	0.729243	-0.729243	4.78344	32.4783	0.00229337	0.0277556
TRINITY_DN297072_c11_g1_i2&TRINITY_DN318551_c1_g7_i4&155..1462@gi|823470117|ref|XP_012433910.1|	DDX5	-1.66591	1.66591	5.7833	12.0506	0.00230786	0.0279082
TRINITY_DN292426_c0_g1_i1&TRINITY_DN251690_c0_g1_i1&2657..4285@gi|823457119|ref|XP_012427508.1|	RAD21	-0.657375	0.657375	6.61942	23.7659	0.00231081	0.0279212
TRINITY_DN309235_c3_g2_i1&TRINITY_DN281316_c0_g2_i1&2..439@gi|823455331|ref|XP_012426799.1|	LOC100217895	-1.48745	1.48745	2.8768	12.0314	0.0023229	0.0280433
TRINITY_DN315974_c0_g1_i7&1734..5345@gi|823474393|ref|XP_012433123.1|	AGTPBP1	-0.704697	0.704697	5.11646	14.9419	0.00232497	0.0280433
TRINITY_DN141077_c0_g1_i1&116..1126@gi|313760598|ref|NP_001186493.1|	TALDO1	-0.657576	0.657576	6.18066	17.0992	0.00232657	0.0280433
TRINITY_DN317378_c1_g3_i2&TRINITY_DN240015_c0_g2_i1&80..2749@gi|294459923|ref|NP_001170885.1|	DNAJC6	-3.35604	3.35604	1.31535	12.0234	0.00232915	0.0280516
TRINITY_DN282720_c1_g3_i3&382..858@gi|449494629|ref|XP_002199418.2|	WDYHV1	1.11808	-1.11808	2.81775	20.4513	0.0023311	0.0280524
TRINITY_DN129897_c0_g2_i1&TRINITY_DN196837_c0_g1_i1&1..756@gi|823463908|ref|XP_012430345.1|	LOC100218848	1.28508	-1.28508	2.34049	16.2178	0.00234639	0.0282136
TRINITY_DN310124_c0_g13_i3&TRINITY_DN310124_c0_g18_i1&3..662@gi|823466687|ref|XP_012425643.1|	AKTIP	-1.15695	1.15695	2.71448	13.8109	0.00234994	0.0282335
TRINITY_DN6064_c0_g1_i1&TRINITY_DN269028_c1_g1_i1&5..634@gi|89274115|ref|YP_514820.1|	ND2	-1.77607	1.77607	1.11476	14.6239	0.00235518	0.0282735
TRINITY_DN321021_c0_g2_i1&271..1617@gi|823470296|ref|XP_012433990.1|	MFSD11	-0.656182	0.656182	6.28325	17.668	0.00235767	0.0282807
TRINITY_DN142670_c0_g1_i1&49..756@gi|224046056|ref|XP_002188913.1|	TUBB6	1.23518	-1.23518	3.30311	11.9754	0.00236732	0.0283735
TRINITY_DN307240_c0_g1_i2&155..1609@gi|823465020|ref|XP_012430805.1|	EFCAB14	-0.655022	0.655022	6.65944	16.537	0.00238238	0.028531
TRINITY_DN251069_c0_g1_i1&TRINITY_DN274061_c0_g1_i2&TRINITY_DN271741_c0_g1_i1&TRINITY_DN310288_c1_g8_i1&TRINITY_DN322418_c4_g5_i1&1160..3139@gi|823469824|ref|XP_012433783.1|	VAV2	0.679272	-0.679272	5.47441	14.7565	0.00239954	0.0287134
TRINITY_DN297660_c0_g1_i1&194..1432@gi|449499101|ref|XP_002195875.2|	SLC16A2	0.838376	-0.838376	6.20623	11.9033	0.00242598	0.0290065
TRINITY_DN287331_c0_g1_i5&104..1303@gi|224042860|ref|XP_002191639.1|	PCID2	-0.707705	0.707705	5.02391	14.2474	0.00242855	0.0290139
TRINITY_DN306974_c4_g2_i3&118..372@gi|823456937|ref|XP_012427439.1|	C2H8orf22	-1.5112	1.5112	11.0297	11.897	0.0024312	0.0290221
TRINITY_DN305886_c0_g2_i4&TRINITY_DN305886_c0_g1_i1&TRINITY_DN305886_c0_g2_i1&TRINITY_DN303376_c6_g4_i2&135..5261@gi|823459241|ref|XP_012428375.1|	ITSN2	0.655512	-0.655512	6.83367	17.5345	0.00243633	0.0290601
TRINITY_DN298040_c4_g1_i2&265..1422@gi|224096384|ref|XP_002197931.1|	ADIPOR2	0.922796	-0.922796	8.18032	11.8846	0.00244141	0.0290826
TRINITY_DN293370_c1_g3_i6&472..1767@gi|823473672|ref|XP_012432827.1|	RNF38	1.14325	-1.14325	4.9492	11.8838	0.00244212	0.0290826
TRINITY_DN312694_c1_g1_i1&270..4454@gi|823465010|ref|XP_004174377.2|	ZFYVE9	0.656098	-0.656098	5.94846	13.6805	0.00245163	0.0291724
TRINITY_DN316175_c1_g1_i1&675..2780@gi|823461689|ref|XP_012429438.1|	PYGL	0.723601	-0.723601	8.90253	11.8639	0.00245868	0.029233
TRINITY_DN308337_c0_g1_i1&TRINITY_DN308337_c0_g1_i11&242..3283@gi|224050500|ref|XP_002189099.1|	ABTB2	1.35726	-1.35726	3.60034	11.8524	0.00246829	0.0293238
TRINITY_DN312902_c0_g1_i1&TRINITY_DN314619_c0_g4_i4&66..1223@gi|449480217|ref|XP_002195297.2|	ABHD15	1.53008	-1.53008	2.98861	11.8457	0.00247399	0.0293607
TRINITY_DN265731_c0_g1_i1&TRINITY_DN189204_c0_g2_i2&TRINITY_DN293377_c0_g2_i1&2..622@gi|449488133|ref|XP_004176557.1|	PRNP	2.57033	-2.57033	1.07799	11.844	0.00247535	0.0293607
TRINITY_DN297037_c1_g3_i2&TRINITY_DN309446_c0_g1_i12&TRINITY_DN309446_c0_g1_i14&9..2237@gi|449492282|ref|XP_004175561.1|	EZH2	1.12548	-1.12548	2.78489	12.02	0.00248889	0.0294979
TRINITY_DN320000_c0_g1_i1&167..1243@gi|224044173|ref|XP_002189177.1|	P2RY2	1.59277	-1.59277	2.27049	11.8232	0.002493	0.029523
TRINITY_DN304188_c0_g5_i1&94..441@gi|823470342|ref|XP_012434009.1|	TEN1	1.00493	-1.00493	3.94214	11.8158	0.00249927	0.0295737
TRINITY_DN318482_c2_g9_i1&TRINITY_DN318482_c2_g3_i7&75..3134@gi|449492174|ref|XP_002189088.2|	WDR60	-1.00344	1.00344	3.22886	19.5902	0.0025062	0.0296307
TRINITY_DN320342_c3_g2_i12&TRINITY_DN201164_c0_g1_i1&TRINITY_DN249384_c0_g1_i1&TRINITY_DN320342_c3_g2_i6&TRINITY_DN245340_c0_g1_i1&210..4445@gi|823457384|ref|XP_012427605.1|	SCRIB	0.876508	-0.876508	3.75199	31.6146	0.00250807	0.0296307
TRINITY_DN279660_c0_g1_i1&TRINITY_DN245296_c0_g1_i1&TRINITY_DN174319_c0_g1_i1&TRINITY_DN163031_c0_g1_i1&TRINITY_DN343042_c0_g1_i1&TRINITY_DN250484_c0_g1_i1&TRINITY_DN216571_c0_g1_i1&TRINITY_DN216155_c0_g1_i1&2355..3803@gi|823460942|ref|XP_012428597.1|	PLS3	1.18515	-1.18515	2.76434	11.8031	0.00251012	0.0296314
TRINITY_DN289015_c0_g1_i1&139..915@gi|823468442|ref|XP_012432278.1|	NUDT16L1	0.650436	-0.650436	6.5904	21.2434	0.00253568	0.0299094
TRINITY_DN266167_c0_g1_i2&TRINITY_DN304762_c1_g1_i1&78..2351@gi|823471172|ref|XP_012425673.1|	KIAA1755	1.4778	-1.4778	1.89608	11.7315	0.00257221	0.0303162
TRINITY_DN322397_c3_g2_i2&105..2903@gi|823463956|ref|XP_002191184.2|	PTPN4	0.671029	-0.671029	6.02674	11.7282	0.00257511	0.0303264
TRINITY_DN322692_c1_g2_i5&854..3763@gi|823471711|ref|XP_012425874.1|	LOC100228326	0.846638	-0.846638	4.86946	11.7132	0.00258833	0.0304562
TRINITY_DN475143_c0_g1_i1&TRINITY_DN259485_c0_g2_i1&52..969@gi|449501637|ref|XP_002189737.2|	FANCF	-1.70406	1.70406	1.26539	17.4945	0.00259023	0.0304562
TRINITY_DN368705_c0_g1_i1&86..391@gi|350535633|ref|NP_001232205.1|	HSPE1	0.664126	-0.664126	7.91444	25.8074	0.00261789	0.0307571
TRINITY_DN305044_c1_g1_i1&280..1197@gi|449514207|ref|XP_002189821.2|	ARID3C	1.40525	-1.40525	2.12869	11.6763	0.00262128	0.0307727
TRINITY_DN223195_c0_g1_i1&155..1477@gi|823453006|ref|XP_012425299.1|	TMEM135	0.662877	-0.662877	7.86669	19.7586	0.00263374	0.0308794
TRINITY_DN287237_c0_g1_i1&270..1568@gi|449484743|ref|XP_004176007.1|	FZD4	0.799693	-0.799693	7.47951	11.6611	0.00263491	0.0308794
TRINITY_DN302930_c0_g4_i3&131..1612@gi|224074431|ref|XP_002196786.1|	GCGR	0.707988	-0.707988	6.79206	11.6574	0.00263833	0.0308794
TRINITY_DN300417_c0_g2_i1&113..598@gi|350535384|ref|NP_001232426.1|	SNX3	-0.68001	0.68001	5.3316	29.2836	0.00263898	0.0308794
TRINITY_DN300596_c0_g1_i1&166..3189@gi|823455443|ref|XP_002189727.3|	PITRM1	-0.650346	0.650346	6.82283	23.8981	0.00264076	0.0308794
TRINITY_DN291710_c1_g2_i3&1602..2996@gi|823473797|ref|XP_012432877.1|	MEF2C	0.87227	-0.87227	4.19965	11.6466	0.00264812	0.0309391
TRINITY_DN322137_c0_g4_i7&271..4944@gi|823468624|ref|XP_012432949.1|	KIAA0556	-1.03815	1.03815	3.07056	19.1374	0.00265002	0.0309391
TRINITY_DN318696_c1_g4_i2&225..5054@gi|823464981|ref|XP_012430791.1|	ZCCHC11	-0.648914	0.648914	6.22403	22.7943	0.00265689	0.0309704
TRINITY_DN479082_c0_g1_i1&8..721@gi|449498193|ref|XP_002190202.2|	RCAN2	4.0209	-4.0209	-1.47401	11.6358	0.00265787	0.0309704
TRINITY_DN276697_c0_g3_i1&95..1042@gi|224090459|ref|XP_002197290.1|	FST	-3.28951	3.28951	1.93865	11.6326	0.0026608	0.0309704
TRINITY_DN310311_c1_g8_i1&500..748@gi|449513359|ref|XP_004175537.1|	LOC101233591	-0.878647	0.878647	3.72988	15.6424	0.00266148	0.0309704
TRINITY_DN303414_c1_g1_i7&TRINITY_DN303414_c1_g1_i2&455..1756@gi|449483571|ref|XP_002191454.2|	LOC100218905	-0.651892	0.651892	6.28936	11.6301	0.00266312	0.0309704
TRINITY_DN319835_c3_g4_i1&401..2227@gi|823463271|ref|XP_012430073.1|	LOC100226714	0.650522	-0.650522	5.91746	13.7278	0.0026686	0.03101
TRINITY_DN304212_c0_g1_i1&115..1077@gi|823471742|ref|XP_002186886.2|	DFFA	-0.730787	0.730787	4.66194	24.0049	0.00267194	0.0310245
TRINITY_DN311703_c1_g1_i1&30..2540@gi|224067355|ref|XP_002193589.1|	HSPA4	0.65541	-0.65541	7.39193	34.8455	0.00267889	0.0310809
TRINITY_DN242773_c0_g2_i1&101..886@gi|823455072|ref|XP_004174343.2|	RAD51AP1	-0.72022	0.72022	4.75572	21.1348	0.00269297	0.0312047
TRINITY_DN274287_c1_g4_i10&79..1188@gi|224091329|ref|XP_002196540.1|	CBWD1	-0.68452	0.68452	5.24476	21.7305	0.00269385	0.0312047
TRINITY_DN312629_c0_g10_i1&2..271@gi|823456520|ref|XP_012427280.1|	UPP1	1.43042	-1.43042	5.12596	11.5932	0.00269701	0.0312047
TRINITY_DN315309_c1_g3_i11&TRINITY_DN315309_c1_g3_i1&TRINITY_DN283021_c0_g1_i2&157..2997@gi|224095814|ref|XP_002187266.1|	C2CD5	-1.94221	1.94221	0.764547	16.3843	0.00269795	0.0312047
TRINITY_DN234013_c0_g5_i1&TRINITY_DN297317_c0_g1_i1&TRINITY_DN287035_c0_g6_i1&TRINITY_DN276352_c0_g4_i1&11..379@gi|823466321|ref|XP_012433704.1|	RAB8B	-2.71717	2.71717	0.386472	11.5727	0.00271613	0.0313906
TRINITY_DN277862_c0_g2_i1&279..1019@gi|449497874|ref|XP_002186892.2|	RSPO3	-1.12075	1.12075	2.76799	18.0356	0.00273109	0.031539
TRINITY_DN307452_c2_g3_i3&432..2003@gi|224051081|ref|XP_002200075.1|	ARFGAP2	-0.648587	0.648587	6.87765	28.1527	0.0027347	0.0315562
TRINITY_DN307419_c0_g3_i7&TRINITY_DN307419_c0_g3_i3&642..3320@gi|823457419|ref|XP_012427632.1|	ETAA1	-0.850383	0.850383	4.27294	11.5437	0.00274337	0.0316317
TRINITY_DN276322_c0_g1_i1&103..1314@gi|823453309|ref|XP_012425412.1|	LOC105758463	0.797116	-0.797116	7.48231	11.532	0.00275441	0.0317344
TRINITY_DN318869_c0_g5_i1&TRINITY_DN318869_c0_g15_i1&TRINITY_DN308091_c0_g1_i2&TRINITY_DN285963_c0_g1_i2&TRINITY_DN307207_c0_g3_i1&TRINITY_DN307207_c0_g2_i1&152..3598@gi|823468069|ref|XP_012430519.1|	FBXO38	-0.752116	0.752116	5.09731	11.5255	0.00276063	0.0317814
TRINITY_DN243021_c0_g1_i1&114..1778@gi|823473960|ref|XP_012432942.1|	RIOK2	-0.67466	0.67466	5.37756	45.1801	0.00276543	0.0318121
TRINITY_DN312858_c0_g1_i2&TRINITY_DN312858_c0_g1_i1&25..693@gi|449505845|ref|XP_002193578.2|	INA	-0.768916	0.768916	4.36543	11.5124	0.00277304	0.0318471
TRINITY_DN300752_c0_g1_i4&152..763@gi|449486113|ref|XP_002195598.2|	TLDC2	2.67542	-2.67542	1.63291	11.5124	0.00277307	0.0318471
TRINITY_DN317908_c0_g5_i1&43..3042@gi|823460648|ref|XP_012428481.1|	STARD8	0.736988	-0.736988	4.60734	18.6117	0.0027749	0.0318471
TRINITY_DN198412_c0_g2_i3&251..2044@gi|823474626|ref|XP_012433217.1|	COL4A3BP	-0.739701	0.739701	5.91214	11.4936	0.00279108	0.0320081
TRINITY_DN286086_c1_g3_i1&71..1378@gi|224047131|ref|XP_002191464.1|	SMYD2	1.42089	-1.42089	4.88864	11.4666	0.00281719	0.0322615
TRINITY_DN299984_c0_g1_i2&70..1449@gi|224054630|ref|XP_002188105.1|	UMPS	-0.865382	0.865382	4.458	11.4663	0.00281751	0.0322615
TRINITY_DN313697_c0_g2_i1&2531..3415@gi|449487235|ref|XP_004186204.1|	AGMAT	0.655056	-0.655056	7.06063	11.4638	0.00281995	0.0322646
TRINITY_DN261603_c0_g2_i1&342..1706@gi|823453612|ref|XP_012425535.1|	GABPA	-0.644449	0.644449	6.71709	21.4248	0.00283509	0.0324065
TRINITY_DN306245_c1_g2_i1&TRINITY_DN306245_c1_g2_i2&497..2530@gi|823469533|ref|XP_012433655.1|	RABL6	0.673667	-0.673667	5.33995	17.7266	0.00283671	0.0324065
TRINITY_DN298870_c0_g2_i1&1..165@gi|224094533|ref|XP_002192874.1|	LOC100227298	-1.11891	1.11891	3.74645	11.4329	0.00285018	0.0325333
TRINITY_DN317332_c1_g1_i2&114..3347@gi|823468270|ref|XP_012431348.1|	SEC24A	0.652407	-0.652407	7.50522	21.1933	0.00285398	0.0325333
TRINITY_DN210524_c0_g3_i1&TRINITY_DN320614_c0_g5_i7&98..1312@gi|449479074|ref|XP_002187463.2|	B3GNTL1	-1.58248	1.58248	1.48852	19.0353	0.00285438	0.0325333
TRINITY_DN315829_c0_g12_i1&TRINITY_DN315829_c0_g11_i1&TRINITY_DN315829_c0_g1_i2&55..582@gi|224098103|ref|XP_002193074.1|	AMMECR1	0.792072	-0.792072	4.15391	23.2862	0.00286724	0.032655
TRINITY_DN313359_c2_g28_i2&TRINITY_DN215308_c0_g2_i1&TRINITY_DN289573_c0_g4_i1&TRINITY_DN288041_c0_g3_i1&TRINITY_DN246483_c0_g1_i2&TRINITY_DN205094_c0_g3_i1&TRINITY_DN313359_c2_g16_i1&179..1438@gi|823466973|ref|XP_012426722.1|	LOC100225383	1.0935	-1.0935	8.76111	11.4097	0.00287313	0.0326969
TRINITY_DN306475_c0_g1_i1&228..1382@gi|823459403|ref|XP_012428709.1|	CCNI	0.682699	-0.682699	5.18364	16.4079	0.00288011	0.0327513
TRINITY_DN310894_c1_g2_i9&TRINITY_DN310894_c1_g2_i7&1416..2060@gi|823471401|ref|XP_012425754.1|	SLC35C2	1.34914	-1.34914	2.53636	11.3974	0.0028854	0.0327864
TRINITY_DN313983_c0_g3_i1&TRINITY_DN313983_c0_g9_i1&TRINITY_DN313983_c0_g7_i1&105..2924@gi|823470192|ref|XP_012433943.1|	COG1	-0.851127	0.851127	3.84156	31.6976	0.0028885	0.0327966
TRINITY_DN299934_c0_g3_i4&22..1446@gi|224048289|ref|XP_002193222.1|	TUBE1	-1.48112	1.48112	1.77702	14.1078	0.00290614	0.0329717
TRINITY_DN320827_c2_g5_i1&65..5833@gi|823457566|ref|XP_002196030.2|	THADA	-0.690433	0.690433	5.08455	24.3285	0.00291384	0.0330338
TRINITY_DN278945_c0_g1_i1&TRINITY_DN321104_c3_g1_i1&191..3019@gi|823456558|ref|XP_012427295.1|	PTPN3	0.785131	-0.785131	6.02415	11.3593	0.00292371	0.0331206
TRINITY_DN299177_c2_g1_i2&677..2137@gi|224048121|ref|XP_002190915.1|	ALDH8A1	-0.888655	0.888655	8.28668	11.3526	0.00293046	0.0331718
TRINITY_DN303327_c3_g4_i2&TRINITY_DN282243_c0_g3_i1&TRINITY_DN303327_c3_g4_i11&TRINITY_DN300585_c0_g1_i1&TRINITY_DN303327_c3_g7_i1&909..2978@gi|449497048|ref|XP_004176415.1|	BCLAF1	-0.726184	0.726184	4.64362	20.1662	0.00293294	0.0331745
TRINITY_DN75908_c0_g1_i1&TRINITY_DN309764_c6_g3_i6&TRINITY_DN303692_c1_g2_i2&570..4946@gi|823461462|ref|XP_012429344.1|	PAPLN	-1.22867	1.22867	6.61848	11.3479	0.00293526	0.0331755
TRINITY_DN303414_c1_g1_i3&449..1810@gi|224042856|ref|XP_002191421.1|	F10	-1.3441	1.3441	6.87098	11.3369	0.00294645	0.0332701
TRINITY_DN282920_c2_g1_i3&242..1069@gi|224085157|ref|XP_002196420.1|	LOC100225021	1.04104	-1.04104	5.46271	11.3353	0.00294809	0.0332701
TRINITY_DN303857_c1_g2_i1&TRINITY_DN284063_c0_g2_i1&528..2636@gi|449506682|ref|XP_004176776.1|	TLK1	-0.639814	0.639814	6.40201	21.4704	0.0029534	0.033283
TRINITY_DN313500_c0_g4_i1&159..3674@gi|823471770|ref|XP_012425896.1|	UBE4B	-0.649392	0.649392	7.44229	15.1429	0.00295371	0.033283
TRINITY_DN72031_c0_g1_i1&146..2812@gi|823474052|ref|XP_012432983.1|	ACO1	-0.681294	0.681294	9.88463	13.9763	0.00296629	0.0333941
TRINITY_DN194048_c0_g1_i1&TRINITY_DN267759_c0_g1_i1&59..772@gi|823458071|ref|XP_012427892.1|	YIPF4	-0.639439	0.639439	6.51708	14.4643	0.00296806	0.0333941
TRINITY_DN284500_c0_g1_i11&157..1965@gi|823452772|ref|XP_012425210.1|	SUPT20H	-0.934417	0.934417	3.41629	15.6488	0.00297661	0.0334398
TRINITY_DN290820_c0_g23_i2&97..1311@gi|823473002|ref|XP_012426542.1|	STARD3	-0.782958	0.782958	4.20242	25.5577	0.00297663	0.0334398
TRINITY_DN310260_c1_g11_i5&TRINITY_DN310260_c1_g11_i2&TRINITY_DN304436_c0_g4_i1&TRINITY_DN310260_c1_g11_i6&3..2354@gi|823454678|ref|XP_012424631.1|	LOC100220557	-0.642885	0.642885	6.88599	12.5464	0.0029793	0.0334425
TRINITY_DN293071_c1_g1_i1&198..659@gi|449509596|ref|XP_002194266.2|	AP1S3	0.847238	-0.847238	5.62128	11.303	0.00298136	0.0334425
TRINITY_DN249798_c0_g1_i1&226..639@gi|224046005|ref|XP_002195467.1|	LOC100228221	0.767711	-0.767711	9.64654	11.294	0.00299061	0.033521
TRINITY_DN127983_c0_g3_i1&TRINITY_DN224544_c0_g1_i1&149..364@gi|823469976|ref|XP_012433846.1|	PYCR1	6.17477	-6.17477	-1.65076	12.01	0.00300431	0.0336492
TRINITY_DN254352_c0_g1_i1&TRINITY_DN254352_c0_g1_i3&TRINITY_DN200954_c0_g1_i1&717..1928@gi|823457604|ref|XP_012427705.1|	NPAS4	3.27769	-3.27769	-0.163838	11.2748	0.00301063	0.0336946
TRINITY_DN308803_c2_g3_i1&TRINITY_DN155865_c0_g1_i1&TRINITY_DN317708_c2_g3_i1&TRINITY_DN303024_c0_g5_i2&TRINITY_DN319651_c3_g1_i1&520..3627@gi|823470542|ref|XP_012434096.1|	MTMR4	0.891675	-0.891675	6.26135	11.2704	0.00301531	0.0337158
TRINITY_DN301931_c2_g1_i5&4643..6136@gi|449489245|ref|XP_002188191.2|	C2CD2L	0.640435	-0.640435	6.75174	26.0572	0.00301706	0.0337158
TRINITY_DN291869_c1_g1_i1&TRINITY_DN291869_c1_g1_i7&275..1390@gi|224044933|ref|XP_002195187.1|	PDK4	-1.88437	1.88437	7.23327	11.2562	0.00303019	0.0338371
TRINITY_DN167917_c0_g3_i1&394..1017@gi|449483534|ref|XP_002189343.2|	HDHD1	-0.889193	0.889193	3.60838	16.4308	0.0030415	0.033938
TRINITY_DN311206_c3_g14_i3&TRINITY_DN311206_c3_g13_i4&3..1592@gi|449508372|ref|XP_002188229.2|	FUBP1	0.639228	-0.639228	6.30006	31.4954	0.00304774	0.0339821
TRINITY_DN310289_c0_g12_i6&TRINITY_DN310289_c0_g3_i2&1..717@gi|224069625|ref|XP_002191784.1|	SPSB3	-1.51921	1.51921	1.97982	11.2316	0.00305628	0.0340517
TRINITY_DN294771_c2_g11_i1&113..1342@gi|823474418|ref|XP_012433131.1|	TRAPPC13	-0.726756	0.726756	5.796	11.2293	0.00305871	0.0340534
TRINITY_DN321803_c2_g3_i3&168..1526@gi|823472814|ref|XP_012426430.1|	FANCE	-1.18222	1.18222	2.55205	13.9927	0.00306332	0.0340791
TRINITY_DN319244_c0_g2_i6&TRINITY_DN319244_c0_g2_i4&1436..1885@gi|823461019|ref|XP_012428631.1|	CNGA2	-1.72126	1.72126	1.14587	21.177	0.00308286	0.0342709
TRINITY_DN314761_c0_g4_i1&TRINITY_DN314761_c0_g10_i1&TRINITY_DN314761_c0_g7_i1&160..3999@gi|823465311|ref|XP_012430987.1|	WDR33	0.642612	-0.642612	5.87007	24.9548	0.00311188	0.0345677
TRINITY_DN318054_c4_g3_i4&1334..3409@gi|823457412|ref|XP_012427629.1|	WDPCP	0.778159	-0.778159	5.29476	11.1646	0.00312847	0.034726
TRINITY_DN277743_c0_g2_i1&102..767@gi|449495628|ref|XP_002197077.2|	CRLS1	-0.636693	0.636693	6.67213	27.5956	0.00316169	0.0350668
TRINITY_DN311952_c0_g1_i1&TRINITY_DN311952_c0_g5_i1&108..1280@gi|224050270|ref|XP_002187808.1|	RMND5A	-0.635605	0.635605	6.58975	24.2545	0.00316388	0.0350668
TRINITY_DN293930_c1_g1_i1&306..1400@gi|823455215|ref|XP_012424841.1|	DNAJC28	-1.45854	1.45854	6.57711	11.1268	0.00316997	0.035108
TRINITY_DN290618_c0_g1_i1&313..891@gi|350535366|ref|NP_001232192.1|	AP3S2	0.907644	-0.907644	3.49384	16.4969	0.00317236	0.0351084
TRINITY_DN299618_c1_g1_i1&101..1003@gi|224051723|ref|XP_002200605.1|	SLC25A29	-1.46816	1.46816	6.36058	11.1062	0.00319289	0.0353093
TRINITY_DN313948_c0_g2_i1&229..966@gi|224056120|ref|XP_002194348.1|	NXPH2	3.4703	-3.4703	2.79092	11.0978	0.00320227	0.0353867
TRINITY_DN208126_c0_g1_i2&TRINITY_DN450777_c0_g1_i1&TRINITY_DN65839_c0_g2_i1&12..1196@gi|224095238|ref|XP_002195996.1|	LOC100224455	-2.94554	2.94554	-0.432228	11.0946	0.00320589	0.0354005
TRINITY_DN305393_c1_g1_i5&202..951@gi|224073694|ref|XP_002196261.1|	AGPAT2	0.755016	-0.755016	8.3371	11.0914	0.00320945	0.0354134
TRINITY_DN296317_c1_g2_i7&151..2586@gi|823473897|ref|XP_012432915.1|	APBA1	-0.669855	0.669855	5.26917	27.4116	0.00322063	0.0355105
TRINITY_DN296661_c1_g2_i1&246..2117@gi|449483485|ref|XP_002198903.2|	TM9SF2	0.659051	-0.659051	8.49253	11.7587	0.00323796	0.0356723
TRINITY_DN257485_c1_g2_i1&2571..3263@gi|224051132|ref|XP_002200228.1|	RHOV	0.948867	-0.948867	5.56013	11.0643	0.00324011	0.0356723
TRINITY_DN322372_c1_g6_i1&86..2419@gi|224060823|ref|XP_002193521.1|	NAALADL2	-0.856328	0.856328	5.15319	11.0571	0.00324826	0.0357357
TRINITY_DN298423_c6_g2_i3&174..1199@gi|823474666|ref|XP_012433233.1|	SSBP2	-1.17708	1.17708	2.52025	12.7594	0.00325387	0.035771
TRINITY_DN280244_c0_g2_i6&54..194@gi|449512280|ref|XP_004175882.1|	LOC101233164	1.98766	-1.98766	1.32177	11.0481	0.00325851	0.0357854
TRINITY_DN284472_c0_g5_i1&567..1145@gi|224092148|ref|XP_002190093.1|	AP3S1	-0.636421	0.636421	6.0391	11.3132	0.00326	0.0357854
TRINITY_DN137931_c0_g3_i1&TRINITY_DN278319_c0_g1_i2&TRINITY_DN278319_c0_g4_i1&1..1182@gi|449506977|ref|XP_002192335.2|	SLC23A3	1.61596	-1.61596	1.31018	21.8614	0.00327707	0.0359462
TRINITY_DN289511_c9_g1_i2&53..607@gi|823459370|ref|XP_012428696.1|	DCTN6	-0.694413	0.694413	4.90236	32.8746	0.00327974	0.0359491
TRINITY_DN293668_c0_g1_i3&42..1946@gi|224062463|ref|XP_002198179.1|	LEO1	-0.716929	0.716929	4.64505	23.7171	0.00328305	0.0359588
TRINITY_DN272662_c0_g2_i10&652..1287@gi|224178748|ref|XP_002198675.1|	LOC100225135	-2.3575	2.3575	1.92352	11.0234	0.00328686	0.035974
TRINITY_DN296309_c2_g1_i2&84..2951@gi|449496224|ref|XP_004175169.1|	IARS2	-0.632815	0.632815	6.55213	42.9686	0.00329612	0.0360489
TRINITY_DN304590_c1_g1_i1&167..739@gi|224098652|ref|XP_002190016.1|	LOC100226244	-0.708635	0.708635	4.71333	14.5011	0.00331444	0.0362036
TRINITY_DN308367_c0_g1_i1&TRINITY_DN3352_c0_g2_i1&TRINITY_DN274314_c0_g1_i1&TRINITY_DN291530_c0_g4_i1&TRINITY_DN307996_c0_g4_i1&TRINITY_DN307996_c0_g3_i1&TRINITY_DN297575_c0_g1_i1&82..2052@gi|224052269|ref|XP_002188169.1|	RHOBTB1	0.752897	-0.752897	4.36242	15.2329	0.00331513	0.0362036
TRINITY_DN312427_c1_g3_i4&353..3811@gi|449514129|ref|XP_002190383.2|	LOC100221408	0.645043	-0.645043	7.73289	18.891	0.00332263	0.0362387
TRINITY_DN317278_c0_g3_i12&143..481@gi|823472930|ref|XP_012426510.1|	MAPT	4.04092	-4.04092	-1.28528	10.992	0.00332322	0.0362387
TRINITY_DN206861_c0_g2_i1&186..494@gi|350534652|ref|NP_001232390.1|	CREBL2	-1.10112	1.10112	2.75587	13.8819	0.00332881	0.036273
TRINITY_DN314838_c0_g2_i4&186..4967@gi|823453912|ref|XP_012424329.1|	KIF21A	-1.04444	1.04444	6.13316	10.9778	0.00333988	0.0363671
TRINITY_DN287716_c0_g1_i4&TRINITY_DN192622_c0_g1_i1&TRINITY_DN177245_c0_g2_i1&TRINITY_DN177245_c0_g1_i1&TRINITY_DN232480_c0_g2_i1&1350..5036@gi|823452521|ref|XP_012425115.1|	N4BP2L2	0.690724	-0.690724	4.92783	15.3821	0.00336783	0.0366446
TRINITY_DN311609_c0_g1_i2&1..1191@gi|823461800|ref|XP_012429479.1|	VRK1	-0.901596	0.901596	4.13353	10.9516	0.00337077	0.0366498
TRINITY_DN302479_c5_g3_i7&TRINITY_DN321164_c0_g2_i5&TRINITY_DN321164_c0_g2_i2&TRINITY_DN321164_c0_g3_i4&566..3685@gi|449486204|ref|XP_002191265.2|	ZMYND8	-0.658571	0.658571	5.42342	13.2475	0.00338432	0.0367702
TRINITY_DN250021_c1_g1_i2&137..1045@gi|823467280|ref|XP_012428006.1|	CHST13	0.912565	-0.912565	3.44957	23.5154	0.00339545	0.0368586
TRINITY_DN281467_c0_g1_i1&170..1135@gi|823463277|ref|XP_012430075.1|	SFXN2	0.885765	-0.885765	6.04669	10.9292	0.00339741	0.0368586
TRINITY_DN319783_c1_g3_i12&TRINITY_DN319783_c1_g3_i1&TRINITY_DN416279_c0_g1_i1&TRINITY_DN319783_c1_g3_i10&362..4090@gi|823467595|ref|XP_012429194.1|	CHL1	5.91754	-5.91754	-0.838856	11.6123	0.00340305	0.0368779
TRINITY_DN300059_c0_g2_i3&1241..2524@gi|823461716|ref|XP_012429449.1|	PRPF39	0.654218	-0.654218	5.49915	51.2228	0.00340415	0.0368779
TRINITY_DN302806_c1_g1_i2&287..736@gi|823466985|ref|XP_012426770.1|	CEBPG	-1.04561	1.04561	2.95944	19.7558	0.00341052	0.0368932
TRINITY_DN286601_c2_g5_i6&TRINITY_DN290746_c3_g15_i1&131..1147@gi|823454890|ref|XP_012424704.1|	TDG	-0.866898	0.866898	3.66612	30.2395	0.00341053	0.0368932
TRINITY_DN291642_c0_g2_i1&495..2984@gi|823474607|ref|XP_012433209.1|	TNPO1	0.643024	-0.643024	7.73507	23.2446	0.00341627	0.0369285
TRINITY_DN270835_c0_g2_i1&44..466@gi|350537075|ref|NP_001232511.1|	POMP	-0.630372	0.630372	6.61098	18.6829	0.00342304	0.0369748
TRINITY_DN241355_c0_g1_i1&243..809@gi|823466957|ref|XP_012426657.1|	NUDT7	-0.631356	0.631356	6.68557	16.4438	0.00343582	0.0370679
TRINITY_DN320297_c3_g2_i1&TRINITY_DN314605_c7_g10_i3&63..1043@gi|449508918|ref|XP_002194349.2|	PPAP2B	0.70197	-0.70197	5.2219	10.8966	0.00343664	0.0370679
TRINITY_DN286370_c2_g1_i1&73..1050@gi|823464174|ref|XP_012430447.1|	NUP35	-0.771053	0.771053	4.26886	10.89	0.00344468	0.0371248
TRINITY_DN312821_c0_g1_i1&169..981@gi|823463420|ref|XP_012430133.1|	PSTK	-1.09998	1.09998	2.76854	13.5467	0.00344691	0.0371248
TRINITY_DN311150_c0_g2_i8&382..567@gi|823457757|ref|XP_012427767.1|	VASH2	4.60347	-4.60347	-1.44561	10.8821	0.00345428	0.0371772
TRINITY_DN314423_c1_g1_i3&702..2273@gi|224055439|ref|XP_002190500.1|	FAM126B	-0.636365	0.636365	5.84545	13.4777	0.0034606	0.0372183
TRINITY_DN247187_c0_g1_i2&TRINITY_DN297331_c0_g1_i7&258..4115@gi|823456073|ref|XP_002196934.2|	ULK4	-1.74253	1.74253	2.12271	10.8641	0.00347625	0.0373596
TRINITY_DN309734_c5_g1_i2&1317..2597@gi|449509137|ref|XP_002190611.2|	ALDH9A1	0.652593	-0.652593	8.40576	13.5545	0.00348714	0.0374496
TRINITY_DN299084_c0_g1_i1&65..718@gi|823465155|ref|XP_012430923.1|	PIGX	-1.38464	1.38464	1.91332	14.9335	0.00349452	0.0375018
TRINITY_DN250636_c1_g1_i1&TRINITY_DN249997_c0_g1_i1&1459..2064@gi|823457036|ref|XP_012427475.1|	DTNA	-1.44566	1.44566	1.74023	12.3073	0.00350058	0.0375397
TRINITY_DN322418_c4_g4_i1&1514..3343@gi|823469822|ref|XP_012433782.1|	VAV2	0.665775	-0.665775	5.7481	10.8404	0.00350549	0.0375653
TRINITY_DN288834_c1_g1_i1&151..2193@gi|449491910|ref|XP_002194663.2|	THOP1	0.886365	-0.886365	5.87433	10.8358	0.00351123	0.0375998
TRINITY_DN307164_c0_g1_i2&9..257@gi|350539255|ref|NP_001232137.1|	MCPH1	-1.82053	1.82053	1.85907	10.8316	0.00351635	0.0376274
TRINITY_DN293227_c0_g3_i1&30..1829@gi|449508285|ref|XP_002190346.2|	RPAP2	-0.733335	0.733335	4.47265	23.6005	0.00352325	0.0376742
TRINITY_DN314450_c0_g4_i1&111..1628@gi|449504613|ref|XP_002200467.2|	ATL1	1.26837	-1.26837	4.9198	10.8078	0.00354605	0.0378908
TRINITY_DN284847_c0_g1_i1&367..1959@gi|823475156|ref|XP_012430863.1|	LOC100229443	-0.629344	0.629344	6.63794	13.272	0.00355548	0.0379643
TRINITY_DN312607_c1_g1_i4&1305..2402@gi|823467450|ref|XP_012428585.1|	IL17RC	-1.43674	1.43674	3.01521	10.7893	0.00356932	0.0380847
TRINITY_DN283302_c0_g1_i5&88..1017@gi|823452511|ref|XP_004175100.2|	GTF3A	1.40097	-1.40097	1.83889	25.8124	0.00358976	0.0382753
TRINITY_DN128288_c0_g1_i1&TRINITY_DN236886_c0_g2_i1&64..684@gi|823454595|ref|XP_012424595.1|	PDXP	-0.864537	0.864537	3.64014	17.9469	0.0035968	0.0383229
TRINITY_DN298358_c0_g3_i1&1..771@gi|823464351|ref|XP_012430518.1|	EPC2	-4.36298	4.36298	-0.366903	11.4308	0.0036046	0.0383534
TRINITY_DN322404_c0_g2_i9&447..1994@gi|823468775|ref|XP_012433311.1|	IQCE	-0.740226	0.740226	4.42206	12.9548	0.00360481	0.0383534
TRINITY_DN293442_c0_g1_i5&83..931@gi|350534772|ref|NP_001232639.1|	EAPP	-0.786064	0.786064	4.07441	21.5149	0.00360855	0.0383657
TRINITY_DN290307_c0_g1_i1&312..1283@gi|224068125|ref|XP_002191611.1|	PDLIM4	0.677469	-0.677469	5.06006	13.4093	0.00361361	0.0383699
TRINITY_DN84797_c0_g2_i1&TRINITY_DN315090_c0_g3_i14&TRINITY_DN315090_c0_g4_i1&TRINITY_DN315090_c0_g3_i9&TRINITY_DN315090_c0_g3_i12&231..1760@gi|823458419|ref|XP_012428032.1|	MTR	-3.44174	3.44174	0.507236	10.7541	0.00361411	0.0383699
TRINITY_DN300226_c1_g1_i3&TRINITY_DN323527_c1_g1_i5&TRINITY_DN323527_c1_g1_i9&134..2935@gi|823471589|ref|XP_012425833.1|	PER3	1.52015	-1.52015	3.60936	10.7331	0.00364115	0.0386294
TRINITY_DN308351_c1_g2_i8&2131..6804@gi|449502327|ref|XP_004174500.1|	INO80	-0.628843	0.628843	6.09222	44.3048	0.00364393	0.0386314
TRINITY_DN475008_c0_g1_i1&TRINITY_DN302497_c0_g2_i2&221..1303@gi|823466864|ref|XP_012426363.1|	CCNE1	0.814568	-0.814568	3.90686	13.063	0.00366549	0.0388323
TRINITY_DN320714_c3_g4_i2&577..9618@gi|449493787|ref|XP_002187927.2|	TRIO	0.62659	-0.62659	6.25722	15.5351	0.00367273	0.0388813
TRINITY_DN314182_c0_g1_i1&212..2476@gi|224047925|ref|XP_002197038.1|	FBXO30	-0.732673	0.732673	4.4455	30.7386	0.00367891	0.038919
TRINITY_DN316213_c0_g3_i1&74..1072@gi|224076191|ref|XP_002193261.1|	TMEM120A	-0.734183	0.734183	5.00781	10.7016	0.00368208	0.0389248
TRINITY_DN224810_c0_g1_i1&186..983@gi|823455413|ref|XP_012426834.1|	C2H9orf152	-2.11975	2.11975	0.451611	10.6982	0.00368648	0.0389437
TRINITY_DN312881_c1_g1_i5&TRINITY_DN317588_c0_g4_i1&TRINITY_DN317588_c0_g8_i9&TRINITY_DN317588_c0_g8_i4&406..3687@gi|823460530|ref|XP_012429156.1|	LOC100227341	1.2986	-1.2986	2.34678	10.6725	0.00372033	0.0392639
TRINITY_DN312693_c2_g1_i3&TRINITY_DN312693_c2_g3_i1&TRINITY_DN312693_c2_g1_i4&TRINITY_DN312693_c2_g1_i2&TRINITY_DN312693_c2_g2_i1&462..1841@gi|115529256|ref|NP_001070166.1|	FOXP1	-0.947484	0.947484	3.28142	12.0263	0.00372208	0.0392639
TRINITY_DN177796_c0_g1_i1&TRINITY_DN297305_c0_g1_i1&3..998@gi|823469630|ref|XP_012433698.1|	ST6GALNAC4	-0.855117	0.855117	3.68849	12.704	0.00374887	0.0395186
TRINITY_DN311544_c1_g3_i7&TRINITY_DN322806_c1_g1_i1&TRINITY_DN322806_c1_g1_i3&3..2867@gi|823469020|ref|XP_012433424.1|	CUX2	-1.36689	1.36689	1.96609	19.3245	0.00379709	0.0399985
TRINITY_DN241772_c0_g2_i2&200..1093@gi|449509017|ref|XP_002186778.2|	SERBP1	0.627301	-0.627301	5.92062	21.8512	0.00380457	0.0400489
TRINITY_DN310616_c2_g13_i11&595..1845@gi|449478039|ref|XP_002196179.2|	RXRA	0.782766	-0.782766	4.86815	10.6064	0.00380885	0.0400657
TRINITY_DN259849_c0_g3_i4&204..2513@gi|224088742|ref|XP_002194970.1|	SLC30A5	-0.639937	0.639937	5.63372	21.785	0.00381296	0.0400805
TRINITY_DN311012_c4_g7_i5&TRINITY_DN318814_c1_g8_i5&383..4510@gi|823473419|ref|XP_012426718.1|	DOT1L	0.795329	-0.795329	3.99484	28.3836	0.00382315	0.0401593
TRINITY_DN310241_c0_g10_i1&TRINITY_DN259584_c0_g2_i1&290..1144@gi|224070220|ref|XP_002187261.1|	SLC9A3R2	-0.778206	0.778206	4.08661	16.2872	0.00382628	0.0401638
TRINITY_DN295779_c0_g2_i3&48..2594@gi|449505792|ref|XP_004174908.1|	MGEA5	0.657684	-0.657684	5.26719	20.2581	0.00383491	0.040226
TRINITY_DN288398_c0_g6_i1&267..395@gi|224128151|ref|XP_002199822.1|	LOC100225512	0.654908	-0.654908	5.31799	18.4522	0.00384016	0.0402527
TRINITY_DN320346_c3_g2_i7&405..3491@gi|823454004|ref|XP_012424365.1|	CPED1	-0.62326	0.62326	6.63493	11.2542	0.00385569	0.040387
TRINITY_DN303413_c8_g5_i4&541..4188@gi|823452689|ref|XP_012425179.1|	SPATA13	-0.721482	0.721482	8.04746	10.5569	0.00387662	0.0405776
TRINITY_DN309594_c1_g13_i1&34..1911@gi|449501347|ref|XP_002195207.2|	HGFAC	0.657424	-0.657424	9.43239	17.9979	0.00389259	0.0407036
TRINITY_DN303735_c0_g2_i2&273..1616@gi|449479649|ref|XP_002195151.2|	TAF15	-0.864492	0.864492	3.60964	22.979	0.00389412	0.0407036
TRINITY_DN299144_c0_g1_i4&TRINITY_DN299144_c0_g1_i2&251..2179@gi|823457609|ref|XP_012427708.1|	PEX6	0.720683	-0.720683	7.94705	10.5408	0.00389902	0.0407091
TRINITY_DN274492_c0_g1_i1&295..363@gi|823457026|ref|XP_012427469.1|	DTNA	-1.54892	1.54892	1.77676	10.54	0.00390012	0.0407091
TRINITY_DN301317_c0_g3_i1&85..1248@gi|224098608|ref|XP_002187248.1|	GLA	-0.87493	0.87493	3.56118	14.3282	0.0039262	0.0409526
TRINITY_DN301570_c1_g5_i2&TRINITY_DN299788_c0_g2_i1&22..729@gi|224076122|ref|XP_002192688.1|	DERL2	-0.67474	0.67474	4.99553	13.6793	0.00393934	0.0410607
TRINITY_DN256608_c0_g1_i1&42..617@gi|224052179|ref|XP_002195094.1|	DDIT4	-1.34124	1.34124	3.02318	10.4981	0.00395901	0.0412369
TRINITY_DN315033_c1_g1_i3&163..1524@gi|224088946|ref|XP_002190992.1|	RORB	1.73959	-1.73959	2.79639	10.494	0.0039648	0.0412683
TRINITY_DN303851_c0_g1_i1&1..639@gi|224046573|ref|XP_002200261.1|	ANKRD46	-0.942407	0.942407	4.01615	10.4767	0.00398942	0.0414955
TRINITY_DN268881_c0_g2_i1&55..504@gi|350534926|ref|NP_001232402.1|	MRPL20	-0.645716	0.645716	5.4389	15.8468	0.00400915	0.0416716
TRINITY_DN293078_c0_g2_i1&338..1483@gi|823457951|ref|XP_012427844.1|	KLHDC3	0.641438	-0.641438	5.50483	18.6691	0.00401548	0.0417083
TRINITY_DN305832_c0_g2_i16&127..1872@gi|224051485|ref|XP_002199934.1|	ABCD4	-0.815856	0.815856	3.87073	11.3299	0.00402528	0.0417564
TRINITY_DN239069_c0_g1_i1&71..1348@gi|224088436|ref|XP_002187225.1|	TRIM14	-1.12627	1.12627	5.80527	10.4514	0.00402572	0.0417564
TRINITY_DN268584_c0_g1_i1&651..4070@gi|224050582|ref|XP_002191856.1|	DDB1	0.633019	-0.633019	7.8329	20.3423	0.00404151	0.0418908
TRINITY_DN301227_c3_g5_i5&123..2120@gi|823453653|ref|XP_012425554.1|	TBC1D23	-0.653836	0.653836	5.26983	34.9851	0.00404799	0.0419081
TRINITY_DN302118_c2_g1_i2&66..4136@gi|224046921|ref|XP_002196913.1|	DHX57	-0.682453	0.682453	4.8666	41.677	0.0040488	0.0419081
TRINITY_DN288279_c0_g1_i3&196..1281@gi|449501136|ref|XP_004176665.1|	TMEM129	-0.668694	0.668694	5.04893	20.9185	0.00405982	0.0419702
TRINITY_DN319690_c0_g1_i12&TRINITY_DN319690_c0_g6_i1&126..362@gi|823458390|ref|XP_012428022.1|	TIAM2	5.89808	-5.89808	-2.04521	11.0595	0.00406045	0.0419702
TRINITY_DN320017_c2_g1_i1&141..467@gi|823458840|ref|XP_012428209.1|	MARCKS	0.787325	-0.787325	5.07752	10.4225	0.00406769	0.0420158
TRINITY_DN319232_c2_g1_i2&TRINITY_DN319232_c2_g10_i3&TRINITY_DN266491_c0_g1_i1&TRINITY_DN266491_c0_g2_i1&TRINITY_DN319232_c2_g10_i2&107..2494@gi|823469164|ref|XP_012433483.1|	ADRBK2	0.741157	-0.741157	4.32738	24.2059	0.00408791	0.0421954
TRINITY_DN291762_c3_g1_i1&93..1739@gi|224046933|ref|XP_002199365.1|	HNRNPLL	-0.945278	0.945278	3.25135	11.4029	0.00412683	0.0425676
TRINITY_DN177116_c0_g3_i1&TRINITY_DN319238_c1_g1_i3&TRINITY_DN299632_c1_g6_i1&127..1725@gi|449495113|ref|XP_002199394.2|	FAM83A	1.17817	-1.17817	2.41158	20.7987	0.00415386	0.0428105
TRINITY_DN296398_c2_g2_i1&369..1061@gi|224099003|ref|XP_002192055.1|	METTL7A	0.744503	-0.744503	5.34548	10.3626	0.00415614	0.0428105
TRINITY_DN304298_c3_g1_i1&496..1902@gi|823475083|ref|XP_012430835.1|	HMGCS2	0.699795	-0.699795	8.9969	10.3583	0.00416251	0.042834
TRINITY_DN308684_c0_g3_i1&1..759@gi|823471091|ref|XP_012425636.1|	RALY	0.763835	-0.763835	4.21455	10.3572	0.00416418	0.042834
TRINITY_DN281010_c1_g1_i3&165..1820@gi|449474671|ref|XP_004175896.1|	CNOT6	-0.640009	0.640009	5.50628	14.0051	0.00417792	0.0429317
TRINITY_DN321207_c14_g1_i2&276..14165@gi|449498224|ref|XP_004175032.1|	APOB	-0.730534	0.730534	14.6065	10.347	0.00417944	0.0429317
TRINITY_DN406218_c0_g1_i1&TRINITY_DN230747_c0_g3_i2&TRINITY_DN323626_c8_g3_i1&TRINITY_DN189835_c1_g1_i1&4..2319@gi|823473758|ref|XP_012432861.1|	LOC105760821	3.21464	-3.21464	-0.701241	10.3448	0.00418277	0.0429361
TRINITY_DN288561_c1_g1_i1&TRINITY_DN288561_c1_g1_i2&TRINITY_DN288561_c1_g1_i14&TRINITY_DN261219_c0_g2_i16&919..4137@gi|224090657|ref|XP_002189077.1|	ADAMTS6	-1.63587	1.63587	1.17313	24.809	0.00419053	0.0429862
TRINITY_DN320078_c1_g15_i4&TRINITY_DN272344_c0_g1_i1&TRINITY_DN228049_c0_g3_i1&691..2454@gi|449498608|ref|XP_002192498.2|	LOC100230284	1.27741	-1.27741	3.97762	10.3351	0.00419745	0.0430274
TRINITY_DN299202_c0_g2_i1&455..733@gi|823468529|ref|XP_012432666.1|	DEXI	-1.11129	1.11129	2.63552	22.7109	0.00420085	0.0430326
TRINITY_DN285553_c2_g3_i3&105..2408@gi|449492566|ref|XP_002191146.2|	SP4	-0.836391	0.836391	3.7264	23.8982	0.00421602	0.0431584
TRINITY_DN238646_c0_g1_i1&TRINITY_DN285158_c0_g2_i1&TRINITY_DN285158_c0_g2_i2&499..1755@gi|823469836|ref|XP_012433787.1|	SLC25A25	-2.00839	2.00839	1.60991	10.3103	0.00423503	0.0433232
TRINITY_DN318618_c0_g20_i3&TRINITY_DN318618_c0_g8_i1&TRINITY_DN318618_c0_g7_i4&284..1936@gi|823464838|ref|XP_012430735.1|	ACOT11	-0.668283	0.668283	5.00972	17.5165	0.00425227	0.0434696
TRINITY_DN306409_c0_g2_i1&TRINITY_DN306409_c0_g2_i2&TRINITY_DN306409_c0_g2_i3&TRINITY_DN298177_c0_g1_i1&313..1684@gi|449482362|ref|XP_002193195.2|	SLC6A12	0.619652	-0.619652	6.61505	10.2934	0.00426103	0.0435293
TRINITY_DN174304_c0_g1_i1&TRINITY_DN242299_c1_g1_i1&2..1831@gi|823462290|ref|XP_002199007.3|	RTF1	-0.61652	0.61652	6.21162	26.0245	0.00427407	0.0436265
TRINITY_DN69565_c0_g1_i1&TRINITY_DN296019_c0_g4_i1&TRINITY_DN297945_c0_g1_i1&TRINITY_DN47636_c0_g1_i1&TRINITY_DN311187_c6_g1_i1&81..5696@gi|449479014|ref|XP_004175621.1|	MYH10	0.616199	-0.616199	6.22421	10.3124	0.00427642	0.0436265
TRINITY_DN319827_c3_g8_i1&TRINITY_DN319827_c3_g1_i6&139..3006@gi|449472113|ref|XP_002191744.2|	IREB2	-0.61536	0.61536	6.64004	23.0201	0.00428646	0.0436532
TRINITY_DN277213_c0_g1_i1&TRINITY_DN258836_c0_g1_i1&50..2002@gi|224073965|ref|XP_002192655.1|	HSPA5	0.747541	-0.747541	8.68517	10.276	0.00428781	0.0436532
TRINITY_DN301805_c0_g1_i1&328..1797@gi|224046333|ref|XP_002198904.1|	LOC100231693	-0.619853	0.619853	5.90293	14.1861	0.00428784	0.0436532
TRINITY_DN293339_c1_g3_i5&1263..5336@gi|823456721|ref|XP_012427363.1|	ROCK1	0.619115	-0.619115	7.02696	10.5102	0.00430585	0.0438065
TRINITY_DN309762_c0_g2_i8&TRINITY_DN309762_c0_g2_i6&136..4023@gi|823457393|ref|XP_012427620.1|	SOS1	-0.630771	0.630771	5.62664	15.8605	0.00431051	0.0438138
TRINITY_DN310042_c0_g2_i3&119..1372@gi|224052400|ref|XP_002196699.1|	AP3M1	0.625168	-0.625168	7.61278	12.3699	0.00431245	0.0438138
TRINITY_DN315888_c0_g2_i5&503..1252@gi|823457433|ref|XP_012427638.1|	MACROD2	0.670899	-0.670899	4.91905	13.0856	0.00434606	0.0441251
TRINITY_DN142661_c0_g2_i1&TRINITY_DN353894_c0_g1_i1&TRINITY_DN500523_c0_g1_i1&TRINITY_DN7535_c0_g2_i1&TRINITY_DN313454_c0_g1_i3&262..4569@gi|224081733|ref|XP_002193198.1|	MYOM3	-2.11676	2.11676	1.81156	10.2366	0.00434924	0.0441273
TRINITY_DN300155_c0_g1_i2&279..1550@gi|823467301|ref|XP_012428089.1|	IP6K2	-0.798731	0.798731	6.3683	10.2337	0.00435386	0.0441379
TRINITY_DN300788_c0_g1_i2&378..1754@gi|823464085|ref|XP_012430417.1|	LOC100223333	-0.672706	0.672706	5.72158	10.2322	0.00435622	0.0441379
TRINITY_DN317513_c1_g2_i4&2..601@gi|823461352|ref|XP_012429293.1|	TNNT3	-1.21445	1.21445	2.28928	11.4712	0.00436515	0.0441982
TRINITY_DN321402_c0_g10_i6&517..2682@gi|449491810|ref|XP_004174640.1|	PIK3R2	0.703766	-0.703766	4.58019	16.7798	0.00436922	0.0442094
TRINITY_DN308029_c0_g1_i2&TRINITY_DN302484_c0_g2_i9&59..3724@gi|224076637|ref|XP_002196566.1|	BRIP1	-1.32508	1.32508	2.00028	12.9689	0.00437378	0.0442255
TRINITY_DN311971_c0_g3_i1&403..534@gi|823458554|ref|XP_012428087.1|	SGK1	2.54299	-2.54299	-0.0360972	10.218	0.00437859	0.0442283
TRINITY_DN318097_c2_g1_i2&TRINITY_DN318097_c2_g1_i4&202..1764@gi|823462197|ref|XP_012429630.1|	CRY2	0.612584	-0.612584	6.50661	35.6663	0.00438238	0.0442283
TRINITY_DN278538_c0_g3_i5&429..1727@gi|449501940|ref|XP_002197398.2|	WEE1	0.828672	-0.828672	3.73866	10.8769	0.00438298	0.0442283
TRINITY_DN314929_c0_g2_i2&119..1621@gi|224070432|ref|XP_002191374.1|	CYP2AC7	-2.22452	2.22452	2.18043	10.2	0.0044072	0.0444425
TRINITY_DN314176_c4_g3_i5&87..1481@gi|449480798|ref|XP_002188307.2|	PMPCB	-0.614252	0.614252	6.21053	31.5473	0.00442481	0.044562
TRINITY_DN289134_c1_g4_i5&201..2507@gi|823473933|ref|XP_012432930.1|	AKAP2	1.10777	-1.10777	2.65394	11.9526	0.00442504	0.044562
TRINITY_DN308402_c0_g2_i2&95..826@gi|224084026|ref|XP_002188915.1|	TPM3	-0.737383	0.737383	5.39686	10.176	0.00444558	0.0447385
TRINITY_DN298936_c1_g2_i1&TRINITY_DN298936_c1_g1_i1&178..1692@gi|224070470|ref|XP_002196864.1|	BAIAP2L1	0.62003	-0.62003	6.69529	10.1689	0.00445699	0.0448231
TRINITY_DN269056_c0_g1_i3&97..1311@gi|224075639|ref|XP_002188018.1|	NSUN5	-0.721075	0.721075	4.42936	13.8658	0.00446788	0.0449022
TRINITY_DN216386_c0_g1_i1&54..641@gi|823462594|ref|XP_002199952.3|	FCF1	-0.752717	0.752717	4.16258	29.5492	0.00447677	0.0449508
TRINITY_DN282187_c0_g1_i3&179..808@gi|823462563|ref|XP_012429770.1|	STXBP6	2.10076	-2.10076	3.92535	10.1555	0.00447876	0.0449508
TRINITY_DN314152_c1_g6_i1&TRINITY_DN314152_c1_g6_i5&46..1479@gi|823462875|ref|XP_012429909.1|	LOC100225161	5.94494	-5.94494	-2.16168	11.8352	0.00449095	0.0450217
TRINITY_DN323181_c0_g2_i2&142..1605@gi|449498459|ref|XP_002191680.2|	LOC100218233	1.39406	-1.39406	1.80366	10.7143	0.00449345	0.0450217
TRINITY_DN318032_c1_g1_i4&507..5798@gi|449495968|ref|XP_002194942.2|	CDC42BPA	0.622659	-0.622659	7.64542	15.9316	0.0044949	0.0450217
TRINITY_DN313786_c1_g3_i15&37..999@gi|449504403|ref|XP_002199879.2|	MIPOL1	0.714651	-0.714651	4.84064	10.1323	0.00451657	0.0452082
TRINITY_DN294094_c1_g2_i14&530..1984@gi|823460168|ref|XP_012429003.1|	FAM149A	-0.795304	0.795304	3.89349	10.3935	0.00452953	0.0453075
TRINITY_DN104015_c0_g1_i1&512..1573@gi|823454568|ref|XP_012424586.1|	ATF4	0.623531	-0.623531	7.74452	11.599	0.00453531	0.0453228
TRINITY_DN319173_c0_g1_i7&466..2811@gi|823475443|ref|XP_012425783.1|	ZNF217	-0.701044	0.701044	5.01551	10.1191	0.00453828	0.0453228
TRINITY_DN239919_c0_g1_i1&473..1933@gi|823459171|ref|XP_012428344.1|	KCNF1	2.06353	-2.06353	0.239247	11.6782	0.0045402	0.0453228
TRINITY_DN321625_c2_g1_i2&772..4203@gi|224073536|ref|XP_002198774.1|	ABL1	-0.659128	0.659128	5.05877	16.3634	0.00454615	0.0453337
TRINITY_DN305894_c0_g2_i2&15414..16103@gi|823461343|ref|XP_012429288.1|	TMEM86A	-0.674484	0.674484	9.16368	10.1111	0.00455148	0.0453337
TRINITY_DN305635_c3_g1_i1&2..529@gi|350536087|ref|NP_001232461.1|	ISCA2	-0.65398	0.65398	5.13403	20.1738	0.00455219	0.0453337
TRINITY_DN294525_c0_g1_i1&238..1002@gi|823475379|ref|XP_002188696.2|	RFC5	-0.825043	0.825043	3.75901	12.1898	0.00455632	0.0453337
TRINITY_DN87535_c0_g1_i1&TRINITY_DN297454_c0_g1_i1&6..1187@gi|823457541|ref|XP_012427679.1|	SLC30A10	-2.60799	2.60799	2.02448	10.108	0.00455654	0.0453337
TRINITY_DN319354_c1_g4_i1&62..3049@gi|823471498|ref|XP_012425793.1|	PLEKHM2	0.785716	-0.785716	3.95383	20.7207	0.00457841	0.0455209
TRINITY_DN320315_c1_g4_i2&TRINITY_DN314931_c0_g2_i6&440..6640@gi|823461572|ref|XP_012429387.1|	CCDC88C	1.07362	-1.07362	4.81742	10.0855	0.00459392	0.0456446
TRINITY_DN304120_c1_g2_i13&1..2064@gi|224076411|ref|XP_002195043.1|	NEK8	-0.950431	0.950431	3.18721	18.6184	0.00459712	0.0456459
TRINITY_DN316589_c0_g1_i16&TRINITY_DN316589_c0_g1_i1&TRINITY_DN316589_c0_g1_i21&TRINITY_DN316589_c0_g1_i13&157..1407@gi|224050580|ref|XP_002195820.1|	VWCE	1.02135	-1.02135	2.9197	10.6183	0.00460125	0.0456564
TRINITY_DN300700_c1_g1_i3&103..945@gi|224047824|ref|XP_002193002.1|	TSNAX	-0.780701	0.780701	4.06961	10.0792	0.00460446	0.0456578
TRINITY_DN143481_c0_g1_i1&TRINITY_DN304037_c0_g1_i12&TRINITY_DN133532_c0_g1_i1&3..1835@gi|823480981|ref|XP_012431605.1|	LOC105759831	1.47137	-1.47137	1.66095	10.0675	0.0046241	0.045822
TRINITY_DN308066_c0_g1_i4&TRINITY_DN214297_c0_g1_i1&TRINITY_DN487753_c0_g1_i1&3..1238@gi|823458528|ref|XP_012428076.1|	ALDH8A1	-1.43591	1.43591	2.28885	10.0419	0.00466747	0.046221
TRINITY_DN20664_c0_g1_i1&10..390@gi|823481205|ref|XP_012431769.1|	LOC105759979	2.59693	-2.59693	-0.406912	10.0325	0.00468346	0.0463485
TRINITY_DN321408_c1_g3_i1&151..2643@gi|224047575|ref|XP_002187143.1|	CMTR1	0.609288	-0.609288	6.35683	13.2074	0.00469121	0.0463943
TRINITY_DN321994_c5_g1_i2&210..5792@gi|823464795|ref|XP_012430719.1|	MAST2	0.62471	-0.62471	5.63708	12.6889	0.00469711	0.0464218
TRINITY_DN323017_c0_g4_i1&1..1113@gi|823455319|ref|XP_012426795.1|	VIPR1	-1.06417	1.06417	3.87913	10.0209	0.00470322	0.0464514
TRINITY_DN128560_c0_g1_i1&TRINITY_DN305655_c1_g1_i1&120..2351@gi|449493080|ref|XP_004175438.1|	HACL1	0.628861	-0.628861	8.26527	11.0039	0.00471088	0.0464961
TRINITY_DN300378_c0_g1_i1&TRINITY_DN339579_c0_g1_i1&TRINITY_DN286791_c0_g4_i1&115..5046@gi|823464310|ref|XP_012430504.1|	COL3A1	0.854484	-0.854484	4.9516	10.0137	0.00471562	0.0465121
TRINITY_DN289125_c4_g1_i1&TRINITY_DN204816_c0_g1_i2&TRINITY_DN274807_c0_g1_i1&TRINITY_DN245353_c0_g1_i1&TRINITY_DN270438_c0_g1_i1&195..2438@gi|823458473|ref|XP_012428052.1|	PLG	0.647404	-0.647404	9.86446	18.4063	0.00472733	0.0465967
TRINITY_DN319665_c0_g2_i2&TRINITY_DN190887_c0_g1_i1&TRINITY_DN493830_c0_g1_i1&TRINITY_DN319665_c0_g2_i3&TRINITY_DN319665_c0_g7_i1&103..4812@gi|823474584|ref|XP_012433200.1|	MPDZ	1.00482	-1.00482	2.93923	22.0142	0.00474632	0.0467524
TRINITY_DN294366_c0_g2_i2&37..666@gi|823466166|ref|XP_012431985.1|	STARD5	-0.64221	0.64221	9.35638	10.7989	0.00474942	0.0467524
TRINITY_DN256815_c0_g1_i1&127..1761@gi|224084099|ref|XP_002191237.1|	CCT3	0.616727	-0.616727	7.45836	36.8649	0.00476116	0.046837
TRINITY_DN310830_c1_g1_i5&264..7973@gi|224051393|ref|XP_002200542.1|	HECTD1	-0.640938	0.640938	9.27685	18.6029	0.00477975	0.0469477
TRINITY_DN265733_c0_g1_i1&45..446@gi|823456683|ref|XP_012427345.1|	FABP5	3.84818	-3.84818	1.08667	9.97433	0.00478384	0.0469477
TRINITY_DN309717_c0_g3_i6&2..214@gi|449510341|ref|XP_002198868.2|	LOC100231633	-8.28311	8.28311	0.283998	10.5574	0.00478385	0.0469477
TRINITY_DN264685_c0_g1_i3&TRINITY_DN264685_c0_g1_i5&132..1010@gi|449499581|ref|XP_002193640.2|	BTC	-2.49238	2.49238	-0.295191	9.97365	0.00478504	0.0469477
TRINITY_DN288581_c0_g1_i3&3..674@gi|823467446|ref|XP_012428569.1|	RPUSD3	-1.21924	1.21924	2.25908	21.0893	0.00479015	0.0469668
TRINITY_DN316548_c1_g1_i6&TRINITY_DN346787_c0_g1_i1&97..3258@gi|823461556|ref|XP_012429382.1|	CEP128	-1.34958	1.34958	1.93502	15.5871	0.00480466	0.047078
TRINITY_DN127017_c0_g1_i2&TRINITY_DN70287_c0_g1_i1&TRINITY_DN306370_c0_g2_i1&TRINITY_DN216516_c0_g2_i3&TRINITY_DN106650_c0_g1_i1&145..2496@gi|224054884|ref|XP_002193421.1|	ITGB6	2.87854	-2.87854	-0.600915	9.95399	0.00481952	0.0471926
TRINITY_DN322735_c0_g4_i7&314..1969@gi|449474909|ref|XP_002194974.2|	GALNT10	0.727599	-0.727599	4.32453	16.1447	0.00482354	0.0471969
TRINITY_DN260830_c0_g3_i2&76..1152@gi|224088440|ref|XP_002186957.1|	NANS	-0.607655	0.607655	6.24015	21.4603	0.00482631	0.0471969
TRINITY_DN289464_c0_g1_i1&242..2227@gi|823468793|ref|XP_012433320.1|	DNAAF5	-0.805868	0.805868	3.82234	27.1543	0.00483507	0.0472515
TRINITY_DN260865_c0_g1_i1&143..337@gi|224052304|ref|XP_002190342.1|	LOC100228060	-3.31122	3.31122	-0.738579	9.94289	0.0048391	0.0472599
TRINITY_DN301106_c0_g1_i4&229..2061@gi|224044629|ref|XP_002187988.1|	NUB1	-0.702681	0.702681	4.53056	13.013	0.00486238	0.0474316
TRINITY_DN286557_c0_g4_i1&476..982@gi|823457258|ref|XP_002196080.3|	RNF138	-0.642045	0.642045	5.45736	9.92937	0.00486307	0.0474316
TRINITY_DN30491_c0_g1_i1&190..456@gi|449481821|ref|XP_002195666.2|	TOMM22	-0.609242	0.609242	6.02938	21.2873	0.00488167	0.0475819
TRINITY_DN323818_c16_g1_i1&2472..5645@gi|823474519|ref|XP_012433177.1|	LOC105760874	0.990334	-0.990334	6.7278	9.91125	0.00489541	0.0476846
TRINITY_DN320107_c2_g9_i2&220..4197@gi|823470001|ref|XP_012433858.1|	RPTOR	0.681429	-0.681429	4.6743	17.8837	0.004906	0.0477564
TRINITY_DN284337_c0_g1_i1&120..692@gi|449502639|ref|XP_004174520.1|	TMED10	0.614643	-0.614643	7.48244	32.0103	0.00491967	0.0478582
TRINITY_DN289493_c0_g4_i1&TRINITY_DN289493_c0_g3_i1&578..1000@gi|449476356|ref|XP_002191527.2|	PDGFA	1.41684	-1.41684	1.64802	18.8132	0.00494971	0.0481189
TRINITY_DN177989_c0_g1_i1&21..848@gi|224043308|ref|XP_002196618.1|	EXOSC8	-0.849274	0.849274	3.56379	21.0447	0.00500153	0.0485627
TRINITY_DN305320_c2_g10_i1&61..381@gi|823456291|ref|XP_012427186.1|	LOC100189937	-0.675394	0.675394	4.73833	21.1165	0.00500188	0.0485627
TRINITY_DN293475_c1_g1_i5&490..1131@gi|823466096|ref|XP_002197642.3|	AEN	1.13433	-1.13433	2.74126	9.84125	0.00502261	0.0487152
TRINITY_DN318663_c0_g3_i3&428..2443@gi|823463287|ref|XP_012430079.1|	CPEB3	0.604231	-0.604231	6.63118	15.4224	0.00502732	0.0487152
TRINITY_DN93033_c0_g1_i1&155..559@gi|224043846|ref|XP_002196118.1|	RBP5	0.670438	-0.670438	4.79574	12.1698	0.00502742	0.0487152
TRINITY_DN306933_c2_g20_i2&TRINITY_DN79175_c0_g1_i1&49..777@gi|823458906|ref|XP_012428240.1|	LOC101233576	1.05203	-1.05203	2.74326	11.8962	0.0050393	0.0487985
TRINITY_DN313359_c2_g28_i1&TRINITY_DN313359_c2_g12_i1&2..1453@gi|823466971|ref|XP_012426715.1|	LOC100228259	0.944347	-0.944347	10.6775	9.82991	0.00504356	0.048808
TRINITY_DN303531_c1_g1_i3&458..1024@gi|449490931|ref|XP_004177176.1|	CCDC103	-1.70739	1.70739	0.969157	11.322	0.00505086	0.0488469
TRINITY_DN305069_c1_g2_i1&730..1758@gi|224067538|ref|XP_002197465.1|	FAF2	-0.676203	0.676203	4.69301	25.0169	0.0050801	0.0490977
TRINITY_DN304341_c2_g1_i1&47..349@gi|224047244|ref|XP_002196872.1|	CRIPT	-0.627722	0.627722	5.44975	25.5618	0.00509258	0.0491864
TRINITY_DN311597_c0_g2_i2&639..1520@gi|823461547|ref|XP_012429376.1|	TGFB3	1.16998	-1.16998	2.67497	9.79992	0.00509942	0.0492205
TRINITY_DN284724_c1_g2_i1&TRINITY_DN441155_c0_g1_i1&TRINITY_DN474131_c0_g1_i1&TRINITY_DN43197_c0_g1_i1&92..1522@gi|823473008|ref|XP_012426544.1|	LOC100226550	-0.688183	0.688183	4.60077	12.2528	0.00513036	0.0494487
TRINITY_DN257382_c0_g3_i1&298..597@gi|823462235|ref|XP_012429646.1|	C5H11orf58	-0.606714	0.606714	5.92996	26.7019	0.00513314	0.0494487
TRINITY_DN301933_c0_g2_i3&308..976@gi|823477851|ref|XP_012432661.1|	ATP13A1	1.04972	-1.04972	2.75504	18.4962	0.00513557	0.0494487
TRINITY_DN243494_c0_g1_i1&82..630@gi|350539017|ref|NP_001232597.1|	PITHD1	0.801348	-0.801348	3.81632	13.4067	0.00513637	0.0494487
TRINITY_DN298274_c0_g4_i7&TRINITY_DN228568_c0_g2_i1&3..1136@gi|823461836|ref|XP_012429490.1|	DPF3	1.26624	-1.26624	2.08755	19.2143	0.00514868	0.0495352
TRINITY_DN436018_c0_g1_i1&1..303@gi|224043520|ref|XP_002197714.1|	SLITRK6	6.57134	-6.57134	-1.6684	10.3195	0.00517651	0.0497392
TRINITY_DN310966_c2_g1_i2&1027..2049@gi|224067639|ref|XP_002198365.1|	MFAP3	0.715214	-0.715214	4.37251	19.0179	0.00517657	0.0497392
TRINITY_DN270132_c0_g3_i1&37..723@gi|350539091|ref|NP_001232601.1|	FRG1	-0.764516	0.764516	4.02225	37.7153	0.00518105	0.0497502
TRINITY_DN291077_c0_g1_i2&TRINITY_DN318362_c0_g1_i6&TRINITY_DN318362_c0_g1_i7&332..2050@gi|823469392|ref|XP_012433578.1|	SVOP	-1.66118	1.66118	1.01093	11.0152	0.00518679	0.0497731
TRINITY_DN253882_c0_g1_i2&TRINITY_DN97542_c0_g2_i1&TRINITY_DN174906_c0_g2_i1&384..1055@gi|224099195|ref|XP_002192417.1|	ENDOU	3.57148	-3.57148	-1.65947	9.74776	0.00519822	0.0498199
TRINITY_DN265980_c0_g1_i1&TRINITY_DN322520_c0_g1_i1&TRINITY_DN317418_c0_g1_i1&TRINITY_DN312510_c1_g4_i1&TRINITY_DN170593_c0_g3_i1&TRINITY_DN301330_c0_g3_i1&TRINITY_DN316280_c2_g1_i1&1..2610@gi|823468701|ref|XP_012433276.1|	MPRIP	1.36594	-1.36594	1.75997	10.2591	0.00519837	0.0498199
TRINITY_DN333987_c0_g1_i1&317..1114@gi|224085017|ref|XP_002195922.1|	DRAM2	0.605987	-0.605987	7.07356	14.2996	0.00523173	0.0500528
TRINITY_DN290861_c0_g1_i6&224..712@gi|823459097|ref|XP_012428318.1|	ITGB1BP1	-1.23329	1.23329	2.83509	9.72663	0.00523886	0.0500528
TRINITY_DN310618_c0_g3_i10&1176..2240@gi|449479665|ref|XP_004177043.1|	RFFL	-1.47346	1.47346	2.23523	9.72633	0.00523943	0.0500528
TRINITY_DN28122_c0_g1_i1&123..860@gi|350535503|ref|NP_001232198.1|	PSMA6	-0.602357	0.602357	6.7289	27.4119	0.00524277	0.0500528
TRINITY_DN292579_c0_g1_i1&TRINITY_DN321479_c5_g6_i1&TRINITY_DN309738_c0_g2_i1&TRINITY_DN281044_c3_g8_i1&TRINITY_DN283545_c0_g1_i1&TRINITY_DN321479_c5_g8_i19&TRINITY_DN253624_c0_g1_i1&TRINITY_DN321479_c5_g9_i1&TRINITY_DN321479_c5_g8_i14&3..1394@gi|823457038|ref|XP_012427476.1|	DTNA	-1.24195	1.24195	2.15633	24.2465	0.00524352	0.0500528
TRINITY_DN317849_c3_g1_i3&450..3209@gi|823468052|ref|XP_012430462.1|	FAM13B	-0.649927	0.649927	5.06161	11.0261	0.0052438	0.0500528
TRINITY_DN313604_c0_g3_i1&655..1854@gi|224063373|ref|XP_002190219.1|	LOC100218419	0.922508	-0.922508	4.815	9.72282	0.00524623	0.0500528
TRINITY_DN300240_c0_g8_i1&523..1815@gi|224081746|ref|XP_002196557.1|	FUCA1	-1.03341	1.03341	2.82985	15.1644	0.00525002	0.0500569
TRINITY_DN311276_c1_g1_i7&599..3154@gi|224044961|ref|XP_002197582.1|	MIOS	-0.668914	0.668914	4.76412	25.2137	0.00526346	0.050139
TRINITY_DN286973_c1_g1_i1&142..618@gi|823471736|ref|XP_012425885.1|	MASP2	2.43234	-2.43234	3.12289	9.71156	0.00526806	0.050139
TRINITY_DN315407_c0_g1_i1&204..4181@gi|823464517|ref|XP_012430607.1|	ARHGAP29	-0.625249	0.625249	5.43942	13.5345	0.00526875	0.050139
TRINITY_DN316568_c0_g9_i1&149..2320@gi|823472322|ref|XP_012426194.1|	ZW10	-0.70831	0.70831	4.42814	11.3217	0.00528608	0.0502718
TRINITY_DN286690_c0_g1_i2&TRINITY_DN286690_c0_g1_i1&TRINITY_DN322766_c1_g1_i1&TRINITY_DN187624_c0_g1_i1&TRINITY_DN90206_c0_g1_i1&1..1389@gi|224166020|ref|XP_002197788.1|	LOC100225054	-4.48349	4.48349	-1.51081	9.6929	0.00530445	0.0504143
TRINITY_DN308882_c2_g5_i1&126..872@gi|823469263|ref|XP_012433525.1|	LOC100232469	0.683535	-0.683535	6.88351	9.69114	0.0053079	0.0504149
TRINITY_DN292679_c0_g8_i1&339..788@gi|823461895|ref|XP_012429513.1|	NUBPL	-1.42051	1.42051	2.35519	9.68778	0.00531448	0.0504452
TRINITY_DN311739_c0_g7_i1&TRINITY_DN279049_c1_g1_i2&TRINITY_DN315180_c1_g2_i2&TRINITY_DN284353_c0_g1_i1&TRINITY_DN297639_c0_g4_i1&880..1986@gi|449511442|ref|XP_002200133.2|	LOC100217907	1.27834	-1.27834	3.01946	9.67819	0.00533334	0.0505704
TRINITY_DN304345_c0_g7_i1&TRINITY_DN304345_c0_g9_i1&187..1560@gi|449498394|ref|XP_004175822.1|	F9	0.620054	-0.620054	8.2571	11.7408	0.00533447	0.0505704
TRINITY_DN313938_c1_g2_i1&214..549@gi|224070003|ref|XP_002194726.1|	CARHSP1	1.01853	-1.01853	2.87795	9.805	0.00534253	0.0506145
TRINITY_DN248010_c0_g1_i2&70..513@gi|224046997|ref|XP_002199868.1|	C1D	-0.846219	0.846219	3.5378	21.1343	0.00535072	0.0506598
TRINITY_DN305305_c0_g1_i2&231..1205@gi|224079282|ref|XP_002189378.1|	SLC25A34	-1.086	1.086	2.62207	10.7522	0.00536089	0.0507238
TRINITY_DN311473_c0_g3_i2&71..4063@gi|823466231|ref|XP_012433414.1|	FANCI	-1.00621	1.00621	3.37967	9.66053	0.00536825	0.0507612
TRINITY_DN322133_c3_g1_i1&TRINITY_DN322133_c3_g2_i3&113..8569@gi|823470743|ref|XP_012424140.1|	NF1	0.598201	-0.598201	6.45642	17.9511	0.00537759	0.0508172
TRINITY_DN297163_c0_g3_i1&76..2049@gi|224095612|ref|XP_002197687.1|	SLCO1A2	-1.18404	1.18404	4.96391	9.642	0.00540516	0.0510263
TRINITY_DN285894_c0_g1_i1&93..1229@gi|224072150|ref|XP_002200053.1|	SMARCB1	-0.658877	0.658877	4.86892	20.6025	0.00540657	0.0510263
TRINITY_DN312137_c0_g2_i8&433..5007@gi|823459127|ref|XP_012428331.1|	FAM135A	-0.601006	0.601006	6.07638	12.5278	0.00541028	0.0510289
TRINITY_DN273011_c0_g2_i1&81..1511@gi|449514092|ref|XP_002195122.2|	LOC100227505	-0.665176	0.665176	4.76001	14.4852	0.00541428	0.0510342
TRINITY_DN308671_c5_g2_i2&387..1784@gi|823473377|ref|XP_012426699.1|	PTBP1	0.600696	-0.600696	6.14882	20.0625	0.00542643	0.0511163
TRINITY_DN316046_c0_g3_i7&58..1218@gi|823464083|ref|XP_012430416.1|	TMEM237	-0.910892	0.910892	3.85236	9.62389	0.0054415	0.0512258
TRINITY_DN246757_c0_g1_i1&TRINITY_DN409634_c0_g1_i1&311..985@gi|823455447|ref|XP_012426848.1|	GJD4	4.05526	-4.05526	-1.45034	9.60759	0.00547444	0.0515033
TRINITY_DN268206_c0_g2_i1&3..86@gi|823477274|ref|XP_012431896.1|	LOC105760087	-1.15192	1.15192	3.24345	9.60436	0.00548099	0.0515324
TRINITY_DN311664_c1_g1_i4&103..2112@gi|823468992|ref|XP_012433410.1|	TCTN2	-1.27216	1.27216	2.02203	14.781	0.0055378	0.0520336
TRINITY_DN308142_c0_g1_i3&TRINITY_DN308142_c0_g4_i1&169..1122@gi|823461806|ref|XP_012429481.1|	ATXN3	-0.653716	0.653716	4.91001	16.3315	0.00556406	0.0522233
TRINITY_DN264534_c0_g1_i1&90..401@gi|224046768|ref|XP_002190907.1|	CHRAC1	-0.721028	0.721028	4.27673	28.5839	0.00556501	0.0522233
TRINITY_DN294393_c0_g1_i8&434..1306@gi|224048488|ref|XP_002187688.1|	RWDD2A	-1.48697	1.48697	1.41802	20.3859	0.00557701	0.0523029
TRINITY_DN321997_c0_g2_i1&TRINITY_DN314967_c2_g9_i2&327..5903@gi|823469160|ref|XP_012433481.1|	KIAA1671	-0.630725	0.630725	5.25883	14.1717	0.00559196	0.0524101
TRINITY_DN316537_c1_g4_i4&545..4714@gi|224052370|ref|XP_002195476.1|	POLR3A	-0.599962	0.599962	5.96404	11.3525	0.00560797	0.0525108
TRINITY_DN304120_c1_g2_i6&TRINITY_DN304120_c1_g2_i1&TRINITY_DN304120_c1_g2_i10&194..1024@gi|823470862|ref|XP_012424182.1|	NEK8	-3.50603	3.50603	0.0837756	9.54174	0.00560976	0.0525108
TRINITY_DN281325_c2_g5_i3&547..1257@gi|449481721|ref|XP_002196405.2|	LOC100217693	-2.51544	2.51544	4.68065	9.51195	0.00567221	0.053062
TRINITY_DN316771_c19_g17_i1&770..2218@gi|823464147|ref|XP_012430437.1|	CFLAR	-0.613023	0.613023	7.21584	9.50365	0.00568975	0.0531833
TRINITY_DN434087_c0_g1_i1&TRINITY_DN178086_c0_g1_i1&TRINITY_DN501752_c0_g1_i1&3..2264@gi|449507168|ref|XP_004176806.1|	CCDC141	5.96021	-5.96021	-2.06568	10.0357	0.00569364	0.0531833
TRINITY_DN289134_c1_g4_i1&201..2756@gi|823473935|ref|XP_012432931.1|	AKAP2	0.601302	-0.601302	5.85106	16.0958	0.00569591	0.0531833
TRINITY_DN310018_c1_g7_i2&2..1630@gi|823467612|ref|XP_012429232.1|	TMCC1	0.712284	-0.712284	4.56914	9.49727	0.00570327	0.0532186
TRINITY_DN321711_c3_g3_i6&TRINITY_DN303289_c3_g1_i1&TRINITY_DN272410_c0_g1_i1&TRINITY_DN267070_c0_g1_i1&TRINITY_DN203436_c0_g1_i1&TRINITY_DN14765_c0_g2_i1&TRINITY_DN191791_c0_g1_i2&752..5296@gi|118343653|ref|NP_001071647.1|	CHD1	1.20962	-1.20962	2.2361	9.49352	0.00571122	0.0532594
TRINITY_DN310626_c3_g1_i1&98..850@gi|449488884|ref|XP_004186217.1|	CLIC4	-0.671423	0.671423	7.47806	9.49065	0.00571733	0.0532727
TRINITY_DN284079_c0_g3_i1&84..1028@gi|224087911|ref|XP_002195564.1|	SIRT6	-1.25809	1.25809	2.05384	17.347	0.00571981	0.0532727
TRINITY_DN316376_c0_g2_i2&TRINITY_DN316376_c0_g3_i1&142..3009@gi|224054007|ref|XP_002189986.1|	SH3BP4	-0.985843	0.985843	3.38691	9.4794	0.00574131	0.0534394
TRINITY_DN322917_c2_g4_i2&417..1778@gi|823453742|ref|XP_012424260.1|	LOC105758536	1.78541	-1.78541	3.93883	9.47116	0.00575896	0.0535702
TRINITY_DN302788_c0_g1_i1&322..1317@gi|449485462|ref|XP_002187975.2|	LRRC58	0.657257	-0.657257	8.68786	9.45605	0.00579146	0.0538388
TRINITY_DN283822_c1_g1_i4&145..5169@gi|449483268|ref|XP_002192480.2|	GCC2	-0.595668	0.595668	6.76013	13.7717	0.00581474	0.0540215
TRINITY_DN271334_c1_g3_i1&TRINITY_DN271334_c1_g1_i1&172..1446@gi|224042854|ref|XP_002191523.1|	F7	-0.599573	0.599573	7.13527	14.1958	0.00582595	0.0540919
TRINITY_DN320091_c0_g1_i1&1..1554@gi|823470283|ref|XP_002188333.3|	SEPT9	0.668649	-0.668649	4.67532	13.3429	0.00583949	0.0541838
TRINITY_DN318910_c1_g6_i1&1..2541@gi|449499714|ref|XP_002189005.2|	LARP1B	-0.603174	0.603174	7.59646	15.3202	0.00586484	0.054385
TRINITY_DN314816_c0_g1_i1&647..1939@gi|823471105|ref|XP_012425644.1|	GCNT7	0.743933	-0.743933	4.49508	9.41059	0.0058905	0.0545889
TRINITY_DN287309_c0_g1_i1&245..1477@gi|823460661|ref|XP_012428488.1|	GPC3	-2.11526	2.11526	0.394098	9.40202	0.00590937	0.0547188
TRINITY_DN309671_c0_g2_i1&224..646@gi|449495088|ref|XP_004175337.1|	MAL2	-0.605551	0.605551	5.70433	18.7047	0.00591187	0.0547188
TRINITY_DN302527_c0_g1_i1&77..1561@gi|449505088|ref|XP_002197694.2|	LOC100228872	1.25821	-1.25821	9.9142	9.39739	0.0059196	0.0547563
TRINITY_DN315791_c0_g6_i9&250..1380@gi|449490090|ref|XP_004177164.1|	AMPD1	1.01161	-1.01161	2.80448	14.0305	0.00595162	0.0550183
TRINITY_DN318903_c0_g2_i1&438..2300@gi|823456848|ref|XP_004175339.2|	ZHX1	0.599637	-0.599637	7.37558	13.0469	0.00595918	0.055028
TRINITY_DN392977_c0_g1_i1&86..397@gi|224081686|ref|XP_002195277.1|	TRIM63	5.29783	-5.29783	-2.19183	9.89516	0.00597107	0.055028
TRINITY_DN248351_c0_g2_i1&3..794@gi|224063881|ref|XP_002195917.1|	LOC100225151	-1.93874	1.93874	1.8472	9.37375	0.00597214	0.055028
TRINITY_DN297918_c0_g1_i2&91..726@gi|823461066|ref|XP_012428652.1|	LOC105759175	0.68757	-0.68757	5.78166	9.37096	0.00597836	0.055028
TRINITY_DN308538_c0_g4_i2&TRINITY_DN287840_c0_g1_i1&TRINITY_DN283568_c8_g1_i7&136..1266@gi|823475563|ref|XP_012425986.1|	LOC100224743	-0.983582	0.983582	2.92876	19.6876	0.00598031	0.055028
TRINITY_DN308259_c6_g1_i1&42..2072@gi|224044616|ref|XP_002186742.1|	WDR48	-0.596776	0.596776	5.87996	32.6803	0.00598664	0.055028
TRINITY_DN258754_c0_g2_i3&300..1175@gi|224045459|ref|XP_002196352.1|	METTL6	-0.80499	0.80499	3.70829	11.7602	0.00599041	0.055028
TRINITY_DN312217_c0_g2_i1&49..543@gi|823467545|ref|XP_012428959.1|	FAM107A	0.838301	-0.838301	6.50533	9.36557	0.00599044	0.055028
TRINITY_DN300501_c1_g1_i3&462..3182@gi|823466655|ref|XP_012425515.1|	BCAR1	0.680695	-0.680695	4.54311	10.5448	0.00599083	0.055028
TRINITY_DN317827_c0_g2_i1&159..1193@gi|449497363|ref|XP_002195948.2|	PEX3	-0.606479	0.606479	5.65469	19.7992	0.00599141	0.055028
TRINITY_DN100115_c0_g1_i1&TRINITY_DN412243_c0_g1_i1&TRINITY_DN443596_c0_g1_i1&TRINITY_DN421517_c0_g1_i1&TRINITY_DN330036_c0_g1_i1&TRINITY_DN336324_c0_g1_i1&3..3641@gi|224094654|ref|XP_002195885.1|	GRIN2B	2.29524	-2.29524	-0.279916	12.648	0.00599337	0.055028
TRINITY_DN311917_c1_g1_i3&TRINITY_DN311917_c1_g1_i5&111..2651@gi|823455548|ref|XP_012426890.1|	ADAM22	0.602823	-0.602823	7.69173	17.2762	0.00600268	0.0550635
TRINITY_DN315109_c1_g3_i1&31..8208@gi|224048459|ref|XP_002198302.1|	ZNF292	0.594526	-0.594526	5.98281	23.7422	0.00600463	0.0550635
TRINITY_DN311762_c0_g3_i2&77..1723@gi|823468298|ref|XP_012431439.1|	SLU7	0.799328	-0.799328	4.37424	9.34639	0.00603357	0.0552947
TRINITY_DN403398_c0_g1_i1&195..539@gi|823461919|ref|XP_012429522.1|	LOC100226788	-3.05542	3.05542	7.90114	9.33634	0.00605631	0.0554496
TRINITY_DN245090_c0_g1_i1&246..2573@gi|224044991|ref|XP_002198372.1|	CUL1	-0.589925	0.589925	6.47497	34.7236	0.00605792	0.0554496
TRINITY_DN252095_c0_g1_i2&TRINITY_DN316586_c2_g2_i1&TRINITY_DN316586_c2_g4_i2&108..3377@gi|823473339|ref|XP_012426685.1|	KDM4B	-0.692565	0.692565	4.44618	22.9245	0.0060725	0.0555234
TRINITY_DN313778_c5_g2_i3&322..1938@gi|823461685|ref|XP_012429436.1|	FRMD6	0.612866	-0.612866	5.48462	13.0839	0.00607345	0.0555234
TRINITY_DN276483_c1_g2_i2&171..1280@gi|224089418|ref|XP_002188491.1|	UGCG	0.713059	-0.713059	5.57618	9.32522	0.0060816	0.0555637
TRINITY_DN285429_c0_g1_i1&89..1291@gi|823481402|ref|XP_012431929.1|	LOC100218731	-0.74103	0.74103	7.72796	9.32256	0.00608765	0.0555849
TRINITY_DN322037_c1_g6_i9&38..814@gi|224062742|ref|XP_002197896.1|	LYSMD4	-1.31643	1.31643	1.99052	9.3152	0.00610447	0.0557042
TRINITY_DN308403_c0_g2_i12&583..6057@gi|224093694|ref|XP_002196572.1|	ARID2	-0.602927	0.602927	5.71405	38.6487	0.00611206	0.0557393
TRINITY_DN314035_c0_g1_i1&TRINITY_DN314035_c0_g2_i5&90..1409@gi|449485608|ref|XP_002187642.2|	POLD3	-0.940947	0.940947	3.08454	21.5622	0.00611956	0.0557504
TRINITY_DN314414_c0_g4_i1&31..1365@gi|823467091|ref|XP_012427233.1|	TSEN2	-1.0413	1.0413	2.71723	19.4513	0.00612078	0.0557504
TRINITY_DN315973_c2_g1_i4&TRINITY_DN315973_c2_g2_i1&51..1268@gi|823470453|ref|XP_012434055.1|	MBTD1	-2.65202	2.65202	0.331019	9.29837	0.0061431	0.0559195
TRINITY_DN291984_c0_g1_i1&85..1986@gi|823457622|ref|XP_012427715.1|	WDR43	0.59308	-0.59308	5.95405	27.9807	0.00615098	0.055957
TRINITY_DN290637_c0_g1_i3&3..311@gi|823470638|ref|XP_012424095.1|	TMEM199	-0.960754	0.960754	2.99282	14.2341	0.00616782	0.0560759
TRINITY_DN320353_c0_g1_i2&TRINITY_DN315586_c1_g1_i2&133..3078@gi|449506046|ref|XP_002188458.2|	SEC23IP	0.661082	-0.661082	4.69444	13.3162	0.00617166	0.0560765
TRINITY_DN319998_c1_g3_i8&344..7699@gi|823454338|ref|XP_012424502.1|	CEP290	-0.670169	0.670169	4.64408	9.28237	0.00618008	0.0561187
TRINITY_DN275491_c0_g3_i3&701..2788@gi|823464010|ref|XP_012430389.1|	SESTD1	0.606317	-0.606317	5.59067	12.8812	0.00618854	0.0561613
TRINITY_DN337857_c0_g1_i1&77..262@gi|224086261|ref|XP_002192082.1|	WNT9B	6.23303	-6.23303	-1.68483	9.77307	0.00622454	0.0564535
TRINITY_DN304135_c0_g2_i8&TRINITY_DN304135_c0_g2_i5&105..1325@gi|224065996|ref|XP_002192099.1|	PARP3	-2.23325	2.23325	0.714445	9.25689	0.00623949	0.0565275
TRINITY_DN300983_c0_g1_i1&248..868@gi|823463653|ref|XP_012430244.1|	LOC100220768	-0.623249	0.623249	5.24863	26.8991	0.00624192	0.0565275
TRINITY_DN316098_c1_g7_i2&131..886@gi|823465815|ref|XP_012431211.1|	MLF1	1.19869	-1.19869	3.42071	9.25493	0.0062441	0.0565275
TRINITY_DN159087_c0_g1_i1&208..1635@gi|823461388|ref|XP_012429309.1|	API5	-0.594526	0.594526	7.18726	28.0601	0.00626051	0.0566416
TRINITY_DN196280_c0_g1_i1&TRINITY_DN245202_c0_g1_i1&74..1105@gi|823465087|ref|XP_012430892.1|	LOC100231148	1.34281	-1.34281	1.7639	10.4786	0.00627233	0.056714
TRINITY_DN177659_c0_g1_i1&70..732@gi|350538415|ref|NP_001232332.1|	LOC100190049	-0.8548	0.8548	3.43205	24.9858	0.00628158	0.0567632
TRINITY_DN261078_c0_g1_i1&326..808@gi|823464143|ref|XP_012430436.1|	PPIL3	0.876418	-0.876418	3.3389	11.3177	0.00630198	0.056913
TRINITY_DN295658_c0_g1_i3&90..1484@gi|224054918|ref|XP_002194297.1|	GRB14	-0.935163	0.935163	5.30336	9.22034	0.00632581	0.0570935
TRINITY_DN305955_c0_g1_i3&1364..3223@gi|449499913|ref|XP_002189735.2|	ARHGAP24	-0.637598	0.637598	5.03932	14.2381	0.00633665	0.0571489
TRINITY_DN104683_c0_g2_i1&TRINITY_DN396491_c0_g1_i1&TRINITY_DN225398_c0_g1_i1&TRINITY_DN42790_c0_g1_i1&TRINITY_DN263679_c0_g1_i1&216..2973@gi|224076217|ref|XP_002193434.1|	UNC45B	2.70463	-2.70463	0.44665	9.21455	0.00633963	0.0571489
TRINITY_DN297000_c1_g1_i18&TRINITY_DN297000_c1_g1_i11&TRINITY_DN259860_c0_g1_i1&TRINITY_DN244860_c0_g1_i1&TRINITY_DN284890_c0_g1_i1&1880..5893@gi|823452780|ref|XP_012425213.1|	LMO7	0.627712	-0.627712	5.15342	14.8473	0.00636531	0.0573456
TRINITY_DN149850_c0_g1_i1&2..79@gi|224148854|ref|XP_002200167.1|	LOC100221135	5.8585	-5.8585	-1.51265	10.6052	0.00637498	0.0573462
TRINITY_DN322260_c9_g9_i1&4..201@gi|823475059|ref|XP_012430823.1|	LOC105759480	-0.882169	0.882169	5.42499	9.19822	0.00637871	0.0573462
TRINITY_DN307230_c0_g5_i1&381..1526@gi|823462443|ref|XP_012429726.1|	RCOR1	0.586179	-0.586179	6.48288	16.4028	0.00637916	0.0573462
TRINITY_DN261343_c1_g2_i2&129..305@gi|224094529|ref|XP_002192812.1|	LOC100224417	-1.06831	1.06831	5.25036	9.19735	0.00638079	0.0573462
TRINITY_DN302268_c0_g2_i1&156..1283@gi|449486067|ref|XP_004175191.1|	KCNJ15	2.16813	-2.16813	2.00481	9.19432	0.00638809	0.0573481
TRINITY_DN313221_c0_g7_i1&315..1868@gi|224063435|ref|XP_002192351.1|	LOC100223136	-0.669289	0.669289	4.61027	20.7394	0.00639172	0.0573481
TRINITY_DN275631_c0_g2_i1&251..310@gi|224164114|ref|XP_002200371.1|	LOC100231594	5.75024	-5.75024	-1.63	9.6952	0.00639257	0.0573481
TRINITY_DN206942_c0_g1_i1&57..251@gi|823459679|ref|XP_012428825.1|	LOC105759199	4.77177	-4.77177	-2.0785	9.6921	0.00639936	0.0573636
TRINITY_DN296783_c0_g1_i1&12..1370@gi|224085150|ref|XP_002196388.1|	IRF6	1.04235	-1.04235	3.14221	9.18824	0.00640272	0.0573636
TRINITY_DN286168_c0_g1_i3&763..1620@gi|449508327|ref|XP_002191944.2|	CYR61	1.73172	-1.73172	1.4217	9.18694	0.00640588	0.0573636
TRINITY_DN242237_c0_g1_i1&47..358@gi|224050642|ref|XP_002194038.1|	BET1L	-0.616573	0.616573	5.32479	15.6032	0.00641313	0.057394
TRINITY_DN277558_c0_g1_i1&384..5933@gi|823452573|ref|XP_012425135.1|	VWA8	0.702988	-0.702988	8.50515	9.17503	0.00643467	0.0575522
TRINITY_DN311720_c1_g5_i4&312..443@gi|823477842|ref|XP_002196343.3|	LOC100221806	-5.83613	5.83613	-1.11764	9.66129	0.00646733	0.0577482
TRINITY_DN215473_c0_g1_i1&182..859@gi|449513806|ref|XP_002188378.2|	LOC100230481	0.586944	-0.586944	6.24958	14.8513	0.00646791	0.0577482
TRINITY_DN321770_c1_g5_i7&905..2755@gi|823465302|ref|XP_002197197.2|	NGEF	0.587616	-0.587616	6.1221	12.9672	0.00646824	0.0577482
TRINITY_DN279665_c2_g1_i1&459..1208@gi|823464906|ref|XP_012430762.1|	LOC101233925	0.895317	-0.895317	8.46206	9.1562	0.00648053	0.0578198
TRINITY_DN284535_c0_g4_i4&403..825@gi|449485940|ref|XP_002189661.2|	MAP3K7CL	3.28402	-3.28402	0.98088	9.15477	0.00648403	0.0578198
TRINITY_DN285659_c0_g1_i2&271..1317@gi|224047848|ref|XP_002191823.1|	RBM34	-0.646398	0.646398	4.84503	23.8308	0.00649504	0.0578607
TRINITY_DN293749_c0_g1_i2&286..2820@gi|224049691|ref|XP_002199031.1|	FSTL5	3.27846	-3.27846	2.76841	9.14972	0.00649639	0.0578607
TRINITY_DN254194_c0_g1_i1&745..1431@gi|823453513|ref|XP_012425493.1|	ACP6	0.588697	-0.588697	5.95324	9.76195	0.00653156	0.0580961
TRINITY_DN322125_c0_g1_i1&TRINITY_DN322125_c0_g8_i1&94..2970@gi|449474468|ref|XP_002193085.2|	STK10	0.635968	-0.635968	5.02179	13.6363	0.0065321	0.0580961
TRINITY_DN302691_c0_g4_i6&TRINITY_DN302691_c0_g4_i10&TRINITY_DN300467_c0_g1_i4&54..1226@gi|823454513|ref|XP_012424561.1|	CDK17	1.88464	-1.88464	0.698619	9.13403	0.00653499	0.0580961
TRINITY_DN259520_c0_g2_i1&TRINITY_DN258575_c0_g2_i4&TRINITY_DN273286_c0_g1_i2&24..2777@gi|823454618|ref|XP_004175963.2|	BTBD11	1.829	-1.829	2.91724	9.13263	0.00653845	0.0580961
TRINITY_DN321422_c0_g2_i1&1471..1983@gi|823462574|ref|XP_012429774.1|	C5H15orf62	1.17816	-1.17816	2.23697	18.5718	0.00656906	0.0583333
TRINITY_DN241794_c3_g1_i1&143..865@gi|449493760|ref|XP_002192074.2|	IGFBP1	-1.15447	1.15447	5.16383	9.11271	0.00658782	0.0584649
TRINITY_DN129549_c0_g1_i1&254..2536@gi|224095440|ref|XP_002199813.1|	HSP90B1	0.839913	-0.839913	9.16623	9.1107	0.00659284	0.0584746
TRINITY_DN316229_c0_g2_i6&166..2274@gi|823465182|ref|XP_012430935.1|	AMOTL2	1.14508	-1.14508	2.33842	11.3904	0.00660813	0.0585753
TRINITY_DN266508_c0_g4_i1&192..2102@gi|224095403|ref|XP_002196682.1|	NUAK1	-0.599788	0.599788	5.64981	37.6174	0.00661466	0.0585982
TRINITY_DN305632_c0_g5_i2&261..536@gi|449481418|ref|XP_004176139.1|	HMGA2	-0.727	0.727	4.10115	12.4109	0.00661925	0.058604
TRINITY_DN155350_c0_g1_i1&133..750@gi|823461356|ref|XP_012429295.1|	LSP1	-0.606085	0.606085	8.40685	12.4571	0.00664778	0.0588216
TRINITY_DN240372_c0_g1_i1&78..1268@gi|350538331|ref|NP_001232328.1|	EIF4A3	-0.605884	0.605884	5.49826	39.7763	0.00665773	0.0588746
TRINITY_DN24566_c0_g1_i1&117..671@gi|449493291|ref|XP_004175447.1|	EPDR1	1.76433	-1.76433	4.58563	9.07828	0.00667415	0.0589848
TRINITY_DN308596_c2_g1_i2&140..1687@gi|823469806|ref|XP_012433775.1|	FUBP3	-0.589422	0.589422	5.87326	28.2348	0.00668038	0.0590047
TRINITY_DN281275_c0_g1_i1&124..660@gi|823467944|ref|XP_012430029.1|	NOP16	-0.606531	0.606531	5.46048	12.4674	0.00668791	0.0590298
TRINITY_DN316144_c0_g2_i1&TRINITY_DN316849_c0_g3_i3&165..1286@gi|823467166|ref|XP_012427561.1|	LOC100221170	0.886534	-0.886534	4.75826	9.07156	0.00669115	0.0590298
TRINITY_DN307293_c0_g2_i2&TRINITY_DN269325_c0_g2_i2&TRINITY_DN266648_c0_g1_i1&TRINITY_DN266648_c0_g2_i1&TRINITY_DN113056_c0_g1_i1&TRINITY_DN313205_c0_g4_i2&TRINITY_DN199719_c0_g1_i1&TRINITY_DN140589_c0_g1_i1&TRINITY_DN215447_c0_g5_i1&TRINITY_DN87366_c0_g1_i1&TRINITY_DN42071_c0_g2_i1&TRINITY_DN233493_c0_g2_i1&TRINITY_DN240422_c0_g2_i1&TRINITY_DN212818_c0_g1_i1&TRINITY_DN163943_c0_g1_i1&TRINITY_DN1…	CYFIP2	0.629671	-0.629671	5.71749	9.06717	0.00670229	0.059093
TRINITY_DN202254_c0_g1_i3&TRINITY_DN211771_c0_g1_i1&79..1548@gi|224078361|ref|XP_002194230.1|	LOC100218088	-2.33142	2.33142	0.111778	9.06245	0.00671427	0.0591635
TRINITY_DN303793_c0_g1_i2&TRINITY_DN201912_c0_g1_i1&TRINITY_DN192528_c0_g1_i1&TRINITY_DN158796_c0_g1_i1&TRINITY_DN235629_c0_g1_i1&TRINITY_DN154123_c0_g1_i1&TRINITY_DN212546_c0_g1_i1&TRINITY_DN247356_c0_g1_i1&TRINITY_DN219214_c0_g1_i1&TRINITY_DN273382_c1_g3_i1&TRINITY_DN58880_c0_g1_i1&265..6993@gi|449506307|ref|XP_002189679.2|	FN1	0.740595	-0.740595	8.53806	9.02947	0.00679871	0.0598722
TRINITY_DN177164_c0_g1_i1&257..1015@gi|224058759|ref|XP_002189165.1|	HSD17B7	0.607999	-0.607999	8.70839	9.11652	0.00685415	0.0603158
TRINITY_DN321988_c0_g1_i1&4..7077@gi|823464228|ref|XP_012430475.1|	LRP1B	0.745311	-0.745311	6.18067	9.00689	0.0068572	0.0603158
TRINITY_DN319332_c0_g4_i6&TRINITY_DN319332_c0_g1_i1&123..2372@gi|823472858|ref|XP_012426449.1|	PHTF1	-1.08391	1.08391	2.50985	17.3194	0.00686157	0.0603186
TRINITY_DN317260_c2_g4_i5&165..1973@gi|224072030|ref|XP_002199757.1|	LIMK2	-0.733426	0.733426	4.05533	21.1915	0.00687809	0.0604281
TRINITY_DN308007_c6_g2_i5&359..2047@gi|823455512|ref|XP_012426876.1|	MPP7	0.840035	-0.840035	5.74004	8.9945	0.00688952	0.0604928
TRINITY_DN294019_c0_g4_i1&TRINITY_DN321103_c1_g3_i1&35..2833@gi|823469363|ref|XP_012433565.1|	ARVCF	0.66864	-0.66864	5.38617	8.98927	0.00690322	0.0605773
TRINITY_DN283927_c0_g2_i8&697..1494@gi|823471203|ref|XP_012425686.1|	TNFRSF6B	-2.8536	2.8536	0.144499	8.98624	0.00691118	0.060586
TRINITY_DN308447_c0_g4_i2&104..472@gi|224074331|ref|XP_002195130.1|	FAM104A	-0.763618	0.763618	4.64046	8.98579	0.00691236	0.060586
TRINITY_DN217013_c0_g1_i1&1..507@gi|823462813|ref|XP_012429884.1|	FAM13C	3.89466	-3.89466	0.31032	8.9776	0.00693391	0.0607391
TRINITY_DN320099_c0_g6_i5&TRINITY_DN248962_c0_g1_i1&TRINITY_DN256438_c0_g1_i1&TRINITY_DN320099_c0_g6_i12&TRINITY_DN320099_c0_g4_i1&TRINITY_DN295775_c0_g3_i5&76..1816@gi|823460773|ref|XP_012428529.1|	LOC100217821	3.49653	-3.49653	0.129587	8.95813	0.00698543	0.0611412
TRINITY_DN245229_c0_g1_i1&137..217@gi|823476362|ref|XP_004175746.2|	LOC101233022	-6.32307	6.32307	-1.44575	9.43678	0.00698803	0.0611412
TRINITY_DN228152_c0_g1_i1&44..280@gi|315113873|ref|NP_001186690.1|	SELK	-0.584018	0.584018	5.99638	19.0096	0.00699529	0.0611687
TRINITY_DN317399_c0_g2_i4&TRINITY_DN322815_c0_g1_i2&TRINITY_DN291091_c0_g1_i3&TRINITY_DN277265_c0_g1_i3&TRINITY_DN318537_c0_g2_i1&TRINITY_DN315657_c0_g2_i1&TRINITY_DN296446_c0_g1_i4&262..6966@gi|823459330|ref|XP_012428684.1|	ANKRD17	0.609326	-0.609326	5.3263	17.8643	0.00699994	0.0611733
TRINITY_DN303779_c2_g1_i11&30..2027@gi|224063041|ref|XP_002190120.1|	TUBGCP4	-0.625245	0.625245	5.08243	32.3772	0.00701321	0.0612534
TRINITY_DN284594_c2_g2_i3&1872..3794@gi|823461781|ref|XP_012429472.1|	ZNF143	1.02486	-1.02486	2.68586	9.57309	0.00703819	0.0614354
TRINITY_DN315011_c2_g1_i2&2..445@gi|823465748|ref|XP_012431182.1|	EIF5A2	0.582602	-0.582602	5.98674	24.5621	0.00705075	0.061509
TRINITY_DN254237_c1_g1_i1&188..1108@gi|224051869|ref|XP_002200406.1|	DHRS7	-0.622732	0.622732	10.4997	9.72534	0.00707369	0.0616729
TRINITY_DN256337_c0_g6_i1&343..993@gi|350537779|ref|NP_001232303.1|	DCUN1D5	-0.618278	0.618278	5.17691	14.5211	0.0070876	0.0616847
TRINITY_DN110741_c0_g2_i1&TRINITY_DN244139_c0_g1_i3&1..675@gi|823454434|ref|XP_002193771.2|	LOC100229197	-0.587371	0.587371	7.32911	12.2371	0.00708805	0.0616847
TRINITY_DN280645_c0_g1_i2&802..2052@gi|823453662|ref|XP_012425557.1|	TRMT10C	-0.614503	0.614503	5.23486	17.9767	0.00709062	0.0616847
TRINITY_DN296243_c1_g1_i3&TRINITY_DN296243_c1_g1_i1&TRINITY_DN296411_c0_g1_i3&179..5521@gi|823457532|ref|XP_012427676.1|	MIA3	-0.582795	0.582795	6.9361	15.1679	0.00709162	0.0616847
TRINITY_DN313091_c8_g1_i1&104..1768@gi|823474862|ref|XP_012428423.1|	ZNF512	0.59107	-0.59107	5.70615	12.2491	0.00713208	0.0620003
TRINITY_DN142165_c0_g1_i1&253..1116@gi|224078705|ref|XP_002187599.1|	CEBPB	-0.806511	0.806511	5.09814	8.90097	0.00713912	0.0620253
TRINITY_DN295457_c0_g2_i1&TRINITY_DN295457_c0_g5_i1&206..1438@gi|823461872|ref|XP_012429503.1|	PPP2R3C	-0.757242	0.757242	3.87424	10.923	0.0071929	0.062456
TRINITY_DN296273_c0_g1_i2&406..1224@gi|823455499|ref|XP_012426869.1|	KLF6	0.848602	-0.848602	3.39334	12.3177	0.00721198	0.0625538
TRINITY_DN292063_c0_g1_i1&179..460@gi|823469718|ref|XP_012433735.1|	AIF1L	0.629542	-0.629542	6.56044	8.873	0.0072157	0.0625538
TRINITY_DN223381_c0_g1_i1&197..892@gi|224049615|ref|XP_002196103.1|	CLDN23	2.57939	-2.57939	-0.822969	11.6291	0.00721678	0.0625538
TRINITY_DN294521_c1_g2_i1&238..1161@gi|224084518|ref|XP_002192971.1|	PSMD4	-0.776068	0.776068	4.50117	8.86147	0.00724753	0.0627838
TRINITY_DN313359_c2_g39_i1&TRINITY_DN289573_c0_g2_i1&TRINITY_DN292142_c0_g1_i1&TRINITY_DN246483_c0_g2_i2&TRINITY_DN252649_c0_g2_i1&TRINITY_DN252649_c0_g1_i1&1..933@gi|823481229|ref|XP_012431788.1|	LOC100225286	0.871634	-0.871634	7.38395	8.85765	0.00725812	0.0628389
TRINITY_DN228000_c0_g1_i3&TRINITY_DN72513_c0_g1_i1&TRINITY_DN23702_c0_g1_i1&TRINITY_DN334131_c1_g1_i1&38..2437@gi|224052292|ref|XP_002191573.1|	GRID1	4.08907	-4.08907	3.39069	8.85225	0.00727311	0.0629217
TRINITY_DN231794_c0_g1_i1&246..1475@gi|449476366|ref|XP_002191747.2|	NPTX2	2.23514	-2.23514	1.124	8.84975	0.00728005	0.0629217
TRINITY_DN306408_c2_g1_i2&113..1057@gi|823470268|ref|XP_012433980.1|	NDEL1	-0.75333	0.75333	5.64042	8.84964	0.00728037	0.0629217
TRINITY_DN319291_c0_g4_i2&214..1794@gi|823472121|ref|XP_012426109.1|	EYA3	0.604888	-0.604888	5.36913	27.3107	0.00729052	0.0629728
TRINITY_DN318661_c0_g5_i1&TRINITY_DN318661_c0_g7_i1&TRINITY_DN318661_c0_g2_i1&138..2768@gi|823460751|ref|XP_012428520.1|	AMER1	0.601955	-0.601955	5.42454	10.7291	0.00732963	0.0632028
TRINITY_DN310442_c0_g2_i2&877..1920@gi|224050014|ref|XP_002189487.1|	KLF3	-0.634786	0.634786	4.86322	16.4859	0.00733739	0.0632028
TRINITY_DN317877_c0_g2_i2&255..2411@gi|823454061|ref|XP_002194704.2|	TMEM168	-0.605283	0.605283	5.35098	14.1095	0.00734288	0.0632028
TRINITY_DN312629_c0_g6_i1&109..921@gi|449507807|ref|XP_002186955.2|	UPP2	1.15053	-1.15053	5.74673	8.82716	0.00734318	0.0632028
TRINITY_DN321030_c0_g5_i2&24..3791@gi|823472422|ref|XP_002193708.3|	CDON	0.934264	-0.934264	3.05273	13.2462	0.00734383	0.0632028
TRINITY_DN315200_c1_g2_i3&1611..2624@gi|224081678|ref|XP_002195245.1|	PDIK1L	-0.645143	0.645143	4.70872	13.381	0.00734601	0.0632028
TRINITY_DN298264_c0_g1_i1&633..1421@gi|449496019|ref|XP_002195947.2|	EPCAM	0.690433	-0.690433	4.69288	8.82483	0.00734973	0.0632028
TRINITY_DN275925_c0_g1_i1&146..868@gi|350535408|ref|NP_001232668.1|	UTP11L	-0.614809	0.614809	5.17903	16.8008	0.00735114	0.0632028
TRINITY_DN291149_c0_g1_i1&216..503@gi|823465955|ref|XP_012428224.1|	ARPP19	-0.58353	0.58353	6.83803	8.81745	0.00737052	0.0633328
TRINITY_DN289053_c0_g1_i1&121..1203@gi|350535202|ref|NP_001232659.1|	IDH3A	-0.580014	0.580014	5.97672	9.90053	0.00738725	0.0633839
TRINITY_DN91303_c0_g1_i1&1..168@gi|823480881|ref|XP_012431521.1|	LOC105759767	-6.06113	6.06113	-1.2918	9.27695	0.00738763	0.0633839
TRINITY_DN298528_c1_g2_i8&74..1492@gi|823459646|ref|XP_012428807.1|	FAM13A	1.77646	-1.77646	4.92448	8.81081	0.00738925	0.0633839
TRINITY_DN295404_c0_g1_i7&60..2858@gi|823464248|ref|XP_012430482.1|	PMS1	-0.802912	0.802912	3.60839	20.078	0.00740374	0.0634716
TRINITY_DN315445_c1_g3_i9&TRINITY_DN262929_c0_g1_i1&91..6240@gi|823463706|ref|XP_012430264.1|	LOC100221738	0.74687	-0.74687	3.94837	18.8578	0.00742628	0.0636104
TRINITY_DN322237_c2_g4_i1&TRINITY_DN322237_c2_g7_i1&TRINITY_DN322237_c2_g1_i1&618..4418@gi|823468491|ref|XP_012432531.1|	PALB2	-0.74848	0.74848	3.91823	15.8491	0.00742849	0.0636104
TRINITY_DN142772_c0_g1_i1&22..336@gi|224157933|ref|XP_002199895.1|	LOC100219620	4.43733	-4.43733	-1.74102	8.79493	0.00743431	0.0636237
TRINITY_DN300755_c1_g3_i1&73..6006@gi|449502556|ref|XP_002200543.2|	HEATR5A	-0.580885	0.580885	7.12995	10.0585	0.0074608	0.0637926
TRINITY_DN258263_c0_g3_i1&183..1037@gi|224049852|ref|XP_002194151.1|	CNOT7	-0.575385	0.575385	6.42708	16.343	0.00746263	0.0637926
TRINITY_DN305545_c0_g4_i2&168..1136@gi|449493170|ref|XP_002196154.2|	ABHD5	-0.578684	0.578684	6.06243	16.8963	0.00747188	0.0638065
TRINITY_DN308591_c0_g3_i2&TRINITY_DN308591_c0_g1_i3&222..2450@gi|823470092|ref|XP_012433900.1|	TBC1D16	-0.870235	0.870235	3.30818	12.8602	0.00747655	0.0638065
TRINITY_DN320682_c2_g3_i2&TRINITY_DN254730_c1_g2_i2&1..690@gi|350536155|ref|NP_001232464.1|	SNRNP48	-1.09943	1.09943	2.41346	26.2268	0.00747713	0.0638065
TRINITY_DN442746_c0_g1_i1&TRINITY_DN267822_c0_g2_i1&3..1709@gi|823475344|ref|XP_012433379.1|	MSLN	4.18197	-4.18197	-0.353879	8.77714	0.00748517	0.0638385
TRINITY_DN136036_c0_g1_i1&251..1477@gi|224090429|ref|XP_002196919.1|	MRPS30	-0.595899	0.595899	5.52549	29.9308	0.00749559	0.0638908
TRINITY_DN427829_c0_g1_i1&TRINITY_DN211756_c0_g1_i1&TRINITY_DN297002_c0_g1_i1&1..2346@gi|823470621|ref|XP_012424088.1|	GUSB	0.670021	-0.670021	6.764	8.77073	0.00750358	0.0639222
TRINITY_DN284988_c0_g2_i2&1033..1971@gi|823467251|ref|XP_012427884.1|	TEX264	0.581126	-0.581126	7.22465	9.92095	0.00753416	0.0641461
TRINITY_DN323685_c0_g1_i1&315..5939@gi|823466332|ref|XP_012433731.1|	DENND4A	-0.584528	0.584528	7.55595	18.4607	0.00754179	0.0641743
TRINITY_DN178894_c0_g1_i1&TRINITY_DN311113_c1_g4_i2&40..486@gi|449492022|ref|XP_002191750.2|	LOC100221683	2.41294	-2.41294	-0.387229	10.9693	0.00756444	0.0643302
TRINITY_DN295162_c0_g1_i4&172..915@gi|449481082|ref|XP_002192571.2|	MDFIC	-0.716202	0.716202	4.10552	28.7364	0.00761234	0.0646429
TRINITY_DN323019_c0_g3_i1&109..1062@gi|823452003|ref|XP_012424912.1|	NDUFV3	-0.653606	0.653606	4.61316	18.9217	0.0076141	0.0646429
TRINITY_DN300267_c0_g1_i1&191..1495@gi|823472214|ref|XP_012426140.1|	STK40	0.583277	-0.583277	6.99345	8.73256	0.00761425	0.0646429
TRINITY_DN319427_c0_g15_i2&291..1589@gi|823470373|ref|XP_012434023.1|	FDXR	0.738987	-0.738987	3.95849	9.55447	0.00762864	0.0647042
TRINITY_DN307632_c0_g1_i6&2097..2747@gi|823452556|ref|XP_012425128.1|	MED4	-0.737436	0.737436	3.96339	17.9373	0.00763017	0.0647042
TRINITY_DN492123_c0_g1_i1&TRINITY_DN304190_c0_g1_i7&137..2224@gi|224064942|ref|XP_002188689.1|	WTIP	0.688032	-0.688032	4.31655	14.0209	0.00764497	0.0647928
TRINITY_DN312202_c0_g2_i6&TRINITY_DN195399_c0_g2_i1&TRINITY_DN231714_c0_g2_i3&2..3034@gi|823474117|ref|XP_012433011.1|	NPR2	1.69212	-1.69212	0.741865	11.0177	0.00765703	0.064858
TRINITY_DN323708_c1_g1_i1&1826..17875@gi|823472029|ref|XP_012426075.1|	MACF1	0.587401	-0.587401	7.87645	14.4732	0.00768394	0.0650489
TRINITY_DN320102_c0_g2_i1&TRINITY_DN320102_c0_g4_i2&324..8291@gi|823467334|ref|XP_012428166.1|	LOC100230709	0.605006	-0.605006	7.30576	8.69873	0.00771388	0.0652652
TRINITY_DN314773_c1_g1_i2&792..4220@gi|449495866|ref|XP_002192387.2|	TRERF1	1.18473	-1.18473	2.66556	8.69497	0.00772505	0.0653197
TRINITY_DN115430_c0_g1_i1&TRINITY_DN65524_c0_g2_i1&TRINITY_DN315144_c0_g2_i1&TRINITY_DN318160_c0_g8_i1&84..3839@gi|823463704|ref|XP_012430263.1|	SLC4A3	0.638289	-0.638289	4.73983	14.3379	0.0077291	0.0653197
TRINITY_DN299220_c0_g2_i1&214..1671@gi|823452276|ref|XP_012425024.1|	DNAJC3	0.589354	-0.589354	8.05302	28.1034	0.00774306	0.0654005
TRINITY_DN293647_c0_g4_i4&6..1274@gi|224055425|ref|XP_002190143.1|	LOC100222284	-0.631027	0.631027	4.85811	12.7967	0.00775181	0.0654372
TRINITY_DN317164_c0_g12_i1&TRINITY_DN317164_c0_g1_i2&TRINITY_DN311438_c0_g6_i5&1..1020@gi|823470025|ref|XP_012433871.1|	CANT1	-0.910534	0.910534	3.0977	12.6617	0.00777402	0.0655875
TRINITY_DN300755_c2_g1_i1&700..1956@gi|823457210|ref|XP_012427541.1|	LOC100224987	0.600328	-0.600328	8.83873	9.51213	0.00778003	0.065601
TRINITY_DN308845_c0_g12_i1&91..465@gi|823466760|ref|XP_012425945.1|	MAP1LC3B	-0.581293	0.581293	6.04764	8.67471	0.00778548	0.065608
TRINITY_DN249894_c0_g1_i3&80..1075@gi|823458077|ref|XP_012427895.1|	POLR1C	-0.744018	0.744018	3.91279	24.1535	0.00779237	0.065608
TRINITY_DN319515_c1_g3_i1&1033..1656@gi|823466206|ref|XP_012433296.1|	LOC105760892	0.603409	-0.603409	5.28007	8.85372	0.0077941	0.065608
TRINITY_DN319975_c2_g1_i1&575..1666@gi|224077936|ref|XP_002189641.1|	SGK2	-0.786672	0.786672	6.02208	8.66885	0.00780308	0.0656465
TRINITY_DN310118_c0_g2_i1&930..1208@gi|823454562|ref|XP_012424583.1|	DNAL4	-0.830193	0.830193	3.44601	18.0276	0.00781671	0.065724
TRINITY_DN194556_c0_g1_i1&542..1924@gi|823452675|ref|XP_012425175.1|	ALG11	-0.660676	0.660676	4.53486	23.052	0.00786366	0.0660814
TRINITY_DN283640_c2_g3_i3&318..2483@gi|823473702|ref|XP_012432839.1|	GNE	-0.572013	0.572013	6.37972	15.9164	0.00788274	0.0661992
TRINITY_DN150324_c0_g1_i1&TRINITY_DN182812_c0_g1_i1&TRINITY_DN209748_c0_g1_i1&274..660@gi|823476638|ref|XP_002198837.3|	LOC100231737	-6.26178	6.26178	-1.28367	9.08994	0.00788838	0.0661992
TRINITY_DN279316_c2_g1_i1&TRINITY_DN299302_c2_g1_i1&179..3415@gi|823455616|ref|XP_012426919.1|	ZCCHC2	0.623957	-0.623957	4.93979	19.7933	0.00789537	0.0661992
TRINITY_DN305353_c0_g3_i4&212..1159@gi|449508239|ref|XP_002189198.2|	CNN3	0.681813	-0.681813	7.38341	8.63829	0.00789547	0.0661992
TRINITY_DN290559_c0_g1_i1&252..2246@gi|449492085|ref|XP_002193565.2|	GARS	-0.572283	0.572283	6.64777	16.6741	0.00790799	0.0662667
TRINITY_DN277043_c0_g2_i13&970..1911@gi|449485935|ref|XP_002187555.2|	WDR73	-0.869824	0.869824	3.26105	24.6675	0.00798294	0.0668495
TRINITY_DN323906_c0_g1_i2&4237..5067@gi|224073987|ref|XP_002193480.1|	MVB12B	0.577443	-0.577443	5.82545	24.3604	0.00800018	0.0668495
TRINITY_DN268698_c0_g1_i1&TRINITY_DN146821_c0_g2_i1&799..1314@gi|224150198|ref|XP_002200108.1|	LOC100231278	-1.19247	1.19247	2.08527	13.4944	0.00800171	0.0668495
TRINITY_DN301781_c1_g3_i1&10..1182@gi|823457606|ref|XP_012427707.1|	ABHD12	0.573182	-0.573182	6.09486	11.73	0.00800478	0.0668495
TRINITY_DN308423_c8_g4_i1&869..1471@gi|350535765|ref|NP_001232682.1|	CHMP5	-0.644496	0.644496	4.66377	16.8441	0.00800673	0.0668495
TRINITY_DN304948_c0_g8_i3&299..1705@gi|823455868|ref|XP_012427017.1|	NSUN6	-0.782255	0.782255	3.67084	14.5904	0.00800791	0.0668495
TRINITY_DN272872_c1_g2_i2&192..1166@gi|823461092|ref|XP_012428663.1|	LOC100228162	-0.606081	0.606081	9.72558	9.13583	0.00801106	0.0668495
TRINITY_DN279895_c0_g2_i6&54..944@gi|224046711|ref|XP_002186619.1|	TATDN1	-0.697591	0.697591	4.3181	8.59943	0.00801474	0.0668495
TRINITY_DN317136_c0_g1_i1&1..231@gi|823477402|ref|XP_012432126.1|	LOC100220580	-6.89918	6.89918	0.0263731	9.04372	0.00801799	0.0668495
TRINITY_DN305343_c0_g2_i1&TRINITY_DN311880_c4_g2_i4&207..2105@gi|224052061|ref|XP_002187715.1|	ARNTL	0.814165	-0.814165	5.43917	8.595	0.00802844	0.0668992
TRINITY_DN307844_c1_g2_i2&80..415@gi|311893315|ref|NP_001185785.1|	CNEP1R1	-0.861541	0.861541	3.29011	15.7704	0.00803741	0.0669364
TRINITY_DN319509_c0_g15_i2&43..435@gi|823465024|ref|XP_012430806.1|	LEPROT	-0.663003	0.663003	4.50254	16.0487	0.00805523	0.0670472
TRINITY_DN67392_c0_g1_i1&TRINITY_DN125559_c0_g1_i1&TRINITY_DN132985_c0_g1_i1&TRINITY_DN103040_c0_g1_i1&68..1975@gi|224051826|ref|XP_002200628.1|	HSPA2	3.00023	-3.00023	4.96972	8.58441	0.00806136	0.0670567
TRINITY_DN361397_c0_g1_i1&TRINITY_DN427502_c0_g1_i1&2..1453@gi|823462035|ref|XP_002199721.2|	RAG2	-6.17824	6.17824	-1.6581	9.81851	0.00806538	0.0670567
TRINITY_DN321942_c2_g2_i2&258..1943@gi|823464433|ref|XP_012430571.1|	STXBP3	-0.573179	0.573179	6.02718	10.3947	0.00807832	0.0671268
TRINITY_DN284026_c1_g1_i9&TRINITY_DN284026_c1_g1_i5&307..1407@gi|823473976|ref|XP_002189308.3|	GRAMD3	-0.952315	0.952315	4.61858	8.56538	0.00812089	0.0674428
TRINITY_DN307122_c0_g5_i2&37..1062@gi|224055006|ref|XP_002198292.1|	BBS5	1.50826	-1.50826	1.16351	11.2763	0.00813688	0.0675379
TRINITY_DN280011_c0_g1_i2&307..1341@gi|823456803|ref|XP_012427393.1|	CCNE2	-1.83761	1.83761	0.608469	8.55495	0.00815369	0.0676397
TRINITY_DN316993_c0_g3_i1&1..429@gi|449512082|ref|XP_002199484.2|	LOC100225157	-0.647136	0.647136	4.6228	10.1514	0.00816361	0.0676842
TRINITY_DN319763_c1_g4_i2&158..1294@gi|449510027|ref|XP_004174349.1|	MFSD1	-0.580565	0.580565	5.73336	12.2831	0.00817188	0.0677151
TRINITY_DN314041_c0_g1_i1&TRINITY_DN320415_c1_g13_i4&TRINITY_DN284410_c0_g1_i2&482..1891@gi|823459383|ref|XP_012428700.1|	RUFY3	-0.662943	0.662943	4.4866	20.7028	0.0081808	0.0677513
TRINITY_DN211088_c0_g1_i1&TRINITY_DN313653_c0_g2_i1&79..1002@gi|823477875|ref|XP_012432690.1|	LOC105760756	-1.53224	1.53224	1.10945	12.3137	0.00822299	0.0680627
TRINITY_DN308906_c0_g1_i1&TRINITY_DN301764_c0_g2_i1&203..6346@gi|449514531|ref|XP_004177223.1|	KIAA2026	-0.72058	0.72058	4.02784	20.084	0.00822831	0.0680689
TRINITY_DN310289_c0_g3_i1&1..615@gi|823468412|ref|XP_012432179.1|	SPSB3	-1.2442	1.2442	1.91315	9.33778	0.00828158	0.0684601
TRINITY_DN321188_c6_g2_i4&TRINITY_DN322643_c7_g2_i1&TRINITY_DN322544_c8_g1_i2&TRINITY_DN403620_c0_g1_i1&138..15665@gi|449507963|ref|XP_004176251.1|	HMCN1	1.83705	-1.83705	6.99322	8.51376	0.0082848	0.0684601
TRINITY_DN142371_c0_g2_i1&TRINITY_DN48129_c0_g2_i1&TRINITY_DN202167_c0_g1_i1&TRINITY_DN217203_c0_g1_i1&TRINITY_DN499890_c0_g1_i1&TRINITY_DN192287_c0_g1_i1&TRINITY_DN391505_c0_g1_i1&TRINITY_DN200348_c0_g1_i1&TRINITY_DN437952_c0_g1_i1&TRINITY_DN64917_c1_g1_i1&TRINITY_DN395686_c0_g1_i1&TRINITY_DN362387_c0_g1_i1&TRINITY_DN271543_c0_g1_i1&TRINITY_DN28098_c0_g1_i1&TRINITY_DN172143_c0_g1_i1&TRINITY_DN14…	NPHP3	-0.886665	0.886665	3.18561	17.3918	0.00829631	0.0685171
TRINITY_DN44887_c0_g2_i1&TRINITY_DN481009_c0_g1_i1&TRINITY_DN84809_c0_g2_i1&TRINITY_DN486554_c0_g1_i1&TRINITY_DN412018_c0_g1_i1&TRINITY_DN437829_c0_g1_i1&80..2275@gi|224067397|ref|XP_002192686.1|	LOC100228109	2.61238	-2.61238	-0.899032	8.69883	0.00830635	0.0685619
TRINITY_DN289855_c1_g1_i1&TRINITY_DN293492_c0_g1_i4&1..1731@gi|449492230|ref|XP_004175552.1|	FZD1	1.22804	-1.22804	1.98166	14.0667	0.00831293	0.0685782
TRINITY_DN279265_c0_g2_i1&57..608@gi|449484359|ref|XP_004186165.1|	SHISA2	1.50572	-1.50572	1.14487	8.50123	0.00832514	0.0686409
TRINITY_DN288394_c0_g1_i2&205..1062@gi|224047210|ref|XP_002193125.1|	HAAO	0.596108	-0.596108	7.75752	8.49715	0.00833832	0.0687114
TRINITY_DN277478_c0_g2_i1&452..1003@gi|224045282|ref|XP_002194254.1|	CBX3	-0.571052	0.571052	5.95844	8.53841	0.00835206	0.0687866
TRINITY_DN300258_c1_g12_i3&155..1003@gi|224070080|ref|XP_002195900.1|	NTAN1	0.580536	-0.580536	6.29812	8.4904	0.00836018	0.0688125
TRINITY_DN69061_c0_g1_i1&3..227@gi|449508525|ref|XP_002189133.2|	ARTN	5.18965	-5.18965	-2.42466	9.69945	0.00836446	0.0688125
TRINITY_DN272662_c0_g2_i1&366..1061@gi|823454881|ref|XP_012424699.1|	TCP11L2	-2.66452	2.66452	1.56203	8.48738	0.00836998	0.0688198
TRINITY_DN286667_c1_g1_i1&TRINITY_DN297000_c1_g1_i20&TRINITY_DN297000_c1_g1_i7&886..4518@gi|823452782|ref|XP_012425214.1|	LMO7	0.568854	-0.568854	6.18432	8.73984	0.00837464	0.0688201
TRINITY_DN306795_c0_g10_i5&103..1299@gi|823467401|ref|XP_012428397.1|	ZMYND10	2.35081	-2.35081	-0.0613035	8.48038	0.00839275	0.0689309
TRINITY_DN308406_c0_g2_i4&TRINITY_DN275384_c0_g2_i1&TRINITY_DN307737_c0_g2_i2&425..2623@gi|224047741|ref|XP_002188343.1|	RPS6KA2	-1.00904	1.00904	5.2396	8.47627	0.00840613	0.0690027
TRINITY_DN315288_c0_g1_i2&29..1096@gi|224076213|ref|XP_002195505.1|	PEX12	-0.950376	0.950376	2.88679	23.2881	0.00845872	0.069396
TRINITY_DN293228_c0_g2_i2&218..562@gi|449512423|ref|XP_002199485.2|	LOC100227543	1.18651	-1.18651	2.09166	15.3092	0.00846381	0.0693995
TRINITY_DN305441_c0_g9_i17&98..1732@gi|823463968|ref|XP_012430372.1|	PDE1A	-0.807341	0.807341	4.37021	8.4538	0.00847981	0.0694924
TRINITY_DN319345_c3_g1_i1&89..1297@gi|823457642|ref|XP_012427724.1|	APMAP	0.731831	-0.731831	10.1966	8.45205	0.00848558	0.0695014
TRINITY_DN312322_c0_g1_i3&257..1822@gi|823462690|ref|XP_012429832.1|	SIRT1	-0.670346	0.670346	4.39637	19.2636	0.00849371	0.0695297
TRINITY_DN310007_c6_g3_i1&352..2949@gi|823457573|ref|XP_012427691.1|	EPAS1	0.588628	-0.588628	8.49746	13.0354	0.0085231	0.0697319
TRINITY_DN320993_c1_g1_i2&TRINITY_DN97302_c0_g1_i1&TRINITY_DN287867_c2_g1_i5&TRINITY_DN287867_c2_g2_i1&TRINITY_DN374321_c1_g1_i1&TRINITY_DN287867_c2_g1_i8&TRINITY_DN313602_c7_g1_i8&329..10138@gi|823459589|ref|XP_012428784.1|	WDFY3	0.588829	-0.588829	5.44046	11.5206	0.00855528	0.0699567
TRINITY_DN219607_c1_g1_i1&1098..2018@gi|224049515|ref|XP_002196712.1|	AIMP1	-0.62094	0.62094	4.89491	29.6016	0.00856154	0.0699695
TRINITY_DN115836_c0_g2_i1&55..516@gi|224051399|ref|XP_002200545.1|	DTD2	-1.00603	1.00603	2.81906	8.42404	0.00857851	0.0700696
TRINITY_DN208258_c0_g1_i1&TRINITY_DN286037_c0_g1_i1&TRINITY_DN315365_c0_g1_i2&TRINITY_DN255949_c0_g1_i1&TRINITY_DN136378_c0_g1_i1&TRINITY_DN314124_c0_g1_i1&TRINITY_DN133300_c0_g2_i1&TRINITY_DN301367_c4_g2_i8&TRINITY_DN315613_c0_g7_i10&TRINITY_DN315613_c0_g4_i1&3..14336@gi|823455409|ref|XP_012426832.1|	KMT2C	0.820469	-0.820469	3.77617	8.41719	0.0086014	0.070218
TRINITY_DN300948_c0_g2_i6&TRINITY_DN300948_c0_g2_i5&TRINITY_DN320089_c6_g1_i3&70..3699@gi|823465138|ref|XP_012430915.1|	YEATS2	0.959291	-0.959291	3.34435	8.40646	0.0086374	0.0704732
TRINITY_DN321948_c1_g1_i3&489..10067@gi|823474152|ref|XP_012433027.1|	CZH5orf42	0.62064	-0.62064	5.54189	8.40261	0.00865035	0.0705402
TRINITY_DN261083_c0_g1_i3&TRINITY_DN267533_c1_g1_i1&370..1008@gi|823458145|ref|XP_004176403.2|	C3H1orf131	0.758442	-0.758442	5.63592	8.39388	0.00867981	0.0707068
TRINITY_DN301804_c0_g8_i1&TRINITY_DN299119_c0_g1_i1&TRINITY_DN301804_c0_g4_i3&TRINITY_DN301804_c0_g4_i4&114..2291@gi|823452914|ref|XP_012425265.1|	NAA16	0.627631	-0.627631	4.75247	11.3662	0.00868029	0.0707068
TRINITY_DN310117_c0_g4_i1&76..942@gi|823475740|ref|XP_012426616.1|	NT5C3B	-0.792018	0.792018	4.00266	8.39217	0.00868559	0.0707113
TRINITY_DN74169_c0_g1_i1&TRINITY_DN321291_c1_g1_i2&439..7362@gi|449486128|ref|XP_002186552.2|	LOC100232578	1.03944	-1.03944	7.19938	8.38876	0.00869716	0.0707667
TRINITY_DN290803_c0_g4_i2&109..1356@gi|224043148|ref|XP_002196920.1|	GPR180	0.759131	-0.759131	4.47146	8.38564	0.00870771	0.0708139
TRINITY_DN251733_c0_g1_i1&172..1575@gi|449492760|ref|XP_002195107.2|	OXSM	-0.769504	0.769504	3.69527	19.3618	0.00875355	0.0711286
TRINITY_DN287287_c1_g1_i1&113..541@gi|224048196|ref|XP_002188704.1|	HINT3	0.56349	-0.56349	6.40558	11.8256	0.00875718	0.0711286
TRINITY_DN298916_c0_g1_i1&168..2831@gi|823475272|ref|XP_012431498.1|	MATR3	0.566049	-0.566049	6.78211	19.1637	0.00876077	0.0711286
TRINITY_DN316807_c0_g3_i17&1..5571@gi|823466089|ref|XP_012428605.1|	TICRR	-0.870723	0.870723	3.21885	10.5132	0.00877418	0.0711986
TRINITY_DN281003_c0_g1_i4&TRINITY_DN483951_c0_g1_i1&TRINITY_DN8016_c0_g1_i1&103..2595@gi|823460383|ref|XP_012429094.1|	JAKMIP1	1.24465	-1.24465	1.8815	9.45958	0.00881073	0.0714562
TRINITY_DN234493_c0_g1_i1&TRINITY_DN258775_c0_g6_i1&TRINITY_DN258775_c0_g5_i1&TRINITY_DN432207_c0_g1_i1&TRINITY_DN258775_c0_g3_i1&TRINITY_DN258775_c0_g1_i4&487..2703@gi|823464426|ref|XP_012430567.1|	AKNAD1	1.7291	-1.7291	0.631555	15.8357	0.00882878	0.0715396
TRINITY_DN313734_c1_g1_i1&2..484@gi|823470028|ref|XP_012433872.1|	AFMID	0.740509	-0.740509	5.16263	8.34865	0.00883426	0.0715396
TRINITY_DN222952_c0_g2_i2&63..530@gi|350537299|ref|NP_001232753.1|	LOC100189947	-1.79462	1.79462	2.40472	8.34831	0.00883544	0.0715396
TRINITY_DN260800_c0_g1_i2&324..1214@gi|823458681|ref|XP_012428146.1|	SLC35A1	-0.82526	0.82526	3.40698	22.6922	0.00886426	0.071734
TRINITY_DN303388_c0_g2_i2&71..547@gi|229092739|ref|NP_001153216.1|	SFT2D1	-0.589037	0.589037	5.3936	8.9506	0.00887228	0.0717598
TRINITY_DN246034_c0_g2_i1&83..1150@gi|224043287|ref|XP_002195786.1|	RFC3	-0.754838	0.754838	3.78784	12.2592	0.00888705	0.0718402
TRINITY_DN294748_c0_g1_i2&310..906@gi|449488845|ref|XP_004174428.1|	CITED4	-0.74995	0.74995	5.55226	8.32819	0.00890513	0.0719116
TRINITY_DN283788_c2_g1_i4&191..1627@gi|823462351|ref|XP_012429691.1|	CTTN	-0.635597	0.635597	5.4823	8.32807	0.00890555	0.0719116
TRINITY_DN276518_c0_g1_i2&129..1418@gi|823456838|ref|XP_012427406.1|	EIF3E	-0.571197	0.571197	7.46555	18.7244	0.00891917	0.0719825
TRINITY_DN302020_c0_g1_i1&TRINITY_DN266262_c0_g1_i5&TRINITY_DN266262_c0_g1_i2&TRINITY_DN266262_c0_g1_i6&TRINITY_DN273555_c0_g1_i1&304..3960@gi|449473743|ref|XP_004186282.1|	MST1R	1.26332	-1.26332	1.78784	15.2563	0.00892986	0.0720297
TRINITY_DN314156_c0_g1_i7&77..1354@gi|823458455|ref|XP_012428044.1|	ARMT1	-0.702415	0.702415	4.80674	8.3168	0.00894486	0.0721116
TRINITY_DN278577_c0_g1_i1&101..940@gi|823456033|ref|XP_012427084.1|	LZTFL1	-1.08618	1.08618	2.37337	10.5489	0.00896	0.0721945
TRINITY_DN282716_c1_g1_i1&513..1760@gi|823456810|ref|XP_002198762.3|	MTERF3	0.685091	-0.685091	4.21849	10.8633	0.00897082	0.0722426
TRINITY_DN303179_c1_g4_i4&147..2573@gi|449489086|ref|XP_002195601.2|	AGO3	0.644596	-0.644596	4.9688	8.30774	0.00897658	0.0722498
TRINITY_DN271616_c0_g2_i1&TRINITY_DN105683_c0_g1_i1&TRINITY_DN249775_c0_g1_i1&47..1948@gi|449489623|ref|XP_002193067.2|	ADAMTS8	2.20277	-2.20277	-0.277373	8.59751	0.00899708	0.0723756
TRINITY_DN308008_c0_g3_i2&1843..4260@gi|823459618|ref|XP_012428795.1|	LIN54	-0.821618	0.821618	3.41298	13.2126	0.00900356	0.0723886
TRINITY_DN282025_c0_g19_i1&109..600@gi|224043550|ref|XP_002197884.1|	VMO1	1.24542	-1.24542	6.8259	8.29849	0.00900912	0.0723942
TRINITY_DN307615_c0_g1_i2&TRINITY_DN307615_c0_g1_i1&128..2065@gi|823472865|ref|XP_012426452.1|	SRPK1	0.589149	-0.589149	5.34934	9.41699	0.00901698	0.0724182
TRINITY_DN281758_c0_g1_i1&105..503@gi|350536841|ref|NP_001232265.1|	PTS	0.769543	-0.769543	4.83808	8.28981	0.00903976	0.0725108
TRINITY_DN291787_c1_g1_i1&313..2244@gi|449499128|ref|XP_002196158.2|	CAPN6	1.55147	-1.55147	0.998023	10.5275	0.00904288	0.0725108
TRINITY_DN288382_c1_g6_i12&164..2449@gi|823452826|ref|XP_012425232.1|	PAN3	-0.790039	0.790039	6.07539	8.28886	0.00904314	0.0725108
TRINITY_DN283460_c2_g3_i1&325..783@gi|823453278|ref|XP_002188719.3|	CCDC90B	-0.669217	0.669217	4.35335	25.5244	0.0090664	0.072634
TRINITY_DN315198_c0_g1_i2&TRINITY_DN370574_c0_g1_i1&TRINITY_DN456757_c0_g1_i1&TRINITY_DN141317_c0_g1_i1&TRINITY_DN454291_c0_g1_i1&TRINITY_DN130991_c0_g1_i1&TRINITY_DN127053_c0_g1_i1&TRINITY_DN127053_c1_g2_i1&4581..9542@gi|823456540|ref|XP_012427288.1|	FHOD3	-0.866644	0.866644	3.64741	8.28177	0.00906827	0.072634
TRINITY_DN315578_c1_g4_i4&566..3595@gi|823454815|ref|XP_012424676.1|	ZC3H7B	0.569325	-0.569325	7.43658	24.4646	0.00909798	0.0728328
TRINITY_DN284800_c0_g2_i2&367..1521@gi|823457799|ref|XP_012427786.1|	SDE2	-0.586675	0.586675	5.39575	31.9212	0.00910588	0.0728568
TRINITY_DN298278_c0_g4_i1&232..1635@gi|224094470|ref|XP_002191617.1|	NR1H4	-0.950648	0.950648	5.55057	8.2681	0.00911691	0.0729059
TRINITY_DN311947_c0_g8_i2&TRINITY_DN251585_c0_g1_i1&702..956@gi|823482078|ref|XP_012432389.1|	LOC100221560	2.33559	-2.33559	3.79271	8.26605	0.00912424	0.0729252
TRINITY_DN386732_c0_g1_i1&TRINITY_DN350484_c0_g1_i1&TRINITY_DN257286_c0_g1_i1&TRINITY_DN257286_c1_g1_i1&TRINITY_DN73636_c0_g2_i1&TRINITY_DN219257_c0_g1_i5&2..9172@gi|449506339|ref|XP_004175063.1|	COL6A3	1.52162	-1.52162	1.79809	8.25958	0.0091474	0.0730362
TRINITY_DN288028_c1_g1_i1&123..1127@gi|823470139|ref|XP_004177012.2|	PCYT2	0.656147	-0.656147	8.30096	8.25943	0.00914793	0.0730362
TRINITY_DN318412_c0_g8_i1&1..762@gi|350538475|ref|NP_001232335.1|	PMS2	-0.734978	0.734978	3.87262	15.2564	0.00917817	0.073217
TRINITY_DN314542_c0_g1_i1&2..703@gi|823456364|ref|XP_012427217.1|	GFOD1	0.732098	-0.732098	3.89409	14.7672	0.00918043	0.073217
TRINITY_DN321041_c0_g1_i1&583..5139@gi|823463094|ref|XP_012430002.1|	ZNF518A	-0.598229	0.598229	5.15655	12.7218	0.00921484	0.073452
TRINITY_DN317001_c1_g2_i3&2..1927@gi|224072106|ref|XP_002199970.1|	KLHL22	-0.663961	0.663961	4.38587	24.5265	0.00922213	0.0734708
TRINITY_DN305945_c0_g3_i2&925..1056@gi|823480875|ref|XP_012431518.1|	LOC105759762	1.80621	-1.80621	0.402886	11.5752	0.00923004	0.0734775
TRINITY_DN298503_c0_g1_i1&755..1105@gi|224065785|ref|XP_002189748.1|	TMEM115	-0.591456	0.591456	5.28084	13.0107	0.00923285	0.0734775
TRINITY_DN291937_c4_g4_i1&TRINITY_DN291937_c4_g3_i1&TRINITY_DN289696_c4_g5_i1&568..3405@gi|823456388|ref|XP_012427226.1|	JARID2	0.985255	-0.985255	2.70738	10.8569	0.00924626	0.073543
TRINITY_DN272390_c0_g3_i2&196..1707@gi|449514383|ref|XP_004177159.1|	PAPD4	-0.621652	0.621652	4.79032	13.4489	0.00925097	0.073543
TRINITY_DN302159_c3_g2_i1&33..2816@gi|449502435|ref|XP_004174508.1|	DCAF5	-0.625791	0.625791	4.72639	20.5419	0.00926874	0.0736449
TRINITY_DN285481_c0_g1_i1&237..1580@gi|449513521|ref|XP_002199764.2|	TRIM62	-1.02454	1.02454	2.57793	18.6988	0.00928401	0.0737094
TRINITY_DN463605_c0_g1_i1&TRINITY_DN33630_c0_g1_i1&TRINITY_DN138810_c0_g1_i1&TRINITY_DN224140_c0_g2_i1&TRINITY_DN17670_c0_g1_i1&TRINITY_DN420613_c0_g1_i1&TRINITY_DN499314_c0_g1_i1&TRINITY_DN482935_c0_g1_i1&TRINITY_DN380884_c0_g1_i1&54..6671@gi|823467188|ref|XP_012427644.1|	CACNA1D	4.17536	-4.17536	0.873415	8.22102	0.00928678	0.0737094
TRINITY_DN313209_c0_g3_i13&TRINITY_DN55797_c0_g1_i1&100..984@gi|823458920|ref|XP_012428245.1|	EYS	2.13833	-2.13833	1.80539	8.21486	0.00930926	0.0738168
TRINITY_DN259387_c0_g2_i1&99..2951@gi|823461429|ref|XP_012429331.1|	VPS18	-0.572725	0.572725	5.68396	19.5727	0.00931023	0.0738168
TRINITY_DN315808_c0_g2_i5&TRINITY_DN297746_c0_g3_i1&TRINITY_DN317668_c0_g17_i1&138..2702@gi|823468182|ref|XP_012430986.1|	LOC100228733	1.98486	-1.98486	-0.0438514	9.78938	0.00931833	0.0738417
TRINITY_DN300338_c1_g2_i9&106..1134@gi|449510361|ref|XP_002199171.2|	CDK7	-0.686208	0.686208	4.17802	30.584	0.0093595	0.0741284
TRINITY_DN304084_c1_g4_i13&TRINITY_DN304084_c1_g5_i2&77..1378@gi|823473710|ref|XP_012432841.1|	CDC14B	0.752433	-0.752433	3.75518	9.45761	0.00938523	0.0742927
TRINITY_DN315531_c17_g1_i1&115..1893@gi|224053915|ref|XP_002189195.1|	ATIC	-0.60465	0.60465	11.0017	9.25048	0.00939937	0.074337
TRINITY_DN309978_c1_g3_i25&311..2653@gi|823453407|ref|XP_012425445.1|	KIAA1407	-1.02327	1.02327	2.59139	12.8131	0.009404	0.074337
TRINITY_DN315652_c0_g7_i1&434..766@gi|823480669|ref|XP_012431345.1|	TMEM214	1.03987	-1.03987	2.52323	17.8	0.00940582	0.074337
TRINITY_DN230594_c0_g1_i2&TRINITY_DN263291_c0_g1_i1&TRINITY_DN288927_c0_g1_i1&2..355@gi|350535220|ref|NP_001232660.1|	DRG1	7.0586	-7.0586	-1.32156	8.59298	0.00941675	0.0743839
TRINITY_DN297610_c0_g1_i4&TRINITY_DN297610_c0_g1_i3&2128..5628@gi|823460257|ref|XP_012429044.1|	SH3TC1	-0.768685	0.768685	7.08966	8.17934	0.0094401	0.0744944
TRINITY_DN136237_c0_g1_i1&TRINITY_DN13671_c0_g1_i1&TRINITY_DN364994_c0_g1_i1&TRINITY_DN62510_c0_g1_i1&1..1197@gi|823459024|ref|XP_012428291.1|	BEND6	-4.57115	4.57115	-2.05239	8.58592	0.00944076	0.0744944
TRINITY_DN304795_c0_g5_i2&1..1980@gi|449502521|ref|XP_002199615.2|	DPH6	-0.802893	0.802893	3.48085	15.1237	0.00946001	0.0745693
TRINITY_DN307846_c2_g6_i1&160..1092@gi|823462599|ref|XP_002199366.3|	SUSD6	0.558173	-0.558173	6.36008	9.23203	0.00946233	0.0745693
TRINITY_DN283194_c0_g3_i3&115..1098@gi|823467045|ref|XP_012427062.1|	HDAC11	-1.58409	1.58409	0.96971	8.19392	0.0094653	0.0745693
TRINITY_DN231465_c0_g1_i1&81..1028@gi|449483823|ref|XP_002188795.2|	CRYL1	1.0145	-1.0145	4.19453	8.1698	0.0094756	0.074597
TRINITY_DN396127_c0_g1_i1&TRINITY_DN205795_c0_g1_i2&TRINITY_DN44372_c0_g1_i1&TRINITY_DN350390_c0_g1_i1&TRINITY_DN63989_c0_g2_i1&76..8235@gi|823459988|ref|XP_012428932.1|	TENM3	2.54842	-2.54842	0.558652	8.16731	0.00948486	0.074597
TRINITY_DN285279_c0_g1_i1&460..867@gi|449512568|ref|XP_004175493.1|	SF1	1.05545	-1.05545	2.44507	16.4635	0.00948857	0.074597
TRINITY_DN311028_c0_g1_i1&TRINITY_DN311028_c0_g1_i3&41..2545@gi|823457602|ref|XP_012427704.1|	LOC100220079	0.92952	-0.92952	2.91159	12.5315	0.00948887	0.074597
TRINITY_DN296233_c2_g2_i14&578..1816@gi|449502506|ref|XP_004174515.1|	SPRED1	0.650148	-0.650148	4.49347	9.44273	0.00951395	0.0747546
TRINITY_DN311441_c0_g3_i2&131..1759@gi|823470168|ref|XP_012433932.1|	RHOT1	-0.688514	0.688514	4.41698	8.15394	0.00953492	0.0748798
TRINITY_DN201283_c0_g1_i1&40..720@gi|224052671|ref|XP_002194670.1|	UBTD1	0.720834	-0.720834	3.93481	14.681	0.00956278	0.075059
TRINITY_DN311847_c3_g5_i4&TRINITY_DN311847_c3_g5_i1&399..2177@gi|449496701|ref|XP_002188099.2|	HNRNPU	-0.561928	0.561928	7.04593	27.379	0.00956848	0.0750642
TRINITY_DN288443_c0_g1_i1&140..1060@gi|823457506|ref|XP_012427665.1|	RBKS	0.557316	-0.557316	6.5924	21.0478	0.00957601	0.0750836
TRINITY_DN298623_c0_g1_i4&213..1478@gi|449482618|ref|XP_002189912.2|	ILK	0.768096	-0.768096	3.64783	16.9912	0.0095844	0.0751098
TRINITY_DN308094_c0_g1_i5&116..1210@gi|224052267|ref|XP_002188033.1|	TMEM26	0.735837	-0.735837	3.84406	12.5675	0.00963857	0.0754901
TRINITY_DN279480_c0_g1_i1&94..1056@gi|823472479|ref|XP_012426261.1|	DCPS	-0.883465	0.883465	3.11509	8.46577	0.00964308	0.0754901
TRINITY_DN300367_c0_g2_i4&3..1253@gi|449498348|ref|XP_002189299.2|	LOC100227206	-1.73109	1.73109	1.15762	8.12241	0.00965407	0.0755001
TRINITY_DN300312_c1_g5_i1&2393..4261@gi|224043427|ref|XP_002196117.1|	ENOX1	1.14143	-1.14143	4.24952	8.1223	0.00965451	0.0755001
TRINITY_DN318517_c0_g9_i1&TRINITY_DN292834_c0_g3_i2&293..6466@gi|449505657|ref|XP_002189738.2|	MYOF	1.57368	-1.57368	5.25226	8.11719	0.00967395	0.0756123
TRINITY_DN309266_c0_g3_i3&TRINITY_DN229330_c0_g1_i1&422..1234@gi|823464551|ref|XP_012430621.1|	GCLM	-0.556735	0.556735	6.62278	12.9781	0.00968526	0.075661
TRINITY_DN240857_c0_g1_i1&1..714@gi|449512462|ref|XP_002196770.2|	LOC100231973	4.89444	-4.89444	-2.38476	8.50674	0.0097148	0.075852
TRINITY_DN300341_c0_g2_i1&TRINITY_DN310406_c2_g26_i1&TRINITY_DN310406_c2_g10_i1&TRINITY_DN407563_c0_g1_i1&TRINITY_DN203090_c1_g1_i1&1651..3384@gi|823462199|ref|XP_012429631.1|	ACTN1	0.76075	-0.76075	3.6843	13.052	0.00974398	0.0760136
TRINITY_DN192747_c0_g2_i1&TRINITY_DN295360_c1_g4_i7&16..10308@gi|449507090|ref|XP_004176801.1|	LRP2	1.02368	-1.02368	4.54722	8.09845	0.00974572	0.0760136
TRINITY_DN27877_c0_g1_i1&TRINITY_DN81648_c0_g1_i1&TRINITY_DN128797_c0_g1_i1&1..3255@gi|823467297|ref|XP_012428078.1|	DOCK3	4.01883	-4.01883	2.80948	8.09094	0.00977467	0.0761633
TRINITY_DN279388_c6_g20_i1&TRINITY_DN279388_c6_g12_i1&TRINITY_DN294102_c1_g6_i1&179..1747@gi|823470609|ref|XP_012424083.1|	SSC4D	1.31275	-1.31275	2.73712	8.09081	0.00977517	0.0761633
TRINITY_DN285758_c0_g2_i1&73..468@gi|350536327|ref|NP_001232708.1|	PDRG1	0.597577	-0.597577	5.09536	12.4772	0.00979631	0.0762678
TRINITY_DN314914_c1_g4_i6&TRINITY_DN314914_c1_g2_i6&122..1081@gi|823458131|ref|XP_012427916.1|	LOC100220262	2.31105	-2.31105	3.00528	8.08378	0.00980232	0.0762678
TRINITY_DN303174_c2_g2_i2&TRINITY_DN303174_c2_g14_i1&149..685@gi|823468835|ref|XP_012433338.1|	COQ7	-0.804627	0.804627	3.44259	21.9037	0.00980395	0.0762678
TRINITY_DN268132_c0_g2_i2&78..1049@gi|224073506|ref|XP_002195220.1|	TOR1B	-0.997193	0.997193	3.8976	8.06533	0.00987403	0.0767727
TRINITY_DN316279_c1_g2_i2&158..2878@gi|823469766|ref|XP_012433756.1|	USP20	-0.68524	0.68524	4.15064	12.383	0.00994079	0.0772514
TRINITY_DN315085_c0_g12_i2&TRINITY_DN266712_c0_g1_i1&82..1737@gi|823455977|ref|XP_012427064.1|	GLB1	-0.584	0.584	5.30227	21.2094	0.00995096	0.0772901
TRINITY_DN310556_c0_g1_i3&256..1410@gi|449498171|ref|XP_002188346.2|	HS1BP3	-0.597023	0.597023	5.08945	15.9933	0.00996258	0.07734
TRINITY_DN265575_c0_g1_i2&16..1080@gi|350535100|ref|NP_001232178.1|	PPP1R7	-0.599076	0.599076	5.03513	16.487	0.00997602	0.077404
TRINITY_DN314134_c0_g7_i1&TRINITY_DN314134_c0_g11_i1&184..1725@gi|823469216|ref|XP_012433506.1|	PLBD2	0.595223	-0.595223	5.52344	8.03563	0.0099907	0.0774774
TRINITY_DN279650_c0_g1_i1&1..996@gi|823471999|ref|XP_012426061.1|	FAM46B	0.739369	-0.739369	3.78377	26.0576	0.0100144	0.0776206
TRINITY_DN294824_c0_g1_i6&20..2053@gi|823455994|ref|XP_012427069.1|	BMPER	0.812312	-0.812312	4.14757	8.02676	0.0100258	0.0776688
TRINITY_DN304042_c0_g1_i2&TRINITY_DN304042_c0_g1_i3&TRINITY_DN304042_c0_g1_i6&TRINITY_DN317382_c0_g1_i11&TRINITY_DN288444_c0_g1_i5&TRINITY_DN317382_c0_g1_i3&1693..5847@gi|823463098|ref|XP_012430004.1|	DNMBP	-0.740259	0.740259	3.78782	22.7207	0.0100337	0.0776892
TRINITY_DN311820_c0_g1_i1&134..1345@gi|823461955|ref|XP_012429531.1|	ERO1L	-1.13437	1.13437	2.31451	8.01982	0.0100534	0.0778015
TRINITY_DN177466_c0_g2_i1&33..1907@gi|224095932|ref|XP_002192108.1|	TTLL12	-0.609516	0.609516	4.86547	13.8742	0.0100633	0.0778372
TRINITY_DN308234_c0_g4_i19&TRINITY_DN277936_c0_g1_i1&241..4230@gi|823464733|ref|XP_012430693.1|	ADGRL2	0.679846	-0.679846	4.20238	12.0485	0.0100734	0.0778748
TRINITY_DN307212_c0_g2_i11&175..2820@gi|449493253|ref|XP_002197176.2|	BBS9	-1.35309	1.35309	1.47019	11.13	0.0101093	0.0781124
TRINITY_DN303752_c0_g2_i4&TRINITY_DN320344_c2_g1_i2&TRINITY_DN320344_c2_g1_i1&TRINITY_DN320344_c2_g2_i1&165..4913@gi|823468493|ref|XP_012432535.1|	RBBP6	0.660867	-0.660867	4.32755	13.2307	0.0101567	0.0784375
TRINITY_DN72162_c0_g1_i1&73..1752@gi|224091413|ref|XP_002187338.1|	HEXB	-0.553514	0.553514	6.35422	15.5327	0.0101628	0.078444
TRINITY_DN288867_c0_g7_i1&TRINITY_DN288867_c0_g6_i9&TRINITY_DN288867_c0_g4_i1&TRINITY_DN288867_c0_g6_i4&139..1782@gi|823459698|ref|XP_012428833.1|	NPNT	1.10456	-1.10456	3.44812	7.98864	0.0101784	0.0785238
TRINITY_DN320062_c2_g6_i9&101..646@gi|823474945|ref|XP_012428674.1|	CHMP1B	-0.595243	0.595243	5.08642	18.5473	0.0101981	0.0786352
TRINITY_DN301945_c0_g7_i1&TRINITY_DN301945_c0_g4_i1&61..1413@gi|823466195|ref|XP_004186118.2|	LACTB	-0.665457	0.665457	4.84645	7.97708	0.0102252	0.0788029
TRINITY_DN267925_c0_g1_i1&355..1029@gi|350537249|ref|NP_001232751.1|	FKBP3	0.711415	-0.711415	3.95312	14.6717	0.0102399	0.078875
TRINITY_DN303091_c0_g4_i7&22..810@gi|823453671|ref|XP_012425561.1|	CMSS1	-1.47157	1.47157	2.05957	7.9713	0.0102487	0.078902
TRINITY_DN319241_c1_g2_i4&TRINITY_DN319241_c1_g7_i1&105..2117@gi|224070511|ref|XP_002197376.1|	DAGLB	0.622205	-0.622205	4.66122	21.0449	0.0102764	0.0790724
TRINITY_DN1301_c0_g1_i1&TRINITY_DN404275_c0_g1_i1&TRINITY_DN383652_c0_g1_i1&TRINITY_DN189739_c0_g1_i1&TRINITY_DN26410_c0_g1_i1&TRINITY_DN415479_c0_g1_i1&TRINITY_DN450249_c0_g1_i1&TRINITY_DN11765_c0_g1_i1&52..3522@gi|823459730|ref|XP_002196169.3|	LOC100225427	2.17616	-2.17616	-0.0217786	7.96326	0.0102814	0.0790724
TRINITY_DN342200_c0_g1_i1&TRINITY_DN486910_c0_g1_i1&TRINITY_DN378506_c0_g1_i1&20..805@gi|823470694|ref|XP_012424121.1|	LOC100223273	4.50114	-4.50114	-2.10834	7.96128	0.0102895	0.0790936
TRINITY_DN300717_c0_g1_i1&TRINITY_DN258203_c0_g2_i1&TRINITY_DN223609_c0_g1_i1&TRINITY_DN319723_c0_g4_i1&TRINITY_DN312935_c1_g1_i1&TRINITY_DN319723_c0_g5_i1&3..2843@gi|823469993|ref|XP_012433854.1|	SLC38A10	0.572563	-0.572563	5.49982	21.4043	0.0102971	0.0791112
TRINITY_DN244872_c0_g1_i1&369..1520@gi|224044395|ref|XP_002192561.1|	IFT57	-0.747758	0.747758	3.72758	20.2597	0.0103052	0.0791327
TRINITY_DN289334_c0_g5_i1&172..666@gi|823472833|ref|XP_012426439.1|	C26H1orf74	-1.36977	1.36977	1.61011	7.95399	0.0103193	0.0792
TRINITY_DN300440_c0_g9_i4&1325..1912@gi|823460593|ref|XP_012428453.1|	LOC105758487	2.36405	-2.36405	2.14314	7.9508	0.0103324	0.0792596
TRINITY_DN310954_c1_g3_i12&229..3684@gi|823460771|ref|XP_012428528.1|	HEPH	-0.777859	0.777859	3.55162	14.3265	0.0103465	0.0793265
TRINITY_DN297784_c2_g3_i1&293..385@gi|823477761|ref|XP_012432596.1|	LOC105760675	-1.82318	1.82318	1.76418	7.94386	0.010361	0.0793967
TRINITY_DN297973_c3_g1_i1&505..1791@gi|823465527|ref|XP_012431087.1|	KNG1	0.599575	-0.599575	11.4635	8.2963	0.0103685	0.0794132
TRINITY_DN316719_c1_g2_i1&41..1951@gi|823474334|ref|XP_012433102.1|	PDE4D	-1.0384	1.0384	3.67244	7.93622	0.0103925	0.0795561
TRINITY_DN249823_c0_g1_i1&103..687@gi|224090165|ref|XP_002190181.1|	SIGMAR1	0.564387	-0.564387	7.88258	10.2977	0.0104134	0.0796751
TRINITY_DN309450_c1_g3_i2&TRINITY_DN309450_c1_g3_i1&334..1527@gi|823457046|ref|XP_012427480.1|	MPPE1	-0.851496	0.851496	3.21948	9.99302	0.0104276	0.0797429
TRINITY_DN316915_c5_g1_i2&TRINITY_DN304551_c0_g1_i1&TRINITY_DN322049_c0_g1_i1&TRINITY_DN323355_c2_g2_i1&189..7622@gi|823475137|ref|XP_012430855.1|	PRRC2C	0.606845	-0.606845	5.8511	7.92563	0.0104363	0.0797616
TRINITY_DN309095_c0_g3_i1&141..1421@gi|224073911|ref|XP_002188246.1|	ZBTB6	-0.84972	0.84972	3.20642	21.8479	0.0104408	0.0797616
TRINITY_DN287187_c3_g1_i1&TRINITY_DN312998_c0_g1_i2&67..4263@gi|823467355|ref|XP_012428255.1|	SETD5	0.683803	-0.683803	4.11489	17.9132	0.010458	0.0798312
TRINITY_DN294941_c1_g1_i15&TRINITY_DN309868_c2_g1_i1&169..3483@gi|823474260|ref|XP_012433072.1|	UBAP2	1.58612	-1.58612	1.05121	7.91978	0.0104606	0.0798312
TRINITY_DN321538_c1_g8_i1&3..4097@gi|823463830|ref|XP_012430315.1|	PLA2R1	0.893683	-0.893683	6.26923	7.91271	0.0104901	0.0800152
TRINITY_DN174352_c0_g3_i1&TRINITY_DN303468_c0_g1_i2&14..736@gi|224047170|ref|XP_002194193.1|	LOC100221905	-0.625799	0.625799	4.62419	24.5561	0.0105074	0.0801063
TRINITY_DN154460_c0_g1_i1&TRINITY_DN244002_c0_g2_i2&97..666@gi|350538161|ref|NP_001232084.1|	NCS1	2.59214	-2.59214	-1.09807	8.19905	0.0105179	0.0801365
TRINITY_DN294641_c0_g1_i1&481..1452@gi|823470038|ref|XP_012433877.1|	SLC25A10	0.631601	-0.631601	9.00823	7.90464	0.0105238	0.0801365
TRINITY_DN346025_c0_g1_i1&TRINITY_DN271710_c0_g1_i1&145..2562@gi|449509748|ref|XP_002195710.2|	CHST2	0.807908	-0.807908	4.79226	7.90375	0.0105275	0.0801365
TRINITY_DN413793_c0_g1_i1&4..75@gi|224059346|ref|XP_002187251.1|	RBP1	6.54889	-6.54889	-1.11939	8.2843	0.0105342	0.0801462
TRINITY_DN302370_c0_g1_i1&224..2866@gi|823458479|ref|XP_012428054.1|	ENPP3	-1.01169	1.01169	4.6087	7.89313	0.0105722	0.080394
TRINITY_DN317291_c2_g2_i1&39..539@gi|823471000|ref|XP_002199752.3|	TMEM97	0.62329	-0.62329	5.77973	7.88737	0.0105965	0.0805374
TRINITY_DN287164_c0_g1_i1&TRINITY_DN301178_c0_g1_i1&TRINITY_DN319394_c1_g1_i1&2..259@gi|823466383|ref|XP_012433923.1|	ZFAND6	-0.912742	0.912742	2.92565	8.34121	0.0106221	0.080691
TRINITY_DN321183_c0_g7_i4&47..1435@gi|224084728|ref|XP_002194034.1|	STK38	0.727224	-0.727224	3.82522	18.2195	0.0106778	0.0810728
TRINITY_DN304333_c0_g2_i2&153..575@gi|350538557|ref|NP_001232339.1|	ZSWIM7	-1.35084	1.35084	1.50635	10.5534	0.0106849	0.0810854
TRINITY_DN276235_c0_g1_i1&101..547@gi|823460743|ref|XP_012428517.1|	GLOD5	-2.78826	2.78826	0.908738	7.85936	0.0107154	0.0812753
TRINITY_DN321786_c0_g1_i4&74..955@gi|224051725|ref|XP_002200286.1|	SLC25A47	-1.29715	1.29715	3.80623	7.85703	0.0107254	0.0813096
TRINITY_DN284288_c1_g2_i2&352..1752@gi|823471161|ref|XP_012425668.1|	CTSA	0.579598	-0.579598	7.66171	7.84028	0.0107973	0.0818132
TRINITY_DN214883_c1_g1_i1&265..549@gi|224048075|ref|XP_002188582.1|	PPP1R14C	2.5837	-2.5837	-0.344444	7.83687	0.010812	0.081883
TRINITY_DN314265_c1_g4_i1&233..565@gi|449509710|ref|XP_002193645.2|	C9H2orf82	3.25543	-3.25543	-1.65856	7.82824	0.0108493	0.0821236
TRINITY_DN311601_c1_g3_i1&391..1275@gi|224051719|ref|XP_002200278.1|	DEGS2	0.987274	-0.987274	2.72508	7.82415	0.0108671	0.0822162
TRINITY_DN261343_c1_g3_i6&1..300@gi|224094590|ref|XP_002194364.1|	LOC100231060	-1.07515	1.07515	5.94872	7.80383	0.0109557	0.0828444
TRINITY_DN310897_c1_g2_i1&265..3108@gi|224092755|ref|XP_002190101.1|	ITIH2	-0.585519	0.585519	10.2161	12.5448	0.0109631	0.082858
TRINITY_DN298906_c1_g5_i1&101..1711@gi|823452877|ref|XP_012425251.1|	RCBTB1	-0.581602	0.581602	5.21464	27.5071	0.0110032	0.083119
TRINITY_DN297169_c0_g1_i5&114..845@gi|224095511|ref|XP_002200021.1|	FAM60A	-1.19378	1.19378	1.91756	12.9222	0.0110119	0.0831424
TRINITY_DN271796_c0_g1_i2&260..733@gi|823475532|ref|XP_012425976.1|	LOC100228594	-2.34483	2.34483	-0.302849	7.92327	0.011052	0.0834029
TRINITY_DN298871_c0_g5_i3&232..1923@gi|224047636|ref|XP_002192150.1|	SPAST	-0.596522	0.596522	4.95061	19.6438	0.0110781	0.0835234
TRINITY_DN305290_c1_g1_i1&515..2341@gi|449507653|ref|XP_004175218.1|	LSS	0.619476	-0.619476	7.51976	7.77582	0.0110792	0.0835234
TRINITY_DN23714_c0_g1_i1&TRINITY_DN311869_c1_g2_i4&190..432@gi|449496549|ref|XP_004175188.1|	BCL2L11	-0.947245	0.947245	2.77775	12.9875	0.0110988	0.0836289
TRINITY_DN210864_c0_g1_i1&173..1042@gi|224042656|ref|XP_002191807.1|	C1HXorf21	2.26866	-2.26866	0.13197	7.76947	0.0111074	0.0836512
TRINITY_DN312922_c1_g2_i3&309..2621@gi|823473139|ref|XP_012426596.1|	STAT3	0.558667	-0.558667	7.8312	13.9395	0.0111204	0.0837066
TRINITY_DN322392_c1_g2_i1&TRINITY_DN322392_c1_g18_i1&TRINITY_DN322392_c1_g18_i2&TRINITY_DN277661_c0_g1_i3&55..2826@gi|823465200|ref|XP_002193184.3|	MAP3K13	0.701089	-0.701089	3.96533	12.3839	0.0111354	0.0837771
TRINITY_DN315292_c1_g14_i2&TRINITY_DN315292_c1_g14_i3&51..1073@gi|823468338|ref|XP_012431890.1|	EEF2KMT	-1.15353	1.15353	2.04444	18.0105	0.0111703	0.0839969
TRINITY_DN281961_c0_g3_i1&77..274@gi|449484263|ref|XP_004175122.1|	TMEM123	0.722031	-0.722031	3.85624	8.29292	0.0111759	0.0839969
TRINITY_DN299543_c0_g4_i1&75..1577@gi|449489002|ref|XP_002195045.2|	SF3A3	-0.573053	0.573053	5.34369	26.8335	0.0111887	0.0840274
TRINITY_DN59578_c0_g1_i1&TRINITY_DN432580_c0_g1_i1&121..606@gi|449514965|ref|XP_004174295.1|	ARL14EPL	-4.51745	4.51745	-2.52372	8.11967	0.0111912	0.0840274
TRINITY_DN316524_c1_g8_i1&256..1824@gi|449475490|ref|XP_002191400.2|	NAGPA	-0.645115	0.645115	4.39492	15.3834	0.011209	0.0841185
TRINITY_DN233386_c0_g1_i1&5..820@gi|823476356|ref|XP_012432524.1|	LOC100230201	-0.551768	0.551768	5.83565	19.4016	0.0112185	0.0841423
TRINITY_DN308914_c2_g3_i5&216..1070@gi|823457512|ref|XP_012427667.1|	FOSL2	0.951583	-0.951583	3.03524	7.74315	0.0112251	0.0841423
TRINITY_DN277818_c0_g1_i1&328..2889@gi|823457080|ref|XP_012427492.1|	LRP12	-0.554552	0.554552	7.57236	9.99429	0.0112292	0.0841423
TRINITY_DN142145_c0_g1_i1&136..825@gi|350539229|ref|NP_001232136.1|	CWC15	-0.552584	0.552584	5.81327	14.9796	0.0112426	0.0841914
TRINITY_DN308366_c0_g6_i4&TRINITY_DN308366_c0_g8_i6&TRINITY_DN317365_c1_g7_i4&TRINITY_DN317365_c1_g8_i3&TRINITY_DN229414_c0_g1_i2&30..3389@gi|823466929|ref|XP_012426590.1|	ANKRD27	0.583237	-0.583237	5.13918	11.2484	0.0112526	0.0841914
TRINITY_DN219164_c0_g1_i1&TRINITY_DN309597_c1_g4_i2&315..1670@gi|224060798|ref|XP_002193131.1|	ACTL6A	0.796146	-0.796146	3.40843	10.4197	0.0112527	0.0841914
TRINITY_DN273372_c0_g1_i1&138..2330@gi|224045363|ref|XP_002194393.1|	KAT2B	0.559181	-0.559181	7.49897	7.714	0.0113572	0.0849305
TRINITY_DN282943_c0_g1_i2&9..2210@gi|823454575|ref|XP_012424589.1|	L3MBTL2	-0.688414	0.688414	4.04111	19.0162	0.0113745	0.0850175
TRINITY_DN268580_c0_g2_i2&98..985@gi|823470107|ref|XP_012433907.1|	CCDC57	1.98068	-1.98068	-0.0247081	7.6961	0.0114391	0.0853584
TRINITY_DN302410_c0_g1_i1&196..1344@gi|224072085|ref|XP_002199912.1|	UPB1	0.624343	-0.624343	9.07629	7.69605	0.0114394	0.0853584
TRINITY_DN440292_c0_g1_i1&268..1152@gi|224048508|ref|XP_002188735.1|	ELOVL4	4.3246	-4.3246	3.06634	7.69446	0.0114467	0.0853584
TRINITY_DN240631_c0_g1_i2&45..833@gi|224046433|ref|XP_002199753.1|	ZFAND1	-0.673794	0.673794	4.11651	14.2117	0.011449	0.0853584
TRINITY_DN294542_c0_g1_i3&675..4046@gi|823464304|ref|XP_012430502.1|	ZEB2	0.548716	-0.548716	5.92204	11.5379	0.0114522	0.0853584
TRINITY_DN305639_c3_g1_i1&TRINITY_DN318257_c0_g6_i2&3..1619@gi|449486157|ref|XP_004177093.1|	EDEM2	-0.626599	0.626599	4.55236	10.5518	0.0114553	0.0853584
TRINITY_DN301291_c1_g2_i4&80..538@gi|823470778|ref|XP_012424152.1|	RAD51C	4.23926	-4.23926	-2.59623	8.05539	0.0114603	0.0853584
TRINITY_DN259165_c0_g1_i1&146..496@gi|350537195|ref|NP_001232039.1|	POLR2J	-0.683665	0.683665	4.06281	9.42154	0.0114686	0.0853774
TRINITY_DN290488_c0_g1_i2&332..1258@gi|224048153|ref|XP_002192275.1|	CTGF	1.05416	-1.05416	2.34587	10.0134	0.0114862	0.0854653
[truncated: 12,875 more rows]

## Sheet: Migratory_Main
ID	Gene	logFC	LogFC*-1	logCPM	F	PValue	FDR
TRINITY_DN309049_c1_g2_i2&291..2486@gi|224093041|ref|XP_002188389.1|	SLC26A5	2.85738	-2.85738	8.58616	59.4689	1.58374e-07	0.00235565
TRINITY_DN312629_c0_g6_i1&109..921@gi|449507807|ref|XP_002186955.2|	UPP2	-3.13665	3.13665	5.74673	53.6297	3.5151e-07	0.00261418
TRINITY_DN206831_c0_g1_i1&1376..2641@gi|823466975|ref|XP_012426729.1|	LOC100223441	1.2583	-1.2583	8.54504	47.8137	8.31e-07	0.00267089
TRINITY_DN289227_c1_g5_i2&203..988@gi|224092737|ref|XP_002189111.1|	LOC100225830	1.59844	-1.59844	5.86987	47.3964	8.86436e-07	0.00267089
TRINITY_DN311947_c0_g8_i10&2161..3579@gi|823455142|ref|XP_012424797.1|	LOC100220148	3.73592	-3.73592	7.59967	47.0837	9.30635e-07	0.00267089
TRINITY_DN312629_c0_g10_i1&2..271@gi|823456520|ref|XP_012427280.1|	UPP1	-3.22706	3.22706	5.12596	46.1515	1.07741e-06	0.00267089
TRINITY_DN311947_c0_g8_i2&TRINITY_DN251585_c0_g1_i1&702..956@gi|823482078|ref|XP_012432389.1|	LOC100221560	5.47775	-5.47775	3.79271	44.9194	1.31172e-06	0.00270057
TRINITY_DN272467_c1_g2_i2&2885..4069@gi|224049667|ref|XP_002198679.1|	TDO2	-1.31716	1.31716	9.59982	44.2903	1.4525e-06	0.00270057
TRINITY_DN71865_c0_g1_i1&76..525@gi|350537141|ref|NP_001232037.1|	TTR	6.84987	-6.84987	10.295	42.4718	1.96163e-06	0.00324192
TRINITY_DN320192_c0_g12_i2&68..736@gi|823464928|ref|XP_012430770.1|	AK4	-1.98225	1.98225	4.01695	36.775	5.34528e-06	0.00795057
TRINITY_DN322972_c2_g7_i5&355..1629@gi|823473265|ref|XP_012426651.1|	MKNK2	-1.64097	1.64097	4.63102	35.9926	6.18335e-06	0.00836101
TRINITY_DN293073_c0_g2_i2&1697..2029@gi|449513615|ref|XP_002193739.2|	LOC100231107	4.99404	-4.99404	7.92806	34.3785	8.40633e-06	0.00952894
TRINITY_DN222442_c0_g1_i2&547..1038@gi|350538203|ref|NP_001232323.1|	MID1IP1	1.88632	-1.88632	5.64753	33.6647	9.65813e-06	0.00952894
TRINITY_DN307060_c0_g2_i5&1798..3072@gi|449479382|ref|XP_002190826.2|	OTOP2	3.09134	-3.09134	3.77372	33.1345	1.07202e-05	0.00952894
TRINITY_DN291147_c0_g1_i1&346..765@gi|449488893|ref|XP_004174436.1|	PNRC2	-1.29348	1.29348	6.20072	33.0535	1.08935e-05	0.00952894
TRINITY_DN312966_c1_g1_i7&749..1663@gi|224044068|ref|XP_002189632.1|	CD200R1	1.4759	-1.4759	4.12654	32.9925	1.10261e-05	0.00952894
TRINITY_DN311878_c1_g1_i5&172..1452@gi|823463974|ref|XP_012430374.1|	LOC100228461	0.956327	-0.956327	6.94677	32.9175	1.13656e-05	0.00952894
TRINITY_DN72031_c0_g1_i1&146..2812@gi|823474052|ref|XP_012432983.1|	ACO1	-1.04958	1.04958	9.88463	32.7669	1.15316e-05	0.00952894
TRINITY_DN310218_c3_g6_i5&208..1572@gi|224064643|ref|XP_002197132.1|	TAT	-1.29906	1.29906	10.885	32.4551	1.2273e-05	0.00958825
TRINITY_DN300917_c6_g1_i1&TRINITY_DN295496_c8_g2_i2&6..3023@gi|823474553|ref|XP_012433191.1|	GLDC	-1.86587	1.86587	9.96216	32.086	1.32189e-05	0.00958825
TRINITY_DN307239_c2_g1_i3&2672..4057@gi|224047800|ref|XP_002190600.1|	AGT	-1.15481	1.15481	8.4332	31.925	1.36563e-05	0.00958825
TRINITY_DN323120_c0_g5_i1&1196..5701@gi|823467076|ref|XP_012427171.1|	NUP210	1.05622	-1.05622	4.65544	31.6925	1.47311e-05	0.00958825
TRINITY_DN303575_c20_g3_i1&9567..9998@gi|823475834|ref|XP_002189367.3|	CDO1	-1.22458	1.22458	10.8946	31.323	1.54382e-05	0.00958825
TRINITY_DN155307_c0_g1_i1&163..558@gi|224048217|ref|XP_002188863.1|	FABP7	1.24925	-1.24925	9.29315	31.3126	1.54712e-05	0.00958825
TRINITY_DN228673_c1_g4_i1&320..1057@gi|823465525|ref|XP_012431086.1|	HRG	1.75744	-1.75744	9.69761	30.3869	1.87375e-05	0.0111481
TRINITY_DN172764_c5_g1_i1&224..955@gi|449479679|ref|XP_004177045.1|	PSPH	-1.02155	1.02155	12.1256	29.8758	2.08601e-05	0.0113041
TRINITY_DN321718_c5_g3_i1&243..5780@gi|449491396|ref|XP_004175478.1|	LOC100224584	1.60259	-1.60259	6.43101	29.8151	2.1129e-05	0.0113041
TRINITY_DN282968_c2_g3_i3&262..474@gi|823462548|ref|XP_012429765.1|	GNG2	2.23617	-2.23617	2.55232	29.7815	2.12797e-05	0.0113041
TRINITY_DN315169_c1_g3_i3&TRINITY_DN311875_c0_g13_i1&197..2056@gi|823467895|ref|XP_004175891.2|	LOC101233188	1.47317	-1.47317	6.56063	29.1586	2.42969e-05	0.0124618
TRINITY_DN320539_c5_g4_i4&TRINITY_DN310247_c2_g6_i1&TRINITY_DN320539_c5_g4_i2&57..2615@gi|823481498|ref|XP_012432002.1|	SCAP	0.994981	-0.994981	5.27133	38.5945	2.72391e-05	0.0135051
TRINITY_DN311768_c0_g4_i3&409..6465@gi|823474546|ref|XP_012433188.1|	DOCK8	1.34006	-1.34006	5.96692	27.9639	3.14869e-05	0.0151076
TRINITY_DN319335_c0_g4_i1&81..1085@gi|449477797|ref|XP_002191342.2|	BSPRY	-1.19449	1.19449	4.8996	26.6548	4.21563e-05	0.0194072
TRINITY_DN274035_c1_g1_i4&580..981@gi|823471794|ref|XP_012425935.1|	LOC105758767	2.38194	-2.38194	5.06843	26.4074	4.45891e-05	0.0194072
TRINITY_DN317337_c1_g8_i6&296..796@gi|823453472|ref|XP_012425474.1|	CD247	2.20966	-2.20966	2.39265	26.358	4.50938e-05	0.0194072
TRINITY_DN297522_c0_g1_i7&165..3065@gi|823474298|ref|XP_012433089.1|	RAI14	-1.09523	1.09523	4.08467	32.9555	4.56672e-05	0.0194072
TRINITY_DN259786_c0_g1_i1&270..1193@gi|823467258|ref|XP_012427914.1|	DNASE1L3	1.08445	-1.08445	6.67504	25.9819	4.91423e-05	0.020304
TRINITY_DN312040_c1_g1_i10&TRINITY_DN269824_c1_g2_i1&2845..4206@gi|371940918|ref|NP_001243138.1|	RXRG	1.17655	-1.17655	4.46638	25.8355	5.08242e-05	0.0204313
TRINITY_DN264058_c0_g1_i2&254..805@gi|449482213|ref|XP_002192462.2|	BID	1.11731	-1.11731	5.65983	25.6896	5.25648e-05	0.020575
TRINITY_DN312736_c0_g1_i2&124..1407@gi|449490410|ref|XP_002199016.2|	FKBP5	-3.4202	3.4202	4.39636	25.2192	5.86347e-05	0.0216245
TRINITY_DN437813_c0_g1_i1&TRINITY_DN128861_c0_g2_i1&TRINITY_DN301501_c0_g1_i4&117..3842@gi|823466073|ref|XP_012428143.1|	IL16	1.56689	-1.56689	3.98539	25.2067	5.88056e-05	0.0216245
TRINITY_DN280438_c0_g1_i1&101..844@gi|449487165|ref|XP_002190883.2|	C1QB	1.7393	-1.7393	6.13193	25.1488	5.96078e-05	0.0216245
TRINITY_DN294254_c2_g1_i3&102..878@gi|823458890|ref|XP_012428233.1|	FAM46A	1.13766	-1.13766	5.04255	24.7338	6.57171e-05	0.0232733
TRINITY_DN197193_c0_g1_i1&245..475@gi|224050172|ref|XP_002197551.1|	LOC100229516	1.11192	-1.11192	8.63188	24.4529	7.02407e-05	0.0242968
TRINITY_DN316376_c0_g2_i2&TRINITY_DN316376_c0_g3_i1&142..3009@gi|224054007|ref|XP_002189986.1|	SH3BP4	-1.59024	1.59024	3.38691	24.0542	7.72601e-05	0.0261174
TRINITY_DN302370_c0_g1_i1&224..2866@gi|823458479|ref|XP_012428054.1|	ENPP3	1.73881	-1.73881	4.6087	23.7846	8.24418e-05	0.0271706
TRINITY_DN303906_c0_g1_i1&TRINITY_DN303906_c0_g3_i1&TRINITY_DN293183_c1_g1_i2&247..1848@gi|449488861|ref|XP_004174431.1|	FGR	1.40251	-1.40251	3.02345	23.6672	8.48162e-05	0.0271706
TRINITY_DN198077_c0_g1_i1&167..1159@gi|224051299|ref|XP_002200518.1|	ARG2	-1.52251	1.52251	6.10788	23.617	8.58557e-05	0.0271706
TRINITY_DN304396_c0_g9_i1&481..1020@gi|449510033|ref|XP_002186694.2|	RARRES1	1.11221	-1.11221	7.40564	23.462	8.91502e-05	0.0276254
TRINITY_DN279984_c0_g1_i1&TRINITY_DN304744_c2_g2_i1&553..2508@gi|449509650|ref|XP_004176500.1|	NRROS	1.17133	-1.17133	3.61044	23.205	9.49235e-05	0.0277999
TRINITY_DN318050_c0_g3_i4&144..2213@gi|823454243|ref|XP_012424464.1|	ACSS3	1.08642	-1.08642	5.07055	23.1491	9.62341e-05	0.0277999
TRINITY_DN312858_c0_g1_i2&TRINITY_DN312858_c0_g1_i1&25..693@gi|449505845|ref|XP_002193578.2|	INA	-1.09359	1.09359	4.36543	23.1332	9.66096e-05	0.0277999
TRINITY_DN295802_c0_g3_i1&TRINITY_DN297560_c1_g1_i2&1045..3075@gi|224047443|ref|XP_002199263.1|	FERMT1	1.30309	-1.30309	4.8449	23.0904	9.76291e-05	0.0277999
TRINITY_DN291226_c0_g1_i1&306..764@gi|224095455|ref|XP_002199849.1|	IGF1	2.49788	-2.49788	7.19467	22.9137	0.000101972	0.0277999
TRINITY_DN191335_c0_g1_i1&TRINITY_DN280848_c0_g1_i1&TRINITY_DN317359_c0_g1_i1&131..5590@gi|823473019|ref|XP_012426550.1|	TOP2A	2.18101	-2.18101	3.58472	22.8081	0.000104667	0.0277999
TRINITY_DN322946_c1_g3_i1&TRINITY_DN264132_c0_g1_i1&114..9851@gi|449508025|ref|XP_002192393.2|	ASPM	3.1853	-3.1853	4.6579	22.7898	0.00010514	0.0277999
TRINITY_DN308234_c0_g4_i19&TRINITY_DN277936_c0_g1_i1&241..4230@gi|823464733|ref|XP_012430693.1|	ADGRL2	1.0237	-1.0237	4.20238	27.3131	0.000106865	0.0277999
TRINITY_DN498340_c0_g1_i1&TRINITY_DN312391_c0_g6_i7&TRINITY_DN300862_c3_g1_i1&TRINITY_DN312391_c0_g6_i9&214..4140@gi|823458184|ref|XP_012427935.1|	ADGB	2.43002	-2.43002	2.38837	22.6621	0.000108521	0.0277999
TRINITY_DN298602_c0_g1_i1&183..1928@gi|449492973|ref|XP_002197294.2|	AOAH	1.27966	-1.27966	6.36551	22.5778	0.000110818	0.0277999
TRINITY_DN440038_c0_g1_i1&89..2239@gi|449504036|ref|XP_004174564.1|	MPEG1	1.50752	-1.50752	4.5294	22.5398	0.000111871	0.0277999
TRINITY_DN297555_c4_g13_i2&533..823@gi|350539033|ref|NP_001232598.1|	B2M	1.42319	-1.42319	8.81176	22.4809	0.000113525	0.0277999
TRINITY_DN308931_c0_g1_i1&TRINITY_DN308931_c0_g1_i3&2..1492@gi|449497926|ref|XP_002192850.2|	FOXO3	-0.94279	0.94279	5.06433	22.4508	0.000114381	0.0277999
TRINITY_DN319838_c1_g3_i6&410..6922@gi|823465392|ref|XP_012431020.1|	DOCK10	1.04183	-1.04183	5.92035	22.3986	0.00011588	0.0277999
TRINITY_DN300645_c0_g1_i6&TRINITY_DN316267_c1_g3_i5&412..3207@gi|823465216|ref|XP_012430951.1|	INPP5D	1.11141	-1.11141	4.51699	22.1674	0.00012279	0.0285474
TRINITY_DN293073_c0_g2_i1&6331..6633@gi|823462882|ref|XP_012429911.1|	LOC101232897	2.59349	-2.59349	7.42036	22.1396	0.000123651	0.0285474
TRINITY_DN290870_c0_g1_i1&126..668@gi|224058741|ref|XP_002191413.1|	RGS5	0.945954	-0.945954	7.01153	22.0803	0.000125511	0.0285474
TRINITY_DN308990_c0_g5_i6&299..2641@gi|823462542|ref|XP_012429763.1|	RASGRP1	1.33625	-1.33625	3.83183	22.0437	0.000126673	0.0285474
TRINITY_DN298423_c6_g2_i3&174..1199@gi|823474666|ref|XP_012433233.1|	SSBP2	-1.54803	1.54803	2.52025	21.8534	0.000132913	0.0291139
TRINITY_DN322013_c1_g35_i1&79..1551@gi|224065879|ref|XP_002193083.1|	IPPK	-0.915264	0.915264	5.49254	21.8478	0.000133101	0.0291139
TRINITY_DN280107_c0_g1_i4&39..641@gi|823460713|ref|XP_012428505.1|	LOC100223668	3.429	-3.429	1.90244	21.5628	0.0001431	0.0305921
TRINITY_DN305540_c0_g3_i1&44..1081@gi|449475501|ref|XP_004174420.1|	SEPT12	1.51998	-1.51998	3.30048	21.5237	0.000144536	0.0305921
TRINITY_DN278602_c1_g1_i2&98..1606@gi|224057705|ref|XP_002190924.1|	CDC20	2.84564	-2.84564	2.7951	21.457	0.000147021	0.0305921
TRINITY_DN311527_c0_g2_i9&TRINITY_DN305111_c1_g1_i1&107..8950@gi|224047128|ref|XP_002192048.1|	CENPF	2.7132	-2.7132	3.06457	21.4288	0.000148086	0.0305921
TRINITY_DN266364_c0_g1_i1&96..2546@gi|823456324|ref|XP_012427201.1|	GPLD1	0.832925	-0.832925	7.67472	23.185	0.000152006	0.0309718
TRINITY_DN175737_c0_g2_i1&112..348@gi|224088667|ref|XP_002192954.1|	CKS2	2.24745	-2.24745	3.84726	21.2667	0.000154372	0.0310287
TRINITY_DN256112_c0_g1_i1&TRINITY_DN449514_c0_g1_i1&TRINITY_DN256112_c0_g1_i3&600..3614@gi|449483545|ref|XP_002190448.2|	COL4A1	0.899083	-0.899083	5.91771	21.1807	0.000157826	0.0311657
TRINITY_DN308369_c1_g2_i1&TRINITY_DN304597_c0_g5_i1&220..3804@gi|823472803|ref|XP_012426426.1|	LOC100229690	-0.81867	0.81867	6.87085	31.4803	0.000159244	0.0311657
TRINITY_DN294707_c1_g1_i1&648..1913@gi|224057040|ref|XP_002193181.1|	B3GALT2	2.12941	-2.12941	1.42408	21.0578	0.00016291	0.0314691
TRINITY_DN308467_c0_g6_i2&TRINITY_DN295429_c0_g6_i2&TRINITY_DN295429_c0_g9_i4&60..5732@gi|823459686|ref|XP_012428828.1|	CENPE	2.38464	-2.38464	3.99936	20.9974	0.000165475	0.0315549
TRINITY_DN299846_c12_g8_i1&104..1516@gi|823467966|ref|XP_012430104.1|	LOC100223312	1.0807	-1.0807	13.1351	20.8546	0.000171716	0.0323305
TRINITY_DN99874_c0_g1_i1&2..628@gi|823464204|ref|XP_002193250.2|	TMEM37	0.870189	-0.870189	5.46032	20.7537	0.000176284	0.0327756
TRINITY_DN228387_c0_g3_i1&TRINITY_DN285571_c7_g1_i1&2..1540@gi|823474758|ref|XP_012424825.1|	LOC100223649	1.53757	-1.53757	3.68224	20.575	0.0001847	0.0339164
TRINITY_DN290460_c0_g1_i2&51..2081@gi|224043340|ref|XP_002197635.1|	CKAP2	3.24699	-3.24699	2.16898	20.142	0.00020699	0.0371567
TRINITY_DN188013_c0_g1_i1&152..1765@gi|449514054|ref|XP_004174668.1|	MCCC2	-0.872599	0.872599	7.04768	20.1088	0.000208819	0.0371567
TRINITY_DN316139_c0_g1_i1&TRINITY_DN314909_c0_g1_i1&707..2578@gi|823452889|ref|XP_012425255.1|	LCP1	1.58043	-1.58043	7.25023	20.0903	0.00020984	0.0371567
TRINITY_DN261217_c0_g1_i2&1041..1577@gi|300795215|ref|NP_001180191.1|	IL34	1.70673	-1.70673	2.09102	30.363	0.000212395	0.0371667
TRINITY_DN303182_c3_g2_i3&2307..4229@gi|449507967|ref|XP_004176252.1|	IVNS1ABP	1.15887	-1.15887	10.1443	19.8842	0.000221655	0.0380691
TRINITY_DN272864_c0_g3_i5&305..1948@gi|224093704|ref|XP_002196787.1|	SLC38A4	-1.08463	1.08463	9.39942	19.867	0.000222671	0.0380691
TRINITY_DN280921_c0_g1_i2&107..1687@gi|823470126|ref|XP_012433914.1|	KPNA2	3.3645	-3.3645	4.06698	19.6674	0.000234872	0.0396988
TRINITY_DN313880_c1_g1_i1&7366..7863@gi|823452386|ref|XP_012425061.1|	GGACT	1.13374	-1.13374	5.87092	19.5999	0.000239166	0.039906
TRINITY_DN313908_c2_g9_i1&237..1355@gi|449498261|ref|XP_004174680.1|	LOC101234062	-4.97946	4.97946	8.03003	19.5643	0.000241465	0.039906
TRINITY_DN275260_c0_g1_i1&121..1293@gi|823466029|ref|XP_012426338.1|	CCNB2	3.15817	-3.15817	3.28553	19.4215	0.000250928	0.0407996
TRINITY_DN311729_c0_g4_i6&258..2924@gi|823456726|ref|XP_012427365.1|	RBBP8	1.72354	-1.72354	2.25175	19.4004	0.000252357	0.0407996
TRINITY_DN223590_c0_g2_i1&TRINITY_DN109867_c0_g2_i1&TRINITY_DN115966_c0_g1_i1&TRINITY_DN404087_c0_g1_i1&TRINITY_DN133484_c0_g1_i1&TRINITY_DN75054_c0_g1_i1&TRINITY_DN25621_c0_g1_i1&TRINITY_DN116889_c0_g2_i1&TRINITY_DN412740_c0_g1_i1&58..1716@gi|449514213|ref|XP_002190025.2|	FANCG	-1.88341	1.88341	1.57817	19.4901	0.000265006	0.0418196
TRINITY_DN293902_c1_g1_i2&TRINITY_DN283256_c1_g4_i1&1002..2102@gi|224057626|ref|XP_002187306.1|	DNASE2B	0.815616	-0.815616	5.47285	24.9682	0.000266163	0.0418196
TRINITY_DN35631_c0_g1_i1&151..1269@gi|224090843|ref|XP_002186831.1|	PSAT1	-1.23355	1.23355	10.4221	19.1801	0.000267866	0.0418196
TRINITY_DN306198_c0_g2_i2&93..3191@gi|224050066|ref|XP_002193643.1|	NCAPG	2.03658	-2.03658	2.59206	19.1521	0.000269913	0.0418196
TRINITY_DN301937_c1_g5_i4&117..2357@gi|449486223|ref|XP_002193066.2|	TPX2	2.56315	-2.56315	3.0908	18.9311	0.00028667	0.0437862
TRINITY_DN299219_c1_g2_i1&114..1382@gi|224064228|ref|XP_002190619.1|	C11H16orf70	-0.809018	0.809018	6.12233	18.9079	0.000288493	0.0437862
TRINITY_DN299737_c0_g1_i1&183..2132@gi|449499010|ref|XP_004177303.1|	XPNPEP2	1.03536	-1.03536	3.84924	24.9858	0.000293081	0.0438413
TRINITY_DN320542_c0_g2_i3&12..1463@gi|823470289|ref|XP_012433988.1|	ST6GALNAC2	2.14123	-2.14123	2.18855	18.8295	0.000294751	0.0438413
TRINITY_DN270560_c0_g1_i1&115..1053@gi|823458133|ref|XP_002189706.3|	LOC100232745	1.80341	-1.80341	6.04698	18.7506	0.000301203	0.0439069
TRINITY_DN291505_c1_g3_i3&425..4753@gi|823453024|ref|XP_012425307.1|	LOC100231773	0.909755	-0.909755	8.82133	18.7475	0.000301463	0.0439069
TRINITY_DN322471_c0_g2_i4&1..3615@gi|823465567|ref|XP_012431107.1|	SMC4	2.20569	-2.20569	2.78146	18.7164	0.000304048	0.0439069
TRINITY_DN318725_c0_g4_i11&98..1174@gi|224059789|ref|XP_002194240.1|	SEPT2	1.07658	-1.07658	4.77842	18.6175	0.000312441	0.0446851
TRINITY_DN318049_c1_g1_i9&417..725@gi|449470846|ref|XP_002190546.2|	SEMA7A	2.3154	-2.3154	0.763456	21.1174	0.000331619	0.0466683
TRINITY_DN179106_c0_g1_i1&121..564@gi|350538287|ref|NP_001232090.1|	STMN1	2.01585	-2.01585	3.85527	18.3762	0.000334007	0.0466683
TRINITY_DN311081_c0_g3_i1&TRINITY_DN316415_c1_g2_i4&TRINITY_DN311081_c0_g4_i2&TRINITY_DN199082_c0_g1_i1&TRINITY_DN101493_c0_g1_i1&178..2973@gi|823458548|ref|XP_012428086.1|	EPB41L2	0.905784	-0.905784	6.05708	18.3578	0.000335721	0.0466683
TRINITY_DN320090_c1_g5_i3&216..5327@gi|449501188|ref|XP_004176669.1|	ARAP2	1.61149	-1.61149	2.66053	18.2072	0.000350089	0.0478698
TRINITY_DN223204_c0_g1_i2&64..1092@gi|823456772|ref|XP_012427382.1|	TERF1	3.98846	-3.98846	0.475907	18.1994	0.000350852	0.0478698
TRINITY_DN177728_c1_g2_i1&489..1679@gi|823454640|ref|XP_012424614.1|	PAH	-0.979686	0.979686	11.3861	18.1529	0.000355436	0.0478698
TRINITY_DN300987_c0_g2_i26&859..2634@gi|823453054|ref|XP_012425320.1|	KEL	1.08916	-1.08916	4.3639	18.1348	0.000357237	0.0478698
TRINITY_DN452751_c0_g1_i1&TRINITY_DN140095_c0_g1_i4&TRINITY_DN249604_c0_g2_i1&1..2595@gi|823460103|ref|XP_012428980.1|	PAICS	-0.904912	0.904912	11.1815	18.0575	0.000365038	0.0484784
TRINITY_DN18817_c0_g1_i1&TRINITY_DN443096_c0_g1_i1&TRINITY_DN302842_c5_g2_i2&TRINITY_DN277630_c0_g2_i3&20..7651@gi|823453297|ref|XP_012425409.1|	POLQ	2.05127	-2.05127	2.47022	17.9096	0.000380512	0.0500861
TRINITY_DN292339_c0_g2_i2&322..5430@gi|449483549|ref|XP_004174788.1|	COL4A2	0.775491	-0.775491	5.791	32.0755	0.000394353	0.0514527
TRINITY_DN292772_c0_g1_i2&917..2176@gi|823467263|ref|XP_012427933.1|	SLC41A3	-0.764824	0.764824	6.74555	18.8709	0.000398152	0.0514967
TRINITY_DN307391_c0_g1_i1&16..606@gi|224052094|ref|XP_002190607.1|	DNAJC12	-2.74188	2.74188	2.97596	17.5919	0.000416235	0.0533713
TRINITY_DN276566_c0_g1_i1&124..1473@gi|823459264|ref|XP_002189708.3|	ENPP5	1.00283	-1.00283	4.6288	17.4903	0.000428428	0.0544653
TRINITY_DN244390_c0_g1_i1&141..3383@gi|224090423|ref|XP_002196852.1|	NNT	-0.819346	0.819346	9.24513	17.4547	0.0004328	0.0545548
TRINITY_DN310573_c0_g4_i1&77..982@gi|224052273|ref|XP_002190139.1|	CDK1	2.9428	-2.9428	3.60545	17.3954	0.00044018	0.0548931
TRINITY_DN262709_c0_g2_i1&260..544@gi|224044088|ref|XP_002190097.1|	LOC100227529	1.52854	-1.52854	3.32137	17.3741	0.000442865	0.0548931
TRINITY_DN319877_c1_g1_i3&201..3827@gi|823464417|ref|XP_012430563.1|	PTPRC	1.55715	-1.55715	6.28615	17.2865	0.000454093	0.0558197
TRINITY_DN289241_c0_g2_i1&5..493@gi|449484175|ref|XP_004175118.1|	KCTD12	1.67242	-1.67242	3.01466	17.1581	0.000471124	0.0574386
TRINITY_DN312902_c0_g1_i1&TRINITY_DN314619_c0_g4_i4&66..1223@gi|449480217|ref|XP_002195297.2|	ABHD15	1.83803	-1.83803	2.98861	17.0501	0.000485987	0.0578243
TRINITY_DN304429_c0_g1_i1&3..2237@gi|449475458|ref|XP_002190964.2|	CCNF	1.91677	-1.91677	1.63892	17.0263	0.000489335	0.0578243
TRINITY_DN186523_c0_g1_i1&13..729@gi|823461279|ref|XP_012429258.1|	LOC105759274	3.53683	-3.53683	0.558276	17.0207	0.000490134	0.0578243
TRINITY_DN310016_c6_g22_i1&TRINITY_DN301146_c5_g2_i1&2..625@gi|823481111|ref|XP_012431703.1|	LOC100227937	2.00273	-2.00273	5.3405	16.9895	0.000494558	0.0578243
TRINITY_DN198430_c0_g1_i1&313..1155@gi|823473741|ref|XP_012432853.1|	CTSL	-0.817931	0.817931	9.94494	16.9855	0.000495141	0.0578243
TRINITY_DN266231_c2_g1_i1&TRINITY_DN267379_c0_g6_i1&219..1169@gi|823477838|ref|XP_002195384.3|	GRN	0.857702	-0.857702	5.06119	16.9553	0.000499476	0.0578243
TRINITY_DN271599_c0_g1_i1&TRINITY_DN323904_c13_g10_i1&TRINITY_DN323904_c14_g4_i1&TRINITY_DN323904_c14_g1_i2&TRINITY_DN230194_c0_g2_i1&TRINITY_DN8131_c0_g1_i1&TRINITY_DN258686_c0_g1_i1&TRINITY_DN26376_c0_g4_i1&TRINITY_DN265493_c1_g1_i1&TRINITY_DN265493_c1_g1_i2&TRINITY_DN227445_c0_g1_i1&TRINITY_DN323904_c14_g2_i1&198..14894@gi|823470005|ref|XP_012433860.1|	RNF213	1.3565	-1.3565	8.42756	16.9351	0.000502404	0.0578243
TRINITY_DN142661_c0_g2_i1&TRINITY_DN353894_c0_g1_i1&TRINITY_DN500523_c0_g1_i1&TRINITY_DN7535_c0_g2_i1&TRINITY_DN313454_c0_g1_i3&262..4569@gi|224081733|ref|XP_002193198.1|	MYOM3	-2.7864	2.7864	1.81156	16.9146	0.000505389	0.0578243
TRINITY_DN280803_c0_g1_i1&TRINITY_DN309552_c1_g1_i1&TRINITY_DN309552_c1_g3_i1&TRINITY_DN309552_c1_g10_i2&TRINITY_DN321961_c0_g3_i1&TRINITY_DN302755_c0_g1_i2&202..3147@gi|449480019|ref|XP_004177066.1|	ATP2A3	1.37977	-1.37977	3.32408	16.8281	0.000518208	0.0582737
TRINITY_DN285035_c0_g2_i7&93..2243@gi|823464774|ref|XP_012430709.1|	KIF2C	2.28884	-2.28884	1.52859	16.8041	0.000521837	0.0582737
TRINITY_DN307174_c1_g5_i1&106..732@gi|350539137|ref|NP_001232131.1|	PPT1	0.831325	-0.831325	5.11127	16.7465	0.000530633	0.0582737
TRINITY_DN317832_c1_g1_i1&347..1546@gi|449490131|ref|XP_002193857.2|	KCNA3	1.50093	-1.50093	3.34594	16.7199	0.000534761	0.0582737
TRINITY_DN313938_c1_g2_i1&214..549@gi|224070003|ref|XP_002194726.1|	CARHSP1	1.32915	-1.32915	2.87795	16.7097	0.000536348	0.0582737
TRINITY_DN302939_c0_g5_i1&TRINITY_DN254854_c0_g2_i1&TRINITY_DN313001_c0_g1_i1&TRINITY_DN158305_c0_g1_i1&TRINITY_DN112156_c0_g1_i1&TRINITY_DN254797_c0_g4_i1&TRINITY_DN119443_c0_g3_i1&TRINITY_DN431806_c0_g1_i1&1..5361@gi|823469734|ref|XP_012433744.1|	TNC	1.09788	-1.09788	4.93791	16.6787	0.000541214	0.0582737
TRINITY_DN311597_c0_g2_i2&639..1520@gi|823461547|ref|XP_012429376.1|	TGFB3	1.52456	-1.52456	2.67497	16.6508	0.000545635	0.0582737
TRINITY_DN234565_c0_g1_i1&TRINITY_DN219841_c0_g1_i1&252..1358@gi|823468921|ref|XP_012433368.1|	LOC100218385	1.41746	-1.41746	4.56266	16.6506	0.000545667	0.0582737
TRINITY_DN302289_c0_g13_i3&83..3100@gi|224085837|ref|XP_002190132.1|	MOV10	0.868876	-0.868876	4.7231	16.6377	0.000547725	0.0582737
TRINITY_DN317417_c5_g3_i1&TRINITY_DN317417_c5_g13_i2&8..1990@gi|449491800|ref|XP_002192182.2|	ACSBG2	1.27048	-1.27048	9.62517	16.6329	0.000548495	0.0582737
TRINITY_DN264450_c0_g1_i1&132..860@gi|823475507|ref|XP_012425923.1|	C1QA	1.61764	-1.61764	6.16303	16.5619	0.000559981	0.0583163
TRINITY_DN277038_c0_g2_i1&160..630@gi|823454599|ref|XP_012424596.1|	LGALS2	1.40393	-1.40393	4.33659	16.5511	0.000561748	0.0583163
TRINITY_DN307890_c0_g2_i1&137..1648@gi|449497177|ref|XP_002189614.2|	DACT2	2.2123	-2.2123	1.90439	16.5483	0.000562218	0.0583163
TRINITY_DN444070_c0_g1_i1&TRINITY_DN280385_c2_g1_i1&TRINITY_DN280385_c1_g3_i1&TRINITY_DN280385_c0_g1_i1&17..1960@gi|224064720|ref|XP_002194842.1|	SHCBP1	3.38417	-3.38417	1.11764	16.4629	0.000576443	0.0583163
TRINITY_DN321365_c2_g1_i2&317..1672@gi|823473653|ref|XP_012432820.1|	LPL	-1.02265	1.02265	5.42529	16.4486	0.000578873	0.0583163
TRINITY_DN291050_c0_g1_i4&163..1332@gi|224076118|ref|XP_002192459.1|	P2RX1	2.01353	-2.01353	1.3605	16.4345	0.00058126	0.0583163
TRINITY_DN288358_c0_g7_i1&TRINITY_DN307365_c5_g5_i1&585..1064@gi|449477610|ref|XP_004175385.1|	LOC100228233	-1.19922	1.19922	7.30626	16.4189	0.000583936	0.0583163
TRINITY_DN314875_c0_g8_i1&1..606@gi|823473343|ref|XP_012426688.1|	LOC100226165	1.16032	-1.16032	3.91899	16.3556	0.000594903	0.0583163
TRINITY_DN308311_c0_g1_i2&88..678@gi|224047166|ref|XP_002192084.1|	RD3	1.89852	-1.89852	4.26245	16.3214	0.000600916	0.0583163
TRINITY_DN272729_c1_g6_i1&TRINITY_DN310016_c6_g25_i2&2..664@gi|449511949|ref|XP_002198197.2|	LOC100229282	1.96792	-1.96792	5.89414	16.3103	0.000602886	0.0583163
TRINITY_DN296791_c0_g1_i5&234..1985@gi|224045365|ref|XP_002194415.1|	SGOL1	3.21377	-3.21377	2.12734	16.3058	0.000603685	0.0583163
TRINITY_DN317499_c0_g3_i2&121..3990@gi|823455979|ref|XP_012427065.1|	KIF15	1.72646	-1.72646	3.11653	16.2882	0.000606832	0.0583163
TRINITY_DN321528_c1_g3_i2&372..9497@gi|224048537|ref|XP_002190467.1|	COL12A1	0.843857	-0.843857	5.87387	16.2842	0.000607539	0.0583163
TRINITY_DN472371_c0_g1_i1&TRINITY_DN280289_c0_g1_i1&147..821@gi|449507048|ref|XP_002193909.2|	TBR1	2.21351	-2.21351	1.67716	16.2618	0.000611565	0.0583163
TRINITY_DN269239_c0_g2_i1&TRINITY_DN269412_c0_g1_i1&1123..1545@gi|449495640|ref|XP_002197158.2|	LOC100220460	0.81706	-0.81706	4.93592	16.2431	0.000614952	0.0583163
TRINITY_DN313207_c0_g1_i2&1164..2201@gi|823461386|ref|XP_012429308.1|	PRR5L	1.18848	-1.18848	3.59562	16.2425	0.000615051	0.0583163
TRINITY_DN296756_c0_g3_i4&86..4510@gi|823454391|ref|XP_012424522.1|	PLXNC1	0.94092	-0.94092	5.53819	16.2398	0.000615548	0.0583163
TRINITY_DN261129_c0_g2_i5&309..632@gi|823469589|ref|XP_012433681.1|	C8G	0.77653	-0.77653	5.93074	16.2154	0.000619997	0.058366
TRINITY_DN317017_c1_g7_i1&TRINITY_DN317017_c1_g11_i1&325..3333@gi|823455229|ref|XP_012424847.1|	GART	-0.790314	0.790314	10.3577	17.6793	0.00063292	0.0592079
TRINITY_DN226973_c0_g1_i1&208..342@gi|350538665|ref|NP_001232581.1|	TMSB15B	1.35966	-1.35966	3.80355	16.1214	0.000637472	0.059261
TRINITY_DN314266_c0_g4_i6&263..1717@gi|449493856|ref|XP_002187794.2|	LPCAT1	0.977439	-0.977439	4.9804	16.0862	0.000644157	0.0595105
TRINITY_DN305805_c0_g1_i1&TRINITY_DN305805_c0_g2_i4&TRINITY_DN305805_c0_g2_i1&TRINITY_DN305805_c0_g2_i3&59..2689@gi|823457663|ref|XP_012427734.1|	BUB1	2.14496	-2.14496	1.30312	16.0607	0.00064906	0.0595933
TRINITY_DN287745_c0_g2_i2&657..2300@gi|224052747|ref|XP_002197057.1|	NT5C2	-0.773183	0.773183	9.09749	19.7061	0.000656391	0.0597813
TRINITY_DN300543_c0_g5_i6&TRINITY_DN300543_c0_g5_i12&142..1647@gi|823460039|ref|XP_012428954.1|	TXK	1.53985	-1.53985	2.20039	16.0087	0.000659146	0.0597813
TRINITY_DN310016_c6_g28_i1&TRINITY_DN116959_c0_g2_i1&190..747@gi|449511735|ref|XP_002193392.2|	LOC100229550	2.25917	-2.25917	2.40552	15.9558	0.0006696	0.0603588
TRINITY_DN289770_c0_g1_i2&419..1300@gi|823461567|ref|XP_012429386.1|	KCNK13	1.93592	-1.93592	1.22824	21.0091	0.000673629	0.0603588
TRINITY_DN320429_c0_g1_i5&3..1010@gi|224049205|ref|XP_002187996.1|	CCNA2	2.52103	-2.52103	2.33221	15.8678	0.000687412	0.061225
TRINITY_DN240874_c0_g1_i2&TRINITY_DN221869_c0_g2_i1&TRINITY_DN64849_c0_g1_i1&TRINITY_DN187953_c0_g1_i1&247..3039@gi|823461183|ref|XP_012429213.1|	KIF18A	3.04315	-3.04315	0.80282	15.8008	0.000701309	0.0620909
TRINITY_DN322125_c0_g1_i1&TRINITY_DN322125_c0_g8_i1&94..2970@gi|449474468|ref|XP_002193085.2|	STK10	0.790532	-0.790532	5.02179	21.1196	0.000712339	0.0626942
TRINITY_DN315169_c1_g3_i2&79..903@gi|224067610|ref|XP_002194795.1|	LOC100226241	1.24436	-1.24436	3.64406	15.6779	0.00072761	0.0636616
TRINITY_DN303032_c0_g1_i3&1..867@gi|224078389|ref|XP_002194394.1|	LOC100231559	1.67401	-1.67401	3.0614	15.5708	0.000751413	0.0649905
TRINITY_DN322469_c1_g1_i1&210..1796@gi|224060857|ref|XP_002193809.1|	SLC2A2	-0.872125	0.872125	7.71827	15.5393	0.000758582	0.0649905
TRINITY_DN161017_c0_g1_i1&TRINITY_DN291281_c2_g4_i2&TRINITY_DN294025_c4_g1_i1&445..1113@gi|224081310|ref|XP_002189186.1|	LAPTM5	1.51032	-1.51032	3.33781	15.5067	0.000766088	0.0649905
TRINITY_DN276577_c0_g2_i2&526..2379@gi|449506994|ref|XP_002192500.2|	GLB1L	0.97355	-0.97355	4.14257	15.5062	0.000766191	0.0649905
TRINITY_DN343765_c0_g1_i1&TRINITY_DN313412_c1_g1_i8&TRINITY_DN61149_c0_g1_i1&TRINITY_DN371011_c0_g1_i1&TRINITY_DN421995_c0_g1_i1&1..2445@gi|823455534|ref|XP_012426885.1|	LOC100231534	2.15374	-2.15374	0.800421	19.9229	0.000766531	0.0649905
TRINITY_DN298134_c0_g1_i1&721..2064@gi|823458634|ref|XP_012428125.1|	SLC16A10	-0.742385	0.742385	5.6244	21.1266	0.000769926	0.0649905
TRINITY_DN321608_c1_g3_i3&29..1345@gi|224044143|ref|XP_002188532.1|	TIAM1	1.82791	-1.82791	1.72677	15.4724	0.000774061	0.0649905
TRINITY_DN173046_c0_g3_i1&TRINITY_DN284224_c0_g5_i6&TRINITY_DN316154_c0_g2_i5&116..2140@gi|449502998|ref|XP_002200397.2|	PRKCH	1.2846	-1.2846	4.02475	15.4566	0.000777753	0.0649905
TRINITY_DN308997_c2_g6_i1&62..571@gi|823463547|ref|XP_012430188.1|	BNIP3	-0.929895	0.929895	4.61463	15.4161	0.000787342	0.0654241
TRINITY_DN309562_c0_g2_i1&244..966@gi|449474791|ref|XP_002193369.2|	STC2	-2.53052	2.53052	4.48181	15.394	0.000792634	0.065498
TRINITY_DN316970_c1_g3_i1&482..1921@gi|823462438|ref|XP_002200623.3|	AKT1	-0.725693	0.725693	6.90498	27.0832	0.000804502	0.0659972
TRINITY_DN280885_c0_g1_i1&111..1019@gi|823458424|ref|XP_012428034.1|	LGALS8	2.84776	-2.84776	5.40091	15.3325	0.00080755	0.0659972
TRINITY_DN273887_c2_g1_i1&90..476@gi|823465164|ref|XP_012430925.1|	PTTG1IP	1.02934	-1.02934	3.49199	19.8725	0.000818734	0.0664346
TRINITY_DN57781_c0_g1_i1&178..309@gi|350534594|ref|NP_001232157.1|	TMSB4X	1.18277	-1.18277	8.13712	15.2684	0.000823404	0.0664346
TRINITY_DN321142_c1_g1_i6&TRINITY_DN321142_c1_g4_i1&TRINITY_DN187741_c0_g2_i1&TRINITY_DN321142_c1_g1_i10&386..5386@gi|224047826|ref|XP_002193354.1|	SIPA1L2	1.2126	-1.2126	3.60387	15.2308	0.000832874	0.0664346
TRINITY_DN289134_c1_g4_i5&201..2507@gi|823473933|ref|XP_012432930.1|	AKAP2	1.29771	-1.29771	2.65394	16.4623	0.000837178	0.0664346
TRINITY_DN288881_c2_g1_i1&137..1435@gi|224077438|ref|XP_002187273.1|	AHCY	-0.836393	0.836393	10.8776	15.1996	0.000840832	0.0664346
TRINITY_DN305871_c0_g2_i2&TRINITY_DN301735_c1_g3_i1&1402..2889@gi|224078198|ref|XP_002192895.1|	HCK	1.30288	-1.30288	3.49839	15.1976	0.000841354	0.0664346
TRINITY_DN265565_c0_g1_i2&148..579@gi|449481787|ref|XP_004175943.1|	CENPM	2.4907	-2.4907	2.32301	15.1866	0.000844167	0.0664346
TRINITY_DN320877_c2_g3_i11&TRINITY_DN62046_c0_g1_i1&TRINITY_DN320877_c2_g3_i20&TRINITY_DN320877_c2_g3_i6&TRINITY_DN320877_c2_g3_i1&9..3581@gi|449492764|ref|XP_004175420.1|	SLC4A7	1.00578	-1.00578	3.59184	26.032	0.00085321	0.0667929
TRINITY_DN293073_c0_g3_i1&1..213@gi|449505139|ref|XP_004174847.1|	LOC101232871	3.84172	-3.84172	4.98476	15.12	0.000861502	0.0668076
TRINITY_DN323184_c22_g8_i4&TRINITY_DN323184_c22_g26_i2&TRINITY_DN323184_c22_g5_i1&118..1095@gi|449488330|ref|XP_002186567.2|	LOC100231469	1.41787	-1.41787	8.07561	15.1132	0.000863277	0.0668076
TRINITY_DN316698_c0_g1_i2&1503..2642@gi|823471447|ref|XP_012425768.1|	B4GALT5	-0.73003	0.73003	5.70627	19.4947	0.000866873	0.0668076
TRINITY_DN311773_c0_g1_i2&TRINITY_DN311773_c0_g1_i1&232..2562@gi|823458894|ref|XP_012428235.1|	TTK	2.58764	-2.58764	1.79623	15.062	0.000876893	0.0670462
TRINITY_DN309460_c7_g3_i1&218..1186@gi|823465040|ref|XP_012430814.1|	CTH	-0.875389	0.875389	10.2318	15.0532	0.000879257	0.0670462
TRINITY_DN298393_c0_g1_i1&300..1172@gi|224048073|ref|XP_002188583.1|	IYD	-0.850783	0.850783	6.52598	15.0375	0.000883492	0.0670462
TRINITY_DN294542_c0_g1_i3&675..4046@gi|823464304|ref|XP_012430502.1|	ZEB2	0.72025	-0.72025	5.92204	19.8763	0.000904022	0.0680474
TRINITY_DN321030_c0_g5_i2&24..3791@gi|823472422|ref|XP_002193708.3|	CDON	1.15394	-1.15394	3.05273	20.294	0.000905835	0.0680474
TRINITY_DN303453_c0_g5_i6&111..3479@gi|449514006|ref|XP_002188956.2|	SMC2	1.9889	-1.9889	3.61527	14.9337	0.000912088	0.0681728
TRINITY_DN271454_c0_g2_i2&TRINITY_DN307670_c5_g12_i1&TRINITY_DN272731_c0_g1_i6&151..3327@gi|823461276|ref|XP_012429257.1|	BUB1B	1.82515	-1.82515	2.48932	14.8604	0.00093287	0.0693775
TRINITY_DN253359_c0_g1_i1&TRINITY_DN282593_c0_g6_i4&149..1741@gi|224050618|ref|XP_002196171.1|	PTDSS2	-0.752935	0.752935	5.24096	25.9604	0.000956987	0.070817
TRINITY_DN313787_c2_g2_i4&567..3134@gi|823473731|ref|XP_012432849.1|	SEMA4D	-0.813816	0.813816	4.56237	34.8175	0.000962079	0.0708414
TRINITY_DN323933_c5_g5_i3&539..3295@gi|823471746|ref|XP_012425888.1|	PIK3CD	1.3442	-1.3442	4.19157	14.6708	0.000989111	0.0724731
TRINITY_DN305374_c0_g5_i9&329..2197@gi|224046122|ref|XP_002194416.1|	NDC80	2.40982	-2.40982	5.16147	14.6499	0.000995529	0.0725858
TRINITY_DN297065_c0_g1_i6&94..1083@gi|449473315|ref|XP_002191369.2|	LOC100217705	1.05125	-1.05125	3.89154	14.6324	0.00100095	0.0726247
TRINITY_DN320883_c1_g3_i5&TRINITY_DN320883_c1_g1_i1&597..2558@gi|449488121|ref|XP_002192493.2|	ARHGAP25	1.39339	-1.39339	3.18419	14.6011	0.00101073	0.0726742
TRINITY_DN306376_c0_g4_i2&TRINITY_DN303494_c0_g1_i2&35..3523@gi|823460798|ref|XP_012428539.1|	KIF4A	1.67601	-1.67601	2.13533	14.5989	0.0010114	0.0726742
TRINITY_DN293402_c0_g1_i1&165..1715@gi|823451956|ref|XP_012424896.1|	GK	-1.00716	1.00716	10.9142	14.5646	0.00102223	0.0730946
TRINITY_DN318819_c2_g13_i1&TRINITY_DN317874_c0_g3_i3&2..3148@gi|823474107|ref|XP_012433005.1|	LOC101233989	1.00262	-1.00262	3.91482	14.5494	0.00102708	0.0730946
TRINITY_DN306074_c0_g7_i1&53..1546@gi|449507176|ref|XP_002197221.2|	CERKL	1.32996	-1.32996	3.82738	14.4814	0.00104907	0.0739459
TRINITY_DN315354_c2_g1_i4&315..2219@gi|823453191|ref|XP_012425372.1|	LOC105758686	2.63805	-2.63805	6.64238	14.4781	0.00105013	0.0739459
TRINITY_DN301894_c0_g1_i1&109..3417@gi|823455999|ref|XP_012427071.1|	ANLN	2.71196	-2.71196	2.47053	14.4546	0.00105784	0.0739459
TRINITY_DN318439_c0_g4_i1&97..564@gi|823470340|ref|XP_012434008.1|	HN1	0.744308	-0.744308	5.26503	29.9295	0.0010638	0.0739459
TRINITY_DN320017_c2_g1_i1&141..467@gi|823458840|ref|XP_012428209.1|	MARCKS	0.925739	-0.925739	5.07752	14.4363	0.0010639	0.0739459
TRINITY_DN320175_c0_g3_i1&447..1508@gi|823471983|ref|XP_012426055.1|	PTAFR	0.918083	-0.918083	4.25736	14.3949	0.00107776	0.0745607
TRINITY_DN290574_c1_g4_i1&TRINITY_DN313958_c2_g3_i4&110..3772@gi|224097943|ref|XP_002191073.1|	NRK	0.850259	-0.850259	5.23403	14.3725	0.00108534	0.0747374
TRINITY_DN304204_c0_g3_i2&TRINITY_DN289925_c0_g1_i2&115..1656@gi|224066060|ref|XP_002197274.1|	ARHGEF3	1.29387	-1.29387	3.93437	14.3496	0.00109311	0.0749167
TRINITY_DN265107_c1_g3_i4&212..886@gi|449507522|ref|XP_004175215.1|	INSIG2	-0.713927	0.713927	7.48668	19.1816	0.00109801	0.0749167
TRINITY_DN234493_c0_g1_i1&TRINITY_DN258775_c0_g6_i1&TRINITY_DN258775_c0_g5_i1&TRINITY_DN432207_c0_g1_i1&TRINITY_DN258775_c0_g3_i1&TRINITY_DN258775_c0_g1_i4&487..2703@gi|823464426|ref|XP_012430567.1|	AKNAD1	2.16168	-2.16168	0.631555	24.5841	0.00110348	0.0749458
TRINITY_DN301833_c0_g2_i3&285..1280@gi|823464675|ref|XP_012430666.1|	LOC100228953	-0.895999	0.895999	6.38347	14.2994	0.00111045	0.0750762
TRINITY_DN233681_c0_g5_i1&172..699@gi|224043831|ref|XP_002192349.1|	LOC100226003	1.88406	-1.88406	9.15233	14.2258	0.0011364	0.0761621
TRINITY_DN162088_c0_g1_i1&TRINITY_DN308046_c3_g1_i3&272..1303@gi|224148704|ref|XP_002199915.1|	LOC100220137	-2.77834	2.77834	5.96393	14.2197	0.00113857	0.0761621
TRINITY_DN40552_c0_g2_i1&TRINITY_DN131039_c0_g1_i1&2..481@gi|224159078|ref|XP_002197758.1|	LOC100218309	2.17712	-2.17712	1.73776	14.2105	0.00114187	0.0761621
TRINITY_DN303413_c8_g5_i4&541..4188@gi|823452689|ref|XP_012425179.1|	SPATA13	-0.836758	0.836758	8.04746	14.1598	0.00116022	0.0764428
TRINITY_DN303333_c3_g1_i1&TRINITY_DN323435_c1_g1_i5&604..1407@gi|449478663|ref|XP_002194332.2|	PITPNC1	1.22629	-1.22629	3.14368	14.1596	0.00116028	0.0764428
TRINITY_DN293106_c0_g3_i6&149..1828@gi|224088720|ref|XP_002194329.1|	FANCC	1.88575	-1.88575	2.05651	14.1409	0.00116714	0.0764428
TRINITY_DN319769_c0_g5_i1&276..3776@gi|823468769|ref|XP_012433308.1|	CARD11	1.21994	-1.21994	2.76289	15.9746	0.00116753	0.0764428
TRINITY_DN290300_c0_g1_i3&443..2011@gi|823474700|ref|XP_012433248.1|	MELK	2.73428	-2.73428	1.64305	14.1163	0.00117624	0.0764428
TRINITY_DN292063_c0_g1_i1&179..460@gi|823469718|ref|XP_012433735.1|	AIF1L	0.794779	-0.794779	6.56044	14.1144	0.00117691	0.0764428
TRINITY_DN319594_c2_g1_i1&1..288@gi|823471116|ref|XP_004177097.2|	MAFB	1.05429	-1.05429	3.36972	14.0671	0.0011946	0.0767293
TRINITY_DN118775_c0_g1_i1&TRINITY_DN273267_c0_g3_i1&86..1633@gi|224090601|ref|XP_002188294.1|	DEPDC1B	2.20309	-2.20309	0.595185	14.0618	0.00119663	0.0767293
TRINITY_DN306620_c0_g1_i2&TRINITY_DN306620_c0_g2_i2&175..1275@gi|823472303|ref|XP_012426187.1|	CRTAM	3.03422	-3.03422	-0.395273	14.0435	0.00120356	0.0767293
TRINITY_DN266704_c0_g1_i1&65..547@gi|823472345|ref|XP_002189610.3|	LOC100222416	1.81897	-1.81897	3.01394	14.0392	0.0012052	0.0767293
TRINITY_DN309133_c0_g3_i6&TRINITY_DN317699_c1_g2_i2&51..1421@gi|823473107|ref|XP_012426587.1|	IKZF3	1.65886	-1.65886	2.80054	14.0234	0.00121123	0.0767293
TRINITY_DN321390_c2_g3_i6&206..3190@gi|823470355|ref|XP_012434016.1|	UNC13D	0.969077	-0.969077	3.94297	14.0207	0.00121228	0.0767293
TRINITY_DN312881_c1_g1_i5&TRINITY_DN317588_c0_g4_i1&TRINITY_DN317588_c0_g8_i9&TRINITY_DN317588_c0_g8_i4&406..3687@gi|823460530|ref|XP_012429156.1|	LOC100227341	1.48402	-1.48402	2.34678	13.988	0.00122488	0.0771988
TRINITY_DN294027_c1_g2_i1&TRINITY_DN294027_c1_g2_i2&65..1417@gi|224045154|ref|XP_002197953.1|	RPP40	-0.86275	0.86275	4.09016	22.9733	0.00123226	0.0772475
TRINITY_DN319111_c4_g4_i6&TRINITY_DN262459_c1_g1_i1&TRINITY_DN298297_c2_g8_i1&TRINITY_DN298297_c2_g1_i5&196..3819@gi|823472364|ref|XP_002189030.2|	SIK3	-0.827823	0.827823	4.52336	13.9593	0.00123604	0.0772475
TRINITY_DN314467_c0_g6_i7&1126..2694@gi|823461382|ref|XP_012429307.1|	LOC100224883	1.1706	-1.1706	2.87165	14.5702	0.00124549	0.0773084
TRINITY_DN232453_c0_g1_i1&174..452@gi|224075651|ref|XP_002188017.1|	LOC100230935	2.3155	-2.3155	3.97695	13.9168	0.00125284	0.0773084
TRINITY_DN323371_c1_g1_i7&164..2623@gi|823459445|ref|XP_012428726.1|	PDE5A	1.12989	-1.12989	4.32522	13.904	0.00125792	0.0773084
TRINITY_DN318915_c0_g1_i4&TRINITY_DN318915_c0_g3_i2&26..1894@gi|823469659|ref|XP_012433709.1|	FNBP1	0.695669	-0.695669	6.22999	19.6602	0.00126023	0.0773084
TRINITY_DN313527_c2_g6_i2&TRINITY_DN313527_c2_g5_i1&115..2184@gi|823467168|ref|XP_012427562.1|	ITIH4	0.732353	-0.732353	9.18962	17.0765	0.001263	0.0773084
TRINITY_DN312678_c0_g2_i12&3418..7515@gi|449500863|ref|XP_002194236.2|	ATP10D	0.866997	-0.866997	4.37773	13.8046	0.00129829	0.0786325
TRINITY_DN311997_c2_g9_i3&192..1508@gi|224043974|ref|XP_002187879.1|	HGD	-0.831896	0.831896	9.63061	13.8016	0.00129954	0.0786325
TRINITY_DN313129_c1_g1_i6&605..4651@gi|823459196|ref|XP_012428357.1|	ADGRF5	0.713255	-0.713255	5.59626	14.3822	0.0013005	0.0786325
TRINITY_DN259395_c0_g2_i1&TRINITY_DN289250_c0_g1_i1&323..1657@gi|823468489|ref|XP_012432527.1|	PLK1	3.01425	-3.01425	0.396767	13.7797	0.00130866	0.0787876
TRINITY_DN308988_c0_g1_i2&209..3460@gi|823466049|ref|XP_012427216.1|	SLC12A1	4.99504	-4.99504	2.15203	13.7677	0.00131366	0.0787876
TRINITY_DN302488_c3_g1_i1&6133..7383@gi|224051675|ref|XP_002200216.1|	LOC100225789	2.30486	-2.30486	10.4688	13.7408	0.00132497	0.0790134
TRINITY_DN286429_c0_g1_i1&81..752@gi|350538655|ref|NP_001232792.1|	CD74	1.40355	-1.40355	9.93475	13.7329	0.00132833	0.0790134
TRINITY_DN232157_c0_g1_i3&50..1291@gi|449493126|ref|XP_002195340.2|	EOMES	2.56649	-2.56649	0.459503	13.7167	0.00133523	0.0790134
TRINITY_DN264800_c0_g1_i2&354..1328@gi|823456979|ref|XP_012427451.1|	MC5R	2.03074	-2.03074	5.61804	13.6858	0.00134845	0.0790134
TRINITY_DN306677_c4_g2_i1&396..2018@gi|823459368|ref|XP_012428695.1|	UGT8	-1.00659	1.00659	4.43681	13.684	0.00134923	0.0790134
TRINITY_DN307829_c0_g2_i2&526..1791@gi|449495105|ref|XP_002199352.2|	SNTB1	0.69274	-0.69274	6.63546	15.1925	0.00134929	0.0790134
TRINITY_DN72106_c0_g1_i1&98..697@gi|823454466|ref|XP_012424549.1|	ARHGDIB	1.27122	-1.27122	4.47299	13.6576	0.00136066	0.0791165
TRINITY_DN303876_c2_g2_i2&257..532@gi|823466504|ref|XP_012424875.1|	COTL1	1.09434	-1.09434	7.04212	13.6553	0.00136169	0.0791165
TRINITY_DN137722_c0_g1_i1&TRINITY_DN322647_c0_g2_i2&123..1976@gi|449479323|ref|XP_002189969.2|	TRIM47	1.07375	-1.07375	3.50681	13.638	0.00136924	0.0792456
TRINITY_DN217449_c0_g1_i1&TRINITY_DN353649_c0_g1_i1&144..1076@gi|449494237|ref|XP_004175286.1|	XKR9	4.28385	-4.28385	-0.254759	13.5667	0.00140087	0.0803006
TRINITY_DN297472_c0_g3_i7&177..1121@gi|823455496|ref|XP_012426868.1|	CREM	-0.838427	0.838427	4.20831	19.0837	0.00140103	0.0803006
TRINITY_DN296775_c0_g1_i3&183..1286@gi|449493777|ref|XP_002187738.2|	FAM105A	1.22324	-1.22324	3.17271	13.5501	0.00140837	0.0803006
TRINITY_DN292971_c1_g1_i2&2674..3747@gi|224049329|ref|XP_002186711.1|	PPM1K	-0.975751	0.975751	5.93215	13.5486	0.00140907	0.0803006
TRINITY_DN288735_c0_g2_i3&56..649@gi|224045969|ref|XP_002190941.1|	BLOC1S4	-0.724948	0.724948	5.23988	25.0796	0.00143288	0.0813458
TRINITY_DN316674_c4_g2_i6&312..3542@gi|823463605|ref|XP_012430223.1|	HDAC4	-0.840947	0.840947	4.15326	17.957	0.00144267	0.0815233
TRINITY_DN304894_c0_g1_i6&181..4383@gi|449485107|ref|XP_002190354.2|	LOC100219283	2.26769	-2.26769	7.14457	13.4498	0.00145458	0.0815233
TRINITY_DN291869_c1_g1_i1&TRINITY_DN291869_c1_g1_i7&275..1390@gi|224044933|ref|XP_002195187.1|	PDK4	-2.07095	2.07095	7.23327	13.4462	0.00145624	0.0815233
TRINITY_DN322034_c0_g3_i5&450..1664@gi|449472141|ref|XP_002192135.2|	PSTPIP1	1.25488	-1.25488	2.57789	15.0942	0.00145793	0.0815233
TRINITY_DN315230_c0_g1_i1&TRINITY_DN315230_c0_g4_i5&321..1865@gi|224054680|ref|XP_002190345.1|	TFCP2L1	1.0078	-1.0078	3.38776	16.3097	0.00146962	0.0815967
TRINITY_DN308007_c6_g2_i5&359..2047@gi|823455512|ref|XP_012426876.1|	MPP7	1.02735	-1.02735	5.74004	13.4166	0.00147021	0.0815967
TRINITY_DN307612_c4_g4_i1&538..2190@gi|224064705|ref|XP_002194653.1|	GPT2	-0.733335	0.733335	10.3268	24.4774	0.0014971	0.08278
TRINITY_DN298764_c0_g2_i3&158..1306@gi|224070297|ref|XP_002191424.1|	COPS3	-0.684334	0.684334	6.15218	21.497	0.00151369	0.0833875
TRINITY_DN318742_c0_g3_i1&TRINITY_DN318742_c0_g11_i1&127..2580@gi|823463178|ref|XP_012430039.1|	AFAP1L2	1.10246	-1.10246	3.02722	24.2078	0.00154575	0.0843095
TRINITY_DN293493_c0_g2_i1&271..2340@gi|224061092|ref|XP_002187518.1|	GMPS	-0.734281	0.734281	8.18121	13.2554	0.00154889	0.0843095
TRINITY_DN317456_c0_g1_i5&289..2856@gi|224090439|ref|XP_002197032.1|	PARP8	1.18675	-1.18675	3.49272	13.2522	0.00155051	0.0843095
TRINITY_DN295385_c4_g2_i2&400..2121@gi|823454601|ref|XP_012424597.1|	IL2RB	1.22495	-1.22495	3.54104	13.236	0.00155867	0.0843095
TRINITY_DN280872_c0_g2_i3&474..1097@gi|823465242|ref|XP_012430963.1|	PID1	1.17019	-1.17019	3.0368	13.2358	0.00155877	0.0843095
TRINITY_DN322109_c3_g1_i2&142..2766@gi|224083257|ref|XP_002193659.1|	CBL	0.981094	-0.981094	4.70414	13.2233	0.00156508	0.0843445
TRINITY_DN318677_c1_g1_i1&599..2770@gi|224090723|ref|XP_002191551.1|	PIK3R1	0.680563	-0.680563	6.40763	13.8045	0.00157222	0.0843918
TRINITY_DN315683_c0_g1_i2&226..1071@gi|449502661|ref|XP_004174523.1|	VASH1	0.899744	-0.899744	4.84986	13.1994	0.00157731	0.0843918
TRINITY_DN320000_c0_g1_i1&167..1243@gi|224044173|ref|XP_002189177.1|	P2RY2	1.67634	-1.67634	2.27049	13.1804	0.00158708	0.08461
TRINITY_DN316218_c0_g15_i1&TRINITY_DN316218_c0_g8_i1&297..2384@gi|224076193|ref|XP_002194936.1|	POR	-0.809055	0.809055	7.98037	13.1641	0.00159551	0.0847558
TRINITY_DN283604_c2_g1_i16&TRINITY_DN294173_c1_g2_i1&TRINITY_DN283604_c2_g1_i1&1104..2312@gi|823463585|ref|XP_012430216.1|	LRRFIP1	-0.69663	0.69663	5.60229	22.8494	0.00163081	0.0863224
TRINITY_DN312905_c1_g3_i16&TRINITY_DN312905_c1_g3_i18&331..2994@gi|823461829|ref|XP_012429487.1|	MAP3K9	-0.767256	0.767256	4.63847	23.3544	0.00165227	0.0871482
TRINITY_DN242546_c0_g1_i1&372..1076@gi|823456003|ref|XP_012427073.1|	NME8	1.9898	-1.9898	0.855139	13.0448	0.00165874	0.0871807
TRINITY_DN319339_c0_g2_i1&187..9615@gi|823458481|ref|XP_012428055.1|	LAMA2	0.921317	-0.921317	3.85372	13.0274	0.00166819	0.0873685
TRINITY_DN173235_c0_g3_i1&109..522@gi|224050809|ref|XP_002198249.1|	CALCB	2.73013	-2.73013	2.37268	12.9829	0.00169268	0.0880833
TRINITY_DN294872_c0_g2_i1&117..1889@gi|823466066|ref|XP_012427896.1|	LOC100232247	-0.84506	0.84506	4.06574	16.9748	0.00169492	0.0880833
TRINITY_DN314086_c0_g5_i9&34..2196@gi|823461232|ref|XP_012429239.1|	TPCN2	-0.816926	0.816926	4.23536	17.7933	0.00170259	0.0880833
TRINITY_DN453006_c0_g1_i1&175..306@gi|449505147|ref|XP_004174849.1|	LOC101232915	5.44329	-5.44329	0.180988	12.9598	0.00170553	0.0880833
TRINITY_DN311253_c1_g2_i4&56..2668@gi|224044013|ref|XP_002188531.1|	CHD1L	0.794269	-0.794269	5.80556	12.933	0.00172053	0.0884064
TRINITY_DN299157_c0_g1_i4&TRINITY_DN299157_c0_g1_i6&271..1614@gi|449496256|ref|XP_004175172.1|	FLVCR1	-0.929568	0.929568	6.60276	12.9275	0.00172367	0.0884064
TRINITY_DN307027_c0_g1_i3&TRINITY_DN307027_c0_g1_i11&115..2652@gi|823466423|ref|XP_012424070.1|	KIF23	2.26373	-2.26373	1.32056	12.9122	0.00173231	0.0884748
TRINITY_DN302175_c0_g4_i11&4073..4951@gi|823462142|ref|XP_012429607.1|	SHANK2	1.28841	-1.28841	3.54608	12.9042	0.0017369	0.0884748
TRINITY_DN313022_c1_g1_i3&67..3225@gi|449498953|ref|XP_002192854.2|	IRS4	-0.677361	0.677361	6.93916	16.992	0.00174647	0.0886586
TRINITY_DN282865_c0_g1_i1&419..2101@gi|449500941|ref|XP_004176651.1|	LOC100232395	1.41295	-1.41295	4.48939	12.8477	0.00176938	0.0895163
TRINITY_DN313324_c0_g7_i2&TRINITY_DN313324_c0_g5_i1&52..837@gi|823455293|ref|XP_002191562.2|	ELP6	0.753234	-0.753234	4.82053	12.811	0.00179089	0.0899999
TRINITY_DN186722_c0_g1_i1&96..437@gi|823459528|ref|XP_012428757.1|	LOC105759190	1.46321	-1.46321	3.523	12.8108	0.00179104	0.0899999
TRINITY_DN288627_c1_g4_i5&275..3748@gi|449514184|ref|XP_002195035.2|	ITGA1	0.811613	-0.811613	6.91724	12.7726	0.00181369	0.0908312
TRINITY_DN295333_c1_g2_i1&232..1680@gi|823456513|ref|XP_012427277.1|	DDC	1.10746	-1.10746	5.64068	12.7389	0.00183396	0.0914523
TRINITY_DN319887_c0_g8_i3&TRINITY_DN319887_c0_g4_i1&TRINITY_DN308841_c0_g4_i1&153..5654@gi|224068208|ref|XP_002190294.1|	DOCK2	1.12179	-1.12179	4.32832	12.7276	0.00184082	0.0914523
TRINITY_DN322957_c2_g3_i1&224..5737@gi|823457805|ref|XP_012427789.1|	CCDC88A	0.957904	-0.957904	3.90836	12.7194	0.0018458	0.0914523
TRINITY_DN318336_c1_g4_i2&351..869@gi|224046782|ref|XP_002191879.1|	PTP4A3	-0.730017	0.730017	5.17829	12.7113	0.00185073	0.0914523
TRINITY_DN318776_c0_g6_i1&2..244@gi|823466347|ref|XP_012433795.1|	NEDD4	-7.42181	7.42181	0.1292	13.5938	0.00186325	0.0914523
TRINITY_DN311557_c0_g1_i2&71..1015@gi|449476592|ref|XP_004176461.1|	CCDC92	1.80462	-1.80462	3.60532	12.6835	0.00186782	0.0914523
TRINITY_DN305494_c1_g30_i2&214..1101@gi|224085547|ref|XP_002187770.1|	ETNK2	-0.779457	0.779457	5.80635	12.6814	0.00186913	0.0914523
TRINITY_DN156375_c0_g1_i2&TRINITY_DN238824_c0_g2_i1&34..222@gi|449492116|ref|XP_002186910.2|	LOC100221337	2.68021	-2.68021	0.582628	12.636	0.00189744	0.0922392
TRINITY_DN310016_c6_g28_i2&3..335@gi|823481113|ref|XP_012431704.1|	LOC105758469	1.75295	-1.75295	4.36849	12.6357	0.00189762	0.0922392
TRINITY_DN285967_c0_g4_i1&TRINITY_DN282249_c0_g1_i1&68..613@gi|823455066|ref|XP_012424770.1|	LOC105758608	1.6011	-1.6011	1.58111	14.2087	0.00191353	0.0927097
TRINITY_DN323181_c0_g2_i2&142..1605@gi|449498459|ref|XP_002191680.2|	LOC100218233	1.5168	-1.5168	1.80366	12.761	0.00193008	0.093208
TRINITY_DN302470_c5_g10_i1&7..2037@gi|823457439|ref|XP_012427641.1|	LOC100218511	-0.67679	0.67679	7.47371	17.3952	0.00194698	0.0934749
TRINITY_DN328740_c0_g1_i1&174..365@gi|823475612|ref|XP_012426354.1|	LOC100224081	5.05629	-5.05629	-1.87245	13.4409	0.00194875	0.0934749
TRINITY_DN303333_c3_g1_i3&TRINITY_DN320269_c0_g4_i2&604..1578@gi|823470151|ref|XP_012433924.1|	PITPNC1	0.731296	-0.731296	4.9068	14.1366	0.00195446	0.0934749
TRINITY_DN80917_c0_g1_i1&TRINITY_DN420595_c0_g1_i1&TRINITY_DN496763_c0_g1_i1&144..752@gi|823463541|ref|XP_012430185.1|	NKX6-2	-4.62215	4.62215	-1.56924	12.5181	0.00197308	0.094063
TRINITY_DN87535_c0_g1_i1&TRINITY_DN297454_c0_g1_i1&6..1187@gi|823457541|ref|XP_012427679.1|	SLC30A10	2.53509	-2.53509	2.02448	12.4843	0.00199541	0.0948236
TRINITY_DN242580_c1_g1_i1&174..470@gi|224085167|ref|XP_002198688.1|	G0S2	-2.22807	2.22807	6.87038	12.4525	0.00201667	0.0955284
TRINITY_DN304815_c1_g1_i2&299..586@gi|224053332|ref|XP_002187278.1|	LOC100219256	0.942597	-0.942597	3.50383	12.6237	0.00202729	0.0956413
TRINITY_DN306427_c1_g3_i1&TRINITY_DN306427_c1_g1_i1&522..1136@gi|224043682|ref|XP_002187756.1|	RAB30	-1.03871	1.03871	4.92651	12.4248	0.0020354	0.0956413
TRINITY_DN287462_c0_g2_i1&217..2199@gi|224068038|ref|XP_002187315.1|	TGFBI	0.791543	-0.791543	4.86906	12.4204	0.00203834	0.0956413
TRINITY_DN323428_c0_g1_i6&TRINITY_DN314325_c0_g3_i1&TRINITY_DN323428_c1_g2_i5&2..1318@gi|823464239|ref|XP_012430479.1|	CACNB4	-1.22506	1.22506	2.76698	12.4083	0.00204662	0.0957277
TRINITY_DN321505_c3_g21_i1&154..1533@gi|449472225|ref|XP_002196349.2|	LOC100224128	-0.667763	0.667763	5.83697	13.2541	0.00209687	0.0975112
TRINITY_DN300378_c0_g1_i1&TRINITY_DN339579_c0_g1_i1&TRINITY_DN286791_c0_g4_i1&115..5046@gi|823464310|ref|XP_012430504.1|	COL3A1	0.946808	-0.946808	4.9516	12.3265	0.00210338	0.0975112
TRINITY_DN294824_c0_g1_i6&20..2053@gi|823455994|ref|XP_012427069.1|	BMPER	1.00536	-1.00536	4.14757	12.325	0.00210442	0.0975112
TRINITY_DN322443_c0_g1_i5&639..3731@gi|823460641|ref|XP_012428477.1|	LOC100222691	1.7743	-1.7743	1.32757	12.2966	0.00212449	0.0981355
TRINITY_DN305497_c0_g1_i6&773..1345@gi|823460421|ref|XP_012429111.1|	RHOH	1.4843	-1.4843	2.11041	12.2757	0.00213945	0.0985207
TRINITY_DN281415_c0_g3_i1&146..247@gi|224097985|ref|XP_002195784.1|	UBE2A	-1.75389	1.75389	3.39179	12.2574	0.00215259	0.0988198
TRINITY_DN254364_c0_g1_i1&98..1600@gi|823459919|ref|XP_012428910.1|	ETNPPL	-1.67079	1.67079	7.79753	12.2338	0.00216974	0.0993009
TRINITY_DN298264_c0_g1_i1&633..1421@gi|449496019|ref|XP_002195947.2|	EPCAM	0.810917	-0.810917	4.69288	12.2135	0.00218462	0.0996749
TRINITY_DN308555_c0_g2_i1&49..420@gi|224076516|ref|XP_002198685.1|	TAX1BP3	-0.870133	0.870133	3.83056	23.289	0.0021925	0.0997285
TRINITY_DN292727_c0_g3_i2&54..1385@gi|224047162|ref|XP_002193922.1|	NEK2	3.33165	-3.33165	2.11261	12.1884	0.00220313	0.0998668
TRINITY_DN281807_c0_g1_i1&TRINITY_DN270748_c1_g4_i1&TRINITY_DN291202_c1_g1_i3&492..2117@gi|449472750|ref|XP_002189179.2|	SMPD3	1.92966	-1.92966	1.45467	12.1805	0.00220897	0.0998668
TRINITY_DN282184_c0_g1_i1&2..616@gi|224059781|ref|XP_002193945.1|	BOK	2.07075	-2.07075	0.503443	13.753	0.00224324	0.101109
TRINITY_DN284923_c0_g1_i2&59..478@gi|224047396|ref|XP_002198931.1|	LOC100232531	2.05896	-2.05896	2.19924	12.1229	0.00225219	0.101205
TRINITY_DN294094_c1_g2_i14&530..1984@gi|823460168|ref|XP_012429003.1|	FAM149A	-0.855536	0.855536	3.89349	12.0951	0.00227347	0.101854
TRINITY_DN282359_c0_g1_i2&46..1245@gi|449491519|ref|XP_002189520.2|	CERS4	1.17018	-1.17018	2.66792	14.3809	0.00230807	0.103094
TRINITY_DN311520_c0_g2_i1&71..1318@gi|823452650|ref|XP_012425165.1|	ACAT1	-0.657818	0.657818	6.08442	19.3745	0.00236011	0.10482
TRINITY_DN310859_c0_g4_i1&TRINITY_DN310859_c0_g4_i2&1..960@gi|823460524|ref|XP_012429153.1|	DOK1	1.20608	-1.20608	2.55292	23.9671	0.00236689	0.10482
TRINITY_DN283795_c1_g2_i1&TRINITY_DN190045_c0_g2_i1&175..750@gi|224095268|ref|XP_002199090.1|	RAC2	1.09845	-1.09845	3.58845	11.9696	0.00237203	0.10482
TRINITY_DN323970_c10_g3_i1&TRINITY_DN282723_c5_g1_i1&TRINITY_DN282723_c5_g7_i3&TRINITY_DN206438_c0_g2_i1&TRINITY_DN320380_c11_g7_i1&TRINITY_DN353176_c0_g1_i1&826..4008@gi|823480773|ref|XP_012431433.1|	LOC105759692	1.80291	-1.80291	5.19986	11.9617	0.00237834	0.10482
TRINITY_DN307240_c0_g1_i2&155..1609@gi|823465020|ref|XP_012430805.1|	EFCAB14	-0.654347	0.654347	6.65944	16.5376	0.00238196	0.10482
TRINITY_DN311473_c0_g3_i2&71..4063@gi|823466231|ref|XP_012433414.1|	FANCI	1.09286	-1.09286	3.37967	11.9435	0.00239312	0.105001
TRINITY_DN215799_c0_g1_i4&TRINITY_DN64880_c0_g2_i1&TRINITY_DN117468_c0_g1_i1&TRINITY_DN117468_c1_g1_i1&TRINITY_DN26027_c0_g1_i1&TRINITY_DN104067_c0_g1_i1&TRINITY_DN16558_c0_g2_i1&TRINITY_DN99254_c0_g1_i1&50..6325@gi|449477033|ref|XP_002199516.2|	CIT	1.99304	-1.99304	1.39521	11.8922	0.00243511	0.105845
TRINITY_DN316663_c0_g3_i2&287..889@gi|350539665|ref|NP_001232470.1|	ARFRP1	-0.656102	0.656102	5.93705	14.9432	0.00243683	0.105845
TRINITY_DN305664_c2_g2_i1&TRINITY_DN305664_c2_g2_i3&70..2367@gi|823472274|ref|XP_012426173.1|	ALG9	0.913022	-0.913022	4.79353	11.8829	0.00244286	0.105845
TRINITY_DN316018_c1_g2_i3&606..1544@gi|224044903|ref|XP_002196517.1|	CDK6	0.659909	-0.659909	5.82253	14.4124	0.00244461	0.105845
TRINITY_DN320812_c1_g5_i1&TRINITY_DN322416_c7_g1_i1&28..1632@gi|224068214|ref|XP_002190324.1|	LCP2	1.19419	-1.19419	3.29102	11.8757	0.00244884	0.105845
TRINITY_DN310246_c0_g1_i2&569..1399@gi|449486478|ref|XP_002195961.2|	AURKA	1.94661	-1.94661	1.6699	11.8649	0.00245784	0.105845
TRINITY_DN242326_c0_g1_i1&89..730@gi|224050886|ref|XP_002198106.1|	TSPAN32	1.98219	-1.98219	0.638301	16.2911	0.00246216	0.105845
TRINITY_DN275130_c0_g1_i1&172..1452@gi|449505159|ref|XP_004174850.1|	GDF2	0.902375	-0.902375	3.64459	14.5328	0.00247096	0.105917
TRINITY_DN304319_c6_g1_i1&237..2261@gi|224066169|ref|XP_002194635.1|	UROC1	-0.676117	0.676117	8.42555	12.1589	0.00248514	0.106218
TRINITY_DN305457_c0_g3_i3&TRINITY_DN257110_c0_g1_i1&TRINITY_DN239036_c0_g1_i1&TRINITY_DN281534_c0_g2_i1&TRINITY_DN280544_c0_g4_i1&TRINITY_DN260813_c0_g2_i1&214..1164@gi|823467968|ref|XP_012430108.1|	LOC100223312	1.05547	-1.05547	6.61306	11.8157	0.00249938	0.106364
TRINITY_DN298520_c1_g3_i1&77..1912@gi|224087202|ref|XP_002189120.1|	LMNB2	0.656027	-0.656027	5.90646	17.8897	0.00250284	0.106364
TRINITY_DN312242_c2_g1_i4&1850..3040@gi|823457491|ref|XP_012427658.1|	B3GNT2	-0.683106	0.683106	5.27545	20.2333	0.00255172	0.108132
TRINITY_DN134110_c0_g1_i1&534..1925@gi|823460015|ref|XP_012428943.1|	PPAT	-0.71536	0.71536	10.585	11.7401	0.00256469	0.108373
TRINITY_DN320488_c0_g3_i1&192..10421@gi|823453916|ref|XP_012424330.1|	RELN	0.64747	-0.64747	6.45608	13.0635	0.00258835	0.109063
TRINITY_DN311673_c0_g3_i5&1053..2384@gi|823452695|ref|XP_012425182.1|	KIAA0226L	1.02234	-1.02234	3.11309	19.1317	0.0026204	0.109962
TRINITY_DN297723_c0_g1_i1&165..1871@gi|449498505|ref|XP_002189760.2|	MSN	0.893401	-0.893401	6.03404	11.6727	0.00262449	0.109962
TRINITY_DN307108_c0_g1_i4&TRINITY_DN307108_c0_g2_i1&196..7737@gi|823459605|ref|XP_012428790.1|	PTPN13	1.31607	-1.31607	3.12992	11.631	0.00266225	0.111231
TRINITY_DN222952_c0_g2_i2&63..530@gi|350537299|ref|NP_001232753.1|	LOC100189947	-2.13105	2.13105	2.40472	11.6084	0.00268302	0.111785
TRINITY_DN290088_c1_g1_i1&246..1760@gi|823463170|ref|XP_012430034.1|	HABP2	1.78753	-1.78753	8.45086	11.5852	0.00270452	0.112366
TRINITY_DN293749_c0_g1_i2&286..2820@gi|224049691|ref|XP_002199031.1|	FSTL5	3.72688	-3.72688	2.76841	11.5585	0.00272941	0.113084
TRINITY_DN294731_c0_g1_i1&TRINITY_DN299932_c3_g3_i1&TRINITY_DN252305_c0_g1_i2&1419..2333@gi|449482842|ref|XP_004174979.1|	PDHA1	-0.660325	0.660325	5.76041	11.5242	0.00276178	0.113759
TRINITY_DN309682_c1_g11_i1&1..630@gi|224148702|ref|XP_002199911.1|	INHBC	-1.58953	1.58953	2.33134	11.5231	0.00276283	0.113759
TRINITY_DN323795_c3_g7_i1&TRINITY_DN194145_c0_g4_i1&TRINITY_DN297796_c0_g2_i1&2..2197@gi|823476645|ref|XP_012431247.1|	LOC105759546	1.51958	-1.51958	2.21536	11.517	0.00276865	0.113759
TRINITY_DN445197_c0_g1_i1&TRINITY_DN4021_c0_g1_i1&TRINITY_DN412520_c0_g1_i1&2..1153@gi|224051173|ref|XP_002199087.1|	LOC100224874	3.57798	-3.57798	-0.944284	11.5031	0.00278201	0.113993
TRINITY_DN318681_c2_g9_i7&TRINITY_DN286849_c0_g1_i1&165..3269@gi|823464122|ref|XP_012430429.1|	ANKRD44	1.00506	-1.00506	4.13719	11.4927	0.00279201	0.114089
TRINITY_DN173857_c0_g2_i1&TRINITY_DN322830_c0_g6_i2&TRINITY_DN111438_c0_g1_i1&TRINITY_DN322830_c0_g4_i1&324..3320@gi|449491931|ref|XP_004174694.1|	HMHA1	1.05903	-1.05903	2.94768	11.672	0.00281717	0.114455
TRINITY_DN311356_c1_g2_i4&568..2184@gi|823468220|ref|XP_012431129.1|	P4HA2	-0.997758	0.997758	3.2418	11.4599	0.00282369	0.114455
TRINITY_DN304230_c0_g1_i2&286..648@gi|449496006|ref|XP_004175160.1|	YPEL5	-0.644684	0.644684	6.88568	16.573	0.00284634	0.114455
TRINITY_DN259969_c0_g1_i1&211..1410@gi|224051219|ref|XP_002199217.1|	LOC100230572	-0.963511	0.963511	7.20137	11.431	0.00285206	0.114455
TRINITY_DN302788_c0_g1_i1&322..1317@gi|449485462|ref|XP_002187975.2|	LRRC58	-0.723564	0.723564	8.68786	11.4297	0.00285338	0.114455
TRINITY_DN294939_c0_g2_i1&102..1028@gi|823463172|ref|XP_012430035.1|	CASP7	1.0733	-1.0733	5.01127	11.4267	0.00285633	0.114455
TRINITY_DN301913_c0_g1_i1&719..2338@gi|449504938|ref|XP_002194668.2|	CSGALNACT2	-0.671895	0.671895	5.33178	13.7291	0.00286583	0.114455
TRINITY_DN310707_c0_g3_i5&174..3173@gi|823452232|ref|XP_012425002.1|	TBC1D8	1.19691	-1.19691	2.64364	11.4132	0.00286962	0.114455
TRINITY_DN296989_c0_g1_i1&582..5021@gi|823453022|ref|XP_012425306.1|	LOC100230740	1.98646	-1.98646	8.78553	11.4089	0.00287396	0.114455
TRINITY_DN275305_c0_g2_i1&437..1294@gi|823460276|ref|XP_012429052.1|	LOC101233650	1.08543	-1.08543	2.85244	15.6184	0.00287793	0.114455
TRINITY_DN303134_c0_g2_i4&TRINITY_DN318329_c0_g6_i2&75..1934@gi|224067604|ref|XP_002194774.1|	ITK	1.23144	-1.23144	3.11694	11.3966	0.00288614	0.114476
TRINITY_DN298530_c1_g1_i1&81..650@gi|449503077|ref|XP_002200449.2|	GNPNAT1	-0.682437	0.682437	5.39902	11.3676	0.00291526	0.115323
TRINITY_DN288522_c1_g2_i6&137..1228@gi|224055191|ref|XP_002199631.1|	ZNF385B	1.1987	-1.1987	2.47615	14.1385	0.00292437	0.115377
TRINITY_DN313209_c0_g3_i13&TRINITY_DN55797_c0_g1_i1&100..984@gi|823458920|ref|XP_012428245.1|	EYS	2.50468	-2.50468	1.80539	11.3484	0.00293477	0.115481
TRINITY_DN297210_c1_g1_i1&89..1336@gi|449479753|ref|XP_002197455.2|	SERPINF1	1.86	-1.86	0.836015	11.3671	0.00296207	0.116248
TRINITY_DN310016_c6_g54_i1&7..279@gi|449513406|ref|XP_002194675.2|	LOC100222832	1.93403	-1.93403	6.46799	11.3058	0.00297847	0.116584
TRINITY_DN294025_c4_g2_i1&TRINITY_DN284753_c0_g2_i1&TRINITY_DN294025_c4_g7_i3&107..898@gi|823471924|ref|XP_012426032.1|	LAPTM5	0.981799	-0.981799	4.32659	11.2521	0.0030345	0.118465
TRINITY_DN297399_c0_g1_i1&42..647@gi|224049193|ref|XP_002187512.1|	MAD2L1	2.38269	-2.38269	1.84649	11.2247	0.00306356	0.119286
TRINITY_DN305353_c0_g3_i4&212..1159@gi|449508239|ref|XP_002189198.2|	CNN3	-0.778311	0.778311	7.38341	11.2021	0.00308783	0.119918
TRINITY_DN298885_c0_g3_i1&163..615@gi|823481307|ref|XP_012431860.1|	EFNA1	-1.35936	1.35936	2.99089	11.1866	0.00310453	0.12021
TRINITY_DN317757_c5_g2_i3&297..1625@gi|224076688|ref|XP_002199477.1|	TADA2A	-0.917516	0.917516	5.04519	11.1801	0.00311153	0.12021
TRINITY_DN318607_c1_g4_i7&1616..2785@gi|823453525|ref|XP_012425498.1|	RCSD1	0.827164	-0.827164	3.91763	19.9159	0.00313047	0.120629
TRINITY_DN319783_c1_g3_i12&TRINITY_DN319783_c1_g3_i1&TRINITY_DN416279_c0_g1_i1&TRINITY_DN319783_c1_g3_i10&362..4090@gi|823467595|ref|XP_012429194.1|	CHL1	5.95852	-5.95852	-0.838856	11.8695	0.00313883	0.120638
TRINITY_DN299960_c0_g1_i3&193..1251@gi|823456023|ref|XP_012427081.1|	ACKR4	1.69183	-1.69183	1.85947	11.1105	0.00318808	0.121856
TRINITY_DN292903_c4_g1_i2&363..959@gi|449498485|ref|XP_004177271.1|	RAB41	-0.694515	0.694515	5.84034	11.1074	0.00319161	0.121856
TRINITY_DN268438_c0_g2_i2&406..1626@gi|823453077|ref|XP_012425328.1|	CD4	1.59712	-1.59712	2.37488	11.1042	0.00319511	0.121856
TRINITY_DN249808_c0_g1_i1&42..797@gi|224095053|ref|XP_002194824.1|	PMM1	-0.758819	0.758819	7.47703	11.0897	0.00321142	0.122103
TRINITY_DN437911_c0_g1_i1&164..478@gi|397529593|ref|NP_001232496.2|	TXN	-0.643795	0.643795	7.51108	23.9569	0.00322608	0.122103
TRINITY_DN319605_c1_g1_i1&914..2440@gi|823470663|ref|XP_012424106.1|	ANKRD13B	1.57785	-1.57785	1.45925	15.4874	0.00322621	0.122103
TRINITY_DN302874_c2_g1_i1&95..1540@gi|224070271|ref|XP_002188153.1|	SHMT1	-1.21944	1.21944	8.56957	11.054	0.00325178	0.122759
TRINITY_DN234377_c0_g3_i1&TRINITY_DN209038_c0_g1_i1&13..585@gi|823476718|ref|XP_012431325.1|	LOC105759603	1.00347	-1.00347	5.05984	11.0198	0.00329105	0.123355
TRINITY_DN317103_c1_g2_i1&TRINITY_DN211609_c0_g2_i1&531..1478@gi|823472287|ref|XP_012426179.1|	MCAM	1.11077	-1.11077	3.55896	11.0101	0.00330226	0.123355
TRINITY_DN281412_c0_g1_i2&543..1439@gi|823468892|ref|XP_002190550.3|	WIPI2	-0.783413	0.783413	5.79043	10.9979	0.00331642	0.123355
TRINITY_DN319431_c2_g3_i11&93..1628@gi|823462735|ref|XP_012429851.1|	P4HA1	-2.41313	2.41313	0.914696	10.9957	0.00331894	0.123355
TRINITY_DN309147_c0_g1_i1&147..1418@gi|224067657|ref|XP_002198527.1|	G3BP1	0.684047	-0.684047	6.23402	10.9858	0.00333046	0.123355
TRINITY_DN314209_c1_g1_i3&3..2162@gi|823459434|ref|XP_012428721.1|	PRSS12	3.11071	-3.11071	2.06589	10.9778	0.00333986	0.123355
TRINITY_DN294712_c0_g1_i2&246..845@gi|224087923|ref|XP_002198794.1|	NMRK2	1.98764	-1.98764	2.187	10.9751	0.00334306	0.123355
TRINITY_DN304776_c3_g1_i1&241..1914@gi|449500958|ref|XP_002190014.2|	PGM2	-0.773622	0.773622	9.78033	10.9713	0.00334749	0.123355
TRINITY_DN504257_c0_g1_i1&2..154@gi|823458683|ref|XP_012428147.1|	SLC35A1	-5.63484	5.63484	-2.06682	11.6643	0.00334772	0.123355
TRINITY_DN279606_c1_g2_i3&86..1420@gi|823459511|ref|XP_012428749.1|	LOC100225801	-0.80432	0.80432	6.08555	10.9682	0.00335117	0.123355
TRINITY_DN294203_c7_g26_i1&TRINITY_DN294203_c7_g6_i1&TRINITY_DN294203_c7_g5_i1&161..1630@gi|449488969|ref|XP_002193351.2|	MFSD2A	-1.03257	1.03257	6.46026	10.9617	0.0033588	0.123355
TRINITY_DN315695_c0_g4_i12&201..1415@gi|823458597|ref|XP_012428104.1|	IPCEF1	1.15908	-1.15908	2.54732	12.3207	0.00338225	0.123771
TRINITY_DN299167_c0_g5_i3&TRINITY_DN244627_c1_g1_i3&TRINITY_DN315837_c4_g6_i1&25..2046@gi|449506180|ref|XP_004176888.1|	PTPRE	1.18318	-1.18318	2.95065	10.9382	0.00338676	0.123771
TRINITY_DN320667_c0_g3_i3&1..1446@gi|224076108|ref|XP_002192233.1|	SPNS3	1.49082	-1.49082	2.33405	10.8925	0.00344165	0.125468
TRINITY_DN307486_c0_g9_i1&TRINITY_DN307486_c0_g5_i1&337..1257@gi|823462702|ref|XP_012429837.1|	C6H10orf54	1.05419	-1.05419	2.88217	19.4715	0.00345691	0.125717
TRINITY_DN279895_c0_g2_i6&54..944@gi|224046711|ref|XP_002186619.1|	TATDN1	-0.781942	0.781942	4.3181	10.8516	0.00349168	0.126524
TRINITY_DN319530_c0_g5_i2&1..2010@gi|823470640|ref|XP_012424096.1|	SARM1	2.53287	-2.53287	2.33042	10.8362	0.00351073	0.126524
TRINITY_DN314557_c0_g7_i1&100..1167@gi|224081775|ref|XP_002193379.1|	MYCL	-1.68416	1.68416	1.52567	10.8361	0.0035108	0.126524
TRINITY_DN322536_c1_g1_i1&2..1333@gi|224094029|ref|XP_002190742.1|	FRS2	0.697734	-0.697734	4.75572	15.9485	0.00351315	0.126524
TRINITY_DN305221_c0_g1_i2&107..493@gi|823459010|ref|XP_012428285.1|	ADGRB3	1.97486	-1.97486	1.20777	10.8198	0.00353111	0.126864
TRINITY_DN321065_c1_g3_i5&TRINITY_DN321065_c1_g3_i2&TRINITY_DN302320_c4_g8_i1&TRINITY_DN264178_c0_g1_i2&67..1392@gi|823462748|ref|XP_012429857.1|	LOC100227096	-3.58196	3.58196	-0.540531	10.8003	0.00355546	0.1273
TRINITY_DN299011_c1_g1_i1&3681..5330@gi|449494417|ref|XP_004175302.1|	PDP1	-0.629892	0.629892	6.1253	10.8723	0.00356036	0.1273
TRINITY_DN303012_c0_g1_i2&156..1076@gi|449501239|ref|XP_004176672.1|	CD38	0.883248	-0.883248	3.54869	24.1266	0.00357058	0.127359
TRINITY_DN320319_c0_g3_i2&271..1365@gi|823470179|ref|XP_012433937.1|	WIPI1	-0.644486	0.644486	5.57812	10.9242	0.00359104	0.127565
TRINITY_DN288652_c2_g1_i2&36..725@gi|823457284|ref|XP_012427568.1|	TMEM71	-1.67354	1.67354	1.19287	10.7663	0.00359854	0.127565
TRINITY_DN303233_c1_g1_i2&6368..9223@gi|823459732|ref|XP_012428844.1|	SH3D19	0.68805	-0.68805	7.491	10.7594	0.00360732	0.127565
TRINITY_DN310950_c4_g2_i1&200..1015@gi|823455385|ref|XP_012426820.1|	INSIG1	-0.7553	0.7553	10.8353	10.7526	0.00361605	0.127565
TRINITY_DN320503_c1_g1_i7&3446..3880@gi|224046944|ref|XP_002197037.1|	MAL	-0.686686	0.686686	4.8923	12.011	0.003624	0.127565
TRINITY_DN290481_c0_g2_i1&TRINITY_DN265358_c0_g1_i1&TRINITY_DN205498_c0_g1_i1&TRINITY_DN290481_c0_g1_i1&141..1961@gi|823458149|ref|XP_012427922.1|	COG2	-0.667964	0.667964	5.12758	21.9611	0.0036278	0.127565
TRINITY_DN292336_c0_g1_i1&461..1984@gi|224070359|ref|XP_002190708.1|	LOC100226034	-1.07132	1.07132	9.1092	10.7287	0.00364683	0.127627
TRINITY_DN282306_c1_g3_i3&245..1078@gi|224046745|ref|XP_002189585.1|	SLA	1.12154	-1.12154	3.64188	10.7242	0.00365271	0.127627
TRINITY_DN199217_c0_g1_i1&TRINITY_DN483373_c0_g1_i1&TRINITY_DN212132_c0_g2_i1&TRINITY_DN212132_c0_g1_i1&TRINITY_DN144741_c0_g1_i1&343..3675@gi|449484559|ref|XP_002196641.2|	DIAPH3	2.43681	-2.43681	1.30691	10.7221	0.00365531	0.127627
TRINITY_DN285967_c0_g5_i1&TRINITY_DN321247_c1_g1_i9&46..1017@gi|823455083|ref|XP_012424775.1|	LOC101234202	1.60457	-1.60457	2.38903	10.6935	0.0036927	0.128631
TRINITY_DN309861_c0_g1_i4&60..1937@gi|823471325|ref|XP_012425726.1|	ARHGAP40	1.48746	-1.48746	1.57037	20.5862	0.00374765	0.130239
TRINITY_DN315079_c0_g2_i5&TRINITY_DN298253_c1_g5_i1&291..2411@gi|823466247|ref|XP_004176938.2|	TCF12	-0.625519	0.625519	6.01279	12.5121	0.00377193	0.130778
TRINITY_DN130059_c0_g1_i1&1014..2720@gi|449484957|ref|XP_002193014.2|	GPR162	0.872413	-0.872413	3.56522	13.6972	0.00381155	0.131564
TRINITY_DN306427_c1_g1_i2&TRINITY_DN406692_c0_g1_i1&TRINITY_DN175812_c0_g1_i1&TRINITY_DN102632_c0_g1_i1&TRINITY_DN432723_c0_g1_i1&TRINITY_DN439971_c0_g1_i1&TRINITY_DN307095_c0_g2_i1&TRINITY_DN130820_c0_g1_i1&TRINITY_DN490942_c0_g1_i1&347..2179@gi|823467020|ref|XP_012426920.1|	CDH5	0.93623	-0.93623	3.70555	10.595	0.00382441	0.131564
TRINITY_DN291264_c1_g1_i2&183..3251@gi|224054051|ref|XP_002190865.1|	COL6A1	1.16686	-1.16686	3.48996	10.5909	0.00382991	0.131564
TRINITY_DN251360_c0_g1_i1&206..880@gi|224043176|ref|XP_002188560.1|	GJB2	-0.63503	0.63503	7.75522	11.6522	0.00384222	0.131564
TRINITY_DN316436_c1_g1_i2&428..805@gi|449498092|ref|XP_002189590.2|	SH3BGRL2	0.721583	-0.721583	6.85643	10.5789	0.00384642	0.131564
TRINITY_DN286974_c0_g1_i4&TRINITY_DN286974_c0_g1_i5&143..1198@gi|224047007|ref|XP_002199907.1|	PLEK	1.24302	-1.24302	3.12352	10.5779	0.00384769	0.131564
TRINITY_DN295760_c0_g1_i1&704..1054@gi|823481619|ref|XP_012432082.1|	LOC100231488	2.56583	-2.56583	0.515056	10.5587	0.0038742	0.132167
TRINITY_DN80132_c0_g1_i1&921..1172@gi|224050607|ref|XP_002193075.1|	GCHFR	-0.79951	0.79951	8.74587	10.521	0.00392665	0.13365
TRINITY_DN312110_c0_g5_i8&101..8971@gi|823456258|ref|XP_002197423.3|	TRANK1	0.731997	-0.731997	4.82983	10.4833	0.00398	0.135156
TRINITY_DN52356_c0_g1_i1&TRINITY_DN298312_c0_g1_i4&TRINITY_DN445906_c0_g1_i1&3..5606@gi|449471252|ref|XP_004176959.1|	ACAN	-8.60081	8.60081	0.195642	11.1099	0.00399494	0.135355
TRINITY_DN286097_c0_g1_i1&337..1068@gi|449487244|ref|XP_002190910.2|	C1QC	1.17395	-1.17395	6.23559	10.4566	0.0040183	0.135629
TRINITY_DN309157_c1_g2_i4&TRINITY_DN312435_c0_g2_i2&3..1112@gi|449491785|ref|XP_004174639.1|	MYO1F	1.35817	-1.35817	1.91196	12.3394	0.00402126	0.135629
TRINITY_DN298478_c0_g1_i1&726..1103@gi|823472142|ref|XP_012426116.1|	CDCA8	2.91697	-2.91697	1.19355	10.4331	0.00405221	0.136057
TRINITY_DN300411_c0_g1_i4&TRINITY_DN311507_c0_g2_i2&172..2091@gi|449509750|ref|XP_002195742.2|	SLC9A9	1.11001	-1.11001	2.89076	10.4289	0.00405832	0.136057
TRINITY_DN304033_c0_g2_i13&4154..6997@gi|224088734|ref|XP_002194632.1|	DAPK1	-0.633494	0.633494	5.6294	20.3355	0.0040614	0.136057
TRINITY_DN303483_c1_g2_i13&460..1998@gi|823456860|ref|XP_012427413.1|	LYN	1.14888	-1.14888	4.86472	10.3999	0.00410082	0.136648
TRINITY_DN303386_c6_g3_i16&366..2546@gi|823455895|ref|XP_012427025.1|	ELMO1	1.06404	-1.06404	3.51092	10.3951	0.00410781	0.136648
TRINITY_DN305991_c0_g5_i2&310..1350@gi|449492202|ref|XP_002191171.2|	PIP4K2A	0.826948	-0.826948	3.77281	11.3874	0.00413037	0.136648
TRINITY_DN286692_c0_g1_i1&90..470@gi|224077284|ref|XP_002194118.1|	C20H20orf24	-0.623437	0.623437	7.1987	18.2328	0.00413709	0.136648
TRINITY_DN247549_c0_g1_i2&112..684@gi|449509090|ref|XP_002188951.2|	RGS1	1.40904	-1.40904	2.03735	10.3695	0.00414585	0.136648
TRINITY_DN339417_c0_g1_i1&TRINITY_DN337172_c0_g1_i1&2..3766@gi|823461445|ref|XP_012429337.1|	SPTBN5	-1.33905	1.33905	2.52904	10.3685	0.00414735	0.136648
TRINITY_DN315276_c2_g1_i2&488..2086@gi|823463038|ref|XP_012429980.1|	BMPR1A	-0.63279	0.63279	5.6138	16.1167	0.00415238	0.136648
TRINITY_DN293727_c0_g2_i4&68..1075@gi|224050703|ref|XP_002196004.1|	RAD51	1.56537	-1.56537	1.90257	10.365	0.00415255	0.136648
TRINITY_DN298131_c1_g2_i4&2746..3234@gi|224051520|ref|XP_002200571.1|	JDP2	1.18472	-1.18472	2.82	10.3517	0.00417239	0.136835
TRINITY_DN298856_c0_g2_i3&413..1915@gi|449507916|ref|XP_002193005.2|	NR5A2	-0.618538	0.618538	6.80153	10.7623	0.00417661	0.136835
TRINITY_DN319111_c0_g2_i1&TRINITY_DN317921_c2_g1_i1&TRINITY_DN300885_c4_g1_i2&TRINITY_DN300885_c3_g1_i1&TRINITY_DN300885_c3_g3_i1&105..3023@gi|823472276|ref|XP_012426174.1|	SIK2	-0.919155	0.919155	4.68444	10.3427	0.0041859	0.136838
TRINITY_DN107740_c0_g1_i1&90..470@gi|823460467|ref|XP_012429131.1|	FABP1	3.32787	-3.32787	8.50573	10.3356	0.00419673	0.136891
TRINITY_DN251351_c1_g1_i1&TRINITY_DN251351_c0_g1_i1&TRINITY_DN304707_c0_g2_i1&1..1416@gi|823461604|ref|XP_012429401.1|	LOC100219136	1.65195	-1.65195	5.14527	10.3256	0.00421175	0.136983
TRINITY_DN322271_c0_g3_i3&1544..6223@gi|823460667|ref|XP_012428489.1|	DOCK11	0.792446	-0.792446	4.92689	10.3215	0.00421798	0.136983
TRINITY_DN207393_c0_g1_i1&TRINITY_DN216594_c0_g2_i1&TRINITY_DN75428_c0_g1_i1&TRINITY_DN377054_c0_g1_i1&TRINITY_DN242782_c0_g1_i1&TRINITY_DN242782_c0_g3_i1&TRINITY_DN50604_c0_g1_i1&49..4668@gi|449489764|ref|XP_002187447.2|	LOC100218311	2.55327	-2.55327	0.89158	10.3149	0.00422814	0.137014
TRINITY_DN226370_c0_g1_i1&157..786@gi|823454961|ref|XP_012424732.1|	YBX3	-0.633547	0.633547	5.58332	20.1815	0.00424731	0.137336
TRINITY_DN310460_c0_g4_i4&10..1086@gi|823469266|ref|XP_012433526.1|	LOC101233536	0.866411	-0.866411	5.42804	10.2896	0.00426677	0.137622
TRINITY_DN313551_c0_g5_i1&338..1153@gi|823470307|ref|XP_012433994.1|	LOC101233399	1.26152	-1.26152	2.57917	10.2845	0.00427468	0.137622
TRINITY_DN251641_c0_g3_i1&268..786@gi|224050912|ref|XP_002199112.1|	IFITM10	1.49331	-1.49331	2.16284	10.2742	0.00429054	0.13775
TRINITY_DN322908_c8_g6_i1&1..216@gi|823453026|ref|XP_012425308.1|	LOC100228861	0.913521	-0.913521	5.99042	10.2699	0.00429717	0.13775
TRINITY_DN308291_c1_g2_i8&TRINITY_DN315388_c1_g7_i3&86..2656@gi|224069971|ref|XP_002196233.1|	RHBDF1	0.920203	-0.920203	3.31507	11.6904	0.00432225	0.138158
TRINITY_DN255341_c1_g1_i4&275..1648@gi|449513854|ref|XP_002190819.2|	HIATL1	0.840548	-0.840548	4.70957	10.2499	0.00432845	0.138158
TRINITY_DN280933_c0_g1_i2&141..545@gi|823467013|ref|XP_012426891.1|	CMTM3	1.31256	-1.31256	2.53907	10.1942	0.00441638	0.140662
TRINITY_DN305123_c0_g3_i1&81..947@gi|449510070|ref|XP_004174657.1|	LOC101233112	1.3791	-1.3791	1.80126	13.7924	0.00445307	0.141528
TRINITY_DN292649_c0_g1_i1&32..916@gi|823465092|ref|XP_012430895.1|	LOC100232037	2.36423	-2.36423	1.81369	10.1534	0.00448218	0.142149
TRINITY_DN306485_c0_g8_i1&751..1245@gi|823475585|ref|XP_012426272.1|	LOC105758833	1.42011	-1.42011	2.18613	10.143	0.00449914	0.142184
TRINITY_DN206589_c0_g1_i1&TRINITY_DN223773_c0_g1_i1&23..2467@gi|823464021|ref|XP_012430394.1|	PARP9	1.11524	-1.11524	6.33654	10.1389	0.00450586	0.142184
TRINITY_DN293869_c1_g1_i2&TRINITY_DN293869_c0_g1_i2&241..747@gi|350536659|ref|NP_001232725.1|	HRASLS	1.80046	-1.80046	2.8958	10.1351	0.00451195	0.142184
TRINITY_DN479488_c0_g1_i1&TRINITY_DN456258_c0_g1_i1&TRINITY_DN370564_c0_g1_i1&TRINITY_DN18397_c0_g2_i1&TRINITY_DN382964_c0_g1_i1&TRINITY_DN1444_c0_g1_i1&TRINITY_DN366266_c0_g1_i1&TRINITY_DN454000_c0_g1_i1&TRINITY_DN465893_c0_g1_i1&TRINITY_DN415184_c0_g1_i1&18..7940@gi|449498014|ref|XP_002194077.2|	CSMD1	3.81808	-3.81808	-0.911608	10.1195	0.00453759	0.142689
TRINITY_DN312414_c0_g1_i2&70..1614@gi|823461198|ref|XP_012429220.1|	FAR1	0.730786	-0.730786	4.85319	10.0809	0.00460163	0.144398
TRINITY_DN292815_c0_g3_i1&129..650@gi|449471228|ref|XP_004176956.1|	BCL2A1	1.78899	-1.78899	1.26813	10.0613	0.00463454	0.145052
TRINITY_DN323146_c2_g7_i1&151..1239@gi|224095646|ref|XP_002200299.1|	ETNK1	-0.633238	0.633238	5.44415	11.3638	0.00464196	0.145052
TRINITY_DN317190_c0_g1_i3&91..699@gi|823457575|ref|XP_004175174.2|	RHOQ	-0.718613	0.718613	6.04016	10.044	0.00466395	0.145433
TRINITY_DN287779_c1_g1_i2&327..2444@gi|823465618|ref|XP_012431130.1|	MASP1	0.627892	-0.627892	5.55392	15.1162	0.00468849	0.145892
TRINITY_DN174962_c0_g3_i1&TRINITY_DN51008_c0_g1_i1&TRINITY_DN221163_c0_g1_i1&TRINITY_DN320074_c0_g3_i2&1..1707@gi|823463519|ref|XP_012430176.1|	CTBP2	3.63177	-3.63177	-1.65415	10.0059	0.00472898	0.146755
TRINITY_DN82555_c0_g1_i1&129..947@gi|449513785|ref|XP_004176375.1|	ISOC1	-0.61424	0.61424	7.22993	15.383	0.00474073	0.146755
TRINITY_DN8675_c0_g1_i1&TRINITY_DN154992_c0_g1_i1&TRINITY_DN287510_c0_g1_i1&370..2124@gi|823464751|ref|XP_012430699.1|	SLC6A9	-0.790897	0.790897	6.09009	9.99369	0.00475016	0.146755
TRINITY_DN277347_c0_g4_i2&TRINITY_DN277347_c0_g1_i1&62..1087@gi|224077950|ref|XP_002189729.1|	LOC100223877	2.99121	-2.99121	0.452244	9.99026	0.00475611	0.146755
TRINITY_DN317765_c3_g1_i2&422..2047@gi|823456049|ref|XP_012427091.1|	TGFBR2	0.744957	-0.744957	4.18016	16.4648	0.00476554	0.146755
TRINITY_DN287561_c0_g2_i1&3..83@gi|823462338|ref|XP_012429685.1|	EVL	1.39124	-1.39124	1.72718	16.0292	0.00478879	0.147166
TRINITY_DN149850_c0_g1_i1&2..79@gi|224148854|ref|XP_002200167.1|	LOC100221135	6.11918	-6.11918	-1.51265	11.5791	0.00482287	0.147715
TRINITY_DN304701_c0_g1_i1&80..433@gi|224095553|ref|XP_002200103.1|	MTPN	0.610482	-0.610482	6.94071	12.8123	0.0048265	0.147715
TRINITY_DN481782_c0_g1_i1&TRINITY_DN311559_c0_g3_i4&3..1106@gi|449505641|ref|XP_002189525.2|	SLC35G1	0.933854	-0.933854	3.4851	9.92328	0.00487391	0.148859
TRINITY_DN299346_c0_g1_i4&231..1529@gi|823452946|ref|XP_012425276.1|	SESN3	0.978169	-0.978169	2.99939	10.1487	0.00499526	0.151922
TRINITY_DN298716_c0_g3_i6&6794..7729@gi|224093702|ref|XP_002196745.1|	SLC38A2	-0.76807	0.76807	7.98692	9.85463	0.00499801	0.151922
TRINITY_DN194817_c0_g2_i1&387..1415@gi|224094330|ref|XP_002186576.1|	LUM	1.09221	-1.09221	3.64072	9.85092	0.00500483	0.151922
TRINITY_DN284848_c0_g1_i7&TRINITY_DN284848_c0_g1_i3&362..2287@gi|823471668|ref|XP_012425858.1|	DVL1	-0.688829	0.688829	5.10724	9.8307	0.0050421	0.15261
TRINITY_DN228316_c0_g1_i1&92..733@gi|823456548|ref|XP_012427290.1|	FRRS1L	-2.45765	2.45765	0.632946	9.82316	0.00505606	0.15261
TRINITY_DN458283_c0_g1_i1&TRINITY_DN282138_c0_g4_i1&177..1466@gi|449485052|ref|XP_002188655.2|	ANKRD42	-2.23107	2.23107	-1.5105e-05	9.82085	0.00506037	0.15261
TRINITY_DN376147_c0_g1_i1&TRINITY_DN140153_c0_g1_i1&TRINITY_DN140153_c1_g1_i1&TRINITY_DN39310_c0_g1_i1&126..1589@gi|224045252|ref|XP_002192176.1|	GPNMB	-4.6191	4.6191	0.375588	9.81645	0.00506854	0.15261
TRINITY_DN295381_c0_g4_i1&186..797@gi|224168485|ref|XP_002198443.1|	LOC100230049	0.909492	-0.909492	6.37373	9.81026	0.00508008	0.152649
TRINITY_DN317175_c0_g2_i1&158..1561@gi|449498128|ref|XP_002193225.2|	TINAG	0.628583	-0.628583	8.60261	12.7581	0.00509654	0.152651
TRINITY_DN318694_c1_g2_i1&174..4085@gi|823467162|ref|XP_012427556.1|	RNF123	-0.67802	0.67802	4.66468	10.1485	0.00511226	0.152651
TRINITY_DN296197_c0_g5_i1&1..1035@gi|823459521|ref|XP_012428753.1|	CCRN4L	-1.40361	1.40361	2.87717	9.78842	0.00512103	0.152651
TRINITY_DN280558_c5_g1_i1&326..1003@gi|224049558|ref|XP_002195282.1|	ELOVL6	-0.865268	0.865268	12.5288	9.78833	0.0051212	0.152651
TRINITY_DN243173_c0_g1_i1&1..591@gi|823473298|ref|XP_012426667.1|	GZMM	3.20496	-3.20496	-0.557446	9.7744	0.00514751	0.152824
TRINITY_DN307320_c1_g1_i52&TRINITY_DN296032_c0_g3_i5&456..3242@gi|823452352|ref|XP_012425047.1|	INPP4A	0.77849	-0.77849	4.20683	9.77084	0.00515426	0.152824
TRINITY_DN409727_c0_g1_i1&TRINITY_DN110831_c0_g1_i1&TRINITY_DN168375_c0_g1_i1&TRINITY_DN132994_c0_g1_i1&TRINITY_DN92468_c0_g2_i1&TRINITY_DN129055_c0_g1_i1&TRINITY_DN281773_c0_g1_i1&143..6193@gi|449509713|ref|XP_002193737.2|	MYO7B	1.69098	-1.69098	1.47446	9.76338	0.00516842	0.152824
TRINITY_DN260865_c0_g1_i1&143..337@gi|224052304|ref|XP_002190342.1|	LOC100228060	-3.18259	3.18259	-0.738579	9.75961	0.00517559	0.152824
TRINITY_DN313833_c2_g2_i4&254..2047@gi|449495490|ref|XP_004176199.1|	ATL2	-0.619213	0.619213	8.09754	10.2084	0.00518141	0.152824
TRINITY_DN251940_c0_g2_i1&145..207@gi|823465911|ref|XP_012424615.1|	HYKK	7.34258	-7.34258	-0.69619	10.3125	0.00518866	0.152824
TRINITY_DN308641_c0_g4_i6&2546..3529@gi|823474155|ref|XP_012433028.1|	LOC105760857	0.656815	-0.656815	5.68963	9.74562	0.00520233	0.152924
TRINITY_DN321405_c2_g4_i4&22..2223@gi|823460895|ref|XP_012428579.1|	LONRF3	-0.615584	0.615584	5.69633	10.92	0.00522884	0.153191
TRINITY_DN250477_c0_g1_i1&TRINITY_DN390411_c0_g1_i1&139..2898@gi|449512086|ref|XP_004175742.1|	LOC100232834	1.79662	-1.79662	0.673039	10.4567	0.00524199	0.153191
TRINITY_DN310147_c1_g2_i2&TRINITY_DN307828_c3_g3_i2&280..4857@gi|823470403|ref|XP_012434034.1|	ABCC3	0.679602	-0.679602	4.63324	9.92766	0.00524232	0.153191
TRINITY_DN251486_c0_g2_i3&TRINITY_DN268422_c0_g1_i1&266..1528@gi|823453034|ref|XP_012425312.1|	APOBEC1	-1.16729	1.16729	6.83063	9.71885	0.00525391	0.153197
TRINITY_DN191174_c0_g1_i1&266..349@gi|224096341|ref|XP_002197258.1|	LOC100228819	2.5484	-2.5484	-0.148195	9.71132	0.00526852	0.153197
TRINITY_DN447265_c0_g1_i1&TRINITY_DN396238_c0_g1_i1&208..1146@gi|449484585|ref|XP_002197430.2|	SCEL	-4.99782	4.99782	-2.25986	10.264	0.00527341	0.153197
TRINITY_DN321196_c0_g2_i3&384..3377@gi|823468400|ref|XP_012432118.1|	NLRC3	1.5891	-1.5891	1.31262	9.64997	0.00538925	0.156257
TRINITY_DN306974_c4_g2_i3&118..372@gi|823456937|ref|XP_012427439.1|	C2H8orf22	1.35365	-1.35365	11.0297	9.63124	0.00542671	0.156885
TRINITY_DN257252_c0_g1_i4&274..2346@gi|823453072|ref|XP_012425327.1|	C1S	1.09501	-1.09501	7.84017	9.6286	0.00543201	0.156885
TRINITY_DN261997_c1_g2_i3&TRINITY_DN303485_c0_g8_i2&TRINITY_DN288745_c0_g2_i2&1..3750@gi|823465538|ref|XP_012431093.1|	TNIK	1.06642	-1.06642	2.68466	9.59668	0.00549661	0.158114
TRINITY_DN313962_c0_g3_i2&366..2978@gi|823457968|ref|XP_012427850.1|	MERTK	0.832758	-0.832758	4.85615	9.59208	0.00550597	0.158114
TRINITY_DN316297_c1_g4_i10&400..4815@gi|449483689|ref|XP_002194633.2|	ATP10A	0.972099	-0.972099	2.98561	14.006	0.00550646	0.158114
TRINITY_DN249618_c0_g1_i1&65..499@gi|823462683|ref|XP_002192698.3|	SRGN	1.39294	-1.39294	4.39805	9.58259	0.00552538	0.158352
TRINITY_DN301963_c0_g1_i3&177..971@gi|449481501|ref|XP_002191060.2|	LOC100227638	1.22747	-1.22747	2.17331	12.2643	0.00553676	0.158373
TRINITY_DN310016_c6_g28_i4&190..573@gi|449512404|ref|XP_002198166.2|	LOC100231315	7.01394	-7.01394	-1.24774	11.0652	0.00557893	0.158981
TRINITY_DN305453_c1_g3_i1&130..1014@gi|823451932|ref|XP_012424889.1|	ICOSLG	0.922931	-0.922931	5.42518	9.55636	0.00557941	0.158981
TRINITY_DN322420_c0_g1_i2&98..1840@gi|823468281|ref|XP_002187183.3|	KLHL3	-0.698229	0.698229	5.22703	9.52339	0.00564815	0.160399
TRINITY_DN310697_c0_g4_i1&1..1371@gi|224074504|ref|XP_002194068.1|	SLC16A6	-0.879058	0.879058	5.43118	9.52216	0.00565072	0.160399
TRINITY_DN298184_c0_g2_i1&TRINITY_DN78133_c0_g1_i1&TRINITY_DN314031_c0_g1_i1&3..464@gi|823481187|ref|XP_012431759.1|	LOC100226554	3.75772	-3.75772	-0.529107	9.50547	0.00568589	0.161089
TRINITY_DN300342_c0_g5_i1&44..1813@gi|823474968|ref|XP_002186872.3|	ZDHHC13	0.71976	-0.71976	4.24724	11.4109	0.00569743	0.161109
TRINITY_DN280477_c0_g1_i1&184..1269@gi|224060747|ref|XP_002196271.1|	RFC4	-0.833341	0.833341	4.21159	9.49056	0.00571751	0.16137
TRINITY_DN293749_c0_g1_i1&286..2793@gi|823459914|ref|XP_012428908.1|	FSTL5	2.23534	-2.23534	3.56309	9.45235	0.00579945	0.163373
TRINITY_DN472807_c0_g1_i1&273..623@gi|449488928|ref|XP_002191323.2|	ID3	-0.740896	0.740896	6.55073	9.43896	0.00582847	0.16388
TRINITY_DN296975_c0_g1_i2&TRINITY_DN320608_c6_g1_i1&1953..4811@gi|823456193|ref|XP_012427146.1|	NOD1	1.03034	-1.03034	4.3764	9.43219	0.0058432	0.163985
TRINITY_DN321538_c1_g8_i1&3..4097@gi|823463830|ref|XP_012430315.1|	PLA2R1	0.97508	-0.97508	6.26923	9.41429	0.00588237	0.164773
TRINITY_DN298394_c0_g3_i13&1248..1790@gi|449485954|ref|XP_004175261.1|	LOC101233451	1.22703	-1.22703	2.99069	9.39936	0.00591525	0.165382
TRINITY_DN284451_c0_g1_i2&TRINITY_DN271840_c0_g2_i1&2073..3335@gi|823458489|ref|XP_012428057.1|	LOC100217969	1.39697	-1.39697	7.07597	9.36974	0.00598109	0.166657
TRINITY_DN282051_c0_g4_i13&146..1423@gi|224052555|ref|XP_002188743.1|	HTR7	1.66045	-1.66045	1.98479	9.36291	0.00599639	0.166657
TRINITY_DN322607_c0_g3_i3&104..2713@gi|823460673|ref|XP_012428492.1|	C4AHXorf57	0.796206	-0.796206	3.72903	13.6832	0.0060052	0.166657
TRINITY_DN308741_c0_g2_i1&166..561@gi|224070037|ref|XP_002197357.1|	LITAF	0.61801	-0.61801	5.36961	14.4712	0.0060142	0.166657
TRINITY_DN322011_c0_g2_i1&TRINITY_DN322011_c0_g14_i1&145..1332@gi|224073357|ref|XP_002193877.1|	MEGF9	-0.742528	0.742528	6.18581	9.3538	0.00601686	0.166657
TRINITY_DN312714_c1_g8_i1&TRINITY_DN312714_c1_g7_i1&137..1030@gi|224067663|ref|XP_002198574.1|	SPARC	0.75299	-0.75299	5.50096	9.33805	0.00605244	0.167331
TRINITY_DN310553_c1_g1_i4&134..2248@gi|823454552|ref|XP_012424576.1|	USP44	-0.609273	0.609273	5.85981	9.331	0.00606844	0.167462
TRINITY_DN272729_c1_g11_i3&2..289@gi|449512091|ref|XP_002199745.2|	LOC100225145	3.53687	-3.53687	1.67425	9.27728	0.0061919	0.170552
TRINITY_DN288473_c0_g2_i1&198..1043@gi|224046214|ref|XP_002196979.1|	MAPRE2	0.810449	-0.810449	3.87882	9.26596	0.00621828	0.170629
TRINITY_DN304671_c0_g1_i3&92..580@gi|823472291|ref|XP_012426181.1|	OAF	-0.689649	0.689649	7.16555	9.26134	0.00622907	0.170629
TRINITY_DN321121_c0_g2_i6&225..2711@gi|449474889|ref|XP_004175917.1|	ADAM19	1.51023	-1.51023	2.50666	9.25746	0.00623817	0.170629
TRINITY_DN466345_c0_g1_i1&TRINITY_DN231908_c0_g1_i1&TRINITY_DN285445_c0_g1_i1&1..2064@gi|449504683|ref|XP_004175625.1|	CTNNA3	3.10008	-3.10008	1.62589	9.25643	0.00624058	0.170629
TRINITY_DN299144_c0_g1_i4&TRINITY_DN299144_c0_g1_i2&251..2179@gi|823457609|ref|XP_012427708.1|	PEX6	-0.67502	0.67502	7.94705	9.24776	0.00626093	0.170731
TRINITY_DN410768_c0_g1_i1&TRINITY_DN98324_c0_g1_i1&TRINITY_DN160549_c0_g1_i1&105..1745@gi|823456892|ref|XP_012427425.1|	TMEM200C	2.02324	-2.02324	0.233169	9.24026	0.00627861	0.170731
TRINITY_DN386732_c0_g1_i1&TRINITY_DN350484_c0_g1_i1&TRINITY_DN257286_c0_g1_i1&TRINITY_DN257286_c1_g1_i1&TRINITY_DN73636_c0_g2_i1&TRINITY_DN219257_c0_g1_i5&2..9172@gi|449506339|ref|XP_004175063.1|	COL6A3	1.60287	-1.60287	1.79809	9.23849	0.00628278	0.170731
TRINITY_DN303181_c0_g1_i1&7388..8296@gi|224050967|ref|XP_002199515.1|	CHKA	-0.82981	0.82981	6.06302	9.23535	0.00629021	0.170731
TRINITY_DN314875_c0_g2_i1&181..549@gi|823475606|ref|XP_012426352.1|	LOC100223082	0.888644	-0.888644	3.8066	9.22493	0.00631492	0.170853
TRINITY_DN293214_c0_g1_i1&139..384@gi|224049288|ref|XP_002191734.1|	SCOC	-0.587499	0.587499	6.29156	16.7199	0.00631768	0.170853
TRINITY_DN301161_c0_g5_i2&TRINITY_DN301161_c0_g6_i1&TRINITY_DN308765_c0_g1_i1&TRINITY_DN286730_c0_g1_i2&TRINITY_DN89862_c0_g1_i1&TRINITY_DN301161_c0_g4_i1&TRINITY_DN227949_c0_g1_i1&TRINITY_DN317937_c1_g5_i2&169..3624@gi|823467474|ref|XP_012428670.1|	PTPRG	1.08527	-1.08527	5.867	9.2116	0.00634667	0.171326
TRINITY_DN452546_c0_g1_i1&3..209@gi|823462827|ref|XP_012429891.1|	SYT15	-6.14673	6.14673	-1.68951	9.70019	0.00638164	0.171858
TRINITY_DN289114_c0_g1_i1&284..1654@gi|823462324|ref|XP_012429678.1|	ALDH6A1	-0.61859	0.61859	9.19703	17.5931	0.00638949	0.171858
TRINITY_DN317955_c1_g3_i1&TRINITY_DN241319_c0_g3_i1&310..882@gi|823468125|ref|XP_012430721.1|	SAR1B	-0.585614	0.585614	6.47762	16.178	0.00642057	0.172379
TRINITY_DN304017_c0_g1_i1&396..2705@gi|823472515|ref|XP_012426283.1|	SEMA4A	1.1019	-1.1019	2.4825	9.66993	0.00644628	0.172379
TRINITY_DN321644_c4_g3_i3&TRINITY_DN281113_c0_g1_i3&271..9864@gi|823463069|ref|XP_012429991.1|	WDFY4	0.79645	-0.79645	5.21188	9.16646	0.00645551	0.172379
TRINITY_DN295889_c0_g1_i4&77..442@gi|823453116|ref|XP_012425344.1|	AAMDC	-0.725003	0.725003	4.12662	19.0738	0.00646058	0.172379
TRINITY_DN280535_c0_g2_i2&102..1445@gi|224042888|ref|XP_002193255.1|	EDAR	2.35427	-2.35427	0.511399	9.16182	0.0064668	0.172379
TRINITY_DN309363_c0_g3_i2&127..5217@gi|224054878|ref|XP_002193204.1|	LY75	0.802566	-0.802566	6.84257	9.14368	0.00651122	0.173252
TRINITY_DN298035_c0_g3_i1&325..1161@gi|823474144|ref|XP_012433023.1|	NADK2	-0.594406	0.594406	7.54944	11.2754	0.00655512	0.173943
TRINITY_DN314159_c0_g2_i7&TRINITY_DN314159_c0_g2_i2&827..2323@gi|823473549|ref|XP_012425999.1|	CSAD	0.810541	-0.810541	3.57257	10.6155	0.00656058	0.173943
TRINITY_DN316175_c1_g8_i1&TRINITY_DN246998_c0_g5_i1&TRINITY_DN274349_c0_g1_i3&TRINITY_DN295025_c0_g1_i3&469..2577@gi|449496416|ref|XP_004175180.1|	PYGB	0.829567	-0.829567	3.5004	16.9424	0.00658702	0.174333
TRINITY_DN289115_c1_g1_i3&TRINITY_DN319383_c0_g5_i5&170..4060@gi|823462461|ref|XP_012429734.1|	LOC100225780	0.923975	-0.923975	5.10513	9.10637	0.00660362	0.174462
TRINITY_DN312016_c2_g1_i11&1130..3031@gi|823459869|ref|XP_012428896.1|	TRIM2	1.07135	-1.07135	3.03575	9.08885	0.00664752	0.175311
TRINITY_DN232238_c0_g1_i1&85..660@gi|224084976|ref|XP_002198324.1|	CSRP1	0.849614	-0.849614	3.42481	10.1633	0.00667194	0.175543
TRINITY_DN292272_c1_g2_i5&TRINITY_DN380771_c0_g1_i1&176..1114@gi|823460604|ref|XP_012428459.1|	DACH2	6.08211	-6.08211	-1.69093	9.56131	0.0066936	0.175543
TRINITY_DN316379_c0_g3_i6&TRINITY_DN316379_c0_g6_i8&129..2597@gi|449471917|ref|XP_004175085.1|	FES	0.911914	-0.911914	3.23925	9.06433	0.00670949	0.175543
TRINITY_DN255128_c0_g1_i1&486..2024@gi|449494161|ref|XP_002198335.2|	LOC100225999	1.39041	-1.39041	8.67469	9.06405	0.00671021	0.175543
TRINITY_DN319034_c1_g1_i9&2..307@gi|823471026|ref|XP_012425606.1|	CHD6	-5.38392	5.38392	-1.17233	9.55189	0.00671536	0.175543
TRINITY_DN295414_c1_g1_i1&TRINITY_DN301672_c0_g2_i1&768..2213@gi|449490341|ref|XP_002195814.2|	LOC100232682	1.29893	-1.29893	1.84587	10.836	0.006779	0.176761
TRINITY_DN321049_c2_g1_i2&TRINITY_DN321049_c2_g2_i1&133..7548@gi|823469758|ref|XP_012433753.1|	SPTAN1	-0.634852	0.634852	8.67332	9.03452	0.0067857	0.176761
TRINITY_DN322622_c1_g1_i3&TRINITY_DN221951_c0_g1_i1&TRINITY_DN292370_c0_g2_i1&TRINITY_DN272605_c0_g1_i1&TRINITY_DN316153_c0_g1_i1&TRINITY_DN298297_c2_g4_i1&TRINITY_DN298297_c2_g1_i6&5521..8544@gi|823472362|ref|XP_012426208.1|	SIK3	-0.847068	0.847068	4.0722	9.02564	0.0068086	0.176845
TRINITY_DN33107_c0_g1_i1&TRINITY_DN310249_c3_g2_i2&20..2305@gi|449471395|ref|XP_002193765.2|	LOC100226446	-0.772177	0.772177	3.78474	17.3522	0.0068127	0.176845
TRINITY_DN323899_c0_g1_i1&TRINITY_DN263352_c1_g1_i1&14..14977@gi|449499705|ref|XP_004186240.1|	FAT4	0.789109	-0.789109	3.70918	15.1926	0.00688842	0.177927
TRINITY_DN265363_c0_g1_i4&256..1431@gi|823473690|ref|XP_012432834.1|	PIGG	7.63981	-7.63981	-0.855206	10.3423	0.00688926	0.177927
TRINITY_DN275615_c0_g1_i1&59..1003@gi|636742891|ref|NP_001232111.2|	PYCR1	-1.17669	1.17669	4.70092	8.99235	0.00689517	0.177927
TRINITY_DN273050_c1_g2_i2&TRINITY_DN273050_c0_g1_i1&TRINITY_DN429848_c0_g1_i1&TRINITY_DN147895_c0_g1_i1&TRINITY_DN21028_c0_g1_i1&39..1946@gi|823468819|ref|XP_012433330.1|	ERI2	2.68598	-2.68598	-0.691739	8.98858	0.00690504	0.177927
TRINITY_DN293350_c0_g2_i2&52..1905@gi|224091497|ref|XP_002187974.1|	PCSK1	0.77616	-0.77616	4.99171	8.98509	0.0069142	0.177927
TRINITY_DN289720_c1_g3_i1&5..3589@gi|224095497|ref|XP_002199937.1|	HIPK2	-0.71103	0.71103	5.00665	8.97668	0.00693633	0.178175
TRINITY_DN277518_c0_g2_i1&724..2886@gi|224062459|ref|XP_002198133.1|	MAPK6	-0.802663	0.802663	9.22754	8.97179	0.00694922	0.178175
TRINITY_DN308609_c0_g4_i4&TRINITY_DN318762_c6_g1_i5&TRINITY_DN318762_c6_g2_i1&280..3426@gi|823469177|ref|XP_012433489.1|	LOC100226619	1.07348	-1.07348	4.6192	8.96781	0.00695977	0.178175
TRINITY_DN281150_c2_g1_i1&770..3046@gi|823462500|ref|XP_012429745.1|	SEC23A	-0.591281	0.591281	7.73928	14.583	0.007064	0.180128
TRINITY_DN454455_c0_g1_i1&2..358@gi|325652123|ref|NP_001191692.1|	NME1	5.22433	-5.22433	-2.23996	10.2562	0.00706819	0.180128
TRINITY_DN254345_c0_g1_i3&198..467@gi|224075647|ref|XP_002187982.1|	LOC100218464	2.05808	-2.05808	1.98179	8.9232	0.00707892	0.180128
TRINITY_DN311674_c1_g3_i4&152..526@gi|224098048|ref|XP_002192243.1|	SH2D1A	1.9268	-1.9268	1.7534	8.92112	0.00708452	0.180128
TRINITY_DN306513_c0_g1_i1&20..3646@gi|823460724|ref|XP_012428509.1|	ERCC6L	1.72564	-1.72564	1.10316	8.91265	0.00710743	0.180182
TRINITY_DN321017_c1_g6_i4&186..2369@gi|823454844|ref|XP_012424686.1|	BRAF	0.606061	-0.606061	5.37483	15.0778	0.00711084	0.180182
TRINITY_DN293476_c0_g1_i1&289..2589@gi|449480813|ref|XP_002188885.2|	RINT1	-0.580884	0.580884	6.79714	20.4876	0.00715228	0.180791
TRINITY_DN318263_c4_g8_i1&133..801@gi|224074420|ref|XP_002193289.1|	TK1	1.20568	-1.20568	3.05149	8.88974	0.00716977	0.180791
TRINITY_DN304189_c1_g2_i1&TRINITY_DN304189_c1_g3_i1&TRINITY_DN304189_c1_g1_i1&787..1521@gi|823459138|ref|XP_012428336.1|	FAM49A	1.74788	-1.74788	0.748293	8.88689	0.00717757	0.180791
TRINITY_DN307290_c1_g8_i23&102..2825@gi|823462393|ref|XP_002198765.3|	OSBPL5	0.764636	-0.764636	3.83378	8.95605	0.00718826	0.180791
TRINITY_DN72882_c0_g1_i1&TRINITY_DN106299_c0_g2_i1&TRINITY_DN157586_c0_g1_i1&3..1373@gi|449505444|ref|XP_002192391.2|	ARHGAP19	2.50352	-2.50352	-0.578632	8.88029	0.00719567	0.180791
TRINITY_DN311229_c0_g1_i2&725..3127@gi|224057475|ref|XP_002195211.1|	LRRC8B	0.66868	-0.66868	7.24866	8.87193	0.00721865	0.181063
TRINITY_DN290208_c0_g1_i2&173..2500@gi|823465732|ref|XP_012431176.1|	TFRC	0.917001	-0.917001	6.88601	8.86036	0.00725061	0.181523
TRINITY_DN314430_c0_g5_i2&TRINITY_DN314430_c0_g12_i1&TRINITY_DN314430_c0_g3_i2&375..1787@gi|224061771|ref|XP_002195788.1|	LOC100230890	-0.977276	0.977276	6.56811	8.85646	0.00726141	0.181523
TRINITY_DN269231_c1_g1_i1&66..920@gi|350537169|ref|NP_001232279.1|	PSMD7	-0.594044	0.594044	5.55275	10.8887	0.00730414	0.18204
TRINITY_DN321049_c2_g1_i1&TRINITY_DN240288_c0_g2_i1&TRINITY_DN233392_c0_g1_i1&TRINITY_DN229038_c0_g3_i2&TRINITY_DN297708_c1_g3_i1&TRINITY_DN193861_c0_g4_i1&TRINITY_DN243330_c0_g3_i1&TRINITY_DN218570_c0_g1_i1&TRINITY_DN280199_c0_g1_i2&TRINITY_DN320761_c0_g5_i3&TRINITY_DN278860_c0_g1_i1&TRINITY_DN278530_c0_g1_i2&TRINITY_DN285658_c0_g1_i1&TRINITY_DN253479_c0_g4_i1&133..7110@gi|823469760|ref|XP_01243…	SPTAN1	-0.680658	0.680658	4.38303	11.1287	0.00730658	0.18204
TRINITY_DN286437_c8_g1_i4&TRINITY_DN310772_c0_g1_i9&TRINITY_DN310772_c0_g1_i7&TRINITY_DN310772_c0_g1_i2&73..2763@gi|823461443|ref|XP_012429336.1|	LOC100229594	-0.717977	0.717977	4.07914	16.3119	0.00733667	0.18226
TRINITY_DN301899_c1_g3_i3&288..968@gi|823466438|ref|XP_012424135.1|	CTSH	0.578174	-0.578174	6.17809	13.0015	0.00734058	0.18226
TRINITY_DN272793_c0_g1_i1&75..1076@gi|224045503|ref|XP_002196670.1|	XCR1	1.75496	-1.75496	2.03286	8.81826	0.00736824	0.18226
TRINITY_DN291600_c1_g1_i1&2..265@gi|823464955|ref|XP_012430781.1|	NFIA	-5.16238	5.16238	-1.49335	8.81478	0.00737804	0.18226
TRINITY_DN193197_c0_g1_i1&TRINITY_DN302926_c0_g3_i1&2..637@gi|823457552|ref|XP_012427684.1|	BATF3	1.27507	-1.27507	4.04312	8.81282	0.00738359	0.18226
TRINITY_DN258046_c0_g1_i2&326..700@gi|449510074|ref|XP_004186146.1|	LOC100228441	-3.93656	3.93656	-0.769978	8.80875	0.0073951	0.18226
TRINITY_DN255249_c0_g1_i1&88..1539@gi|823460405|ref|XP_012429104.1|	ABLIM2	-3.13447	3.13447	0.559151	8.80283	0.00741186	0.18226
TRINITY_DN483522_c0_g1_i1&TRINITY_DN286801_c0_g1_i4&328..2949@gi|823453675|ref|XP_012425563.1|	KIAA1524	2.41361	-2.41361	0.718664	8.80228	0.00741343	0.18226
TRINITY_DN309512_c1_g2_i1&66..3293@gi|823457919|ref|XP_012427836.1|	RPS6KC1	0.585364	-0.585364	5.7213	18.6278	0.0074825	0.183655
TRINITY_DN321436_c2_g3_i9&TRINITY_DN321436_c2_g3_i3&140..3319@gi|823468466|ref|XP_012432441.1|	CIITA	1.57771	-1.57771	2.49984	8.76596	0.0075173	0.184205
TRINITY_DN221145_c1_g3_i1&154..1152@gi|823454902|ref|XP_012424709.1|	LDHB	0.95068	-0.95068	7.72497	8.74833	0.0075683	0.18467
TRINITY_DN265795_c0_g2_i1&122..1534@gi|224071658|ref|XP_002196953.1|	CORO1C	0.993034	-0.993034	4.86857	8.74739	0.00757105	0.18467
TRINITY_DN290073_c1_g2_i2&TRINITY_DN317683_c0_g1_i1&30..1901@gi|224052133|ref|XP_002191150.1|	HK1	1.31456	-1.31456	1.79117	8.74652	0.00757355	0.18467
TRINITY_DN295298_c3_g3_i1&354..1427@gi|224046230|ref|XP_002197351.1|	PCMTD1	-0.721259	0.721259	5.73179	8.7384	0.00759721	0.184944
TRINITY_DN273867_c0_g1_i1&492..1286@gi|823456887|ref|XP_002199270.3|	RDH10	-0.614052	0.614052	5.1384	12.6366	0.00776031	0.188606
TRINITY_DN290409_c3_g1_i4&173..1426@gi|823462336|ref|XP_012429684.1|	EVL	1.53764	-1.53764	4.26111	8.66527	0.00781384	0.189002
TRINITY_DN93033_c0_g1_i1&155..559@gi|224043846|ref|XP_002196118.1|	RBP5	0.633971	-0.633971	4.79574	10.9405	0.00781838	0.189002
TRINITY_DN294586_c2_g2_i1&64..900@gi|350539419|ref|NP_001232146.1|	GJB1	-0.584609	0.584609	7.80553	11.4316	0.00782492	0.189002
TRINITY_DN302266_c0_g3_i2&663..1688@gi|823472644|ref|XP_012426342.1|	PLEKHO1	0.822052	-0.822052	3.4745	11.3681	0.00782745	0.189002
TRINITY_DN302238_c0_g1_i6&TRINITY_DN302238_c0_g1_i5&523..3513@gi|449507288|ref|XP_002188949.2|	PLCL1	1.05613	-1.05613	2.5245	15.5983	0.00787203	0.189771
TRINITY_DN266175_c0_g2_i9&TRINITY_DN154228_c0_g1_i1&210..1868@gi|224056965|ref|XP_002190785.1|	PTGS2	1.8673	-1.8673	0.451602	8.62719	0.00792932	0.190641
TRINITY_DN311459_c0_g1_i1&TRINITY_DN311459_c0_g1_i2&550..1800@gi|449509978|ref|XP_004176851.1|	LAMP3	1.49885	-1.49885	1.50522	8.62511	0.00793569	0.190641
TRINITY_DN321700_c0_g3_i8&161..1255@gi|823455538|ref|XP_012426887.1|	ST8SIA6	1.37855	-1.37855	3.69879	8.62038	0.0079502	0.190641
TRINITY_DN494803_c0_g1_i1&TRINITY_DN443350_c0_g1_i1&TRINITY_DN311490_c0_g3_i1&TRINITY_DN311490_c0_g1_i2&1..2316@gi|823458137|ref|XP_012427918.1|	WDR27	1.50362	-1.50362	2.70017	8.61739	0.00795938	0.190641
TRINITY_DN323812_c2_g3_i2&TRINITY_DN260539_c0_g1_i1&267..1868@gi|823464853|ref|XP_012430741.1|	FGGY	-0.611037	0.611037	6.70049	8.60809	0.00798797	0.191018
TRINITY_DN271903_c1_g1_i2&2..676@gi|229892310|ref|NP_001153506.1|	UCK2	-0.978293	0.978293	4.59391	8.59774	0.00801996	0.191371
TRINITY_DN294207_c1_g1_i2&175..1293@gi|449485723|ref|XP_002192648.2|	SAMSN1	0.910153	-0.910153	3.52217	8.594	0.00803155	0.191371
TRINITY_DN305871_c1_g2_i11&TRINITY_DN320327_c0_g1_i2&574..1914@gi|224048929|ref|XP_002186893.1|	BLK	1.68033	-1.68033	1.83586	8.59085	0.00804135	0.191371
TRINITY_DN282570_c0_g4_i1&106..636@gi|224068155|ref|XP_002192734.1|	PTTG1	0.845624	-0.845624	3.42168	8.5698	0.00810703	0.19251
TRINITY_DN317700_c0_g5_i6&908..2446@gi|823455041|ref|XP_002189266.3|	LRMP	1.24149	-1.24149	2.07432	8.56722	0.0081151	0.19251
TRINITY_DN299918_c0_g1_i1&148..1059@gi|449505596|ref|XP_004174899.1|	VSTM4	0.908583	-0.908583	3.05722	9.64922	0.00814594	0.192934
TRINITY_DN314111_c1_g6_i1&1..972@gi|823472246|ref|XP_012426161.1|	ZPR1	-0.59616	0.59616	5.33574	10.8809	0.00817328	0.193274
TRINITY_DN321530_c0_g3_i1&TRINITY_DN316352_c1_g2_i1&TRINITY_DN197634_c0_g1_i1&TRINITY_DN258019_c0_g2_i1&TRINITY_DN140688_c0_g1_i1&TRINITY_DN241099_c0_g1_i1&TRINITY_DN283666_c0_g1_i1&10754..12139@gi|224045789|ref|XP_002187346.1|	ANKH	0.775549	-0.775549	4.56762	8.5346	0.00821819	0.193982
TRINITY_DN300249_c0_g1_i1&80..1567@gi|224051472|ref|XP_002200564.1|	FBXO33	-0.567414	0.567414	6.36295	19.9278	0.0082293	0.193982
TRINITY_DN330798_c0_g1_i1&128..253@gi|823477719|ref|XP_012432560.1|	LOC101233793	-5.73432	5.73432	-2.07824	8.95234	0.0082814	0.194901
TRINITY_DN265575_c0_g1_i2&16..1080@gi|350535100|ref|NP_001232178.1|	PPP1R7	-0.611891	0.611891	5.03513	17.2963	0.00831152	0.195301
TRINITY_DN305998_c1_g13_i7&TRINITY_DN312705_c0_g3_i4&1..723@gi|823473085|ref|XP_012426578.1|	LOC101232986	1.55137	-1.55137	2.86465	8.4922	0.00835435	0.195998
TRINITY_DN276235_c0_g1_i1&101..547@gi|823460743|ref|XP_012428517.1|	GLOD5	-2.87553	2.87553	0.908738	8.46943	0.00842849	0.197274
TRINITY_DN299064_c0_g1_i1&176..763@gi|449508594|ref|XP_002192284.2|	CMPK1	-0.56756	0.56756	6.18146	11.3003	0.00843526	0.197274
TRINITY_DN307638_c0_g1_i2&404..1474@gi|449485824|ref|XP_002194114.2|	ADPRH	0.838863	-0.838863	4.18303	8.46079	0.00845684	0.197468
TRINITY_DN321541_c2_g13_i2&115..1767@gi|449509317|ref|XP_002191717.2|	SOAT1	-0.680187	0.680187	6.574	8.43154	0.0085535	0.199412
TRINITY_DN240876_c0_g1_i1&TRINITY_DN285632_c0_g1_i1&3..890@gi|449483606|ref|XP_002192201.2|	SOWAHC	-0.681792	0.681792	4.22854	8.71796	0.00857724	0.199468
TRINITY_DN304233_c0_g14_i1&57..389@gi|823466772|ref|XP_012426014.1|	LOC100230391	0.765343	-0.765343	3.7369	12.4651	0.00858272	0.199468
TRINITY_DN246891_c0_g1_i1&175..579@gi|823453630|ref|XP_004176304.2|	LOC101233869	1.74822	-1.74822	0.779087	8.4159	0.00860573	0.199691
TRINITY_DN291319_c0_g1_i2&TRINITY_DN318452_c0_g2_i7&180..8219@gi|449494660|ref|XP_002192627.2|	PIEZO2	0.859525	-0.859525	3.33175	8.40312	0.00864865	0.200374
TRINITY_DN300570_c0_g2_i1&TRINITY_DN300570_c0_g5_i1&TRINITY_DN244110_c0_g2_i1&TRINITY_DN262841_c0_g1_i1&204..2411@gi|224098624|ref|XP_002187390.1|	CENPI	2.50002	-2.50002	1.65388	8.39386	0.00867987	0.200784
TRINITY_DN266890_c0_g5_i1&183..668@gi|823470030|ref|XP_012433873.1|	SYNGR2	-1.01807	1.01807	9.16164	8.38808	0.00869947	0.200925
TRINITY_DN221137_c1_g1_i1&TRINITY_DN287187_c1_g1_i1&453..1415@gi|823456745|ref|XP_012427372.1|	CEBPD	-0.800311	0.800311	3.96985	8.37115	0.00875706	0.201659
TRINITY_DN309342_c1_g1_i3&1..621@gi|823462130|ref|XP_012429603.1|	MADD	3.70304	-3.70304	-1.50412	8.37077	0.00875834	0.201659
TRINITY_DN273242_c0_g1_i1&146..829@gi|823463649|ref|XP_012430242.1|	EAF2	-0.57716	0.57716	5.64978	8.36166	0.00878952	0.201918
TRINITY_DN314145_c0_g3_i3&833..2563@gi|823458211|ref|XP_012427945.1|	SYTL3	1.25114	-1.25114	2.15952	8.35886	0.00879914	0.201918
TRINITY_DN305507_c1_g8_i1&247..1725@gi|224057323|ref|XP_002188172.1|	DBT	-0.564171	0.564171	6.1902	9.99947	0.00881035	0.201918
TRINITY_DN320315_c1_g4_i2&TRINITY_DN314931_c0_g2_i6&440..6640@gi|823461572|ref|XP_012429387.1|	CCDC88C	0.973406	-0.973406	4.81742	8.34919	0.00883241	0.202113
TRINITY_DN300164_c0_g1_i6&304..1263@gi|449488129|ref|XP_004176556.1|	RASSF2	1.44812	-1.44812	2.42031	8.33471	0.00888246	0.202444
TRINITY_DN307697_c0_g1_i1&57..2729@gi|449473497|ref|XP_004176342.1|	LOC100227823	1.26536	-1.26536	9.9807	8.3267	0.00891031	0.202444
TRINITY_DN79113_c0_g1_i1&150..1367@gi|449503988|ref|XP_002196005.2|	LOC100230622	2.25813	-2.25813	5.35308	8.32601	0.00891272	0.202444
TRINITY_DN312859_c0_g9_i1&376..2106@gi|823471109|ref|XP_012425646.1|	ACSS2	0.572789	-0.572789	7.2028	8.32422	0.00891896	0.202444
TRINITY_DN302574_c11_g2_i1&47..1363@gi|224093013|ref|XP_002188021.1|	FGL2	0.911015	-0.911015	3.87918	8.32158	0.00892815	0.202444
TRINITY_DN311737_c0_g1_i1&515..1864@gi|612339364|ref|NP_001278379.1|	AZIN1	0.562692	-0.562692	6.3256	9.99979	0.00893377	0.202444
TRINITY_DN254532_c0_g1_i1&195..467@gi|823465848|ref|XP_002188073.3|	PFN2	-0.570415	0.570415	7.46464	19.3766	0.00895355	0.202444
TRINITY_DN316581_c3_g8_i1&TRINITY_DN316581_c3_g19_i1&TRINITY_DN316581_c3_g11_i1&TRINITY_DN316581_c3_g9_i1&3..1571@gi|823469218|ref|XP_012433507.1|	SLC8B1	0.711294	-0.711294	6.3027	8.30828	0.00897468	0.202444
TRINITY_DN257167_c1_g1_i1&191..412@gi|350536381|ref|NP_001232476.1|	CHCHD10	-0.704069	0.704069	9.15383	8.308	0.00897568	0.202444
TRINITY_DN317073_c2_g5_i1&TRINITY_DN306642_c2_g2_i2&298..1887@gi|823457724|ref|XP_012427757.1|	SLC24A3	1.08659	-1.08659	2.73746	8.30592	0.00898298	0.202444
TRINITY_DN282039_c0_g3_i1&187..1104@gi|823452935|ref|XP_012425272.1|	SUGT1	-0.562795	0.562795	6.67942	13.0223	0.00903559	0.203271
TRINITY_DN297153_c2_g1_i6&81..956@gi|449492312|ref|XP_004175564.1|	LOC101233140	1.1119	-1.1119	3.01551	8.28775	0.00904704	0.203271
TRINITY_DN79659_c0_g1_i1&278..1066@gi|224051063|ref|XP_002199999.1|	SPI1	0.784527	-0.784527	5.41602	8.28118	0.00907034	0.203386
TRINITY_DN311814_c1_g1_i1&108..2039@gi|449489238|ref|XP_004176736.1|	UBASH3B	1.10301	-1.10301	2.38658	8.2786	0.00907951	0.203386
TRINITY_DN295471_c1_g2_i1&96..2018@gi|224048843|ref|XP_002189522.1|	TNFRSF21	0.821219	-0.821219	4.30078	8.26207	0.00913847	0.204399
TRINITY_DN291040_c1_g5_i6&551..1129@gi|823458872|ref|XP_012428223.1|	HPCAL1	1.10297	-1.10297	2.28929	10.7556	0.00916476	0.20458
TRINITY_DN305103_c0_g1_i5&84..1379@gi|823462900|ref|XP_012429918.1|	PLAU	0.992602	-0.992602	4.13328	8.24973	0.00918279	0.20458
TRINITY_DN304262_c0_g1_i3&450..836@gi|449510284|ref|XP_002189714.2|	LOC100224818	-0.569606	0.569606	7.57569	11.5273	0.00919259	0.20458
TRINITY_DN275011_c0_g2_i2&2115..2771@gi|823474301|ref|XP_012433090.1|	CZH5orf28	-0.649938	0.649938	4.45759	8.90555	0.00920156	0.20458
TRINITY_DN320122_c1_g17_i1&137..862@gi|449475585|ref|XP_004174425.1|	CORO7	1.18705	-1.18705	2.01065	12.2733	0.00922602	0.204818
TRINITY_DN302446_c1_g1_i3&387..1295@gi|823454646|ref|XP_012424617.1|	CHPT1	0.680244	-0.680244	4.2236	8.92841	0.00924377	0.204906
TRINITY_DN291548_c0_g3_i3&TRINITY_DN305801_c2_g1_i4&716..2002@gi|823471677|ref|XP_012425863.1|	ACAP3	-1.46442	1.46442	1.13814	10.5974	0.00930819	0.205614
TRINITY_DN320127_c0_g2_i2&817..2619@gi|823464534|ref|XP_012430615.1|	FRRS1	0.856101	-0.856101	5.43041	8.21281	0.00931675	0.205614
TRINITY_DN231447_c0_g3_i1&TRINITY_DN268665_c0_g1_i5&79..1278@gi|823457750|ref|XP_002197228.3|	FBLN7	1.34525	-1.34525	1.51746	15.2929	0.00931718	0.205614
TRINITY_DN284217_c1_g1_i1&152..2086@gi|449474554|ref|XP_002197909.2|	CLINT1	-0.572582	0.572582	7.90402	16.8153	0.00935624	0.20617
TRINITY_DN278107_c0_g1_i1&318..1232@gi|224087561|ref|XP_002192744.1|	F2RL3	2.9607	-2.9607	-1.41402	8.47195	0.00937734	0.206329
TRINITY_DN317838_c0_g1_i1&875..1852@gi|823468855|ref|XP_012433345.1|	GPR146	-0.567274	0.567274	7.51542	10.1856	0.00939162	0.206338
TRINITY_DN276596_c0_g4_i1&TRINITY_DN317159_c0_g1_i7&148..2976@gi|449478133|ref|XP_002194657.2|	PKN3	1.13106	-1.13106	2.18181	13.4091	0.00948613	0.207261
TRINITY_DN319150_c3_g1_i1&612..2840@gi|224047237|ref|XP_002196635.1|	PRKCE	-0.706453	0.706453	4.92228	8.16689	0.00948642	0.207261
TRINITY_DN299601_c1_g3_i2&25..876@gi|224076248|ref|XP_002196042.1|	GBAS	0.953873	-0.953873	2.81575	16.6928	0.00948903	0.207261
TRINITY_DN285762_c0_g1_i1&316..2124@gi|385648265|ref|NP_001245307.1|	TXNRD3	-0.578442	0.578442	8.38746	14.653	0.00948937	0.207261
TRINITY_DN266534_c0_g1_i1&136..432@gi|823473878|ref|XP_012432907.1|	RFESD	4.45339	-4.45339	-0.456221	8.15792	0.00951998	0.207319
TRINITY_DN263415_c0_g2_i1&TRINITY_DN304566_c0_g1_i4&853..4398@gi|823471348|ref|XP_012425733.1|	ZNFX1	0.92887	-0.92887	6.34377	8.15527	0.00952993	0.207319
TRINITY_DN270339_c2_g1_i1&TRINITY_DN279467_c0_g1_i1&267..1631@gi|823456332|ref|XP_012427204.1|	LOC105759005	-0.706832	0.706832	5.66337	8.15422	0.00953385	0.207319
TRINITY_DN291729_c0_g2_i1&229..819@gi|823480759|ref|XP_012431424.1|	CENPH	1.79608	-1.79608	2.01767	8.14587	0.00956527	0.207699
TRINITY_DN256893_c0_g2_i7&152..1369@gi|823474018|ref|XP_012432966.1|	LOC100217858	-0.576312	0.576312	5.46265	15.5689	0.00959105	0.207955
TRINITY_DN310525_c0_g1_i4&69..1643@gi|449508672|ref|XP_002198195.2|	DHCR24	-0.590133	0.590133	9.54121	9.59075	0.00961359	0.20814
TRINITY_DN298662_c0_g1_i1&10..1353@gi|823455914|ref|XP_012427035.1|	CDCA7L	-1.05032	1.05032	2.66373	8.1125	0.00969189	0.209531
TRINITY_DN310090_c0_g2_i2&532..3270@gi|823463713|ref|XP_012430266.1|	IFIH1	0.558251	-0.558251	6.20468	11.2168	0.00972691	0.209983
TRINITY_DN317699_c0_g4_i14&578..1993@gi|449493808|ref|XP_004174956.1|	IKZF1	1.00559	-1.00559	3.88718	8.09433	0.00976162	0.210426
TRINITY_DN302594_c0_g3_i1&1104..1628@gi|449494713|ref|XP_002194590.2|	CLUL1	1.02676	-1.02676	5.45621	8.07927	0.0098198	0.210958
TRINITY_DN233681_c0_g4_i1&172..690@gi|224043837|ref|XP_002192452.1|	LOC100229698	2.34938	-2.34938	5.51903	8.0772	0.00982784	0.210958
TRINITY_DN406218_c0_g1_i1&TRINITY_DN230747_c0_g3_i2&TRINITY_DN323626_c8_g3_i1&TRINITY_DN189835_c1_g1_i1&4..2319@gi|823473758|ref|XP_012432861.1|	LOC105760821	2.80613	-2.80613	-0.701241	8.07695	0.00982882	0.210958
TRINITY_DN265546_c0_g1_i1&109..1389@gi|823453388|ref|XP_012425439.1|	CCDC181	-1.53008	1.53008	0.950368	9.45418	0.00986213	0.211368
TRINITY_DN293607_c2_g1_i1&TRINITY_DN261311_c0_g1_i1&TRINITY_DN261311_c0_g2_i1&TRINITY_DN267196_c0_g1_i1&TRINITY_DN310098_c1_g10_i1&TRINITY_DN315381_c1_g20_i1&TRINITY_DN315381_c1_g23_i1&373..3276@gi|823472683|ref|XP_012426380.1|	LOC100223070	1.3298	-1.3298	7.11487	8.06272	0.00988422	0.211536
TRINITY_DN323695_c24_g1_i1&TRINITY_DN158525_c0_g1_i1&TRINITY_DN217750_c0_g4_i1&TRINITY_DN185452_c0_g3_i1&TRINITY_DN323695_c24_g1_i4&TRINITY_DN309576_c2_g3_i4&342..6785@gi|823474825|ref|XP_012428407.1|	LOC100229001	2.49009	-2.49009	6.38798	8.05266	0.00992363	0.212075
TRINITY_DN295380_c0_g1_i2&421..1113@gi|823459204|ref|XP_012428362.1|	CENPQ	-0.869403	0.869403	3.60948	8.04441	0.00995604	0.212334
TRINITY_DN294389_c0_g2_i4&279..473@gi|823473449|ref|XP_012426731.1|	GNG7	2.05217	-2.05217	-0.104144	9.67286	0.00996431	0.212334
TRINITY_DN230027_c0_g1_i1&42..452@gi|224067750|ref|XP_002195697.1|	LOC100219450	-2.28578	2.28578	0.218191	8.03426	0.00999614	0.212708
TRINITY_DN498711_c0_g1_i1&TRINITY_DN472754_c0_g1_i1&TRINITY_DN426789_c0_g1_i1&186..1625@gi|449500310|ref|XP_002195248.2|	LRIT3	-3.73016	3.73016	-1.99267	8.02789	0.0100213	0.212939
TRINITY_DN190053_c0_g2_i1&3..167@gi|449508470|ref|XP_002188590.2|	PIF1	3.55197	-3.55197	-1.72679	8.41604	0.0100399	0.212978
TRINITY_DN310659_c0_g1_i1&263..1210@gi|823470079|ref|XP_002195131.3|	LOC100232659	-0.621104	0.621104	7.59932	8.02023	0.0100518	0.212978
TRINITY_DN279981_c1_g3_i1&230..457@gi|224078367|ref|XP_002194288.1|	PPDPF	0.823011	-0.823011	9.18694	8.00419	0.0101159	0.214031
TRINITY_DN233796_c0_g1_i1&58..402@gi|350539191|ref|NP_001232134.1|	LOC100189978	0.611669	-0.611669	4.77014	8.50446	0.0101759	0.214994
TRINITY_DN307532_c0_g1_i2&798..2198@gi|224065769|ref|XP_002189602.1|	HYAL1	1.23553	-1.23553	2.80474	7.9788	0.0102182	0.215478
TRINITY_DN286322_c1_g1_i1&184..1437@gi|449514150|ref|XP_002192163.2|	SKP2	-0.593212	0.593212	5.055	27.2372	0.0102278	0.215478
TRINITY_DN313738_c0_g10_i1&TRINITY_DN313738_c0_g10_i2&TRINITY_DN304730_c0_g1_i1&TRINITY_DN306602_c0_g1_i1&211..840@gi|350539173|ref|NP_001232605.1|	MOSPD1	-0.552498	0.552498	6.7352	13.4566	0.0103034	0.21664
TRINITY_DN113574_c0_g4_i1&TRINITY_DN302121_c4_g1_i1&147..839@gi|823454436|ref|XP_012424540.1|	LOC100218576	0.892509	-0.892509	6.11607	7.95484	0.0103159	0.21664
TRINITY_DN196283_c0_g1_i1&244..2403@gi|823463630|ref|XP_002189161.3|	DTX3L	1.10905	-1.10905	6.92854	7.9467	0.0103493	0.21664
TRINITY_DN313665_c0_g1_i1&193..1839@gi|823463255|ref|XP_012430068.1|	ITPRIP	0.789916	-0.789916	7.22299	7.94637	0.0103506	0.21664
TRINITY_DN322745_c2_g3_i7&TRINITY_DN322745_c2_g3_i2&TRINITY_DN322745_c2_g6_i2&55..5493@gi|823472400|ref|XP_012426226.1|	NCAPD3	0.854539	-0.854539	3.17104	8.74583	0.0103557	0.21664
TRINITY_DN320207_c0_g2_i6&TRINITY_DN320207_c0_g6_i2&TRINITY_DN310060_c5_g3_i1&TRINITY_DN310060_c5_g14_i1&28..1428@gi|823475276|ref|XP_012431508.1|	LOC100229307	2.10969	-2.10969	6.43257	7.93976	0.0103778	0.216798
TRINITY_DN142165_c0_g1_i1&253..1116@gi|224078705|ref|XP_002187599.1|	CEBPB	-0.75811	0.75811	5.09814	7.92801	0.0104264	0.217507
TRINITY_DN289452_c0_g2_i3&283..1044@gi|823452444|ref|XP_012425083.1|	NIPA1	0.744643	-0.744643	5.84813	7.92209	0.010451	0.217715
TRINITY_DN296549_c1_g1_i1&TRINITY_DN321865_c0_g22_i2&162..1832@gi|449477448|ref|XP_002196827.2|	GGT5	0.591552	-0.591552	5.87719	7.91836	0.0104665	0.217733
TRINITY_DN300190_c1_g2_i1&TRINITY_DN44732_c0_g1_i1&TRINITY_DN499382_c0_g1_i1&TRINITY_DN300190_c0_g3_i2&2006..8515@gi|823463634|ref|XP_012430237.1|	PARP14	0.918342	-0.918342	7.4879	7.88504	0.0106063	0.219557
TRINITY_DN295576_c2_g1_i1&319..1689@gi|449513827|ref|XP_004174945.1|	NFIL3	-0.76526	0.76526	7.18602	7.88478	0.0106074	0.219557
TRINITY_DN308078_c1_g2_i3&121..612@gi|823464816|ref|XP_012430728.1|	CDKN2C	1.22272	-1.22272	1.81946	15.4746	0.0106325	0.219557
TRINITY_DN317192_c1_g2_i5&TRINITY_DN278637_c0_g1_i1&125..4636@gi|449475819|ref|XP_002196022.2|	ABCC1	0.701044	-0.701044	4.01211	7.86793	0.0106789	0.219557
TRINITY_DN293508_c6_g51_i1&3..218@gi|823458997|ref|XP_012428279.1|	LOC100219265	-0.959822	0.959822	9.28785	7.8672	0.010682	0.219557
TRINITY_DN309762_c0_g2_i8&TRINITY_DN309762_c0_g2_i6&136..4023@gi|823457393|ref|XP_012427620.1|	SOS1	-0.562447	0.562447	5.62664	12.6833	0.0106914	0.219557
TRINITY_DN248330_c0_g2_i1&TRINITY_DN248330_c0_g1_i2&365..1855@gi|294459949|ref|NP_001170896.1|	BIVM	-2.17057	2.17057	3.4624	7.86243	0.0107023	0.219557
[truncated: 14,152 more rows]

## Sheet: TimeByMig_Interaction
ID	Genes	logFC	logCPM	F	PValue	FDR
[truncated: 14,874 more rows]
