# Supplementary material for: Transcriptome Analyses of Heart and Liver Reveal Novel Pathways for Regulating Songbird Migration
Source: Sci Rep. 2019 Apr 15;9:6058. doi: 10.1038/s41598-019-41252-8 (PMC6465361; doi:10.1038/s41598-019-41252-8)
Supplement: Supplementary file 4 — Table SI7 [file 41598_2019_41252_MOESM4_ESM.xlsx]

## Sheet: Heart_Time
© 2000-2016 QIAGEN. All rights reserved.
Ingenuity Canonical Pathways	-log(p-value)	Ratio	z-score	Molecules
Unfolded protein response	5.21E00	9.26E-02	NaN	HSPA8,HSP90B1,INSIG1,HSPH1,CEBPB
Mitochondrial L-carnitine Shuttle Pathway	2.34E00	9.52E-02	NaN	CPT1A,ACSBG2
eNOS Signaling	2.17E00	2.58E-02	NaN	HSPA8,AQP9,HSP90B1,HSP90AA1
Aldosterone Signaling in Epithelial Cells	2.1E00	2.47E-02	NaN	HSPA8,HSP90B1,HSPH1,HSP90AA1
Glucocorticoid Receptor Signaling	1.93E00	1.78E-02	NaN	HSPA8,HSP90B1,HSP90AA1,PCK1,CEBPB
Circadian Rhythm Signaling	1.91E00	5.71E-02	NaN	GRIN2A,PER2
Type II Diabetes Mellitus Signaling	1.54E00	2.19E-02	NaN	SH2B2,CEBPB,ACSBG2
Protein Ubiquitination Pathway	1.43E00	1.54E-02	NaN	HSPA8,HSP90B1,HSPH1,HSP90AA1
Hypoxia Signaling in the Cardiovascular System	1.4E00	3.08E-02	NaN	HSP90B1,HSP90AA1
Mitotic Roles of Polo-Like Kinase	1.39E00	3.03E-02	NaN	HSP90B1,HSP90AA1
Phospholipases	1.37E00	2.94E-02	NaN	HMOX1,PLA2G4F
PXR/RXR Activation	1.34E00	2.82E-02	NaN	SCD,CPT1A
Heme Degradation	1.29E00	9.09E-02	NaN	HMOX1
VDR/RXR Activation	1.25E00	2.53E-02	NaN	HES1,CEBPB
Biotin-carboxyl Carrier Protein Assembly	1.25E00	8.33E-02	NaN	ACACB
NAD Salvage Pathway III	1.22E00	7.69E-02	NaN	NMRK2
Prostate Cancer Signaling	1.19E00	2.33E-02	NaN	HSP90B1,HSP90AA1
Inositol Pyrophosphates Biosynthesis	1.18E00	7.14E-02	NaN	IP6K1
AMPK Signaling	1.16E00	1.54E-02	NaN	PFKFB3,ACACB,CPT1A
Neuregulin Signaling	1.13E00	2.15E-02	NaN	HSP90B1,HSP90AA1
PPAR Signaling	1.13E00	2.15E-02	NaN	HSP90B1,HSP90AA1
Fcγ Receptor-mediated Phagocytosis in Macrophages and Monocytes	1.08E00	2.02E-02	NaN	HMOX1,NCF1
Telomerase Signaling	1.08E00	2.02E-02	NaN	HSP90B1,HSP90AA1
Histidine Degradation III	1.08E00	5.56E-02	NaN	HAL
GADD45 Signaling	1.06E00	5.26E-02	NaN	GADD45B
Fatty Acid Activation	1.06E00	5.26E-02	NaN	ACSBG2
Oleate Biosynthesis II (Animals)	1.06E00	5.26E-02	NaN	SCD
Histidine Degradation VI	1.06E00	5.26E-02	NaN	HAL
Antioxidant Action of Vitamin C	1.04E00	1.9E-02	NaN	HMOX1,PLA2G4F
DNA Methylation and Transcriptional Repression Signaling	1.04E00	5E-02	NaN	CHD4
LPS/IL-1 Mediated Inhibition of RXR Function	1.02E00	1.33E-02	NaN	CPT1A,ABCG1,ACSBG2
Endoplasmic Reticulum Stress Pathway	1.01E00	4.76E-02	NaN	HSP90B1
Choline Biosynthesis III	9.96E-01	4.55E-02	NaN	HMOX1
Nitric Oxide Signaling in the Cardiovascular System	9.85E-01	1.77E-02	NaN	HSP90B1,HSP90AA1
fMLP Signaling in Neutrophils	9.72E-01	1.74E-02	NaN	NCF1,NOX3
γ-linolenate Biosynthesis II (Animals)	9.6E-01	4.17E-02	NaN	ACSBG2
The Visual Cycle	9.12E-01	3.7E-02	NaN	DHRS3
LXR/RXR Activation	8.96E-01	1.56E-02	NaN	SCD,ABCG1
PI3K/AKT Signaling	8.96E-01	1.56E-02	NaN	HSP90B1,HSP90AA1
PI3K Signaling in B Lymphocytes	8.74E-01	1.52E-02	NaN	ATF3,SH2B2
Adipogenesis pathway	8.59E-01	1.48E-02	NaN	CEBPB,PER2
Sperm Motility	8.54E-01	1.47E-02	NaN	CACNA1G,PLA2G4F
Xenobiotic Metabolism Signaling	8.27E-01	1.09E-02	NaN	HMOX1,HSP90B1,HSP90AA1
Role of JAK2 in Hormone-like Cytokine Signaling	8.19E-01	2.94E-02	NaN	SH2B2
MIF-mediated Glucocorticoid Regulation	8.07E-01	2.86E-02	NaN	PLA2G4F
IL-17A Signaling in Fibroblasts	8.07E-01	2.86E-02	NaN	CEBPB
NAD Salvage Pathway II	8.07E-01	2.86E-02	NaN	NMRK2
Aryl Hydrocarbon Receptor Signaling	8.05E-01	1.37E-02	NaN	HSP90B1,HSP90AA1
Retinoate Biosynthesis I	7.85E-01	2.7E-02	NaN	DHRS3
Notch Signaling	7.75E-01	2.63E-02	NaN	HES1
Gαq Signaling	7.64E-01	1.29E-02	NaN	HMOX1,RGS16
Inhibition of Matrix Metalloproteases	7.54E-01	2.5E-02	NaN	ADAM12
autophagy	7.54E-01	2.5E-02	NaN	MAP1LC3A
Retinol Biosynthesis	7.26E-01	2.33E-02	NaN	DHRS3
MIF Regulation of Innate Immunity	7.17E-01	2.27E-02	NaN	PLA2G4F
Fatty Acid β-oxidation I	7.08E-01	2.22E-02	NaN	ACSBG2
Acute Phase Response Signaling	6.99E-01	1.17E-02	NaN	HMOX1,CEBPB
Dopamine-DARPP32 Feedback in cAMP Signaling	6.84E-01	1.14E-02	NaN	GRIN2A,CREM
Stearate Biosynthesis I (Animals)	6.68E-01	2E-02	NaN	ACSBG2
NRF2-mediated Oxidative Stress Response	6.66E-01	1.11E-02	NaN	HMOX1,MAFF
PPARα/RXRα Activation	6.59E-01	1.1E-02	NaN	HSP90B1,HSP90AA1
nNOS Signaling in Neurons	6.53E-01	1.92E-02	NaN	GRIN2A
Calcium Signaling	6.45E-01	1.08E-02	NaN	GRIN2A,TNNT3
Semaphorin Signaling in Neurons	6.45E-01	1.89E-02	NaN	SEMA3A
Endothelin-1 Signaling	6.42E-01	1.07E-02	NaN	HMOX1,PLA2G4F
Clathrin-mediated Endocytosis Signaling	6.39E-01	1.06E-02	NaN	HSPA8,FGF7
IL-8 Signaling	6.39E-01	1.06E-02	NaN	HMOX1,NOX3
Nur77 Signaling in T Lymphocytes	6.11E-01	1.72E-02	NaN	NR4A1
ATM Signaling	6.05E-01	1.69E-02	NaN	GADD45B
Leukocyte Extravasation Signaling	5.88E-01	9.8E-03	NaN	NCF1,NOX3
Role of JAK1 and JAK3 in γc Cytokine Signaling	5.86E-01	1.61E-02	NaN	SH2B2
PCP pathway	5.8E-01	1.59E-02	NaN	CELSR1
Glutamate Receptor Signaling	5.74E-01	1.56E-02	NaN	GRIN2A
Calcium-induced T Lymphocyte Apoptosis	5.52E-01	1.47E-02	NaN	NR4A1
Angiopoietin Signaling	5.52E-01	1.47E-02	NaN	ANGPT4
GDNF Family Ligand-Receptor Interactions	5.36E-01	1.41E-02	NaN	ARTN
IL-10 Signaling	5.31E-01	1.39E-02	NaN	HMOX1
IL-17 Signaling	5.31E-01	1.39E-02	NaN	CEBPB
Role of MAPK Signaling in the Pathogenesis of Influenza	5.31E-01	1.39E-02	NaN	PLA2G4F
JAK/Stat Signaling	5.31E-01	1.39E-02	NaN	CEBPB
GABA Receptor Signaling	5.26E-01	1.37E-02	NaN	GABRG3
Prolactin Signaling	5.11E-01	1.32E-02	NaN	CEBPB
Signaling by Rho Family GTPases	5.01E-01	8.47E-03	NaN	NOX3,CIT
VEGF Family Ligand-Receptor Interactions	4.84E-01	1.22E-02	NaN	PLA2G4F
Eicosanoid Signaling	4.84E-01	1.22E-02	NaN	PLA2G4F
Phospholipase C Signaling	4.8E-01	8.16E-03	NaN	HMOX1,PLA2G4F
Melanocyte Development and Pigmentation Signaling	4.68E-01	1.16E-02	NaN	SH2B2
Bladder Cancer Signaling	4.63E-01	1.15E-02	NaN	FGF7
FGF Signaling	4.56E-01	1.12E-02	NaN	FGF7
Axonal Guidance Signaling	4.47E-01	6.82E-03	NaN	SEMA3A,ADAMTS8,ADAM12
TR/RXR Activation	4.44E-01	1.09E-02	NaN	PCK1
p53 Signaling	4.22E-01	1.02E-02	NaN	GADD45B
HIF1α Signaling	4.02E-01	9.62E-03	NaN	HSP90AA1
Neuropathic Pain Signaling In Dorsal Horn Neurons	4.02E-01	9.62E-03	NaN	GRIN2A
Cholecystokinin/Gastrin-mediated Signaling	3.96E-01	9.43E-03	NaN	CREM
Amyotrophic Lateral Sclerosis Signaling	3.93E-01	9.35E-03	NaN	GRIN2A
Rac Signaling	3.93E-01	9.35E-03	NaN	NOX3
Pancreatic Adenocarcinoma Signaling	3.9E-01	9.26E-03	NaN	HMOX1
Fc Epsilon RI Signaling	3.72E-01	8.77E-03	NaN	PLA2G4F
Androgen Signaling	3.72E-01	8.77E-03	NaN	HSP90AA1
Role of Macrophages, Fibroblasts and Endothelial Cells in Rheumatoid Arthritis	3.67E-01	6.62E-03	NaN	DKK3,CEBPB
IL-6 Signaling	3.66E-01	8.62E-03	NaN	CEBPB
p38 MAPK Signaling	3.64E-01	8.55E-03	NaN	PLA2G4F
Corticotropin Releasing Hormone Signaling	3.53E-01	8.26E-03	NaN	NR4A1
CCR3 Signaling in Eosinophils	3.5E-01	8.2E-03	NaN	PLA2G4F
RhoA Signaling	3.45E-01	8.06E-03	NaN	CIT
Atherosclerosis Signaling	3.42E-01	8E-03	NaN	PLA2G4F
Synaptic Long Term Potentiation	3.37E-01	7.87E-03	NaN	GRIN2A
phagosome maturation	3.37E-01	7.87E-03	NaN	NOX3
Estrogen Receptor Signaling	3.35E-01	7.81E-03	NaN	PCK1
Gustation Pathway	3.32E-01	7.75E-03	NaN	P2RY8
Hereditary Breast Cancer Signaling	3.28E-01	7.63E-03	NaN	GADD45B
IL-12 Signaling and Production in Macrophages	3.14E-01	7.3E-03	NaN	CEBPB
Insulin Receptor Signaling	3.12E-01	7.25E-03	NaN	SH2B2
Synaptic Long Term Depression	2.84E-01	6.62E-03	NaN	PLA2G4F
Wnt/β-catenin Signaling	2.5E-01	5.88E-03	NaN	DKK3
Ephrin Receptor Signaling	2.39E-01	5.65E-03	NaN	GRIN2A
CREB Signaling in Neurons	2.36E-01	5.59E-03	NaN	GRIN2A
Regulation of the Epithelial-Mesenchymal Transition Pathway	2.29E-01	5.43E-03	NaN	FGF7
Production of Nitric Oxide and Reactive Oxygen Species in Macrophages	2.26E-01	5.38E-03	NaN	NCF1
ILK Signaling	2.24E-01	5.35E-03	NaN	SH2B2
Mitochondrial Dysfunction	2.23E-01	5.32E-03	NaN	CPT1A
ERK/MAPK Signaling	2.19E-01	5.24E-03	NaN	PLA2G4F
mTOR Signaling	2.16E-01	5.18E-03	NaN	HMOX1
RAR Activation	2.1E-01	5.08E-03	NaN	DHRS3

## Sheet: Heart_Mig
© 2000-2016 QIAGEN. All rights reserved.
Ingenuity Canonical Pathways	-log(p-value)	Ratio	z-score	Molecules
T Cell Receptor Signaling	8.71E00	1.18E-01	NaN	PTPRC,CD247,CD28,PTPN7,TXK,CARD11,RASGRP1,ZAP70,PIK3CD,CD8B,LCP2,ITK
iCOS-iCOSL Signaling in T Helper Cells	8.19E00	1.06E-01	2.714	PTPRC,CD247,CD28,CD40LG,IL2RG,CD80,ZAP70,PIK3CD,INPP5D,LCP2,IL2RB,ITK
Complement System	5.38E00	1.58E-01	1.000	ITGB2,C1QC,C1QA,C1QB,CFH,C3AR1
CD28 Signaling in T Helper Cells	4.93E00	7.32E-02	2.828	PTPRC,CD247,CD28,CD80,CARD11,ZAP70,PIK3CD,LCP2,ITK
Leukocyte Extravasation Signaling	4.64E00	5.39E-02	3.317	ITGB2,SRC,NCF1,TXK,CXCR4,RASGRP1,CXCL12,PIK3CD,NCF4,ITGA4,ITK
CTLA4 Signaling in Cytotoxic T Lymphocytes	4.19E00	7.95E-02	NaN	CD247,CD28,CD80,ZAP70,PIK3CD,CD8B,LCP2
Crosstalk between Dendritic Cells and Natural Killer Cells	4.12E00	7.78E-02	NaN	CD28,CD40LG,IL2RG,CD80,FSCN1,TNFRSF1B,IL2RB
Atherosclerosis Signaling	4.03E00	6.4E-02	NaN	ITGB2,CD40LG,PLA2G2E,CXCR4,PLA2R1,CXCL12,PLA2G4F,ITGA4
Macropinocytosis Signaling	3.91E00	8.82E-02	2.000	ITGB2,SRC,HGF,PIK3CD,RAB34,ITGB6
T Helper Cell Differentiation	3.77E00	8.33E-02	NaN	STAT4,CD28,CD40LG,IL2RG,CD80,TNFRSF1B
Role of NFAT in Regulation of the Immune Response	3.7E00	5.08E-02	3.000	BLNK,CD247,CD28,CD80,ZAP70,LYN,PIK3CD,LCP2,ITK
Primary Immunodeficiency Signaling	3.68E00	1.04E-01	NaN	BLNK,PTPRC,CD40LG,IL2RG,ZAP70
Reelin Signaling in Neurons	3.55E00	7.59E-02	NaN	ITGB2,SRC,NDEL1,LYN,PIK3CD,ITGA4
ERK/MAPK Signaling	3.45E00	4.71E-02	1.000	ETS1,SRC,PLA2G2E,PAK6,PPP1R3C,SRF,PLA2G4F,PIK3CD,ITGA4
PKCθ Signaling in T Lymphocytes	3.3E00	5.74E-02	NaN	CD247,CD28,CD80,CARD11,ZAP70,PIK3CD,LCP2
Tec Kinase Signaling	3.3E00	5E-02	2.828	STAT4,SRC,TXK,PAK6,LYN,PIK3CD,ITGA4,ITK
Phospholipase C Signaling	3.28E00	4.08E-02	2.333	BLNK,CD247,SRC,PLA2G2E,ZAP70,LYN,PLA2G4F,LCP2,ITGA4,ITK
Role of JAK1 and JAK3 in γc Cytokine Signaling	3.16E00	8.06E-02	NaN	BLNK,IL2RG,SH2B2,PIK3CD,IL2RB
PI3K Signaling in B Lymphocytes	3.1E00	5.3E-02	-0.816	BLNK,PTPRC,ATF3,SH2B2,LYN,PIK3CD,INPP5D
Systemic Lupus Erythematosus Signaling	3.04E00	4.13E-02	NaN	PTPRC,CD247,CD28,CD40LG,CD80,CREM,LYN,PIK3CD,INPP5D
Fcγ Receptor-mediated Phagocytosis in Macrophages and Monocytes	3.03E00	6.06E-02	1.633	SRC,NCF1,LYN,DGKB,INPP5D,LCP2
Ephrin Receptor Signaling	3.01E00	4.52E-02	1.633	EPHA7,SRC,GRIN2A,ANGPT1,PAK6,CXCR4,CXCL12,ITGA4
Paxillin Signaling	2.98E00	5.94E-02	2.000	ITGB2,SRC,PAK6,PIK3CD,ITGB6,ITGA4
FcγRIIB Signaling in B Lymphocytes	2.77E00	8.89E-02	1.000	BLNK,LYN,PIK3CD,INPP5D
Fc Epsilon RI Signaling	2.71E00	5.26E-02	0.816	PLA2G2E,LYN,PLA2G4F,PIK3CD,INPP5D,LCP2
Natural Killer Cell Signaling	2.69E00	5.22E-02	NaN	CD247,PAK6,ZAP70,PIK3CD,INPP5D,LCP2
Regulation of IL-2 Expression in Activated and Anergic T Lymphocytes	2.64E00	6.17E-02	NaN	CD247,CD28,CD80,CARD11,ZAP70
Cell Cycle Control of Chromosomal Replication	2.46E00	1.11E-01	NaN	MCM6,CDC45,MCM2
Nur77 Signaling in T Lymphocytes	2.37E00	6.9E-02	NaN	CD247,CD28,CD80,NR4A1
Regulation of Cellular Mechanics by Calpain Protease	2.37E00	6.9E-02	0.000	CCNA2,SRC,CDK1,ITGA4
Virus Entry via Endocytic Pathways	2.34E00	5.26E-02	NaN	ITGB2,SRC,PIK3CD,ITGB6,ITGA4
Production of Nitric Oxide and Reactive Oxygen Species in Macrophages	2.26E00	3.76E-02	1.633	NCF1,PPP1R3C,ARG2,PIK3CD,NCF4,TNFRSF1B,SPI1
Hepatic Fibrosis / Hepatic Stellate Cell Activation	2.25E00	3.74E-02	NaN	CD40LG,COL6A1,COL6A3,COL6A2,HGF,COL24A1,TNFRSF1B
MIF-mediated Glucocorticoid Regulation	2.14E00	8.57E-02	NaN	PLA2G2E,PLA2G4F,CD74
Agrin Interactions at Neuromuscular Junction	2.08E00	5.71E-02	2.000	ITGB2,SRC,PAK6,ITGA4
Caveolar-mediated Endocytosis Signaling	2.02E00	5.48E-02	NaN	ITGB2,SRC,ITGB6,ITGA4
Renal Cell Carcinoma Signaling	2.02E00	5.48E-02	2.000	ETS1,PAK6,HGF,PIK3CD
CXCR4 Signaling	2E00	3.75E-02	2.449	SRC,PAK6,CXCR4,CXCL12,LYN,PIK3CD
Tyrosine Degradation I	1.97E00	1.43E-01	NaN	TAT,HGD
Axonal Guidance Signaling	1.91E00	2.5E-02	NaN	EPHA7,SEMA3A,PLXNC1,ADAM12,PAK6,CXCR4,CXCL12,ADAM19,PIK3CD,ITGA4,NTN3
MIF Regulation of Innate Immunity	1.87E00	6.82E-02	NaN	PLA2G2E,PLA2G4F,CD74
Role of Pattern Recognition Receptors in Recognition of Bacteria and Viruses	1.85E00	4E-02	2.000	C1QC,C1QA,PIK3CD,C1QB,C3AR1
PDGF Signaling	1.83E00	4.82E-02	2.000	SRC,SRF,PIK3CD,INPP5D
Dendritic Cell Maturation	1.79E00	3.37E-02	2.449	STAT4,CD40LG,CD80,FSCN1,PIK3CD,TNFRSF1B
Granulocyte Adhesion and Diapedesis	1.78E00	3.35E-02	NaN	ITGB2,CXCR4,CXCL12,CCL17,TNFRSF1B,ITGA4
B Cell Receptor Signaling	1.78E00	3.35E-02	0.447	BLNK,PTPRC,ETS1,LYN,PIK3CD,INPP5D
Autoimmune Thyroid Disease Signaling	1.74E00	6.12E-02	NaN	CD28,CD40LG,CD80
DNA damage-induced 14-3-3σ Signaling	1.71E00	1.05E-01	NaN	CCNB2,CDK1
Communication between Innate and Adaptive Immune Cells	1.71E00	4.44E-02	NaN	CD28,CD40LG,CD80,CD8B
FAK Signaling	1.71E00	4.44E-02	NaN	SRC,PAK6,PIK3CD,ITGA4
Sperm Motility	1.71E00	3.68E-02	1.000	CACNA1G,TXK,PLA2G2E,PLA2R1,PLA2G4F
IL-12 Signaling and Production in Macrophages	1.69E00	3.65E-02	NaN	STAT4,CD40LG,PIK3CD,CEBPB,SPI1
Type II Diabetes Mellitus Signaling	1.69E00	3.65E-02	2.236	SH2B2,ADIPOQ,PIK3CD,CEBPB,TNFRSF1B
Clathrin-mediated Endocytosis Signaling	1.68E00	3.19E-02	NaN	ITGB2,SRC,AMPH,PIK3CD,ITGB6,SNAP91
IL-2 Signaling	1.61E00	5.45E-02	NaN	IL2RG,PIK3CD,IL2RB
Telomerase Signaling	1.58E00	4.04E-02	2.000	ETS1,IL2RG,PIK3CD,IL2RB
ATM Signaling	1.53E00	5.08E-02	NaN	SMC2,CCNB2,CDK1
Estrogen-mediated S-phase Entry	1.52E00	8.33E-02	NaN	CCNA2,CDK1
EGF Signaling	1.51E00	5E-02	NaN	SRC,SRF,PIK3CD
Integrin Signaling	1.5E00	2.88E-02	2.449	ITGB2,SRC,PAK6,PIK3CD,ITGB6,ITGA4
Histamine Biosynthesis	1.47E00	3.33E-01	NaN	HDC
HGF Signaling	1.46E00	3.7E-02	NaN	ETS1,HGF,PIK3CD,ITGA4
GM-CSF Signaling	1.46E00	4.76E-02	NaN	ETS1,LYN,PIK3CD
phagosome formation	1.45E00	3.67E-02	NaN	PLA2R1,PIK3CD,INPP5D,ITGA4
IL-15 Signaling	1.44E00	4.69E-02	NaN	IL2RG,PIK3CD,IL2RB
Type I Diabetes Mellitus Signaling	1.42E00	3.6E-02	NaN	CD247,CD28,CD80,TNFRSF1B
Mitotic Roles of Polo-Like Kinase	1.41E00	4.55E-02	NaN	CDC20,CCNB2,CDK1
Calcium-induced T Lymphocyte Apoptosis	1.37E00	4.41E-02	NaN	CD247,ZAP70,NR4A1
Angiopoietin Signaling	1.37E00	4.41E-02	NaN	ANGPT1,PAK6,PIK3CD
Phospholipases	1.37E00	4.41E-02	NaN	PLA2G2E,PLA2R1,PLA2G4F
IL-6 Signaling	1.36E00	3.45E-02	0.000	SRF,PIK3CD,CEBPB,TNFRSF1B
p38 MAPK Signaling	1.35E00	3.42E-02	0.000	PLA2G2E,SRF,PLA2G4F,TNFRSF1B
Acute Phase Response Signaling	1.34E00	2.92E-02	1.000	SERPINF1,CP,PIK3CD,CEBPB,TNFRSF1B
NF-κB Signaling	1.33E00	2.91E-02	2.236	CD40LG,CARD11,ZAP70,PIK3CD,TNFRSF1B
PEDF Signaling	1.33E00	4.23E-02	NaN	SRF,SERPINF1,PIK3CD
Role of MAPK Signaling in the Pathogenesis of Influenza	1.31E00	4.17E-02	NaN	PLA2G2E,PLA2R1,PLA2G4F
JAK/Stat Signaling	1.31E00	4.17E-02	NaN	STAT4,PIK3CD,CEBPB
CCR3 Signaling in Eosinophils	1.3E00	3.28E-02	NaN	PLA2G2E,PAK6,PLA2G4F,PIK3CD
NF-κB Activation by Viruses	1.28E00	4.05E-02	NaN	ITGB2,PIK3CD,ITGA4
FLT3 Signaling in Hematopoietic Progenitor Cells	1.28E00	4.05E-02	NaN	STAT4,PIK3CD,INPP5D
Signaling by Rho Family GTPases	1.27E00	2.54E-02	1.633	STMN1,PAK6,CIT,PIK3CD,SEPT12,ITGA4
Chemokine Signaling	1.27E00	4E-02	NaN	SRC,CXCR4,CXCL12
B Cell Development	1.27E00	6.06E-02	NaN	PTPRC,CD80
p70S6K Signaling	1.26E00	3.2E-02	2.000	SRC,IL2RG,LYN,PIK3CD
4-hydroxyphenylpyruvate Biosynthesis	1.26E00	2E-01	NaN	TAT
HER-2 Signaling in Breast Cancer	1.25E00	3.95E-02	NaN	ITGB2,PIK3CD,ITGB6
IL-9 Signaling	1.25E00	5.88E-02	NaN	IL2RG,PIK3CD
IL-4 Signaling	1.24E00	3.9E-02	NaN	IL2RG,PIK3CD,INPP5D
Cyclins and Cell Cycle Regulation	1.23E00	3.85E-02	NaN	CCNA2,CCNB2,CDK1
Endothelin-1 Signaling	1.2E00	2.67E-02	1.342	SRC,PLA2G2E,PLA2R1,PLA2G4F,PIK3CD
ILK Signaling	1.2E00	2.67E-02	1.342	ITGB2,SH2B2,PIK3CD,ITGB6,TMSB10/TMSB4X
Agranulocyte Adhesion and Diapedesis	1.18E00	2.63E-02	NaN	ITGB2,CXCR4,CXCL12,CCL17,ITGA4
VEGF Family Ligand-Receptor Interactions	1.18E00	3.66E-02	NaN	PLA2G2E,PLA2G4F,PIK3CD
Eicosanoid Signaling	1.18E00	3.66E-02	NaN	PLA2G2E,PLA2R1,PLA2G4F
AMPK Signaling	1.14E00	2.56E-02	2.000	CCNA2,SRC,ACACB,ADIPOQ,PIK3CD
Allograft Rejection Signaling	1.14E00	3.53E-02	NaN	CD28,CD40LG,CD80
Insulin Receptor Signaling	1.14E00	2.9E-02	0.000	PPP1R3C,SH2B2,PIK3CD,INPP5D
Melanocyte Development and Pigmentation Signaling	1.13E00	3.49E-02	NaN	SRC,SH2B2,PIK3CD
Glycerol-3-phosphate Shuttle	1.11E00	1.43E-01	NaN	GPD1
Altered T Cell and B Cell Signaling in Rheumatoid Arthritis	1.1E00	3.41E-02	NaN	CD28,CD40LG,CD80
PAK Signaling	1.07E00	3.3E-02	NaN	PAK6,PIK3CD,ITGA4
Docosahexaenoic Acid (DHA) Signaling	1.03E00	4.44E-02	NaN	SERPINF1,PIK3CD
Synaptic Long Term Depression	1.03E00	2.65E-02	1.000	PLA2G2E,PLA2R1,LYN,PLA2G4F
3-phosphoinositide Degradation	1.01E00	2.61E-02	NaN	PTPRC,PTPN7,PPFIBP2,INPP5D
MSP-RON Signaling Pathway	1E00	4.26E-02	NaN	ITGB2,PIK3CD
Hematopoiesis from Pluripotent Stem Cells	1E00	4.26E-02	NaN	CD247,CD8B
Superpathway of Inositol Phosphate Compounds	9.97E-01	2.31E-02	NaN	PTPRC,PTPN7,PPFIBP2,PIK3CD,INPP5D
Graft-versus-Host Disease Signaling	9.71E-01	4.08E-02	NaN	CD28,CD80
Cell Cycle: G2/M DNA Damage Checkpoint Regulation	9.71E-01	4.08E-02	NaN	CCNB2,CDK1
Ephrin A Signaling	9.56E-01	4E-02	NaN	EPHA7,PIK3CD
Neuropathic Pain Signaling In Dorsal Horn Neurons	9.39E-01	2.88E-02	NaN	SRC,GRIN2A,PIK3CD
Germ Cell-Sertoli Cell Junction Signaling	9.38E-01	2.45E-02	NaN	EPN3,SRC,PAK6,PIK3CD
Antioxidant Action of Vitamin C	9.3E-01	2.86E-02	NaN	PLA2G2E,PLA2R1,PLA2G4F
4-hydroxyproline Degradation I	9.28E-01	9.09E-02	NaN	HOGA1
Cholecystokinin/Gastrin-mediated Signaling	9.21E-01	2.83E-02	NaN	SRC,CREM,SRF
Semaphorin Signaling in Neurons	9.15E-01	3.77E-02	NaN	SEMA3A,PAK6
Rac Signaling	9.12E-01	2.8E-02	NaN	PAK6,PIK3CD,ITGA4
Cdc42 Signaling	8.96E-01	2.37E-02	1.000	CD247,SRC,ITGA4,ITK
3-phosphoinositide Biosynthesis	8.96E-01	2.37E-02	NaN	PTPRC,PTPN7,PPFIBP2,PIK3CD
Biotin-carboxyl Carrier Protein Assembly	8.92E-01	8.33E-02	NaN	ACACB
Role of Macrophages, Fibroblasts and Endothelial Cells in Rheumatoid Arthritis	8.83E-01	1.99E-02	NaN	IL16,SRC,CXCL12,PIK3CD,CEBPB,TNFRSF1B
Role of Tissue Factor in Cancer	8.69E-01	2.68E-02	NaN	SRC,LYN,PIK3CD
Glycerol Degradation I	8.6E-01	7.69E-02	NaN	GPD1
Glycine Cleavage Complex	8.6E-01	7.69E-02	NaN	GLDC
Arginine Degradation I (Arginase Pathway)	8.6E-01	7.69E-02	NaN	ARG2
GDP-mannose Biosynthesis	8.6E-01	7.69E-02	NaN	PMM1
Dopamine-DARPP32 Feedback in cAMP Signaling	8.57E-01	2.29E-02	NaN	GRIN2A,PPP1R3C,KCNJ15,CREM
Glioma Invasiveness Signaling	8.51E-01	3.45E-02	NaN	PIK3CD,PLAU
DNA Double-Strand Break Repair by Homologous Recombination	8.3E-01	7.14E-02	NaN	BRCA2
Induction of Apoptosis by HIV1	8.28E-01	3.33E-02	NaN	CXCR4,TNFRSF1B
PTEN Signaling	8.06E-01	2.5E-02	NaN	PIK3CD,INPP5D,ITGA4
4-hydroxybenzoate Biosynthesis	8.03E-01	6.67E-02	NaN	TAT
IL-8 Signaling	7.78E-01	2.13E-02	2.000	ITGB2,SRC,ANGPT1,PIK3CD
Arginine Degradation VI (Arginase 2 Pathway)	7.77E-01	6.25E-02	NaN	ARG2
RhoA Signaling	7.76E-01	2.42E-02	NaN	ANLN,CIT,SEPT12
CD40 Signaling	7.73E-01	3.08E-02	NaN	CD40LG,PIK3CD
Antiproliferative Role of Somatostatin Receptor 2	7.53E-01	2.99E-02	NaN	SRC,PIK3CD
Estrogen-Dependent Breast Cancer Signaling	7.53E-01	2.99E-02	NaN	SRC,PIK3CD
LXR/RXR Activation	7.48E-01	2.34E-02	NaN	SERPINF1,ARG2,TNFRSF1B
PI3K/AKT Signaling	7.48E-01	2.34E-02	NaN	PIK3CD,INPP5D,ITGA4
Remodeling of Epithelial Adherens Junctions	7.43E-01	2.94E-02	NaN	SRC,HGF
G-Protein Coupled Receptor Signaling	7.38E-01	1.89E-02	NaN	SRC,CCR4,RASGRP1,RGS16,PIK3CD
Breast Cancer Regulation by Stathmin1	7.29E-01	2.03E-02	NaN	STMN1,PPP1R3C,PIK3CD,CDK1
Hereditary Breast Cancer Signaling	7.28E-01	2.29E-02	NaN	BRCA2,PIK3CD,CDK1
Erythropoietin Signaling	7.24E-01	2.86E-02	NaN	SRC,PIK3CD
Ovarian Cancer Signaling	7.15E-01	2.26E-02	NaN	SRC,BRCA2,PIK3CD
IL-3 Signaling	7.14E-01	2.82E-02	NaN	PIK3CD,INPP5D
GDNF Family Ligand-Receptor Interactions	7.14E-01	2.82E-02	NaN	ARTN,PIK3CD
GADD45 Signaling	7.09E-01	5.26E-02	NaN	CDK1
IL-17 Signaling	7.05E-01	2.78E-02	NaN	PIK3CD,CEBPB
D-myo-inositol (1,4,5,6)-Tetrakisphosphate Biosynthesis	7.02E-01	2.22E-02	NaN	PTPRC,PTPN7,PPFIBP2
D-myo-inositol (3,4,5,6)-tetrakisphosphate Biosynthesis	7.02E-01	2.22E-02	NaN	PTPRC,PTPN7,PPFIBP2
LPS-stimulated MAPK Signaling	6.96E-01	2.74E-02	NaN	SRF,PIK3CD
Growth Hormone Signaling	6.96E-01	2.74E-02	NaN	SRF,PIK3CD
Urea Cycle	6.9E-01	5E-02	NaN	ARG2
Ephrin B Signaling	6.78E-01	2.67E-02	NaN	CXCR4,CXCL12
Prolactin Signaling	6.7E-01	2.63E-02	NaN	PIK3CD,CEBPB
Glucocorticoid Receptor Signaling	6.65E-01	1.78E-02	NaN	CD247,TAT,PIK3CD,CEBPB,PLAU
Role of BRCA1 in DNA Damage Response	6.53E-01	2.56E-02	NaN	RBBP8,BRCA2
Leptin Signaling in Obesity	6.53E-01	2.56E-02	NaN	AGRP,PIK3CD
D-myo-inositol (1,4,5)-trisphosphate Degradation	6.53E-01	4.55E-02	NaN	INPP5D
Epithelial Adherens Junction Signaling	6.25E-01	2.03E-02	NaN	EPN3,SRC,HGF
Acute Myeloid Leukemia Signaling	6.22E-01	2.44E-02	NaN	PIK3CD,SPI1
Tumoricidal Function of Hepatic Natural Killer Cells	6.2E-01	4.17E-02	NaN	SRGN
Actin Cytoskeleton Signaling	6.18E-01	1.82E-02	2.000	PAK6,PIK3CD,TMSB10/TMSB4X,ITGA4
Ceramide Signaling	6.07E-01	2.38E-02	NaN	PIK3CD,TNFRSF1B
D-myo-inositol (1,3,4)-trisphosphate Biosynthesis	6.04E-01	4E-02	NaN	INPP5D
D-myo-inositol-5-phosphate Metabolism	6.03E-01	1.97E-02	NaN	PTPRC,PTPN7,PPFIBP2
ErbB Signaling	5.92E-01	2.33E-02	NaN	PAK6,PIK3CD
Antiproliferative Role of TOB in T Cell Signaling	5.9E-01	3.85E-02	NaN	CCNA2
Glutathione Redox Reactions I	5.9E-01	3.85E-02	NaN	GPX8
Citrulline Biosynthesis	5.9E-01	3.85E-02	NaN	ARG2
eNOS Signaling	5.88E-01	1.94E-02	NaN	CCNA2,AQP9,PIK3CD
IL-15 Production	5.76E-01	3.7E-02	NaN	TXK
1D-myo-inositol Hexakisphosphate Biosynthesis II (Mammalian)	5.76E-01	3.7E-02	NaN	INPP5D
RANK Signaling in Osteoclasts	5.71E-01	2.25E-02	NaN	SRC,PIK3CD
FGF Signaling	5.71E-01	2.25E-02	NaN	HGF,PIK3CD
Apoptosis Signaling	5.71E-01	2.25E-02	NaN	TNFRSF1B,CDK1
TR/RXR Activation	5.51E-01	2.17E-02	NaN	COL6A3,PIK3CD
TNFR2 Signaling	5.49E-01	3.45E-02	NaN	TNFRSF1B
Neuregulin Signaling	5.45E-01	2.15E-02	NaN	SRC,ITGA4
Regulation of Actin-based Motility by Rho	5.45E-01	2.15E-02	NaN	PAK6,ITGA4
Role of p14/p19ARF in Tumor Suppression	5.37E-01	3.33E-02	NaN	PIK3CD
Sonic Hedgehog Signaling	5.25E-01	3.23E-02	NaN	CDK1
p53 Signaling	5.14E-01	2.04E-02	NaN	PIK3CD,DRAM1
VEGF Signaling	5.14E-01	2.04E-02	NaN	SRC,PIK3CD
Cytotoxic T Lymphocyte-mediated Apoptosis of Target Cells	5.14E-01	3.12E-02	NaN	CD247
Superpathway of D-myo-inositol (1,4,5)-trisphosphate Metabolism	5.14E-01	3.12E-02	NaN	INPP5D
IGF-1 Signaling	5.08E-01	2.02E-02	NaN	SRF,PIK3CD
Oncostatin M Signaling	4.92E-01	2.94E-02	NaN	PLAU
Role of JAK2 in Hormone-like Cytokine Signaling	4.92E-01	2.94E-02	NaN	SH2B2
Circadian Rhythm Signaling	4.82E-01	2.86E-02	NaN	GRIN2A
Coagulation System	4.82E-01	2.86E-02	NaN	PLAU
IL-17A Signaling in Fibroblasts	4.82E-01	2.86E-02	NaN	CEBPB
RhoGDI Signaling	4.78E-01	1.68E-02	NaN	SRC,PAK6,ITGA4
Colanic Acid Building Blocks Biosynthesis	4.72E-01	2.78E-02	NaN	PMM1
Amyotrophic Lateral Sclerosis Signaling	4.64E-01	1.87E-02	NaN	GRIN2A,PIK3CD
Antigen Presentation Pathway	4.62E-01	2.7E-02	NaN	CD74
Pancreatic Adenocarcinoma Signaling	4.59E-01	1.85E-02	NaN	BRCA2,PIK3CD
Regulation of the Epithelial-Mesenchymal Transition Pathway	4.58E-01	1.63E-02	NaN	ETS1,HGF,PIK3CD
Superpathway of Citrulline Metabolism	4.53E-01	2.63E-02	NaN	ARG2
Sertoli Cell-Sertoli Cell Junction Signaling	4.51E-01	1.61E-02	NaN	EPN3,SRC,ITGA4
Transcriptional Regulatory Network in Embryonic Stem Cells	4.35E-01	2.5E-02	NaN	EOMES
Inhibition of Matrix Metalloproteases	4.35E-01	2.5E-02	NaN	ADAM12
Nitric Oxide Signaling in the Cardiovascular System	4.34E-01	1.77E-02	NaN	ARG2,PIK3CD
fMLP Signaling in Neutrophils	4.24E-01	1.74E-02	NaN	NCF1,PIK3CD
UVC-Induced MAPK Signaling	4.19E-01	2.38E-02	NaN	SRC
Renin-Angiotensin Signaling	4.11E-01	1.69E-02	NaN	PAK6,PIK3CD
Gα12/13 Signaling	4.11E-01	1.69E-02	NaN	SRC,PIK3CD
14-3-3-mediated Signaling	4.06E-01	1.68E-02	NaN	SRC,PIK3CD
Melanoma Signaling	4.03E-01	2.27E-02	NaN	PIK3CD
HMGB1 Signaling	4.02E-01	1.67E-02	NaN	PIK3CD,TNFRSF1B
Gαi Signaling	3.89E-01	1.63E-02	NaN	SRC,CCR4
Molecular Mechanisms of Cancer	3.79E-01	1.34E-02	NaN	SRC,PAK6,RASGRP1,PIK3CD,ITGA4
Synaptic Long Term Potentiation	3.72E-01	1.57E-02	NaN	GRIN2A,PPP1R3C
TNFR1 Signaling	3.67E-01	2.04E-02	NaN	PAK6
Dermatan Sulfate Biosynthesis (Late Stages)	3.55E-01	1.96E-02	NaN	SULT1C4
CNTF Signaling	3.48E-01	1.92E-02	NaN	PIK3CD
nNOS Signaling in Neurons	3.48E-01	1.92E-02	NaN	GRIN2A
UVB-Induced MAPK Signaling	3.42E-01	1.89E-02	NaN	PIK3CD
GNRH Signaling	3.42E-01	1.48E-02	NaN	SRC,PAK6
Endometrial Cancer Signaling	3.36E-01	1.85E-02	NaN	PIK3CD
Unfolded protein response	3.36E-01	1.85E-02	NaN	CEBPB
cAMP-mediated signaling	3.31E-01	1.35E-02	NaN	SRC,CCR4,CREM
Role of CHK Proteins in Cell Cycle Checkpoint Control	3.31E-01	1.82E-02	NaN	CDK1
Role of Osteoblasts, Osteoclasts and Chondrocytes in Rheumatoid Arthritis	3.26E-01	1.33E-02	NaN	SRC,PIK3CD,TNFRSF1B
Lymphotoxin β Receptor Signaling	3.25E-01	1.79E-02	NaN	PIK3CD
Role of IL-17A in Arthritis	3.25E-01	1.79E-02	NaN	PIK3CD
Actin Nucleation by ARP-WASP Complex	3.25E-01	1.79E-02	NaN	ITGA4
ErbB2-ErbB3 Signaling	3.2E-01	1.75E-02	NaN	PIK3CD
Chondroitin Sulfate Biosynthesis (Late Stages)	3.2E-01	1.75E-02	NaN	SULT1C4
Myc Mediated Apoptosis Signaling	3.14E-01	1.72E-02	NaN	PIK3CD
Thrombopoietin Signaling	3.09E-01	1.69E-02	NaN	PIK3CD
Aryl Hydrocarbon Receptor Signaling	3.05E-01	1.37E-02	NaN	CCNA2,SRC
Heparan Sulfate Biosynthesis (Late Stages)	2.99E-01	1.64E-02	NaN	SULT1C4
ErbB4 Signaling	2.94E-01	1.61E-02	NaN	PIK3CD
Regulation of eIF4 and p70S6K Signaling	2.92E-01	1.33E-02	NaN	PIK3CD,ITGA4
Glioblastoma Multiforme Signaling	2.89E-01	1.32E-02	NaN	SRC,PIK3CD
ERK5 Signaling	2.85E-01	1.56E-02	NaN	SRC
Glutamate Receptor Signaling	2.85E-01	1.56E-02	NaN	GRIN2A
Role of PI3K/AKT Signaling in the Pathogenesis of Influenza	2.8E-01	1.54E-02	NaN	PIK3CD
Gαq Signaling	2.78E-01	1.29E-02	NaN	RGS16,PIK3CD
IL-17A Signaling in Airway Cells	2.76E-01	1.52E-02	NaN	PIK3CD
Non-Small Cell Lung Cancer Signaling	2.55E-01	1.41E-02	NaN	PIK3CD
IL-10 Signaling	2.51E-01	1.39E-02	NaN	ARG2
Heparan Sulfate Biosynthesis	2.51E-01	1.39E-02	NaN	SULT1C4
Chondroitin Sulfate Biosynthesis	2.51E-01	1.39E-02	NaN	SULT1C4
Neurotrophin/TRK Signaling	2.51E-01	1.39E-02	NaN	PIK3CD
Gap Junction Signaling	2.43E-01	1.19E-02	NaN	SRC,PIK3CD
CCR5 Signaling in Macrophages	2.43E-01	1.35E-02	NaN	CD247
Small Cell Lung Cancer Signaling	2.43E-01	1.35E-02	NaN	PIK3CD
Pyridoxal 5'-phosphate Salvage Pathway	2.43E-01	1.35E-02	NaN	CDK1
Dermatan Sulfate Biosynthesis	2.43E-01	1.35E-02	NaN	SULT1C4
STAT3 Pathway	2.43E-01	1.35E-02	NaN	SRC
VDR/RXR Activation	2.25E-01	1.27E-02	NaN	CEBPB
Prostate Cancer Signaling	2.03E-01	1.16E-02	NaN	PIK3CD
HIPPO signaling	2E-01	1.15E-02	NaN	PPP1R3C

## Sheet: Heart_Int
© 2000-2016 QIAGEN. All rights reserved.
Ingenuity Canonical Pathways	-log(p-value)	Ratio	z-score	Molecules
p38 MAPK Signaling	3.24E00	2.56E-02	NaN	SRF,PLA2G4F,EEF2K
Phospholipases	2.39E00	2.94E-02	NaN	HMOX1,PLA2G4F
Phospholipase C Signaling	2.32E00	1.22E-02	NaN	HMOX1,HDAC9,PLA2G4F
PDGF Signaling	2.22E00	2.41E-02	NaN	SRF,CAV3
p53 Signaling	2.08E00	2.04E-02	NaN	HDAC9,GADD45B
Antioxidant Action of Vitamin C	2.03E00	1.9E-02	NaN	HMOX1,PLA2G4F
Cholecystokinin/Gastrin-mediated Signaling	2.02E00	1.89E-02	NaN	CREM,SRF
IL-6 Signaling	1.94E00	1.72E-02	NaN	SRF,CEBPB
Hereditary Breast Cancer Signaling	1.84E00	1.53E-02	NaN	HDAC9,GADD45B
Adipogenesis pathway	1.82E00	1.48E-02	NaN	HDAC9,CEBPB
Heme Degradation	1.82E00	9.09E-02	NaN	HMOX1
NAD Salvage Pathway III	1.74E00	7.69E-02	NaN	NMRK2
Acute Phase Response Signaling	1.62E00	1.17E-02	NaN	HMOX1,CEBPB
GADD45 Signaling	1.58E00	5.26E-02	NaN	GADD45B
Endothelin-1 Signaling	1.55E00	1.07E-02	NaN	HMOX1,PLA2G4F
ERK/MAPK Signaling	1.54E00	1.05E-02	NaN	SRF,PLA2G4F
AMPK Signaling	1.52E00	1.03E-02	NaN	PPM1A,EEF2K
Choline Biosynthesis III	1.52E00	4.55E-02	NaN	HMOX1
MIF-mediated Glucocorticoid Regulation	1.32E00	2.86E-02	NaN	PLA2G4F
IL-17A Signaling in Fibroblasts	1.32E00	2.86E-02	NaN	CEBPB
NAD Salvage Pathway II	1.32E00	2.86E-02	NaN	NMRK2
MIF Regulation of Innate Immunity	1.22E00	2.27E-02	NaN	PLA2G4F
Unfolded protein response	1.14E00	1.85E-02	NaN	CEBPB
Nur77 Signaling in T Lymphocytes	1.11E00	1.72E-02	NaN	HDAC9
ATM Signaling	1.1E00	1.69E-02	NaN	GADD45B
EGF Signaling	1.09E00	1.67E-02	NaN	SRF
Cell Cycle: G1/S Checkpoint Regulation	1.07E00	1.56E-02	NaN	HDAC9
PEDF Signaling	1.02E00	1.41E-02	NaN	SRF
IL-10 Signaling	1.02E00	1.39E-02	NaN	HMOX1
IL-17 Signaling	1.02E00	1.39E-02	NaN	CEBPB
Role of MAPK Signaling in the Pathogenesis of Influenza	1.02E00	1.39E-02	NaN	PLA2G4F
JAK/Stat Signaling	1.02E00	1.39E-02	NaN	CEBPB
LPS-stimulated MAPK Signaling	1.01E00	1.37E-02	NaN	SRF
Growth Hormone Signaling	1.01E00	1.37E-02	NaN	SRF
Prolactin Signaling	9.96E-01	1.32E-02	NaN	CEBPB
Cyclins and Cell Cycle Regulation	9.85E-01	1.28E-02	NaN	HDAC9
VDR/RXR Activation	9.8E-01	1.27E-02	NaN	CEBPB
Reelin Signaling in Neurons	9.8E-01	1.27E-02	NaN	NDEL1
VEGF Family Ligand-Receptor Interactions	9.64E-01	1.22E-02	NaN	PLA2G4F
Eicosanoid Signaling	9.64E-01	1.22E-02	NaN	PLA2G4F
Bladder Cancer Signaling	9.4E-01	1.15E-02	NaN	FGF13
FGF Signaling	9.31E-01	1.12E-02	NaN	FGF13
Chronic Myeloid Leukemia Signaling	9.13E-01	1.08E-02	NaN	HDAC9
G Beta Gamma Signaling	8.92E-01	1.02E-02	NaN	CAV3
Fcγ Receptor-mediated Phagocytosis in Macrophages and Monocytes	8.87E-01	1.01E-02	NaN	HMOX1
Telomerase Signaling	8.87E-01	1.01E-02	NaN	HDAC9
IGF-1 Signaling	8.87E-01	1.01E-02	NaN	SRF
Pancreatic Adenocarcinoma Signaling	8.52E-01	9.26E-03	NaN	HMOX1
Fc Epsilon RI Signaling	8.3E-01	8.77E-03	NaN	PLA2G4F
CCR3 Signaling in Eosinophils	8.03E-01	8.2E-03	NaN	PLA2G4F
p70S6K Signaling	7.94E-01	8E-03	NaN	EEF2K
Atherosclerosis Signaling	7.94E-01	8E-03	NaN	PLA2G4F
PI3K Signaling in B Lymphocytes	7.72E-01	7.58E-03	NaN	ATF3
Sperm Motility	7.6E-01	7.35E-03	NaN	PLA2G4F
IL-12 Signaling and Production in Macrophages	7.57E-01	7.3E-03	NaN	CEBPB
Type II Diabetes Mellitus Signaling	7.57E-01	7.3E-03	NaN	CEBPB
Synaptic Long Term Depression	7.19E-01	6.62E-03	NaN	PLA2G4F
eNOS Signaling	7.09E-01	6.45E-03	NaN	AQP9
Gαq Signaling	7.09E-01	6.45E-03	NaN	HMOX1
Dopamine-DARPP32 Feedback in cAMP Signaling	6.62E-01	5.71E-03	NaN	CREM
NRF2-mediated Oxidative Stress Response	6.51E-01	5.56E-03	NaN	HMOX1
Regulation of the Epithelial-Mesenchymal Transition Pathway	6.43E-01	5.43E-03	NaN	FGF13
Role of NFAT in Cardiac Hypertrophy	6.38E-01	5.38E-03	NaN	HDAC9
Calcium Signaling	6.38E-01	5.38E-03	NaN	HDAC9
Clathrin-mediated Endocytosis Signaling	6.34E-01	5.32E-03	NaN	FGF13
IL-8 Signaling	6.34E-01	5.32E-03	NaN	HMOX1
mTOR Signaling	6.24E-01	5.18E-03	NaN	HMOX1
Systemic Lupus Erythematosus Signaling	5.79E-01	4.59E-03	NaN	CREM
Actin Cytoskeleton Signaling	5.75E-01	4.55E-03	NaN	FGF13
cAMP-mediated signaling	5.7E-01	4.48E-03	NaN	CREM
Cardiac Hypertrophy Signaling	5.55E-01	4.31E-03	NaN	SRF
Huntington's Disease Signaling	5.51E-01	4.26E-03	NaN	HDAC9
Xenobiotic Metabolism Signaling	4.92E-01	3.62E-03	NaN	HMOX1
Glucocorticoid Receptor Signaling	4.86E-01	3.56E-03	NaN	CEBPB
Role of Macrophages, Fibroblasts and Endothelial Cells in Rheumatoid Arthritis	4.6E-01	3.31E-03	NaN	CEBPB
Protein Kinase A Signaling	3.67E-01	2.51E-03	NaN	CREM

## Sheet: Liver_Time
© 2000-2016 QIAGEN. All rights reserved.
Ingenuity Canonical Pathways	-log(p-value)	Ratio	z-score	Molecules
TR/RXR Activation	4.48E00	9.78E-02	NaN	PIK3R3,RXRG,ADRB1,COL6A3,NXPH2,NCOR2,PCK1,ME1,RCAN2
Ketogenesis	3.64E00	2.22E-01	NaN	BDH1,HMGCLL1,HMGCL,HMGCS1
Circadian Rhythm Signaling	3.48E00	1.43E-01	NaN	PER3,GRIN2B,BHLHE41,CRY1,PER2
Amyotrophic Lateral Sclerosis Signaling	2.56E00	6.54E-02	NaN	PIK3R3,GRIN2B,CAPN6,CACNA1D,GRIA1,GRID1,GLUL
Mitochondrial L-carnitine Shuttle Pathway	2.26E00	1.43E-01	NaN	CPT1A,ACSL5,ACSBG2
Aldosterone Signaling in Epithelial Cells	2.11E00	4.94E-02	2.000	PIK3R3,NEDD4,SGK1,HSPH1,DNAJC12,DNAJC6,ITPR1,HSPA2
Insulin Receptor Signaling	1.97E00	5.07E-02	1.633	PIK3R3,PPP1R14C,SGK1,PPP1R3C,IRS4,STXBP4,ACLY
Dopamine-DARPP32 Feedback in cAMP Signaling	1.92E00	4.57E-02	-0.816	PPP1R14C,GRIN2B,CACNA1D,PPP1R3C,KCNJ15,PAWR,ITPR1,CAMKK2
Glycogen Biosynthesis II (from UDP-D-Glucose)	1.75E00	1.67E-01	NaN	UGP2,GBE1
Signaling by Rho Family GTPases	1.63E00	3.81E-02	0.333	PIK3R3,STMN1,CDH7,NEDD4,CDH4,ACTB,SEPT10,BAIAP2,RHOU
Glutamate Receptor Signaling	1.59E00	6.25E-02	2.000	GRIN2B,GRIA1,GRID1,GLUL
Antiproliferative Role of Somatostatin Receptor 2	1.53E00	5.97E-02	NaN	PIK3R3,CDKN1A,GUCY2F,NPR2
Arginine Degradation VI (Arginase 2 Pathway)	1.51E00	1.25E-01	NaN	OAT,PYCR1
PXR/RXR Activation	1.45E00	5.63E-02	NaN	PPARA,SCD,CPT1A,ABCB11
Retinol Biosynthesis	1.41E00	6.98E-02	NaN	LPL,LIPG,RBP1
GADD45 Signaling	1.37E00	1.05E-01	NaN	CCNE2,CDKN1A
Fatty Acid Activation	1.37E00	1.05E-01	NaN	ACSL5,ACSBG2
Proline Biosynthesis II (from Arginine)	1.37E00	1.05E-01	NaN	OAT,PYCR1
HER-2 Signaling in Breast Cancer	1.36E00	5.26E-02	NaN	PIK3R3,CCNE2,CDKN1A,ITGB6
Calcium Signaling	1.34E00	3.76E-02	1.342	GRIN2B,HDAC11,GRIA1,MEF2C,ITPR1,RCAN2,CAMKK2
LPS/IL-1 Mediated Inhibition of RXR Function	1.34E00	3.54E-02	NaN	PPARA,GAL3ST2,CPT1A,ACSL5,ABCB11,FABP5,ACSBG2,HMGCS1
Nitric Oxide Signaling in the Cardiovascular System	1.32E00	4.42E-02	2.236	PIK3R3,CACNA1D,ADRB1,GUCY2F,ITPR1
VDR/RXR Activation	1.31E00	5.06E-02	NaN	SERPINB1,RXRG,CDKN1A,NCOR2
Reelin Signaling in Neurons	1.31E00	5.06E-02	NaN	PIK3R3,MAPT,CNR2,MAPK8IP1
Huntington's Disease Signaling	1.26E00	3.4E-02	NaN	PIK3R3,GRIN2B,CAPN6,SGK1,HDAC11,NCOR2,ITPR1,HSPA2
AMPK Signaling	1.25E00	3.59E-02	0.000	PIK3R3,ADRB1,CPT1A,ACTB,CDKN1A,AK4,CAMKK2
Stearate Biosynthesis I (Animals)	1.25E00	6E-02	NaN	ACSL5,ELOVL2,ACSBG2
Breast Cancer Regulation by Stathmin1	1.24E00	3.55E-02	NaN	PIK3R3,STMN1,PPP1R14C,CCNE2,PPP1R3C,CDKN1A,ITPR1
Glucocorticoid Receptor Signaling	1.23E00	3.2E-02	NaN	PIK3R3,SGK1,ACTB,CDKN1A,FKBP4,NCOR2,PCK1,CD163,HSPA2
nNOS Signaling in Neurons	1.21E00	5.77E-02	NaN	GRIN2B,CAPN6,RASD1
Estrogen-mediated S-phase Entry	1.19E00	8.33E-02	NaN	CCNE2,CDKN1A
γ-linolenate Biosynthesis II (Animals)	1.19E00	8.33E-02	NaN	ACSL5,ACSBG2
Unfolded protein response	1.17E00	5.56E-02	NaN	SCAP,HSPH1,HSPA2
Synaptic Long Term Potentiation	1.14E00	3.94E-02	0.447	PPP1R14C,GRIN2B,PPP1R3C,GRIA1,ITPR1
LXR/RXR Activation	1.13E00	3.91E-02	NaN	SCD,RXRG,LPL,NCOR2,SERPINF2
Gap Junction Signaling	1.13E00	3.57E-02	NaN	PIK3R3,ADRB1,ACTB,GUCY2F,ITPR1,NPR2
Antiproliferative Role of TOB in T Cell Signaling	1.12E00	7.69E-02	NaN	CCNE2,CDC34
Leucine Degradation I	1.12E00	7.69E-02	NaN	HMGCLL1,HMGCL
Hereditary Breast Cancer Signaling	1.1E00	3.82E-02	NaN	PIK3R3,HDAC11,ACTB,CDKN1A,FANCF
Glioma Invasiveness Signaling	1.09E00	5.17E-02	NaN	PIK3R3,RHOU,TIMP2
Protein Ubiquitination Pathway	1.07E00	3.09E-02	NaN	NEDD4,HSPH1,DNAJC12,DNAJC6,ANAPC5,CDC34,USP2,HSPA2
Folate Transformations I	1.07E00	7.14E-02	NaN	MTHFR,MTR
Adipogenesis pathway	1.06E00	3.7E-02	NaN	NR1D2,HDAC11,LPL,PER2,RBP1
Type II Diabetes Mellitus Signaling	1.03E00	3.65E-02	NaN	PIK3R3,PKM,ACSL5,IRS4,ACSBG2
p53 Signaling	1.03E00	4.08E-02	NaN	PIK3R3,ADCK3,CDKN1A,RRM2B
Telomerase Signaling	1.02E00	4.04E-02	NaN	PIK3R3,ELF3,HDAC11,CDKN1A
Role of p14/p19ARF in Tumor Suppression	1.02E00	6.67E-02	NaN	PIK3R3,NPM3
PPARα/RXRα Activation	1E00	3.3E-02	-1.633	PPARA,GPD1,LPL,MEF2C,NCOR2,ACVR1C
Cell Cycle: G1/S Checkpoint Regulation	9.95E-01	4.69E-02	NaN	CCNE2,HDAC11,CDKN1A
Cardiac β-adrenergic Signaling	9.95E-01	3.55E-02	0.000	PPP1R14C,CACNA1D,ADRB1,PPP1R3C,AKAP1
Triacylglycerol Degradation	9.94E-01	6.45E-02	NaN	LPL,LIPG
Neuropathic Pain Signaling In Dorsal Horn Neurons	9.63E-01	3.85E-02	2.000	PIK3R3,GRIN2B,GRIA1,ITPR1
ILK Signaling	9.58E-01	3.21E-02	0.816	PIK3R3,ACTB,RHOU,IRS4,ITGB6,TESK1
Aryl Hydrocarbon Receptor Signaling	9.47E-01	3.42E-02	NaN	RXRG,CCNE2,CDKN1A,NCOR2,ARNT
Spermine Biosynthesis	9.36E-01	1.43E-01	NaN	AMD1
Glutamine Biosynthesis I	9.36E-01	1.43E-01	NaN	GLUL
Spermidine Biosynthesis I	9.36E-01	1.43E-01	NaN	AMD1
Glycerol-3-phosphate Shuttle	9.36E-01	1.43E-01	NaN	GPD1
IL-9 Signaling	9.27E-01	5.88E-02	NaN	PIK3R3,CISH
Synaptic Long Term Depression	9.03E-01	3.31E-02	2.236	GRIA1,GRID1,GUCY2F,ITPR1,NPR2
Glioblastoma Multiforme Signaling	9.03E-01	3.31E-02	2.236	PIK3R3,WNT9B,CDKN1A,RHOU,ITPR1
Non-Small Cell Lung Cancer Signaling	8.95E-01	4.23E-02	NaN	PIK3R3,RXRG,ITPR1
GDNF Family Ligand-Receptor Interactions	8.95E-01	4.23E-02	NaN	PIK3R3,ARTN,ITPR1
JAK/Stat Signaling	8.82E-01	4.17E-02	NaN	PIK3R3,CDKN1A,CISH
Retinoate Biosynthesis II	8.81E-01	1.25E-01	NaN	RBP1
PRPP Biosynthesis I	8.81E-01	1.25E-01	NaN	PRPS2
Acetyl-CoA Biosynthesis III (from Citrate)	8.81E-01	1.25E-01	NaN	ACLY
RAR Activation	8.81E-01	3.05E-02	NaN	PIK3R3,RXRG,ACTB,NCOR2,RBP1,CITED2
Small Cell Lung Cancer Signaling	8.56E-01	4.05E-02	NaN	PIK3R3,RXRG,CCNE2
Methionine Salvage II (Mammalian)	8.34E-01	1.11E-01	NaN	MTR
Pyrimidine Deoxyribonucleotides De Novo Biosynthesis I	8.3E-01	5.13E-02	NaN	RRM2B,AK4
Gα12/13 Signaling	8.19E-01	3.39E-02	1.000	PIK3R3,CDH7,CDH4,MEF2C
autophagy	8.12E-01	5E-02	NaN	MAP1LC3A,NBR1
Role of BRCA1 in DNA Damage Response	8.08E-01	3.85E-02	NaN	ACTB,CDKN1A,FANCF
Cyclins and Cell Cycle Regulation	8.08E-01	3.85E-02	NaN	CCNE2,HDAC11,CDKN1A
Germ Cell-Sertoli Cell Junction Signaling	8.04E-01	3.07E-02	NaN	EPN3,PIK3R3,ACTB,RHOU,RAB8B
Mechanisms of Viral Exit from Host Cells	7.95E-01	4.88E-02	NaN	NEDD4,ACTB
Purine Nucleotides De Novo Biosynthesis II	7.95E-01	4.88E-02	NaN	ADSS,PAICS
Glycolysis I	7.95E-01	4.88E-02	NaN	PGAM1,PKM
Pentose Phosphate Pathway (Oxidative Branch)	7.92E-01	1E-01	NaN	H6PD
Superoxide Radicals Degradation	7.92E-01	1E-01	NaN	CYGB
Thymine Degradation	7.92E-01	1E-01	NaN	DPYS
Corticotropin Releasing Hormone Signaling	7.92E-01	3.31E-02	NaN	GUCY2F,MEF2C,ITPR1,NPR2
RhoA Signaling	7.65E-01	3.23E-02	-1.000	NEDD4,ACTB,SEPT10,BAIAP2
3-phosphoinositide Biosynthesis	7.59E-01	2.96E-02	NaN	PIK3R3,PPFIBP2,PAWR,MTMR7,PPM1K
Uracil Degradation II (Reductive)	7.54E-01	9.09E-02	NaN	DPYS
Glutathione Biosynthesis	7.54E-01	9.09E-02	NaN	GCLC
Rapoport-Luebering Glycolytic Shunt	7.54E-01	9.09E-02	NaN	PGAM1
Melanoma Signaling	7.48E-01	4.55E-02	NaN	PIK3R3,CDKN1A
Fatty Acid β-oxidation I	7.33E-01	4.44E-02	NaN	ACSL5,ACSBG2
Prostate Cancer Signaling	7.21E-01	3.49E-02	NaN	PIK3R3,CCNE2,CDKN1A
ErbB Signaling	7.21E-01	3.49E-02	NaN	PIK3R3,BTC,NRG4
Acetyl-CoA Biosynthesis I (Pyruvate Dehydrogenase Complex)	7.2E-01	8.33E-02	NaN	DLAT
Gluconeogenesis I	7.18E-01	4.35E-02	NaN	PGAM1,ME1
MSP-RON Signaling Pathway	7.04E-01	4.26E-02	NaN	PIK3R3,ACTB
Triacylglycerol Biosynthesis	7.04E-01	4.26E-02	NaN	GPAM,ELOVL2
FGF Signaling	6.92E-01	3.37E-02	NaN	PIK3R3,ITPR1,FGF13
CREB Signaling in Neurons	6.91E-01	2.79E-02	2.236	PIK3R3,GRIN2B,GRIA1,GRID1,ITPR1
Glycerol Degradation I	6.89E-01	7.69E-02	NaN	GPD1
Arginine Degradation I (Arginase Pathway)	6.89E-01	7.69E-02	NaN	OAT
NRF2-mediated Oxidative Stress Response	6.84E-01	2.78E-02	NaN	PIK3R3,ACTB,DNAJC6,GCLC,CDC34
FAK Signaling	6.82E-01	3.33E-02	NaN	PIK3R3,CAPN6,ACTB
D-myo-inositol (1,4,5,6)-Tetrakisphosphate Biosynthesis	6.77E-01	2.96E-02	NaN	PPFIBP2,PAWR,MTMR7,PPM1K
D-myo-inositol (3,4,5,6)-tetrakisphosphate Biosynthesis	6.77E-01	2.96E-02	NaN	PPFIBP2,PAWR,MTMR7,PPM1K
Factors Promoting Cardiogenesis in Vertebrates	6.64E-01	3.26E-02	NaN	CCNE2,MEF2C,ACVR1C
Dopamine Receptor Signaling	6.64E-01	3.26E-02	NaN	PPP1R14C,PPP1R3C,NCS1
Ephrin A Signaling	6.64E-01	4E-02	NaN	PIK3R3,EFNA1
FXR/RXR Activation	6.62E-01	2.92E-02	NaN	PPARA,LPL,ABCB11,SERPINF2
Proline Biosynthesis I	6.61E-01	7.14E-02	NaN	PYCR1
Cardiac Hypertrophy Signaling	6.57E-01	2.59E-02	1.633	ADSS,PIK3R3,CACNA1D,ADRB1,RHOU,MEF2C
Neuregulin Signaling	6.55E-01	3.23E-02	NaN	PIK3R3,BTC,NRG4
Regulation of Actin-based Motility by Rho	6.55E-01	3.23E-02	NaN	ACTB,BAIAP2,RHOU
Chronic Myeloid Leukemia Signaling	6.55E-01	3.23E-02	NaN	PIK3R3,HDAC11,CDKN1A
PPAR Signaling	6.55E-01	3.23E-02	NaN	PPARA,NCOR2,CITED2
Production of Nitric Oxide and Reactive Oxygen Species in Macrophages	6.46E-01	2.69E-02	-0.447	PPARA,PIK3R3,PPP1R14C,PPP1R3C,RHOU
Role of NFAT in Cardiac Hypertrophy	6.46E-01	2.69E-02	1.342	PIK3R3,HDAC11,MEF2C,ITPR1,RCAN2
Amyloid Processing	6.39E-01	3.85E-02	NaN	CAPN6,MAPT
Virus Entry via Endocytic Pathways	6.37E-01	3.16E-02	NaN	PIK3R3,ACTB,ITGB6
Cellular Effects of Sildenafil (Viagra)	6.26E-01	2.82E-02	NaN	CACNA1D,ACTB,GUCY2F,ITPR1
VEGF Signaling	6.12E-01	3.06E-02	NaN	PIK3R3,ACTB,ARNT
Inosine-5'-phosphate Biosynthesis II	6.1E-01	6.25E-02	NaN	PAICS
IGF-1 Signaling	6.03E-01	3.03E-02	NaN	PIK3R3,NEDD4,CYR61
Actin Nucleation by ARP-WASP Complex	5.92E-01	3.57E-02	NaN	BAIAP2,RHOU
Paxillin Signaling	5.87E-01	2.97E-02	NaN	PIK3R3,ACTB,ITGB6
Epithelial Adherens Junction Signaling	5.87E-01	2.7E-02	NaN	EPN3,ACTB,BAIAP2,ACVR1C
ErbB2-ErbB3 Signaling	5.81E-01	3.51E-02	NaN	PIK3R3,NRG4
CDK5 Signaling	5.72E-01	2.91E-02	NaN	PPP1R14C,MAPT,PPP1R3C
Regulation of Cellular Mechanics by Calpain Protease	5.71E-01	3.45E-02	NaN	CNGA2,CAPN6
Histidine Degradation III	5.66E-01	5.56E-02	NaN	HAL
Ketolysis	5.66E-01	5.56E-02	NaN	BDH1
Folate Polyglutamylation	5.66E-01	5.56E-02	NaN	FPGS
HIF1α Signaling	5.64E-01	2.88E-02	NaN	SLC2A5,PIK3R3,ARNT
D-myo-inositol-5-phosphate Metabolism	5.61E-01	2.63E-02	NaN	PPFIBP2,PAWR,MTMR7,PPM1K
Antioxidant Action of Vitamin C	5.57E-01	2.86E-02	NaN	SLC2A5,SLC23A1,SLC23A3
3-phosphoinositide Degradation	5.55E-01	2.61E-02	NaN	PPFIBP2,PAWR,MTMR7,PPM1K
EGF Signaling	5.5E-01	3.33E-02	NaN	PIK3R3,ITPR1
Cholecystokinin/Gastrin-mediated Signaling	5.49E-01	2.83E-02	NaN	RHOU,MEF2C,ITPR1
Oleate Biosynthesis II (Animals)	5.46E-01	5.26E-02	NaN	SCD
Histidine Degradation VI	5.46E-01	5.26E-02	NaN	HAL
DNA damage-induced 14-3-3σ Signaling	5.46E-01	5.26E-02	NaN	CCNE2
eNOS Signaling	5.43E-01	2.58E-02	NaN	PIK3R3,CNGA2,ITPR1,HSPA2
Gαq Signaling	5.43E-01	2.58E-02	1.000	PIK3R3,HRH1,RHOU,ITPR1
HGF Signaling	5.35E-01	2.78E-02	NaN	PIK3R3,ELF3,CDKN1A
Role of JAK1 and JAK3 in γc Cytokine Signaling	5.31E-01	3.23E-02	NaN	PIK3R3,IRS4
ErbB4 Signaling	5.31E-01	3.23E-02	NaN	PIK3R3,NRG4
Salvage Pathways of Pyrimidine Ribonucleotides	5.28E-01	2.75E-02	NaN	PRKX,SGK1,AK4
Cardiomyocyte Differentiation via BMP Receptors	5.27E-01	5E-02	NaN	MEF2C
nNOS Signaling in Skeletal Muscle Cells	5.27E-01	5E-02	NaN	SNTA1
Salvage Pathways of Pyrimidine Deoxyribonucleotides	5.27E-01	5E-02	NaN	TK1
Integrin Signaling	5.25E-01	2.4E-02	2.236	PIK3R3,CAPN6,ACTB,RHOU,ITGB6
GM-CSF Signaling	5.21E-01	3.17E-02	NaN	PIK3R3,CISH
ERK5 Signaling	5.12E-01	3.12E-02	NaN	SGK1,MEF2C
Retinoic acid Mediated Apoptosis Signaling	5.12E-01	3.12E-02	NaN	RXRG,PARP3
Hypoxia Signaling in the Cardiovascular System	5.03E-01	3.08E-02	NaN	CDC34,ARNT
iCOS-iCOSL Signaling in T Helper Cells	5.01E-01	2.65E-02	NaN	PIK3R3,ITPR1,ICOSLG/LOC102723996
Gαs Signaling	5.01E-01	2.65E-02	NaN	CNGA2,MC5R,ADRB1
Mitotic Roles of Polo-Like Kinase	4.94E-01	3.03E-02	NaN	PLK2,ANAPC5
Pentose Phosphate Pathway	4.93E-01	4.55E-02	NaN	H6PD
Vitamin-C Transport	4.93E-01	4.55E-02	NaN	SLC23A1
Superpathway of Inositol Phosphate Compounds	4.87E-01	2.31E-02	NaN	PIK3R3,PPFIBP2,PAWR,MTMR7,PPM1K
Polyamine Regulation in Colon Cancer	4.77E-01	4.35E-02	NaN	OAZ2
Macropinocytosis Signaling	4.77E-01	2.94E-02	NaN	PIK3R3,ITGB6
Actin Cytoskeleton Signaling	4.69E-01	2.27E-02	1.000	PIK3R3,TIAM2,ACTB,BAIAP2,FGF13
Arginine Biosynthesis IV	4.63E-01	4.17E-02	NaN	OAT
Agrin Interactions at Neuromuscular Junction	4.61E-01	2.86E-02	NaN	ACTB,NRG4
Acute Phase Response Signaling	4.57E-01	2.34E-02	NaN	PIK3R3,HRG,RBP1,SERPINF2
cAMP-mediated signaling	4.56E-01	2.24E-02	1.000	CNGA2,MC5R,ADRB1,CNR2,AKAP1
Xenobiotic Metabolism Signaling	4.54E-01	2.17E-02	NaN	PIK3R3,GAL3ST2,GCLC,NCOR2,CITED2,ARNT
PEDF Signaling	4.53E-01	2.82E-02	NaN	PIK3R3,DOCK3
Maturity Onset Diabetes of Young (MODY) Signaling	4.48E-01	4E-02	NaN	CACNA1D
Axonal Guidance Signaling	4.42E-01	2.05E-02	NaN	PIK3R3,ADAMTS8,SRGAP3,ADAMTS6,WNT9B,BAIAP2,PLXNA2,SHANK2,EFNA1
Caveolar-mediated Endocytosis Signaling	4.38E-01	2.74E-02	NaN	ACTB,ITGB6
Renal Cell Carcinoma Signaling	4.38E-01	2.74E-02	NaN	PIK3R3,ARNT
Citrulline Biosynthesis	4.35E-01	3.85E-02	NaN	OAT
Pyridoxal 5'-phosphate Salvage Pathway	4.3E-01	2.7E-02	NaN	PRKX,SGK1
STAT3 Pathway	4.3E-01	2.7E-02	NaN	CDKN1A,CISH
Role of NFAT in Regulation of the Immune Response	4.28E-01	2.26E-02	NaN	PIK3R3,MEF2C,ITPR1,RCAN2
CDP-diacylglycerol Biosynthesis I	4.22E-01	3.7E-02	NaN	GPAM
The Visual Cycle	4.22E-01	3.7E-02	NaN	RBP1
Mevalonate Pathway I	4.22E-01	3.7E-02	NaN	HMGCS1
γ-glutamyl Cycle	4.22E-01	3.7E-02	NaN	GCLC
RhoGDI Signaling	4.19E-01	2.23E-02	-1.000	CDH7,CDH4,ACTB,RHOU
Estrogen Receptor Signaling	4.12E-01	2.34E-02	NaN	DDX5,NCOR2,PCK1
PI3K/AKT Signaling	4.12E-01	2.34E-02	NaN	PIK3R3,CDKN1A,MAPK8IP1
Gustation Pathway	4.07E-01	2.33E-02	NaN	P2RY2,PKD2L1,ITPR1
GPCR-Mediated Integration of Enteroendocrine Signaling Exemplified by an L Cell	3.96E-01	2.53E-02	NaN	ADRB1,ITPR1
PI3K Signaling in B Lymphocytes	3.92E-01	2.27E-02	NaN	ATF3,IRS4,ITPR1
Sertoli Cell-Sertoli Cell Junction Signaling	3.89E-01	2.15E-02	NaN	EPN3,CLDN23,ACTB,RAB8B
Clathrin-mediated Endocytosis Signaling	3.81E-01	2.13E-02	NaN	PIK3R3,ACTB,ITGB6,FGF13
ERK/MAPK Signaling	3.69E-01	2.09E-02	-1.000	PIK3R3,PPP1R14C,ELF3,PPP1R3C
B Cell Development	3.56E-01	3.03E-02	NaN	RAG2
Phosphatidylglycerol Biosynthesis II (Non-plastidic)	3.56E-01	3.03E-02	NaN	GPAM
Bladder Cancer Signaling	3.47E-01	2.3E-02	NaN	CDKN1A,FGF13
HIPPO signaling	3.47E-01	2.3E-02	NaN	PPP1R14C,PPP1R3C
Role of JAK2 in Hormone-like Cytokine Signaling	3.46E-01	2.94E-02	NaN	IRS4
Ethanol Degradation IV	3.46E-01	2.94E-02	NaN	CYGB
Coagulation System	3.37E-01	2.86E-02	NaN	SERPINF2
Cell Cycle Regulation by BTG Family Proteins	3.37E-01	2.86E-02	NaN	CCNE2
Superpathway of Geranylgeranyldiphosphate Biosynthesis I (via Mevalonate)	3.37E-01	2.86E-02	NaN	HMGCS1
UVA-Induced MAPK Signaling	3.36E-01	2.25E-02	NaN	PIK3R3,PARP3
Relaxin Signaling	3.32E-01	2.07E-02	NaN	PIK3R3,GUCY2F,NPR2
Colanic Acid Building Blocks Biosynthesis	3.28E-01	2.78E-02	NaN	UGP2
Leukocyte Extravasation Signaling	3.21E-01	1.96E-02	NaN	PIK3R3,CLDN23,ACTB,TIMP2
Death Receptor Signaling	3.2E-01	2.17E-02	NaN	ACTB,PARP3
Retinoate Biosynthesis I	3.2E-01	2.7E-02	NaN	RBP1
Superpathway of Citrulline Metabolism	3.12E-01	2.63E-02	NaN	OAT
Complement System	3.12E-01	2.63E-02	NaN	MASP2
G-Protein Coupled Receptor Signaling	3.1E-01	1.89E-02	NaN	PIK3R3,HRH1,MC5R,ADRB1,CNR2
SAPK/JNK Signaling	3.05E-01	2.11E-02	NaN	PIK3R3,MAPK8IP1
Pyrimidine Ribonucleotides Interconversion	3.04E-01	2.56E-02	NaN	AK4
Inhibition of Matrix Metalloproteases	2.96E-01	2.5E-02	NaN	TIMP2
Thyroid Cancer Signaling	2.89E-01	2.44E-02	NaN	RXRG
TCA Cycle II (Eukaryotic)	2.89E-01	2.44E-02	NaN	OGDHL
Fcγ Receptor-mediated Phagocytosis in Macrophages and Monocytes	2.86E-01	2.02E-02	NaN	PIK3R3,ACTB
CXCR4 Signaling	2.75E-01	1.88E-02	NaN	PIK3R3,RHOU,ITPR1
Tec Kinase Signaling	2.75E-01	1.88E-02	NaN	PIK3R3,ACTB,RHOU
FcγRIIB Signaling in B Lymphocytes	2.62E-01	2.22E-02	NaN	PIK3R3
Docosahexaenoic Acid (DHA) Signaling	2.62E-01	2.22E-02	NaN	PIK3R3
Glioma Signaling	2.56E-01	1.89E-02	NaN	PIK3R3,CDKN1A
Role of Oct4 in Mammalian Embryonic Stem Cell Pluripotency	2.55E-01	2.17E-02	NaN	TDRD7
Neuroprotective Role of THOP1 in Alzheimer's Disease	2.55E-01	2.17E-02	NaN	MAPT
Rac Signaling	2.52E-01	1.87E-02	NaN	PIK3R3,BAIAP2
Pancreatic Adenocarcinoma Signaling	2.48E-01	1.85E-02	NaN	PIK3R3,CDKN1A
phagosome formation	2.44E-01	1.83E-02	NaN	PIK3R3,RHOU
Primary Immunodeficiency Signaling	2.43E-01	2.08E-02	NaN	RAG2
TNFR1 Signaling	2.38E-01	2.04E-02	NaN	MADD
Cell Cycle: G2/M DNA Damage Checkpoint Regulation	2.38E-01	2.04E-02	NaN	CDKN1A
Role of NANOG in Mammalian Embryonic Stem Cell Pluripotency	2.37E-01	1.8E-02	NaN	PIK3R3,WNT9B
Role of Tissue Factor in Cancer	2.33E-01	1.79E-02	NaN	PIK3R3,CYR61
Sphingosine-1-phosphate Signaling	2.3E-01	1.77E-02	NaN	PIK3R3,RHOU
Dermatan Sulfate Biosynthesis (Late Stages)	2.27E-01	1.96E-02	NaN	GAL3ST2
CNTF Signaling	2.22E-01	1.92E-02	NaN	PIK3R3
Pyrimidine Ribonucleotides De Novo Biosynthesis	2.22E-01	1.92E-02	NaN	AK4
Semaphorin Signaling in Neurons	2.17E-01	1.89E-02	NaN	RHOU
UVB-Induced MAPK Signaling	2.17E-01	1.89E-02	NaN	PIK3R3
Endometrial Cancer Signaling	2.12E-01	1.85E-02	NaN	PIK3R3
Role of CHK Proteins in Cell Cycle Checkpoint Control	2.07E-01	1.82E-02	NaN	CDKN1A
IL-2 Signaling	2.07E-01	1.82E-02	NaN	PIK3R3
Lymphotoxin β Receptor Signaling	2.03E-01	1.79E-02	NaN	PIK3R3
Role of IL-17A in Arthritis	2.03E-01	1.79E-02	NaN	PIK3R3
Chondroitin Sulfate Biosynthesis (Late Stages)	1.98E-01	1.75E-02	NaN	GAL3ST2

## Sheet: Liver_Mig
© 2000-2016 QIAGEN. All rights reserved.
Ingenuity Canonical Pathways	-log(p-value)	Ratio	z-score	Molecules
Salvage Pathways of Pyrimidine Ribonucleotides	6.09E00	6.42E-02	NaN	UPP2,UPP1,AK4,PLK1,TTK,NEK2,CDK1
Cell Cycle: G2/M DNA Damage Checkpoint Regulation	5.48E00	1.02E-01	-2.000	CKS2,TOP2A,CCNB2,PLK1,CDK1
Mitotic Roles of Polo-Like Kinase	4.83E00	7.58E-02	2.236	KIF23,CDC20,CCNB2,PLK1,CDK1
Pyridoxal 5'-phosphate Salvage Pathway	3.39E00	5.41E-02	NaN	PLK1,TTK,NEK2,CDK1
Role of BRCA1 in DNA Damage Response	3.3E00	5.13E-02	1.000	FANCG,RBBP8,PLK1,FANCC
Cyclins and Cell Cycle Regulation	3.3E00	5.13E-02	1.000	CCNA2,TGFB3,CCNB2,CDK1
ATM Signaling	2.57E00	5.08E-02	NaN	SMC2,CCNB2,CDK1
RhoA Signaling	2.56E00	3.23E-02	NaN	NEDD4,IGF1,ANLN,SEPT12
DNA damage-induced 14-3-3σ Signaling	2.45E00	1.05E-01	NaN	CCNB2,CDK1
Estrogen-mediated S-phase Entry	2.25E00	8.33E-02	NaN	CCNA2,CDK1
Antiproliferative Role of TOB in T Cell Signaling	2.18E00	7.69E-02	NaN	CCNA2,TGFB3
T Cell Receptor Signaling	1.91E00	2.94E-02	NaN	PTPRC,CD247,TXK
Complement System	1.86E00	5.26E-02	NaN	C1QA,C1QB
Role of Pattern Recognition Receptors in Recognition of Bacteria and Viruses	1.68E00	2.4E-02	NaN	TGFB3,C1QA,C1QB
Gustation Pathway	1.64E00	2.33E-02	NaN	P2RY2,GNG2,P2RX1
Hereditary Breast Cancer Signaling	1.62E00	2.29E-02	NaN	FANCG,FANCC,CDK1
Signaling by Rho Family GTPases	1.6E00	1.69E-02	NaN	STMN1,NEDD4,GNG2,SEPT12
Role of CHK Proteins in Cell Cycle Checkpoint Control	1.56E00	3.64E-02	NaN	PLK1,CDK1
Regulation of Cellular Mechanics by Calpain Protease	1.52E00	3.45E-02	NaN	CCNA2,CDK1
Protein Ubiquitination Pathway	1.47E00	1.54E-02	NaN	NEDD4,UBE2A,CDC20,DNAJC12
Aldosterone Signaling in Epithelial Cells	1.39E00	1.85E-02	NaN	NEDD4,SLC12A1,DNAJC12
CCR5 Signaling in Macrophages	1.33E00	2.7E-02	NaN	CD247,GNG2
Regulation of IL-2 Expression in Activated and Anergic T Lymphocytes	1.26E00	2.47E-02	NaN	CD247,TGFB3
Role of NFAT in Cardiac Hypertrophy	1.24E00	1.61E-02	NaN	IGF1,GNG2,TGFB3
Glycine Cleavage Complex	1.23E00	7.69E-02	NaN	GLDC
Arginine Degradation I (Arginase Pathway)	1.23E00	7.69E-02	NaN	ARG2
Sphingomyelin Metabolism	1.2E00	7.14E-02	NaN	SMPD3
Breast Cancer Regulation by Stathmin1	1.18E00	1.52E-02	NaN	STMN1,GNG2,CDK1
Telomere Extension by Telomerase	1.17E00	6.67E-02	NaN	TERF1
Arginine Degradation VI (Arginase 2 Pathway)	1.14E00	6.25E-02	NaN	ARG2
IGF-1 Signaling	1.1E00	2.02E-02	NaN	NEDD4,IGF1
RAN Signaling	1.09E00	5.56E-02	NaN	KPNA2
GADD45 Signaling	1.07E00	5.26E-02	NaN	CDK1
Urea Cycle	1.05E00	5E-02	NaN	ARG2
Cardiac Hypertrophy Signaling	1.02E00	1.29E-02	NaN	IGF1,GNG2,TGFB3
iCOS-iCOSL Signaling in T Helper Cells	1.01E00	1.77E-02	NaN	PTPRC,CD247
Gαs Signaling	1.01E00	1.77E-02	NaN	MC5R,GNG2
p38 MAPK Signaling	9.81E-01	1.71E-02	NaN	TGFB3,MKNK2
CD28 Signaling in T Helper Cells	9.45E-01	1.63E-02	NaN	PTPRC,CD247
Citrulline Biosynthesis	9.39E-01	3.85E-02	NaN	ARG2
IL-15 Production	9.24E-01	3.7E-02	NaN	TXK
LXR/RXR Activation	9.16E-01	1.56E-02	NaN	TTR,ARG2
P2Y Purigenic Receptor Signaling Pathway	9.11E-01	1.55E-02	NaN	P2RY2,GNG2
Sonic Hedgehog Signaling	8.67E-01	3.23E-02	NaN	CDK1
Cytotoxic T Lymphocyte-mediated Apoptosis of Target Cells	8.55E-01	3.12E-02	NaN	CD247
B Cell Development	8.42E-01	3.03E-02	NaN	PTPRC
Glucocorticoid Receptor Signaling	8.37E-01	1.07E-02	NaN	CD247,TGFB3,FKBP5
Aryl Hydrocarbon Receptor Signaling	8.24E-01	1.37E-02	NaN	CCNA2,TGFB3
G Protein Signaling Mediated by Tubby	8.19E-01	2.86E-02	NaN	GNG2
Superpathway of Citrulline Metabolism	7.86E-01	2.63E-02	NaN	ARG2
Pyrimidine Deoxyribonucleotides De Novo Biosynthesis I	7.76E-01	2.56E-02	NaN	AK4
Pyrimidine Ribonucleotides Interconversion	7.76E-01	2.56E-02	NaN	AK4
Transcriptional Regulatory Network in Embryonic Stem Cells	7.66E-01	2.5E-02	NaN	EOMES
Tec Kinase Signaling	7.62E-01	1.25E-02	NaN	TXK,GNG2
Mechanisms of Viral Exit from Host Cells	7.56E-01	2.44E-02	NaN	NEDD4
UVC-Induced MAPK Signaling	7.46E-01	2.38E-02	NaN	SMPD3
Tight Junction Signaling	7.34E-01	1.2E-02	NaN	TIAM1,TGFB3
Role of IL-17F in Allergic Inflammatory Airway Diseases	7.28E-01	2.27E-02	NaN	IGF1
Acute Phase Response Signaling	7.18E-01	1.17E-02	NaN	TTR,HRG
Role of Oct4 in Mammalian Embryonic Stem Cell Pluripotency	7.11E-01	2.17E-02	NaN	CCNF
Hematopoiesis from Pluripotent Stem Cells	7.02E-01	2.13E-02	NaN	CD247
Role of NFAT in Regulation of the Immune Response	6.95E-01	1.13E-02	NaN	CD247,GNG2
Primary Immunodeficiency Signaling	6.94E-01	2.08E-02	NaN	PTPRC
Pyrimidine Ribonucleotides De Novo Biosynthesis	6.63E-01	1.92E-02	NaN	AK4
Hepatic Fibrosis / Hepatic Stellate Cell Activation	6.6E-01	1.07E-02	NaN	IGF1,TGFB3
Clathrin-mediated Endocytosis Signaling	6.57E-01	1.06E-02	NaN	SH3BP4,IGF1
Semaphorin Signaling in Neurons	6.56E-01	1.89E-02	NaN	SEMA7A
AMPK Signaling	6.33E-01	1.03E-02	NaN	CCNA2,AK4
Myc Mediated Apoptosis Signaling	6.22E-01	1.72E-02	NaN	IGF1
Nur77 Signaling in T Lymphocytes	6.22E-01	1.72E-02	NaN	CD247
Cell Cycle: G1/S Checkpoint Regulation	5.85E-01	1.56E-02	NaN	TGFB3
Glutamate Receptor Signaling	5.85E-01	1.56E-02	NaN	GNG2
Hypoxia Signaling in the Cardiovascular System	5.79E-01	1.54E-02	NaN	UBE2A
Antiproliferative Role of Somatostatin Receptor 2	5.68E-01	1.49E-02	NaN	GNG2
Estrogen-Dependent Breast Cancer Signaling	5.68E-01	1.49E-02	NaN	IGF1
Systemic Lupus Erythematosus Signaling	5.65E-01	9.17E-03	NaN	PTPRC,CD247
Calcium-induced T Lymphocyte Apoptosis	5.62E-01	1.47E-02	NaN	CD247
Protein Kinase A Signaling	5.42E-01	7.54E-03	NaN	PTPRC,GNG2,TGFB3
IL-10 Signaling	5.41E-01	1.39E-02	NaN	ARG2
Growth Hormone Signaling	5.36E-01	1.37E-02	NaN	IGF1
Ephrin B Signaling	5.27E-01	1.33E-02	NaN	GNG2
Huntington's Disease Signaling	5.2E-01	8.51E-03	NaN	IGF1,GNG2
Colorectal Cancer Metastasis Signaling	5.05E-01	8.3E-03	NaN	GNG2,TGFB3
Phospholipase C Signaling	4.96E-01	8.16E-03	NaN	CD247,GNG2
Ceramide Signaling	4.86E-01	1.19E-02	NaN	SMPD3
TGF-β Signaling	4.73E-01	1.15E-02	NaN	TGFB3
CTLA4 Signaling in Cytotoxic T Lymphocytes	4.69E-01	1.14E-02	NaN	CD247
Axonal Guidance Signaling	4.68E-01	6.82E-03	NaN	IGF1,GNG2,SEMA7A
OX40 Signaling Pathway	4.65E-01	1.12E-02	NaN	CD247
UVA-Induced MAPK Signaling	4.65E-01	1.12E-02	NaN	SMPD3
Apoptosis Signaling	4.65E-01	1.12E-02	NaN	CDK1
GPCR-Mediated Nutrient Sensing in Enteroendocrine Cells	4.58E-01	1.1E-02	NaN	GNG2
Factors Promoting Cardiogenesis in Vertebrates	4.54E-01	1.09E-02	NaN	TGFB3
Chronic Myeloid Leukemia Signaling	4.5E-01	1.08E-02	NaN	TGFB3
IL-1 Signaling	4.46E-01	1.06E-02	NaN	GNG2
SAPK/JNK Signaling	4.43E-01	1.05E-02	NaN	GNG2
α-Adrenergic Signaling	4.36E-01	1.03E-02	NaN	GNG2
G Beta Gamma Signaling	4.32E-01	1.02E-02	NaN	GNG2
Telomerase Signaling	4.29E-01	1.01E-02	NaN	TERF1
Glioma Signaling	4.05E-01	9.43E-03	NaN	IGF1
Amyotrophic Lateral Sclerosis Signaling	4.02E-01	9.35E-03	NaN	IGF1
Rac Signaling	4.02E-01	9.35E-03	NaN	TIAM1
Pancreatic Adenocarcinoma Signaling	3.99E-01	9.26E-03	NaN	TGFB3
Type I Diabetes Mellitus Signaling	3.9E-01	9.01E-03	NaN	CD247
Sphingosine-1-phosphate Signaling	3.84E-01	8.85E-03	NaN	SMPD3
NGF Signaling	3.84E-01	8.85E-03	NaN	SMPD3
Nitric Oxide Signaling in the Cardiovascular System	3.84E-01	8.85E-03	NaN	ARG2
Androgen Signaling	3.81E-01	8.77E-03	NaN	GNG2
Natural Killer Cell Signaling	3.78E-01	8.7E-03	NaN	CD247
fMLP Signaling in Neutrophils	3.78E-01	8.7E-03	NaN	GNG2
HMGB1 Signaling	3.65E-01	8.33E-03	NaN	TGFB3
CCR3 Signaling in Eosinophils	3.59E-01	8.2E-03	NaN	GNG2
PKCθ Signaling in T Lymphocytes	3.59E-01	8.2E-03	NaN	CD247
Gαi Signaling	3.57E-01	8.13E-03	NaN	GNG2
PI3K Signaling in B Lymphocytes	3.34E-01	7.58E-03	NaN	PTPRC
D-myo-inositol (1,4,5,6)-Tetrakisphosphate Biosynthesis	3.27E-01	7.41E-03	NaN	PTPRC
D-myo-inositol (3,4,5,6)-tetrakisphosphate Biosynthesis	3.27E-01	7.41E-03	NaN	PTPRC
Sperm Motility	3.25E-01	7.35E-03	NaN	TXK
FXR/RXR Activation	3.23E-01	7.3E-03	NaN	TTR
IL-12 Signaling and Production in Macrophages	3.23E-01	7.3E-03	NaN	TGFB3
Type II Diabetes Mellitus Signaling	3.23E-01	7.3E-03	NaN	SMPD3
Human Embryonic Stem Cell Pluripotency	3.18E-01	7.19E-03	NaN	TGFB3
Cardiac β-adrenergic Signaling	3.14E-01	7.09E-03	NaN	GNG2
Relaxin Signaling	3.05E-01	6.9E-03	NaN	GNG2
Synaptic Long Term Depression	2.93E-01	6.62E-03	NaN	IGF1
Glioblastoma Multiforme Signaling	2.93E-01	6.62E-03	NaN	IGF1
D-myo-inositol-5-phosphate Metabolism	2.91E-01	6.58E-03	NaN	PTPRC
3-phosphoinositide Degradation	2.89E-01	6.54E-03	NaN	PTPRC
eNOS Signaling	2.85E-01	6.45E-03	NaN	CCNA2
Gαq Signaling	2.85E-01	6.45E-03	NaN	GNG2
CXCR4 Signaling	2.76E-01	6.25E-03	NaN	GNG2
Germ Cell-Sertoli Cell Junction Signaling	2.7E-01	6.13E-03	NaN	TGFB3
Cdc42 Signaling	2.6E-01	5.92E-03	NaN	CD247
3-phosphoinositide Biosynthesis	2.6E-01	5.92E-03	NaN	PTPRC
Wnt/β-catenin Signaling	2.58E-01	5.88E-03	NaN	TGFB3
Hepatic Cholestasis	2.49E-01	5.68E-03	NaN	TGFB3
Ephrin Receptor Signaling	2.47E-01	5.65E-03	NaN	GNG2
CREB Signaling in Neurons	2.44E-01	5.59E-03	NaN	GNG2
RhoGDI Signaling	2.44E-01	5.59E-03	NaN	GNG2
B Cell Receptor Signaling	2.44E-01	5.59E-03	NaN	PTPRC
NRF2-mediated Oxidative Stress Response	2.42E-01	5.56E-03	NaN	FKBP5
PPARα/RXRα Activation	2.39E-01	5.49E-03	NaN	TGFB3
Regulation of the Epithelial-Mesenchymal Transition Pathway	2.36E-01	5.43E-03	NaN	TGFB3
Production of Nitric Oxide and Reactive Oxygen Species in Macrophages	2.33E-01	5.38E-03	NaN	ARG2
Sertoli Cell-Sertoli Cell Junction Signaling	2.33E-01	5.38E-03	NaN	TGFB3
IL-8 Signaling	2.3E-01	5.32E-03	NaN	GNG2
ERK/MAPK Signaling	2.26E-01	5.24E-03	NaN	MKNK2
Thrombin Signaling	2.19E-01	5.1E-03	NaN	GNG2
RAR Activation	2.18E-01	5.08E-03	NaN	TGFB3
Leukocyte Extravasation Signaling	2.09E-01	4.9E-03	NaN	TXK

## Sheet: Liver_Int
© 2000-2016 QIAGEN. All rights reserved.
Ingenuity Canonical Pathways	-log(p-value)	Ratio	z-score	Molecules
TR/RXR Activation	3.6E00	2.17E-02	NaN	RXRG,PCK1
Salvage Pathways of Pyrimidine Ribonucleotides	3.45E00	1.83E-02	NaN	UPP2,UPP1
4-hydroxyphenylpyruvate Biosynthesis	2.87E00	2E-01	NaN	TAT
Glucocorticoid Receptor Signaling	2.63E00	7.12E-03	NaN	TAT,PCK1
Tyrosine Degradation I	2.42E00	7.14E-02	NaN	TAT
4-hydroxybenzoate Biosynthesis	2.39E00	6.67E-02	NaN	TAT
Thyroid Cancer Signaling	1.96E00	2.44E-02	NaN	RXRG
Unfolded protein response	1.84E00	1.85E-02	NaN	SCAP
Retinoic acid Mediated Apoptosis Signaling	1.76E00	1.56E-02	NaN	RXRG
Non-Small Cell Lung Cancer Signaling	1.72E00	1.41E-02	NaN	RXRG
Small Cell Lung Cancer Signaling	1.7E00	1.35E-02	NaN	RXRG
VDR/RXR Activation	1.67E00	1.27E-02	NaN	RXRG
LXR/RXR Activation	1.47E00	7.81E-03	NaN	RXRG
Estrogen Receptor Signaling	1.47E00	7.81E-03	NaN	PCK1
Aryl Hydrocarbon Receptor Signaling	1.41E00	6.85E-03	NaN	RXRG
RAR Activation	1.28E00	5.08E-03	NaN	RXRG
