# Supplementary material for: Transcriptome Analyses of Heart and Liver Reveal Novel Pathways for Regulating Songbird Migration
Source: Sci Rep. 2019 Apr 15;9:6058. doi: 10.1038/s41598-019-41252-8 (PMC6465361; doi:10.1038/s41598-019-41252-8)
Supplement: Supplementary file 5 — Table SI9 [file 41598_2019_41252_MOESM5_ESM.xlsx]

## Sheet: Summary
WGCNA Module	DF1	DF2	DF3	DF4	SS1	SS2	SS3	SS4	MS1	MS2	MS3	MS4	F1	F2	F3	F4	PR1	PR2	PR3	PR4	ZT_FDR	MIG_FDR	INT_FDR	Hub_Genes
ME0	1	1	1	16	0.00632981	0.0978347	0.00774716	0.888088	0.00632981	0.0978347	0.00774716	0.0555055	0.114039	1.76261	0.139575	NA	0.739982	0.202931	0.713608	NA	0.781092	0.316142	0.713608
ME1	1	1	1	16	0.00130741	0.5508	0.00669395	0.441198	0.00130741	0.5508	0.00669395	0.0275749	0.0474129	19.9747	0.242755	NA	0.83038	0.000387376	0.628916	NA	0.852823	0.00736015	0.67125	LOC100229431, LOC101234062, DPT, COL6A2, COL6A1, ASPN, SERPINF1, FRZB, COL6A3, MXRA5, LOC100231110, LAMA4, LOC105759007, SEPT8, VWF, TTYH3, FSTL1, LOC100219256, CCDC80, LOC100229282, INPP5J, BST1, C1QB, COTL1, LCP1, NRK, ANK3, NID1, FAM129A, LTBP1, MMP2, PAPSS1, CFH, LSP1, CD99, PLXND1, PLA2R1, SEPT2, STARD9, NPLOC4, PLCD4, PLK2, FGL2, C1QA, SH3BGRL, DAP, LOC100229516, LOC100230709, PFKP, TP53I11…
ME2	1	1	1	16	0.115409	0.184198	0.0941397	0.606254	0.115409	0.184198	0.0941397	0.0378909	3.04582	4.86127	2.4845	NA	0.100117	0.0424469	0.134537	NA	0.165411	0.100811	0.232382
ME3	1	1	1	16	0.19054	0.0828669	0.0352358	0.691358	0.19054	0.0828669	0.0352358	0.0432099	4.40963	1.91778	0.815458	NA	0.0519493	0.18511	0.379906	NA	0.0987037	0.305833	0.465692
ME4	1	1	1	16	0.488724	0.000597317	0.110293	0.400386	0.488724	0.000597317	0.110293	0.0250241	19.5301	0.0238696	4.40747	NA	0.000429693	0.879149	0.0520005	NA	0.00148439	0.927991	0.141144	SLC43A2, HSP90B1, DGCR8, IP6K1, ULK2, LOC100224312, AKAP1, KANK3, PLEKHM1, LOC100226619, EIF4E, LOC100219442, UBALD1, CSTF3, LFNG, TOM1, WDR81, ZSWIM5, TMEM184C, MOB3C, DAZAP1, TRAPPC4, PSEN1, MYO18A, TMEM115, VPS13A, ZBED4, PLXDC2, AHR, LOC100222731, KIAA1715, DNAJC3, MAP2K3, LIN52, BCAS3, TEAD1, PTEN, SOCS5, SS18, NFKB2, SMEK1, PEX2, GALNT1, TMEM19, LOC105760756, VLDLR, TRA2A, C1AH7orf60, ECE1,…
ME5	1	1	1	16	0.830375	0.0564856	0.00594689	0.107192	0.830375	0.0564856	0.00594689	0.00669951	123.946	8.43131	0.88766	NA	6.04891e-09	0.0103617	0.360121	NA	7.66196e-08	0.0328122	0.456154	AKIP1, CPT1A, C2H8orf22, HSP90AA1, SLC22A5, HSPA8, LOC100221989, ABHD2, CIRBP, FKBP4, LOC100224411, HERC3, NAA16, LOC100218511, SLC40A1, SFMBT1, ABCA1, AHSA2, CNKSR3, NAA16, SYDE2, HSPA4L, DNAJA1, JMJD6, SLC25A47, CCDC14, AHSA1, FBXO40, JPH2, CAST, GATA4, VRK1, ANKLE2, PCGF5, LOC100231693, ASNSD1, ELOVL1, MTSS1, LOC105759519, SUV39H2, CENPQ, SRBD1, ANKRD12, MATR3, C6H10orf71, KLHL8, PDP2, COMMD7,…
ME6	1	1	1	16	0.368427	0.167864	0.0789047	0.384804	0.368427	0.167864	0.0789047	0.0240502	15.3191	6.97974	3.28083	NA	0.00123687	0.0177594	0.0889075	NA	0.00391676	0.0482041	0.19914	HN1, NIPAL3, ADAMTS8, TJP2, SLC39A10, SLC25A25, PLAT, AFF1, JPH2, LOC100228780, C4H20orf194, SLC9A7, SETBP1, ELOVL1, DGAT2, SLC25A25, ASB11, RALGPS1, LOC100231729, FLT1, LOC100232364, ANK1, PDLIM5, LOC100228799, ARAP3, SMS, PHLPP2, PDE3B, PLEKHG5, PRELID1, HIC1, ERLEC1, LIMCH1, KPNA1, RILPL2, CBFB, TAGLN3, TEAD4, FAM118B, LMO7, PRKAR1B, SOD2, ETFDH
ME7	1	1	1	16	0.000473333	9.0628e-05	0.10655	0.892886	0.000473333	9.0628e-05	0.10655	0.0558054	0.00848184	0.001624	1.90931	NA	0.927764	0.968353	0.18603	NA	0.927764	0.968353	0.294548
ME8	1	1	1	16	0.252699	0.180306	0.373845	0.19315	0.252699	0.180306	0.373845	0.0120719	20.9329	14.936	30.9683	NA	0.000311236	0.0013721	4.26883e-05	NA	0.0011827	0.010428	0.00162216	FAM160B1, CTSL, OXSR1, SIK1, FBXO32, GFOD2, BNIP3, IP6K1, IGF2R, GABARAPL1, CCDC88C, LOC100230873, SLC20A2, CREM, ALPK3, LOC101233663, GADD45B, TRIB1, LOC100224312, ZFAND5, IL13RA2, MIDN, EEF2K, RASSF8, TGFBR3, TMEM86A, PDLIM3, LOC100220428, PDLIM3, PNPLA8, PHEX, LOC100230755, PLEKHM1, KLF4, AQP9, GK, CDC34, LRRC58, FNIP1, DUSP15, DHRS3, WDR26, TWF2, KLHL34, ACACB, IRF2BP2, CEBPB, TOB2, ADAMTS1, …
ME9	1	1	1	16	0.822804	0.0421467	0.0739463	0.0611031	0.822804	0.0421467	0.0739463	0.00381895	215.453	11.0362	19.363	NA	1.05714e-10	0.00431385	0.000446923	NA	2.00857e-09	0.02005	0.00283051	AKIP1, CPT1A, FAM160B1, C2H8orf22, SLC43A2, CTSL, GTPBP2, HSP90AA1, HSP90B1, PDK4, HSPA8, ACSL1, HSD17B11, SIK1, LOC100221989, CD36, GFOD2, DGCR8, IP6K1, IGF2R, PEX11A, CCDC88C, PDIA4, HMOX1, SLC20A2, FKBP4, ARL6IP1, NEUROD2, KLHL38, SERPINH1, ADSSL1, GLUL, AGPAT3, GADD45B, HERC3, ARRDC2, VAMP3, HBP1, MALT1, LOC100224312, SESN2, IL13RA2, MIDN, PON2, SLC30A1, AKAP1, RASSF8, TFRC, ACSBG2, NR1D2, NA…
ME10	1	1	1	16	0.0459476	0.0747138	0.17775	0.701588	0.0459476	0.0747138	0.17775	0.0438493	1.04785	1.70388	4.05366	NA	0.321231	0.210242	0.0612136	NA	0.452103	0.316142	0.155075
ME11	1	1	1	16	0.262875	0.0199469	0.0278355	0.689343	0.262875	0.0199469	0.0278355	0.0430839	6.10146	0.462978	0.646076	NA	0.0251391	0.505963	0.433299	NA	0.0502781	0.565488	0.498951
ME12	1	1	1	16	0.593934	0.0748857	0.0204948	0.310686	0.593934	0.0748857	0.0204948	0.0194179	30.587	3.85654	1.05546	NA	4.5647e-05	0.0671717	0.319535	NA	0.000247798	0.135807	0.418701	SLC43A2, GTPBP2, HSP90B1, DGCR8, PEX11A, PDIA4, GDPD5, KLHL38, SERPINH1, GADD45B, VAMP3, SESN2, INSIG1, MIDN, PON2, AKAP1, LOC100220428, ATG13, ARHGEF18, MKNK2, RALY, DUSP15, DHRS3, ACTB, ACACB, FAM214A, LOC100226619, EIF4E, LOC100219442, SLC16A6, LFNG, LOC100190249, TOM1, SLC20A1, MAP1LC3A, WDR81, ALOX5, PIKFYVE, FBXO31, ZNF462, SIRT5, ACACA, ABTB1, DHX32, FBXO21, MESDC2, TMEM184C, SLC52A3, LOC1…
ME13	1	1	1	16	0.0609189	0.245455	0.381623	0.312003	0.0609189	0.245455	0.381623	0.0195002	3.12401	12.5873	19.5702	NA	0.0962097	0.0026786	0.000425665	NA	0.165411	0.0169645	0.00283051	CTSL, OXSR1, GABARAPL1, BNIP3, TOB2, LOC100230755, LOC100230873, ALPK3, SLC18B1, SLC20A2, MAPRE2, SIK1, PMM1, IGF2R, GFOD2, PDLIM3, C3H1orf198, KLHL34, LAMA4, USP44, SIK2, TMTC1, STEAP3, PHEX, PALMD, ZFAND6, EEF2K, TGFBR3, NDEL1, ARPP21, CHD7, LOC100225123, MAFK, PDLIM3, LOC100225738, DLL4, LRRC58, SLC41A3, ANK3, ZER1, EFNB2, LOC101234219, LOC100221280, TWF2, NPEPL1, DBNDD2, MARCKS, NPLOC4, TRMT1…
ME14	1	1	1	16	0.0666882	0.328429	0.0567613	0.548122	0.0666882	0.328429	0.0567613	0.0342576	1.94667	9.58702	1.6569	NA	0.182012	0.00693352	0.216333	NA	0.266018	0.0239522	0.310358	ARHGAP20, LOC101234062, COL6A2, COL6A1, ASPN, COL6A3, YBX3, MXRA5, LAMA4, CCND2, LOC105759007, SEPT8, VWF, TTYH3, FSTL1, LOC100219256, CCDC80, INPP5J, BST1, LCP1, NRK, ANK3, ZER1, NID1, FAM129A, LOC100221280, LTBP1, MMP2, LSP1, VAT1, CD99, PLXND1, PLA2R1, SEPT2, STARD9, MARCKS, PLCD4, PLK2, MTFR1L, DAP, LOC100230709, PFKP, TP53I11, ANTXRL, RANBP9, PXDN, TMSB4X, MID1, MFHAS1, SNTB1, AKAP6, DCLRE1A…
ME15	1	1	1	16	0.972679	0.00177921	0.000357788	0.0251838	0.972679	0.00177921	0.000357788	0.00157399	617.971	1.13038	0.227313	NA	3.26913e-14	0.303477	0.63997	NA	1.24227e-12	0.427116	0.67125	AKIP1, CPT1A, C2H8orf22, SLC43A2, GTPBP2, HSP90AA1, HSP90B1, PDK4, SLC22A5, HSPA8, ACSL1, HSD17B11, LOC100221989, ABHD2, CIRBP, CD36, DGCR8, PEX11A, PDIA4, FKBP4, ARL6IP1, NEUROD2, KLHL38, AGPAT3, LOC100224411, HERC3, ARRDC2, VAMP3, HBP1, AKAP1, TFRC, ACSBG2, NR1D2, NAA16, ABCG1, ARHGEF18, LOC100218511, WDR26, SLC40A1, SFMBT1, FAM214A, MYH7B, ABCA1, LOC100219442, SLC16A6, G0S2, AHSA2, CNKSR3, CST…
ME16	1	1	1	16	0.219569	0.0191873	0.354465	0.406778	0.219569	0.0191873	0.354465	0.0254237	8.63642	0.754705	13.9423	NA	0.00963279	0.397835	0.00180802	NA	0.0228779	0.483089	0.00981499	CTSL, FBXO32, BNIP3, IP6K1, IGF2R, GABARAPL1, LOC100230873, SLC20A2, ALPK3, TRIB1, RASSF8, TGFBR3, TMEM86A, AQP9, FNIP1, WDR26, UNC45B, SGPP1, MAFF, PALMD, FNIP2, CAV3, LOC100225123, CDH2, PDXK, MAFK, CDK17, AKAP7, ARNTL, INPP4A, LOC100229493, LGALSL, PRKAG3, DUSP27, CREB5, FOXP1, LOC100229617, RHOBTB1, PDP1, INPP4A, PTPN13, ARL4A, TARS, ASB2, FAM78A, GPX8, PHACTR3, ARHGAP31, HRSP12, MYO10, ANKH,…
ME17	1	1	1	16	0.251057	0.237335	0.0112023	0.500406	0.251057	0.237335	0.0112023	0.0312754	8.0273	7.58857	0.358181	NA	0.0119892	0.0140961	0.557896	NA	0.0253106	0.0412041	0.623531	CASD1, PRRC2C, LRP12, CZH5orf28, ZBTB20, AIG1, PMM2, PLEKHA3, SLC25A46, COPS3, ZC3H15, TLN2
ME18	1	1	1	16	0.00640724	0.379357	0.0977853	0.51645	0.00640724	0.379357	0.0977853	0.0322781	0.198501	11.7528	3.02946	NA	0.661903	0.00344847	0.100958	NA	0.77709	0.0187203	0.19914	KLHL36, LAMB1, COL5A1, AK5, RNF8, MMEL1, LOC100230859, PLA2G4A, ATPAF1, TTC28, NOX4, TSR3, TMEM170A, ZFP36L1, CTSZ, LOC100232571
ME19	1	1	1	16	0.00779471	0.116821	0.120895	0.754489	0.00779471	0.116821	0.120895	0.0471556	0.165298	2.47735	2.56375	NA	0.689712	0.135061	0.128895	NA	0.77709	0.245229	0.232382
ME20	1	1	1	16	0.499509	0.111334	0.0979096	0.291247	0.499509	0.111334	0.0979096	0.018203	27.4411	6.11624	5.37877	NA	8.1176e-05	0.0249887	0.0339371	NA	0.000351045	0.0633048	0.107467	NR1D2, LOC100218511, RASGEF1B, FBXO21, AGPAT2, ABHD6, TGFB3, SHISA2, ALAS1, LOC105758936, LOC100229719, COLEC12, GNAO1, CCT3, LOC100229126, LMAN1, CHCHD7, FAM168A, ADCY9, PPARD, LOC100220302, FBLN5, PCF11, DHX57, ZRANB1, ADCK2, NT5DC3, SLC33A1, SLC16A1, PANK3, F13A1, TRIO, DDO, WHAMM, TGFBI
ME21	1	1	1	16	0.0466062	0.000750982	0.012292	0.940351	0.0466062	0.000750982	0.012292	0.0587719	0.793002	0.0127779	0.209147	NA	0.386389	0.911405	0.653585	NA	0.524385	0.936038	0.67125
ME22	1	1	1	16	0.0533385	0.0870504	0.496309	0.363302	0.0533385	0.0870504	0.496309	0.0227064	2.34905	3.83374	21.8577	NA	0.144893	0.0679037	0.000253402	NA	0.229413	0.135807	0.00283051	HDAC9, TMTC1, PPARA, CDK17, ARPP21, ZFAND6, TESK1, LOC105758462, KCNJ12, MPRIP, SLC19A2, DBNDD2, PHACTR3, LOC100223254, NHLRC2, EML1, MYO10, NPC1, ARHGAP31, LOC100232012, ALKBH5, AP3D1, TMEM242, RAPGEF6, MIEF1, GALNT11, DEPTOR, P2RX5, BIVM, LATS2, CISH, EGF, PKIG, ASB5
ME23	1	1	1	16	0.34126	0.139343	0.0330184	0.486379	0.34126	0.139343	0.0330184	0.0303987	11.2262	4.58385	1.08618	NA	0.00406261	0.048017	0.312812	NA	0.0110271	0.107332	0.418701	SLC25A25, JPH2, DGAT2, SLC25A25, LRRC75A, FGL2, LOC100231729, TMEM9B, LOC105760842, PHLPP2, RBMS1, FZD9, FAR1, MYOT, GATA4, RILPL2, ZEB1, MSL2, F2R, LOC100221672, FZD6, DGKQ, RPSA, H3F3B, MTOR, SNX9, KDM5A, TGFBR1, CPEB4, SLC12A7, KIT, SNRPB2, TEAD3, RBBP6, UBE2L3, TPT1, WDTC1, TCEB3, DENND1B, LOC100231076, WDFY1, GMFB, TJAP1, MPST, TBK1, DNAJA3, CRIM1, LARP4, CENPK, LOC100228162, SPEG, AP2A2, ST…
ME24	1	1	1	16	0.400105	0.332962	0.064144	0.202789	0.400105	0.332962	0.064144	0.0126743	31.5682	26.2706	5.06095	NA	3.84603e-05	0.000101697	0.0388997	NA	0.000243582	0.00386447	0.113707	CIRBP, DNAJA1, VRK1, PCGF5, ELOVL1, LOC105759519, SRBD1, FGL2, LOC100231729, MAPK6, TMEM9B, MORF4L1, PRELID1, FAR1, MYOT, TGM2, MSL2, SEPN1, RAB5C, H3F3B, CHAMP1, LONRF1, SNX9, ZXDC, IFT43, LOC100220786, ACSL4, SNX17, CRY1, CEP350, C26H6orf106, TCEB3, ZFYVE9, KIAA0430, ARNTL2, TJAP1, LOC100219615, DUSP16, SLC25A44, ARFGEF1, DEPDC5, ZC3H12C, DDIAS, ZCCHC11, MEIS1, USP7, DNAJC6, CZH5orf34, G3BP2
ME25	1	1	1	16	0.649481	0.0452407	0.0123498	0.292928	0.649481	0.0452407	0.0123498	0.018308	35.4753	2.47109	0.674555	NA	2.01266e-05	0.135521	0.423538	NA	0.000152962	0.245229	0.498951	CPT1A, PDK4, ACSL1, FKBP4, ADSSL1, AGPAT3, HBP1, RASSF8, SLC40A1, MYH7B, ABTB2, SYDE2, MYH7B, MID1IP1, C11H16orf70, GATA4, NTPCR, ANKLE2, PCMTD1, TCP11L2, RB1CC1, EPN3, MYH10, LYPLAL1, LOC100232049, TRIM23, DENND4A, CASD1, C6H10orf71, RNF11, DIDO1, BAZ1B, NUDT7, SMG1, DENND5B, ACTC1, IFT74, NSMAF, KAT6A, MTMR4, SYNPO2L, CEP162, TCEB1, WARS, KDM5A, SCRIB
ME26	1	1	1	16	0.517491	0.037689	0.141698	0.303123	0.517491	0.037689	0.141698	0.0189452	27.3152	1.98937	7.47937	NA	8.31423e-05	0.177552	0.0146843	NA	0.000351045	0.305833	0.0507275	LOC100218511, HSPA4L, RASGEF1B, DNAJA1, SLC25A47, LOC100220976, PCGF5, STK10, ASNSD1, ICE2, LOC105758936, PRPF38B, NLRP3, ANAPC7, XPO1, PRCP, TSTD2, SLC7A5, TOP1, SETX, ENOX2, TAF15, LONRF1, ABCC1, ZNF292, KIDINS220, LRWD1, RAB3IP, BAG2, AMPD1, NPC1, INPP5K
ME27	1	1	1	16	0.0255172	0.0433119	0.150518	0.780653	0.0255172	0.0433119	0.150518	0.0487908	0.522992	0.887706	3.08496	NA	0.480008	0.360109	0.0981381	NA	0.60801	0.472261	0.19914
ME28	1	1	1	16	0.580712	0.125539	0.166657	0.127093	0.580712	0.125539	0.166657	0.00794329	73.1072	15.8044	20.9808	NA	2.3152e-07	0.00108665	0.000307894	NA	2.19944e-06	0.010428	0.00283051	CPT1A, FAM160B1, SLC43A2, CTSL, GTPBP2, HSP90B1, PDK4, OXSR1, ACSL1, HSD17B11, SIK1, FBXO32, CD36, GFOD2, BNIP3, IP6K1, IGF2R, GABARAPL1, PEX11A, CCDC88C, PDIA4, LOC100230873, HMOX1, SLC20A2, FKBP4, NEUROD2, KLHL38, SERPINH1, CREM, ADSSL1, ALPK3, LOC101233663, AGPAT3, GADD45B, VAMP3, TRIB1, HBP1, MALT1, LOC100224312, SESN2, ZFAND5, IL13RA2, MIDN, PON2, SLC30A1, EEF2K, RASSF8, NAA16, TGFBR3, TMEM8…
ME29	1	1	1	16	0.0165143	0.00284229	0.164358	0.816285	0.0165143	0.00284229	0.164358	0.0510178	0.323697	0.0557117	3.22158	NA	0.577294	0.816402	0.091586	NA	0.707651	0.886379	0.19914
ME30	1	1	1	16	0.100954	0.0355528	0.0796392	0.783854	0.100954	0.0355528	0.0796392	0.0489909	2.06067	0.725703	1.62559	NA	0.170405	0.40685	0.220518	NA	0.259016	0.483089	0.310358
ME31	1	1	1	16	0.0204548	0.353171	0.097693	0.528682	0.0204548	0.353171	0.097693	0.0330426	0.619043	10.6883	2.95658	NA	0.442902	0.00482111	0.104811	NA	0.580354	0.02005	0.19914	VWF, C2H7orf25, PLXND1, PLK2, GAS7, CDK6, AKAP2, P4HTM, DCAF6, NTAN1, LOC100225334
ME32	1	1	1	16	0.260352	0.0264019	0.236767	0.476479	0.260352	0.0264019	0.236767	0.0297799	8.74253	0.886566	7.95057	NA	0.00927871	0.36041	0.0123303	NA	0.0228779	0.472261	0.0468551	FBXO32, RASSF8, SGPP1, FNIP2, ARHGEF4, PRKAG3, AFF1, LOC100229617, RHOBTB1, TARS, ACOT11, GALNT2, PPP6R3, THBS1, RAD23B, TBC1D15, LOC105759502, TMED10, LOC100226260, AR, MAGI1, TMEM165, CASQ2
ME33	1	1	1	16	0.00744072	0.0371799	0.0889211	0.866458	0.00744072	0.0371799	0.0889211	0.0541536	0.1374	0.686564	1.64201	NA	0.715741	0.419525	0.21831	NA	0.77709	0.483089	0.310358
ME34	1	1	1	16	0.00475617	0.0569526	0.388385	0.549906	0.00475617	0.0569526	0.388385	0.0343691	0.138385	1.65709	11.3004	NA	0.714773	0.216308	0.00396895	NA	0.77709	0.316142	0.0188525	EXOSC8, LOC100227769
ME35	1	1	1	16	0.0556931	0.263724	0.406691	0.273892	0.0556931	0.263724	0.406691	0.0171182	3.25344	15.406	23.7578	NA	0.0901341	0.00120831	0.000168816	NA	0.1631	0.010428	0.00283051	TOB2, SRF, TESK1, C3H1orf198, PDCD7, SIK2, PPARA, TMTC1, ALKBH5, ZFAND6, ARPP21, SLC19A2, MICAL2, DBNDD2, POPDC2, LOC105758462, MPRIP, RBM20, AP3D1, RAD54L2, HINFP, CSNK2A2, EGLN1, DEPTOR, PIK3R4, ZC3H12C, SRGAP3, MON1A, ZMIZ2, C26H6orf106, USP32, CPNE3, UHRF2, LOC100227867, WDR7, ARNTL2, MKL2, ADARB1, TMEM242, MAP3K7, BRD8
ME36	1	1	1	16	0.183373	0.230153	0.232725	0.353748	0.183373	0.230153	0.232725	0.0221093	8.29396	10.4098	10.5261	NA	0.010885	0.00527631	0.00508051	NA	0.0243312	0.02005	0.021451	LONRF1, LOC100219615, ATL2, KIDINS220, TTBK2, FLVCR1, PHF20
ME37	1	1	1	16	0.424736	0.0238057	0.0598702	0.491588	0.424736	0.0238057	0.0598702	0.0307242	13.8241	0.774818	1.94863	NA	0.00186959	0.391761	0.181804	NA	0.00546496	0.483089	0.294548	SLC7A6, RRM2B, DTNA, FBXW5

## Sheet: 1_Mig
© 2000-2016 QIAGEN. All rights reserved.
Ingenuity Canonical Pathways	-log(B-H p-value)	Ratio	z-score	Molecules
Signaling by Rho Family GTPases	6.33	0.0769	-3.5	ACTR2,SEPT8,ARPC5,SEPT7,VIM,STMN1,GNAI2,GNB1,GNB4,ACTR3,CDH5,CDC42,CYFIP1,ARPC2,RHOA,ARHGEF3,ARHGEF10,SEPT2,MSN
Hepatic Fibrosis / Hepatic Stellate Cell Activation	6.12	0.0874	=	COL5A2,MYH9,COL4A1,FN1,COL6A2,KLF6,MMP2,COL4A2,PDGFB,BCL2,COL6A1,COL6A3,STAT1,PDGFD,COL3A1,PDGFRB
RhoGDI Signaling	4.9	0.0809	3.317	GNB1,GNAI2,GNB4,ACTR2,ACTR3,CDH5,CDC42,RHOA,ARPC2,ARPC5,CD44,ARHGEF3,ARHGEF10,MSN
Actin Cytoskeleton Signaling	4.31	0.0658	-3.317	ACTR2,FGD3,MYH9,FN1,ARPC5,PDGFB,ACTR3,CYFIP1,CDC42,ARPC2,RHOA,TMSB10/TMSB4X,PDGFD,NCKAP1,MSN
Ephrin Receptor Signaling	4.27	0.0747	-2.828	GNAI2,GNB1,FYN,ACTR2,GNB4,ACTR3,CDC42,ARPC2,RHOA,ARPC5,ADAM10,PDGFD,PDGFB
Rac Signaling	3.63	0.0855	-3	ACTR2,ACTR3,CDC42,CYFIP1,ARPC2,RHOA,ARPC5,MAP3K1,CD44,NCKAP1
Fcγ Receptor-mediated Phagocytosis in Macrophages and Monocytes	3.63	0.0968	-3	PLD4,FYN,ACTR2,ACTR3,RAB11B,CDC42,ARPC2,ARPC5,FGR
fMLP Signaling in Neutrophils	2.83	0.0744	-2.828	GNAI2,GNB1,ACTR2,GNB4,ACTR3,CDC42,ARPC2,ARPC5,ITPR3
RhoA Signaling	2.83	0.0738	-3	SEPT8,ACTR2,ACTR3,ARPC2,RHOA,ARPC5,SEPT7,SEPT2,MSN
Axonal Guidance Signaling	2.83	0.0402	=	DPYSL2,ACTR2,FYN,ARPC5,MMP2,PLXND1,PDGFB,GNAI2,GNB1,GNB4,ACTR3,CDC42,ARPC2,RHOA,ADAM10,PLXNB2,PDGFD,PLCD4
Integrin Signaling	2.83	0.0548	-3.464	FYN,ACTR2,ACTR3,CDC42,ARPC2,RHOA,RALB,ARPC5,ITGAV,CAV1,ITGA1,PDGFB
CD28 Signaling in T Helper Cells	2.67	0.0687	-2.333	FYN,ACTR2,PTPN6,ACTR3,CDC42,ARPC2,ARPC5,MAP3K1,ITPR3
Clathrin-mediated Endocytosis Signaling	2.67	0.0558	=	ACTR2,CD2AP,ACTR3,RAB11B,CDC42,CLTA,ARPC2,ARPC5,GAK,PDGFD,PDGFB
Actin Nucleation by ARP-WASP Complex	2.59	0.107	-2.449	ACTR2,ACTR3,CDC42,ARPC2,RHOA,ARPC5
Leukocyte Extravasation Signaling	2.48	0.0524	-2.53	GNAI2,CD99,CDH5,CDC42,RHOA,CD44,PECAM1,ITGA1,MMP2,CTNNB1,MSN
Epithelial Adherens Junction Signaling	2.44	0.0616	=	ACTR2,ACTR3,SNAI2,MYH9,CDC42,ARPC2,RHOA,ARPC5,CTNNB1
PDGF Signaling	2.36	0.0778	-1.134	INPP5J,MAP3K1,CAV1,PDGFD,STAT1,PDGFB,PDGFRB
Glioblastoma Multiforme Signaling	2.21	0.0566	-2.121	CDC42,RHOA,ITPR3,CDK6,PDGFD,CTNNB1,PLCD4,PDGFB,PDGFRB
ILK Signaling	2.2	0.051	-2.828	FN1,SNAI2,MYH9,LIMS2,CDC42,RHOA,VIM,TMSB10/TMSB4X,CTNNB1,NACA
Ephrin B Signaling	2.11	0.0822	=	GNAI2,GNB1,GNB4,CDC42,RHOA,CTNNB1
Agranulocyte Adhesion and Diapedesis	1.75	0.0476	=	GNAI2,CD99,FN1,MYH9,CDH5,PECAM1,ITGA1,MMP2,MSN
α-Adrenergic Signaling	1.75	0.069	0	GNAI2,GNB1,GNB4,ITPR3,PYGB,PHKG1
Sphingosine-1-phosphate Signaling	1.72	0.0574	-1.633	GNAI2,RHOA,PDGFD,PLCD4,PDGFB,ASAH1,PDGFRB
Regulation of Actin-based Motility by Rho	1.72	0.0659	-2.449	ACTR2,ACTR3,CDC42,ARPC2,RHOA,ARPC5
Complement System	1.72	0.108	-1	C1QC,C1QA,C1QB,CFH
IL-8 Signaling	1.72	0.0457	-2.828	PLD4,GNAI2,GNB1,GNB4,RHOA,ITGAV,MMP2,CSTB,BCL2
Phospholipase C Signaling	1.72	0.0422	=	PLD4,GNB1,FYN,GNB4,HDAC2,RHOA,RALB,ITPR3,ARHGEF3,ARHGEF10
Thrombin Signaling	1.67	0.0443	-1.89	GNAI2,GNB1,GNB4,F2RL2,RHOA,ITPR3,ARHGEF3,ARHGEF10,PLCD4
Breast Cancer Regulation by Stathmin1	1.67	0.0443	=	GNAI2,GNB1,STMN1,GNB4,CDC42,RHOA,ITPR3,ARHGEF3,ARHGEF10
Cdc42 Signaling	1.64	0.0479	-2.449	B2M,ACTR2,FGD3,ACTR3,CDC42,ARPC2,ARPC5,EXOC5
Remodeling of Epithelial Adherens Junctions	1.61	0.0735	-1.342	ACTR2,ACTR3,ARPC2,ARPC5,CTNNB1
Virus Entry via Endocytic Pathways	1.57	0.0588	=	B2M,FYN,CDC42,CLTA,CAV1,ITGA1
Caveolar-mediated Endocytosis Signaling	1.57	0.0704	=	B2M,FYN,ITGAV,CAV1,ITGA1
Protein Kinase A Signaling	1.57	0.0333	0	YWHAQ,GNAI2,GNB1,GNB4,PTPN6,RHOA,MAP3K1,ITPR3,YWHAZ,PYGB,CTNNB1,PLCD4,PHKG1
Regulation of the Epithelial-Mesenchymal Transition Pathway	1.38	0.0423	=	ETS1,SNAI2,RHOA,ZEB2,MMP2,PDGFD,CTNNB1,PDGFRB
Macropinocytosis Signaling	1.35	0.0617	=	CDC42,RHOA,PDGFD,CSF1R,PDGFB
PTEN Signaling	1.29	0.0504	1.633	INPP5J,CDC42,FOXO3,PREX2,PDGFRB,BCL2
Gαi Signaling	1.29	0.05	-0.447	GNAI2,GNB1,GNB4,RALB,CAV1,RGS4
G Beta Gamma Signaling	1.24	0.0568	-2	GNAI2,GNB1,GNB4,CDC42,CAV1
PI3K/AKT Signaling	1.24	0.0484	-2.236	YWHAQ,INPP5J,FOXO3,YWHAZ,CTNNB1,BCL2
IL-1 Signaling	1.19	0.0549	=	GNAI2,GNB1,GNB4,MYD88,MAP3K1
Reelin Signaling in Neurons	1.19	0.0543	=	FYN,ITGA1,ARHGEF3,ARHGEF10,FGR
Gα12/13 Signaling	1.19	0.0462	-1.633	F2RL2,CDH5,CDC42,RHOA,MAP3K1,CTNNB1
Tec Kinase Signaling	1.19	0.0412	-2	GNAI2,GNB1,FYN,GNB4,RHOA,STAT1,FGR
Ephrin A Signaling	1.19	0.0667	=	FYN,CDC42,RHOA,ADAM10
Glycogen Degradation II	1.18	0.182	=	PYGB,AGL
Granulocyte Adhesion and Diapedesis	1.12	0.0395	=	GNAI2,CD99,CDH5,PECAM1,ITGA1,MMP2,MSN
Role of Pattern Recognition Receptors in Recognition of Bacteria and Viruses	1.12	0.0438	-2.449	MYD88,DDX58,NOD1,C1QC,C1QA,C1QB
Superpathway of Inositol Phosphate Compounds	1.08	0.0354	=	PLD4,FYN,PTPN6,INPP5J,KIT,PPM1F,PLCD4,PDGFRB
Glycogen Degradation III	1.08	0.154	=	PYGB,AGL
Glioma Invasiveness Signaling	1.01	0.0571	-2	RHOA,ITGAV,CD44,MMP2
Role of NFAT in Cardiac Hypertrophy	0.991	0.0365	0	GNAI2,GNB1,GNB4,HDAC2,MAP3K1,ITPR3,PLCD4
Chondroitin Sulfate Degradation (Metazoa)	0.939	0.125	=	CD44,ARSB
mTOR Signaling	0.939	0.0352	=	PLD4,RPS7,RHOA,RPS15A,RPS25,RPS14,RPS24
ERK/MAPK Signaling	0.939	0.0352	-2.236	YWHAQ,ETS1,FYN,YWHAZ,STAT1,ELK3,ELF1
HGF Signaling	0.924	0.0435	=	ETS1,CDC42,MAP3K1,ELK3,ELF1
Dermatan Sulfate Degradation (Metazoa)	0.906	0.118	=	IDUA,CD44
Gαq Signaling	0.901	0.0375	-1.342	PLD4,GNB1,GNB4,RHOA,ITPR3,RGS4
CXCR4 Signaling	0.856	0.0364	-2	GNAI2,GNB1,GNB4,RHOA,ITPR3,ELMO1
Role of Tissue Factor in Cancer	0.856	0.041	=	FYN,F10,CDC42,ITGAV,FGR
L-cysteine Degradation III	0.853	0.5	=	GOT1
Sulfate Activation for Sulfonation	0.853	0.5	=	PAPSS1
14-3-3-mediated Signaling	0.784	0.0385	=	YWHAQ,YWHAZ,VIM,PDCD6IP,PLCD4
CCR3 Signaling in Eosinophils	0.784	0.0385	=	GNAI2,GNB1,GNB4,RHOA,ITPR3
Molecular Mechanisms of Cancer	0.784	0.0267	=	GNAI2,FYN,CDC42,RHOA,RALB,CDK6,ARHGEF3,CTNNB1,ARHGEF10,BCL2
p70S6K Signaling	0.783	0.0382	=	YWHAQ,GNAI2,F2RL2,YWHAZ,PLCD4
Semaphorin Signaling in Neurons	0.767	0.0566	=	DPYSL2,FYN,RHOA
Salvage Pathways of Pyrimidine Ribonucleotides	0.743	0.043	=	AK5,APOBEC1,NME2,CDK6
Pyrimidine Deoxyribonucleotides De Novo Biosynthesis I	0.743	0.087	=	AK5,NME2
Glutamate Degradation II	0.739	0.333	=	GOT1
Aspartate Biosynthesis	0.739	0.333	=	GOT1
B Cell Receptor Signaling	0.733	0.0324	-0.447	ETS1,EBF1,PTPN6,INPP5J,CDC42,MAP3K1
Role of JAK1, JAK2 and TYK2 in Interferon Signaling	0.733	0.0833	=	PTPN6,STAT1
CTLA4 Signaling in Cytotoxic T Lymphocytes	0.694	0.0404	=	B2M,FYN,PTPN6,CLTA
PAK Signaling	0.685	0.0396	-2	CDC42,PDGFD,PDGFB,PDGFRB
EIF2 Signaling	0.685	0.0309	=	RPL11,RPS7,RPS15A,RPS25,RPS14,RPS24
UVA-Induced MAPK Signaling	0.685	0.0392	-1	STAT1,PARP9,PLCD4,PARP14
D-myo-inositol (1,4,5)-Trisphosphate Biosynthesis	0.685	0.0741	=	PLD4,PLCD4
Phospholipases	0.685	0.0484	=	PLD4,PLA2R1,PLCD4
Uracil Degradation II (Reductive)	0.685	0.25	=	DPYSL2
2-ketoglutarate Dehydrogenase Complex	0.685	0.25	=	OGDH
Thymine Degradation	0.685	0.25	=	DPYSL2
L-cysteine Degradation I	0.685	0.25	=	GOT1
ERK5 Signaling	0.679	0.0476	=	YWHAQ,FOXO3,YWHAZ
Cell Cycle: G1/S Checkpoint Regulation	0.667	0.0469	=	RPL11,HDAC2,CDK6
Intrinsic Prothrombin Activation Pathway	0.656	0.069	=	F10,COL3A1
Role of Macrophages, Fibroblasts and Endothelial Cells in Rheumatoid Arthritis	0.639	0.0259	=	FN1,FRZB,MYD88,RHOA,PDGFD,CTNNB1,PLCD4,PDGFB
Glioma Signaling	0.635	0.0364	-2	CDK6,PDGFD,PDGFB,PDGFRB
Regulation of eIF4 and p70S6K Signaling	0.635	0.0318	=	RPS7,RPS15A,RPS25,RPS14,RPS24
Telomerase Signaling	0.634	0.036	=	ETS1,HDAC2,ELK3,ELF1
EGF Signaling	0.634	0.0441	=	MAP3K1,ITPR3,STAT1
CCR5 Signaling in Macrophages	0.631	0.0435	=	GNAI2,GNB1,GNB4
Agrin Interactions at Neuromuscular Junction	0.631	0.0435	=	CDC42,LAMB1,ITGA1
Cytotoxic T Lymphocyte-mediated Apoptosis of Target Cells	0.631	0.0625	=	B2M,BCL2
G Protein Signaling Mediated by Tubby	0.631	0.0625	=	GNB1,GNB4
Pyrimidine Ribonucleotides Interconversion	0.631	0.0625	=	AK5,NME2
Myc Mediated Apoptosis Signaling	0.631	0.0429	=	YWHAQ,YWHAZ,BCL2
GPCR-Mediated Integration of Enteroendocrine Signaling Exemplified by an L Cell	0.62	0.0417	=	GNAI2,ITPR3,PLCD4
STAT3 Pathway	0.62	0.0411	=	PTPN6,PDGFRB,BCL2
Role of JAK2 in Hormone-like Cytokine Signaling	0.62	0.0588	=	PTPN6,STAT1
Pyrimidine Ribonucleotides De Novo Biosynthesis	0.62	0.0588	=	AK5,NME2
Pancreatic Adenocarcinoma Signaling	0.62	0.0339	-1	PLD4,CDC42,STAT1,BCL2
Tight Junction Signaling	0.62	0.0299	=	F2RL2,MYH9,CDC42,RHOA,CTNNB1
Pentose Phosphate Pathway (Non-oxidative Branch)	0.62	0.167	=	TKT
Ceramide Degradation	0.62	0.167	=	ASAH1
Gap Junction Signaling	0.62	0.0298	=	GNAI2,ITPR3,CAV1,CTNNB1,PLCD4
Renin-Angiotensin Signaling	0.62	0.0333	=	PTPN6,MAP3K1,ITPR3,STAT1
Acute Phase Response Signaling	0.62	0.0296	=	FN1,MYD88,MAP3K1,SERPINF1,VWF
Wnt/β-catenin Signaling	0.62	0.0296	0	FRZB,CDH5,CD44,SOX18,CTNNB1
Coagulation System	0.62	0.0571	=	F10,VWF
Antiproliferative Role of Somatostatin Receptor 2	0.62	0.04	=	GNB1,GNB4,PTPN6
phagosome formation	0.611	0.0328	=	FN1,RHOA,PLA2R1,PLCD4
Interferon Signaling	0.611	0.0556	=	STAT1,BCL2
Non-Small Cell Lung Cancer Signaling	0.605	0.039	=	FOXO3,ITPR3,CDK6
Antigen Presentation Pathway	0.598	0.0541	=	B2M,CD74
Aspartate Degradation II	0.596	0.143	=	GOT1
Cell Cycle Control of Chromosomal Replication	0.588	0.0526	=	CDK6,MCM4
Atherosclerosis Signaling	0.588	0.0315	=	PLA2R1,PDGFD,PDGFB,COL3A1
Sertoli Cell-Sertoli Cell Junction Signaling	0.588	0.0281	=	TJAP1,CDC42,MAP3K1,SPTB,CTNNB1
Calcium Signaling	0.588	0.0281	=	MYH9,HDAC2,ITPR3,TPM3,TPM1
PI3K Signaling in B Lymphocytes	0.588	0.0312	=	FYN,FOXO3,ITPR3,PLCD4
Inhibition of Matrix Metalloproteases	0.588	0.0513	=	ADAM10,MMP2
Renal Cell Carcinoma Signaling	0.588	0.037	=	ETS1,CDC42,PDGFB
GNRH Signaling	0.585	0.031	-2	GNAI2,CDC42,MAP3K1,ITPR3
Cardiac Hypertrophy Signaling	0.583	0.0255	-0.447	GNAI2,GNB1,GNB4,RHOA,MAP3K1,PLCD4
Airway Pathology in Chronic Obstructive Pulmonary Disease	0.583	0.125	=	MMP2
Sphingosine and Sphingosine-1-phosphate Metabolism	0.583	0.125	=	ASAH1
Glycoaminoglycan-protein Linkage Region Biosynthesis	0.583	0.125	=	XYLT1
P2Y Purigenic Receptor Signaling Pathway	0.578	0.0303	=	GNAI2,GNB1,GNB4,PLCD4
PEDF Signaling	0.578	0.0357	=	RHOA,SERPINF1,BCL2
CREB Signaling in Neurons	0.578	0.0272	=	GNAI2,GNB1,GNB4,ITPR3,PLCD4
Role of NFAT in Regulation of the Immune Response	0.575	0.027	=	GNAI2,GNB1,FYN,GNB4,ITPR3
GPCR-Mediated Nutrient Sensing in Enteroendocrine Cells	0.575	0.0353	=	GNAI2,ITPR3,PLCD4
3-phosphoinositide Biosynthesis	0.575	0.0269	=	FYN,PTPN6,KIT,PPM1F,PDGFRB
NF-κB Activation by Viruses	0.575	0.0349	=	MAP3K1,ITGAV,ITGA1
HIPPO signaling	0.575	0.0349	=	YWHAQ,CD44,YWHAZ
Endothelin-1 Signaling	0.575	0.0267	-1.342	PLD4,GNAI2,PLA2R1,ITPR3,PLCD4
HER-2 Signaling in Breast Cancer	0.561	0.0341	=	CDC42,CDK6,MMP2
Dendritic Cell Maturation	0.561	0.0263	-1.342	B2M,MYD88,STAT1,PLCD4,COL3A1
iNOS Signaling	0.557	0.0455	=	MYD88,STAT1
Colorectal Cancer Metastasis Signaling	0.553	0.0243	-2.236	GNB1,GNB4,RHOA,MMP2,STAT1,CTNNB1
Production of Nitric Oxide and Reactive Oxygen Species in Macrophages	0.549	0.0259	=	PTPN6,RHOA,MAP3K1,STAT1,SPI1
Acute Myeloid Leukemia Signaling	0.546	0.033	=	KIT,SPI1,CSF1R
Calcium Transport I	0.546	0.1	=	ANXA5
Pentose Phosphate Pathway	0.546	0.1	=	TKT
Death Receptor Signaling	0.54	0.0326	=	PARP9,PARP14,BCL2
Human Embryonic Stem Cell Pluripotency	0.54	0.028	=	PDGFD,CTNNB1,PDGFB,PDGFRB
PPAR Signaling	0.538	0.0323	=	PDGFD,PDGFB,PDGFRB
Ovarian Cancer Signaling	0.538	0.0278	=	CD44,MMP2,CTNNB1,BCL2
Synaptic Long Term Depression	0.525	0.0274	-1	GNAI2,PLA2R1,ITPR3,PLCD4
Melanocyte Development and Pigmentation Signaling	0.525	0.0316	=	PTPN6,KIT,BCL2
TNFR1 Signaling	0.52	0.0408	=	CDC42,MAP3K1
Cell Cycle: G2/M DNA Damage Checkpoint Regulation	0.52	0.0408	=	YWHAQ,YWHAZ
D-myo-inositol-5-phosphate Metabolism	0.514	0.0268	=	PLD4,PTPN6,PPM1F,PLCD4
TR/RXR Activation	0.508	0.0306	=	F10,COL6A3,PFKP
Acyl-CoA Hydrolysis	0.505	0.0833	=	GNPAT
Docosahexaenoic Acid (DHA) Signaling	0.49	0.0385	=	SERPINF1,BCL2
Choline Biosynthesis III	0.478	0.0769	=	PLD4
Antioxidant Action of Vitamin C	0.477	0.0291	=	PLD4,PLA2R1,PLCD4
VEGF Signaling	0.477	0.0291	=	PTPN6,FOXO3,BCL2
Unfolded protein response	0.475	0.037	=	EDEM1,BCL2
SAPK/JNK Signaling	0.473	0.0288	=	GNB1,CDC42,MAP3K1
Phenylalanine Degradation IV (Mammalian, via Side Chain)	0.463	0.0714	=	GOT1
IGF-1 Signaling	0.462	0.0283	=	YWHAQ,FOXO3,YWHAZ
nNOS Signaling in Skeletal Muscle Cells	0.443	0.0667	=	SNTB1
Gαs Signaling	0.443	0.0275	=	GNB1,GNB4,ADORA2B
Type I Diabetes Mellitus Signaling	0.44	0.0273	=	MYD88,STAT1,BCL2
Nur77 Signaling in T Lymphocytes	0.44	0.0339	=	HDAC2,BCL2
p53 Signaling	0.44	0.027	=	SNAI2,CTNNB1,BCL2
Corticotropin Releasing Hormone Signaling	0.44	0.027	=	GNAI2,ARPC5,ITPR3
Androgen Signaling	0.44	0.027	=	GNAI2,GNB1,GNB4
RAN Signaling	0.436	0.0625	=	RAN
Extrinsic Prothrombin Activation Pathway	0.436	0.0625	=	F10
Paxillin Signaling	0.432	0.0265	=	CDC42,ITGAV,ITGA1
Retinoic acid Mediated Apoptosis Signaling	0.431	0.0328	=	PARP9,PARP14
Activation of IRF by Cytosolic Pattern Recognition Receptors	0.423	0.0323	=	DDX58,STAT1
Germ Cell-Sertoli Cell Junction Signaling	0.416	0.0231	=	CDC42,RHOA,MAP3K1,CTNNB1
NGF Signaling	0.412	0.0256	=	CDC42,RHOA,MAP3K1
Endometrial Cancer Signaling	0.409	0.0312	=	FOXO3,CTNNB1
D-myo-inositol (1,4,5)-trisphosphate Degradation	0.408	0.0556	=	INPP5J
Calcium-induced T Lymphocyte Apoptosis	0.395	0.0303	=	HDAC2,ITPR3
NF-κB Signaling	0.392	0.0222	-1	HDAC2,MYD88,MAP3K1,PDGFRB
Natural Killer Cell Signaling	0.392	0.0246	=	FYN,PTPN6,INPP5J
Gustation Pathway	0.392	0.0246	=	GNB1,P2RX4,ITPR3
DNA Methylation and Transcriptional Repression Signaling	0.385	0.05	=	HDAC2
1D-myo-inositol Hexakisphosphate Biosynthesis II (Mammalian)	0.385	0.05	=	INPP5J
D-myo-inositol (1,3,4)-trisphosphate Biosynthesis	0.385	0.05	=	INPP5J
Sperm Motility	0.381	0.024	=	PLA2R1,ITPR3,PLCD4
Inflammasome pathway	0.372	0.0476	=	MYD88
Melatonin Signaling	0.372	0.0282	=	GNAI2,PLCD4
Chemokine Signaling	0.372	0.0282	=	GNAI2,RHOA
Role of MAPK Signaling in the Pathogenesis of Influenza	0.369	0.0278	=	PLA2R1,BCL2
AMPK Signaling	0.369	0.0212	=	AK5,FOXO3,ADIPOQ,PFKP
Polyamine Regulation in Colon Cancer	0.369	0.0455	=	CTNNB1
Glutathione Redox Reactions I	0.369	0.0455	=	CLIC2
Cellular Effects of Sildenafil (Viagra)	0.369	0.0231	=	MYH9,ITPR3,PLCD4
GM-CSF Signaling	0.369	0.0274	=	ETS1,STAT1
Toll-like Receptor Signaling	0.363	0.027	=	MYD88,MAP3K1
TCA Cycle II (Eukaryotic)	0.361	0.0435	=	OGDH
HMGB1 Signaling	0.361	0.0226	=	HMGB1,CDC42,RHOA
TREM1 Signaling	0.361	0.0267	=	MYD88,NOD1
GDNF Family Ligand-Receptor Interactions	0.355	0.0263	=	CDC42,ITPR3
IL-22 Signaling	0.352	0.0417	=	STAT1
Cyclins and Cell Cycle Regulation	0.346	0.0256	=	HDAC2,CDK6
Role of JAK family kinases in IL-6-type Cytokine Signaling	0.346	0.04	=	STAT1
Superpathway of D-myo-inositol (1,4,5)-trisphosphate Metabolism	0.346	0.04	=	INPP5J
Glycolysis I	0.346	0.04	=	PFKP
Regulation of IL-2 Expression in Activated and Anergic T Lymphocytes	0.345	0.0253	=	FYN,MAP3K1
Lipid Antigen Presentation by CD1	0.336	0.0385	=	B2M
Insulin Receptor Signaling	0.336	0.0213	=	FYN,INPP5J,FOXO3
Growth Hormone Signaling	0.336	0.0247	=	PTPN6,STAT1
IL-15 Production	0.33	0.037	=	STAT1
IL-3 Signaling	0.33	0.0241	=	PTPN6,STAT1
Prolactin Signaling	0.33	0.0241	=	FYN,STAT1
JAK/Stat Signaling	0.33	0.0241	=	PTPN6,STAT1
Small Cell Lung Cancer Signaling	0.325	0.0238	=	CDK6,BCL2
IL-12 Signaling and Production in Macrophages	0.323	0.0205	=	MYD88,STAT1,SPI1
3-phosphoinositide Degradation	0.317	0.0203	=	PTPN6,INPP5J,PPM1F
TNFR2 Signaling	0.317	0.0345	=	MAP3K1
TGF-β Signaling	0.313	0.023	=	CDC42,BCL2
Relaxin Signaling	0.312	0.02	=	GNAI2,GNB1,GNB4
OX40 Signaling Pathway	0.306	0.0225	=	B2M,BCL2
IL-4 Signaling	0.306	0.0225	=	PTPN6,INPP5J
Superpathway of Methionine Degradation	0.304	0.0323	=	GOT1
FGF Signaling	0.304	0.0222	=	PTPN6,MAP3K1
Glucocorticoid Receptor Signaling	0.298	0.0174	=	HMGB1,MAP3K1,FOXO3,STAT1,BCL2
Ceramide Signaling	0.29	0.0215	=	MAP3K1,BCL2
MIF-mediated Glucocorticoid Regulation	0.29	0.0303	=	CD74
Prostate Cancer Signaling	0.288	0.0213	=	CTNNB1,BCL2
Oncostatin M Signaling	0.285	0.0294	=	STAT1
Inhibition of Angiogenesis by TSP1	0.285	0.0294	=	FYN
Dopamine-DARPP32 Feedback in cAMP Signaling	0.279	0.0185	=	GNAI2,ITPR3,PLCD4
Stearate Biosynthesis I (Animals)	0.279	0.0286	=	GNPAT
Role of Osteoblasts, Osteoclasts and Chondrocytes in Rheumatoid Arthritis	0.272	0.0172	=	FRZB,CTNNB1,CSF1R,BCL2
Cholecystokinin/Gastrin-mediated Signaling	0.261	0.0198	=	RHOA,ITPR3
April Mediated Signaling	0.259	0.0263	=	MAP3K1
Notch Signaling	0.259	0.0263	=	CNTN1
tRNA Charging	0.253	0.0256	=	AARS2
Chronic Myeloid Leukemia Signaling	0.253	0.0192	=	HDAC2,CDK6
Huntington's Disease Signaling	0.253	0.0166	=	GNB1,GNB4,HDAC2,CLTA
Role of PKR in Interferon Induction and Antiviral Response	0.253	0.025	=	STAT1
B Cell Activating Factor Signaling	0.253	0.025	=	MAP3K1
Thyroid Cancer Signaling	0.253	0.025	=	CTNNB1
MIF Regulation of Innate Immunity	0.248	0.0244	=	CD74
Mechanisms of Viral Exit from Host Cells	0.248	0.0244	=	PDCD6IP
T Cell Receptor Signaling	0.242	0.0183	=	FYN,MAP3K1
Role of RIG1-like Receptors in Antiviral Innate Immunity	0.237	0.0233	=	DDX58
Nitric Oxide Signaling in the Cardiovascular System	0.227	0.0177	=	ITPR3,CAV1
IL-9 Signaling	0.227	0.0222	=	STAT1
Neuropathic Pain Signaling In Dorsal Horn Neurons	0.227	0.0175	=	ITPR3,PLCD4
Fc Epsilon RI Signaling	0.208	0.0168	=	FYN,INPP5J
Synaptic Long Term Potentiation	0.206	0.0167	=	ITPR3,PLCD4
Cancer Drug Resistance By Drug Efflux	0.206	0.0204	=	FOXO3
G-Protein Coupled Receptor Signaling	0.196	0.0148	=	GNAI2,FYN,RGS4,ADORA2B
CD27 Signaling in Lymphocytes	0.192	0.0192	=	MAP3K1
Phototransduction Pathway	0.188	0.0189	=	GNB1
Type II Diabetes Mellitus Signaling	0.188	0.0157	=	MAP3K1,ADIPOQ
D-myo-inositol (1,4,5,6)-Tetrakisphosphate Biosynthesis	0.178	0.0153	=	PTPN6,PPM1F
D-myo-inositol (3,4,5,6)-tetrakisphosphate Biosynthesis	0.178	0.0153	=	PTPN6,PPM1F
PKCθ Signaling in T Lymphocytes	0.178	0.0152	=	FYN,MAP3K1
Regulation of Cellular Mechanics by Calpain Protease	0.178	0.0175	=	CDK6
Wnt/Ca+ pathway	0.178	0.0175	=	PLCD4
Glutamate Receptor Signaling	0.178	0.0175	=	GNB1
Adipogenesis pathway	0.177	0.0149	=	EBF1,HDAC2
Chondroitin Sulfate Biosynthesis	0.177	0.0172	=	XYLT1
Cardiac β-adrenergic Signaling	0.177	0.0148	=	GNB1,GNB4
Induction of Apoptosis by HIV1	0.174	0.0167	=	BCL2
Dermatan Sulfate Biosynthesis	0.174	0.0167	=	XYLT1
autophagy	0.174	0.0167	=	BCL2
Hereditary Breast Cancer Signaling	0.165	0.0141	=	HDAC2,CDK6
CNTF Signaling	0.165	0.0159	=	STAT1
PCP pathway	0.165	0.0159	=	RHOA
Pyridoxal 5'-phosphate Salvage Pathway	0.162	0.0156	=	CDK6
PXR/RXR Activation	0.161	0.0154	=	FOXO3
Thrombopoietin Signaling	0.161	0.0154	=	STAT1
Mitotic Roles of Polo-Like Kinase	0.159	0.0152	=	PLK2
Eicosanoid Signaling	0.156	0.0149	=	PLA2R1
Role of JAK1 and JAK3 in γc Cytokine Signaling	0.143	0.0141	=	STAT1
Basal Cell Carcinoma Signaling	0.141	0.0139	=	CTNNB1
T Helper Cell Differentiation	0.139	0.0137	=	STAT1

## Sheet: 4_Time
© 2000-2016 QIAGEN. All rights reserved.
Ingenuity Canonical Pathways	-log(B-H p-value)	Ratio	z-score	Molecules
PI3K/AKT Signaling	0.819	0.0323	0	HSP90B1,NFKB2,EIF4E,PTEN
Endoplasmic Reticulum Stress Pathway	0.819	0.0952	=	HSP90B1,DNAJC3
Tight Junction Signaling	0.819	0.024	=	NSF,NFKB2,CSTF3,PTEN
Neuregulin Signaling	0.819	0.0341	=	HSP90B1,PTEN,PSEN1
Prostate Cancer Signaling	0.819	0.0319	=	HSP90B1,NFKB2,PTEN
Type I Diabetes Mellitus Signaling	0.718	0.0273	=	MAP2K3,NFKB2,SOCS5
Notch Signaling	0.718	0.0526	=	LFNG,PSEN1
Role of PKR in Interferon Induction and Antiviral Response	0.718	0.05	=	MAP2K3,NFKB2
Protein Ubiquitination Pathway	0.646	0.0157	=	HSP90B1,BAG1,DNAJC3,SUGT1
Aryl Hydrocarbon Receptor Signaling	0.646	0.0214	=	HSP90B1,NFKB2,AHR
CD27 Signaling in Lymphocytes	0.646	0.0385	=	MAP2K3,NFKB2
Unfolded protein response	0.646	0.037	=	HSP90B1,DNAJC3
Xenobiotic Metabolism Signaling	0.646	0.014	=	HSP90B1,MAP2K3,NFKB2,AHR
Acute Phase Response Signaling	0.646	0.0178	=	MAP2K3,NFKB2,SOCS5
Hypoxia Signaling in the Cardiovascular System	0.646	0.0308	=	HSP90B1,PTEN
Role of IL-17A in Arthritis	0.646	0.0299	=	MAP2K3,NFKB2
IL-10 Signaling	0.646	0.0294	=	MAP2K3,NFKB2
PPARα/RXRα Activation	0.646	0.0169	=	HSP90B1,MAP2K3,NFKB2
B Cell Receptor Signaling	0.646	0.0162	=	MAP2K3,NFKB2,PTEN
Toll-like Receptor Signaling	0.646	0.027	=	MAP2K3,NFKB2
Regulation of the Epithelial-Mesenchymal Transition Pathway	0.646	0.0159	=	MAP2K3,NFKB2,PSEN1
Inositol Pyrophosphates Biosynthesis	0.646	0.125	=	IP6K1
IL-17A Signaling in Airway Cells	0.646	0.026	=	NFKB2,PTEN
CD40 Signaling	0.646	0.0256	=	MAP2K3,NFKB2
JAK/Stat Signaling	0.622	0.0241	=	NFKB2,SOCS5
Small Cell Lung Cancer Signaling	0.622	0.0238	=	NFKB2,PTEN
LPS-stimulated MAPK Signaling	0.619	0.0233	=	MAP2K3,NFKB2
Acute Myeloid Leukemia Signaling	0.618	0.022	=	MAP2K3,NFKB2
IL-1 Signaling	0.618	0.022	=	MAP2K3,NFKB2
Cleavage and Polyadenylation of Pre-mRNA	0.618	0.0833	=	CSTF3
PPAR Signaling	0.618	0.0215	=	HSP90B1,NFKB2
p53 Signaling	0.494	0.018	=	ST13,PTEN
PTEN Signaling	0.487	0.0168	=	NFKB2,PTEN
iCOS-iCOSL Signaling in T Helper Cells	0.487	0.0164	=	NFKB2,PTEN
Role of Tissue Factor in Cancer	0.487	0.0164	=	EIF4E,PTEN
D-myo-inositol (1,3,4)-trisphosphate Biosynthesis	0.487	0.05	=	PTEN
Inflammasome pathway	0.487	0.0476	=	NFKB2
Type II Diabetes Mellitus Signaling	0.487	0.0157	=	NFKB2,SOCS5
IL-6 Signaling	0.487	0.0157	=	MAP2K3,NFKB2
PI3K Signaling in B Lymphocytes	0.487	0.0156	=	NFKB2,PTEN
GNRH Signaling	0.487	0.0155	=	MAP2K3,NFKB2
Glucocorticoid Receptor Signaling	0.485	0.0105	=	TAF12,HSP90B1,BAG1
HMGB1 Signaling	0.485	0.015	=	MAP2K3,NFKB2
Role of JAK1, JAK2 and TYK2 in Interferon Signaling	0.478	0.0417	=	NFKB2
Superpathway of D-myo-inositol (1,4,5)-trisphosphate Metabolism	0.471	0.04	=	PTEN
Insulin Receptor Signaling	0.471	0.0142	=	EIF4E,PTEN
IL-15 Production	0.457	0.037	=	NFKB2
TNFR2 Signaling	0.437	0.0345	=	NFKB2
4-1BB Signaling in T Lymphocytes	0.418	0.0323	=	NFKB2
MIF-mediated Glucocorticoid Regulation	0.413	0.0303	=	NFKB2
TWEAK Signaling	0.413	0.0294	=	NFKB2
Role of JAK2 in Hormone-like Cytokine Signaling	0.413	0.0294	=	SOCS5
Aldosterone Signaling in Epithelial Cells	0.413	0.012	=	HSP90B1,DNAJC3
IL-17A Signaling in Fibroblasts	0.411	0.0286	=	NFKB2
April Mediated Signaling	0.404	0.0263	=	NFKB2
Sertoli Cell-Sertoli Cell Junction Signaling	0.404	0.0112	=	MAP2K3,PTEN
B Cell Activating Factor Signaling	0.404	0.025	=	NFKB2
Neuroprotective Role of THOP1 in Alzheimer's Disease	0.404	0.025	=	ECE1
Hepatic Fibrosis / Hepatic Stellate Cell Activation	0.404	0.0109	=	ECE1,NFKB2
MIF Regulation of Innate Immunity	0.404	0.0244	=	NFKB2
Molecular Mechanisms of Cancer	0.404	0.00802	=	MAP2K3,NFKB2,PSEN1
Role of RIG1-like Receptors in Antiviral Innate Immunity	0.404	0.0233	=	NFKB2
RAR Activation	0.404	0.0105	=	NFKB2,PTEN
Role of IL-17F in Allergic Inflammatory Airway Diseases	0.404	0.0227	=	NFKB2
iNOS Signaling	0.404	0.0227	=	NFKB2
NRF2-mediated Oxidative Stress Response	0.404	0.0104	=	DNAJC3,MAP2K3
IL-9 Signaling	0.404	0.0222	=	NFKB2
ILK Signaling	0.404	0.0102	=	NFKB2,PTEN
Protein Kinase A Signaling	0.399	0.00769	=	NFKB2,PTEN,AKAP1
TNFR1 Signaling	0.393	0.0204	=	NFKB2
Cancer Drug Resistance By Drug Efflux	0.393	0.0204	=	PTEN
Assembly of RNA Polymerase II Complex	0.391	0.02	=	TAF12
Amyloid Processing	0.39	0.0196	=	PSEN1
Melanoma Signaling	0.366	0.0182	=	PTEN
Wnt/Ca+ pathway	0.363	0.0175	=	NFKB2
Superpathway of Inositol Phosphate Compounds	0.363	0.00885	=	IP6K1,PTEN
Induction of Apoptosis by HIV1	0.363	0.0167	=	NFKB2
Activation of IRF by Cytosolic Pattern Recognition Receptors	0.363	0.0161	=	NFKB2
Cardiac Hypertrophy Signaling	0.363	0.00851	=	MAP2K3,EIF4E
Endometrial Cancer Signaling	0.363	0.0156	=	PTEN
Pyridoxal 5'-phosphate Salvage Pathway	0.363	0.0156	=	MAP2K3
Mitotic Roles of Polo-Like Kinase	0.363	0.0152	=	HSP90B1
UVB-Induced MAPK Signaling	0.363	0.0152	=	EIF4E
Lymphotoxin β Receptor Signaling	0.363	0.0149	=	NFKB2
GABA Receptor Signaling	0.363	0.0149	=	NSF
ErbB2-ErbB3 Signaling	0.363	0.0145	=	PTEN
Melatonin Signaling	0.363	0.0141	=	MAP2K3
Role of MAPK Signaling in the Pathogenesis of Influenza	0.363	0.0139	=	MAP2K3
ErbB4 Signaling	0.363	0.0139	=	PSEN1
STAT3 Pathway	0.363	0.0137	=	SOCS5
TREM1 Signaling	0.363	0.0133	=	NFKB2
IL-15 Signaling	0.363	0.0132	=	NFKB2
Role of PI3K/AKT Signaling in the Pathogenesis of Influenza	0.363	0.0132	=	NFKB2
Neurotrophin/TRK Signaling	0.363	0.0132	=	MAP2K3
BMP signaling pathway	0.363	0.0132	=	NFKB2
Angiopoietin Signaling	0.363	0.013	=	NFKB2
Estrogen-Dependent Breast Cancer Signaling	0.363	0.013	=	NFKB2
Erythropoietin Signaling	0.363	0.0127	=	NFKB2
Regulation of IL-2 Expression in Activated and Anergic T Lymphocytes	0.363	0.0127	=	NFKB2
Growth Hormone Signaling	0.363	0.0123	=	SOCS5
Prolactin Signaling	0.363	0.012	=	SOCS5
PEDF Signaling	0.363	0.0119	=	NFKB2
IL-17 Signaling	0.363	0.0118	=	MAP2K3
FLT3 Signaling in Hematopoietic Progenitor Cells	0.363	0.0118	=	EIF4E
NF-κB Activation by Viruses	0.363	0.0116	=	NFKB2
HIPPO signaling	0.363	0.0116	=	TEAD1
TGF-β Signaling	0.363	0.0115	=	MAP2K3
Crosstalk between Dendritic Cells and Natural Killer Cells	0.363	0.0112	=	NFKB2
OX40 Signaling Pathway	0.363	0.0112	=	NFKB2
Apoptosis Signaling	0.363	0.0112	=	NFKB2
Altered T Cell and B Cell Signaling in Rheumatoid Arthritis	0.363	0.0111	=	NFKB2
FGF Signaling	0.363	0.0111	=	MAP2K3
Reelin Signaling in Neurons	0.363	0.0109	=	VLDLR
Death Receptor Signaling	0.363	0.0109	=	NFKB2
Ceramide Signaling	0.363	0.0108	=	NFKB2
Fcγ Receptor-mediated Phagocytosis in Macrophages and Monocytes	0.363	0.0108	=	PTEN
Salvage Pathways of Pyrimidine Ribonucleotides	0.363	0.0108	=	MAP2K3
ErbB Signaling	0.347	0.0102	=	MAP2K3
FAK Signaling	0.347	0.0101	=	PTEN
Cholecystokinin/Gastrin-mediated Signaling	0.347	0.0099	=	MAP2K3
RANK Signaling in Osteoclasts	0.347	0.0099	=	NFKB2
Antioxidant Action of Vitamin C	0.344	0.00971	=	NFKB2
Chronic Myeloid Leukemia Signaling	0.344	0.00962	=	NFKB2
IGF-1 Signaling	0.34	0.00943	=	SOCS5
T Cell Receptor Signaling	0.338	0.00917	=	NFKB2
Glioma Signaling	0.338	0.00909	=	PTEN
Androgen Signaling	0.338	0.00901	=	NFKB2
Telomerase Signaling	0.338	0.00901	=	HSP90B1
Nitric Oxide Signaling in the Cardiovascular System	0.337	0.00885	=	HSP90B1
Rac Signaling	0.337	0.00855	=	NFKB2
NGF Signaling	0.337	0.00855	=	NFKB2
p38 MAPK Signaling	0.337	0.00855	=	MAP2K3
Pancreatic Adenocarcinoma Signaling	0.337	0.00847	=	NFKB2
Fc Epsilon RI Signaling	0.337	0.0084	=	MAP2K3
Renin-Angiotensin Signaling	0.337	0.00833	=	NFKB2
LXR/RXR Activation	0.337	0.00826	=	NFKB2
fMLP Signaling in Neutrophils	0.337	0.00826	=	NFKB2
FXR/RXR Activation	0.334	0.00794	=	VLDLR
Atherosclerosis Signaling	0.334	0.00787	=	NFKB2
Estrogen Receptor Signaling	0.334	0.00781	=	TAF12
Gα12/13 Signaling	0.334	0.00769	=	NFKB2
CD28 Signaling in T Helper Cells	0.334	0.00763	=	NFKB2
D-myo-inositol (1,4,5,6)-Tetrakisphosphate Biosynthesis	0.334	0.00763	=	PTEN
D-myo-inositol (3,4,5,6)-tetrakisphosphate Biosynthesis	0.334	0.00763	=	PTEN
PKCθ Signaling in T Lymphocytes	0.334	0.00758	=	NFKB2
P2Y Purigenic Receptor Signaling Pathway	0.334	0.00758	=	NFKB2
Cardiac β-adrenergic Signaling	0.329	0.00741	=	AKAP1
Role of Pattern Recognition Receptors in Recognition of Bacteria and Viruses	0.327	0.0073	=	NFKB2
Hereditary Breast Cancer Signaling	0.32	0.00704	=	PTEN
Ovarian Cancer Signaling	0.32	0.00694	=	PTEN
phagosome maturation	0.32	0.00694	=	NSF
IL-12 Signaling and Production in Macrophages	0.32	0.00685	=	NFKB2
Epithelial Adherens Junction Signaling	0.32	0.00685	=	PTEN
3-phosphoinositide Degradation	0.319	0.00676	=	PTEN
D-myo-inositol-5-phosphate Metabolism	0.319	0.00671	=	PTEN
Relaxin Signaling	0.319	0.00667	=	NFKB2
eNOS Signaling	0.312	0.00645	=	HSP90B1
Regulation of eIF4 and p70S6K Signaling	0.312	0.00637	=	EIF4E
Hepatic Cholestasis	0.312	0.00629	=	NFKB2
Glioblastoma Multiforme Signaling	0.312	0.00629	=	PTEN
Gαq Signaling	0.312	0.00625	=	NFKB2
Tec Kinase Signaling	0.296	0.00588	=	NFKB2
Mitochondrial Dysfunction	0.296	0.00585	=	PSEN1
Germ Cell-Sertoli Cell Junction Signaling	0.294	0.00578	=	MAP2K3
NF-κB Signaling	0.285	0.00556	=	NFKB2
Role of NFAT in Regulation of the Immune Response	0.282	0.00541	=	NFKB2
3-phosphoinositide Biosynthesis	0.282	0.00538	=	PTEN
Endothelin-1 Signaling	0.282	0.00535	=	ECE1
AMPK Signaling	0.282	0.00529	=	MAP2K3
Dendritic Cell Maturation	0.282	0.00526	=	NFKB2
Role of NFAT in Cardiac Hypertrophy	0.282	0.00521	=	MAP2K3
Production of Nitric Oxide and Reactive Oxygen Species in Macrophages	0.282	0.00518	=	NFKB2
EIF2 Signaling	0.282	0.00515	=	EIF4E
mTOR Signaling	0.279	0.00503	=	EIF4E
ERK/MAPK Signaling	0.279	0.00503	=	EIF4E
Thrombin Signaling	0.275	0.00493	=	NFKB2
Integrin Signaling	0.255	0.00457	=	PTEN
cAMP-mediated signaling	0.255	0.00452	=	AKAP1
Role of Osteoblasts, Osteoclasts and Chondrocytes in Rheumatoid Arthritis	0.244	0.00431	=	MAP2K3
Phospholipase C Signaling	0.24	0.00422	=	NFKB2
Huntington's Disease Signaling	0.238	0.00415	=	NSF
Colorectal Cancer Metastasis Signaling	0.236	0.00405	=	NFKB2
Signaling by Rho Family GTPases	0.236	0.00405	=	NFKB2
G-Protein Coupled Receptor Signaling	0.214	0.0037	=	NFKB2

## Sheet: 5_Time+Mig
© 2000-2016 QIAGEN. All rights reserved.
Ingenuity Canonical Pathways	-log(B-H p-value)	Ratio	z-score	Molecules
RAN Signaling	2.37	0.188	=	RANGAP1,XPO1,KPNA1
Protein Ubiquitination Pathway	1.39	0.0235	=	HSPA8,USP5,HSP90AA1,USP37,DNAJA1,HSPA4L
Aldosterone Signaling in Epithelial Cells	0.707	0.0241	=	HSPA8,HSP90AA1,DNAJA1,HSPA4L
Mechanisms of Viral Exit from Host Cells	0.448	0.0488	=	XPO1,ACTC1
Glucocorticoid Receptor Signaling	0.308	0.0139	=	HSPA8,FKBP4,GTF2H1,HSP90AA1
Remodeling of Epithelial Adherens Junctions	0.308	0.0294	=	RAB5C,ACTC1
Caveolar-mediated Endocytosis Signaling	0.308	0.0282	=	RAB5C,ACTC1
PPARα/RXRα Activation	0.308	0.0169	=	HSP90AA1,NR2C2,ABCA1
Embryonic Stem Cell Differentiation into Cardiac Lineages	0.308	0.1	=	GATA4
Clathrin-mediated Endocytosis Signaling	0.308	0.0152	=	HSPA8,RAB5C,ACTC1
Crosstalk between Dendritic Cells and Natural Killer Cells	0.308	0.0225	=	ACTC1,CAMK2G
Methionine Degradation I (to Homocysteine)	0.308	0.0625	=	SUV39H2
LPS/IL-1 Mediated Inhibition of RXR Function	0.308	0.0136	=	CPT1A,XPO1,ABCA1
Mitochondrial L-carnitine Shuttle Pathway	0.308	0.0588	=	CPT1A
Cysteine Biosynthesis III (mammalia)	0.308	0.0556	=	SUV39H2
Androgen Signaling	0.308	0.018	=	GTF2H1,HSP90AA1
Cardiomyocyte Differentiation via BMP Receptors	0.308	0.05	=	GATA4
HIF1α Signaling	0.308	0.0174	=	MAPK6,HSP90AA1
Inflammasome pathway	0.308	0.0476	=	NLRP3
Estrogen Receptor Signaling	0.252	0.0156	=	TRRAP,GTF2H1
Superpathway of Methionine Degradation	0.22	0.0323	=	SUV39H2
Circadian Rhythm Signaling	0.22	0.0303	=	CRY2
Stearate Biosynthesis I (Animals)	0.22	0.0286	=	ELOVL1
Nucleotide Excision Repair Pathway	0.22	0.0286	=	GTF2H1
eNOS Signaling	0.22	0.0129	=	HSPA8,HSP90AA1
Transcriptional Regulatory Network in Embryonic Stem Cells	0.22	0.025	=	GATA4
Tight Junction Signaling	0.22	0.012	=	CNKSR3,ACTC1
Triacylglycerol Biosynthesis	0.22	0.0227	=	ELOVL1
Calcium Signaling	0.22	0.0112	=	ACTC1,CAMK2G
Triacylglycerol Degradation	0.22	0.0222	=	ABHD2
Role of NFAT in Regulation of the Immune Response	0.22	0.0108	=	XPO1,GATA4
Assembly of RNA Polymerase II Complex	0.22	0.02	=	GTF2H1
Role of NFAT in Cardiac Hypertrophy	0.22	0.0104	=	GATA4,CAMK2G
NRF2-mediated Oxidative Stress Response	0.22	0.0104	=	DNAJA1,ACTC1
Unfolded protein response	0.22	0.0185	=	HSPA8
Thrombin Signaling	0.22	0.00985	=	GATA4,CAMK2G
Regulation of Cellular Mechanics by Calpain Protease	0.22	0.0175	=	CAST
MSP-RON Signaling Pathway	0.22	0.0169	=	ACTC1
Pyridoxal 5'-phosphate Salvage Pathway	0.22	0.0156	=	MAPK6
PXR/RXR Activation	0.22	0.0154	=	CPT1A
Hypoxia Signaling in the Cardiovascular System	0.22	0.0154	=	HSP90AA1
Mitotic Roles of Polo-Like Kinase	0.22	0.0152	=	HSP90AA1
Agrin Interactions at Neuromuscular Junction	0.22	0.0145	=	ACTC1
Melatonin Signaling	0.22	0.0141	=	CAMK2G
Chemokine Signaling	0.22	0.0141	=	CAMK2G
GM-CSF Signaling	0.22	0.0137	=	CAMK2G
TREM1 Signaling	0.22	0.0133	=	NLRP3
ATM Signaling	0.22	0.0125	=	TRRAP
Neuregulin Signaling	0.22	0.0114	=	HSP90AA1
Regulation of Actin-based Motility by Rho	0.22	0.011	=	ACTC1
Factors Promoting Cardiogenesis in Vertebrates	0.22	0.0109	=	GATA4
Death Receptor Signaling	0.22	0.0109	=	ACTC1
Fcγ Receptor-mediated Phagocytosis in Macrophages and Monocytes	0.22	0.0108	=	ACTC1
Salvage Pathways of Pyrimidine Ribonucleotides	0.22	0.0108	=	MAPK6
PPAR Signaling	0.22	0.0108	=	HSP90AA1
Prostate Cancer Signaling	0.22	0.0106	=	HSP90AA1
Xenobiotic Metabolism Signaling	0.22	0.00699	=	HSP90AA1,CAMK2G
CDK5 Signaling	0.22	0.0101	=	MAPK6
FAK Signaling	0.22	0.0101	=	ACTC1
Virus Entry via Endocytic Pathways	0.22	0.0098	=	ACTC1
VEGF Signaling	0.22	0.00971	=	ACTC1
Glioma Signaling	0.22	0.00909	=	CAMK2G
Amyotrophic Lateral Sclerosis Signaling	0.22	0.00901	=	RAB5C
Telomerase Signaling	0.22	0.00901	=	HSP90AA1
Paxillin Signaling	0.22	0.00885	=	ACTC1
Nitric Oxide Signaling in the Cardiovascular System	0.22	0.00885	=	HSP90AA1
Neuropathic Pain Signaling In Dorsal Horn Neurons	0.22	0.00877	=	CAMK2G
PTEN Signaling	0.22	0.0084	=	CNKSR3
Synaptic Long Term Potentiation	0.22	0.00833	=	CAMK2G
LXR/RXR Activation	0.22	0.00826	=	ABCA1
iCOS-iCOSL Signaling in T Helper Cells	0.22	0.0082	=	CAMK2G
Role of NANOG in Mammalian Embryonic Stem Cell Pluripotency	0.22	0.0082	=	GATA4
RhoA Signaling	0.22	0.0082	=	ACTC1
PI3K/AKT Signaling	0.22	0.00806	=	HSP90AA1
PI3K Signaling in B Lymphocytes	0.22	0.00781	=	CAMK2G
GNRH Signaling	0.22	0.00775	=	CAMK2G
Cellular Effects of Sildenafil (Viagra)	0.22	0.00769	=	ACTC1
PKCθ Signaling in T Lymphocytes	0.22	0.00758	=	CAMK2G
Adipogenesis pathway	0.22	0.00746	=	GTF2H1
Role of Pattern Recognition Receptors in Recognition of Bacteria and Viruses	0.219	0.0073	=	NLRP3
Aryl Hydrocarbon Receptor Signaling	0.219	0.00714	=	HSP90AA1
phagosome maturation	0.219	0.00694	=	RAB5C
IL-12 Signaling and Production in Macrophages	0.219	0.00685	=	JMJD6
Epithelial Adherens Junction Signaling	0.219	0.00685	=	ACTC1
Gap Junction Signaling	0.198	0.00595	=	ACTC1
Tec Kinase Signaling	0.198	0.00588	=	ACTC1
Mitochondrial Dysfunction	0.198	0.00585	=	CPT1A
Germ Cell-Sertoli Cell Junction Signaling	0.198	0.00578	=	ACTC1
RhoGDI Signaling	0.198	0.00578	=	ACTC1
Sertoli Cell-Sertoli Cell Junction Signaling	0.198	0.00562	=	ACTC1
CREB Signaling in Neurons	0.198	0.00543	=	CAMK2G
B Cell Receptor Signaling	0.198	0.00541	=	CAMK2G
Endothelin-1 Signaling	0.198	0.00535	=	MAPK6
AMPK Signaling	0.198	0.00529	=	CPT1A
Agranulocyte Adhesion and Diapedesis	0.198	0.00529	=	ACTC1
RAR Activation	0.198	0.00526	=	GTF2H1
ILK Signaling	0.194	0.0051	=	ACTC1
Breast Cancer Regulation by Stathmin1	0.188	0.00493	=	CAMK2G
Leukocyte Extravasation Signaling	0.183	0.00476	=	ACTC1
Integrin Signaling	0.179	0.00457	=	ACTC1
cAMP-mediated signaling	0.179	0.00452	=	CAMK2G
Systemic Lupus Erythematosus Signaling	0.179	0.00444	=	PRPF38B
Actin Cytoskeleton Signaling	0.179	0.00439	=	ACTC1
Cardiac Hypertrophy Signaling	0.175	0.00426	=	GATA4

## Sheet: 6_Time+Mig
© 2000-2016 QIAGEN. All rights reserved.
Ingenuity Canonical Pathways	-log(B-H p-value)	Ratio	z-score	Molecules
Nitric Oxide Signaling in the Cardiovascular System	1.13	0.0265	=	FLT1,PDE3B,PRKAR1B
Triacylglycerol Biosynthesis	1.04	0.0455	=	DGAT2,ELOVL1
Spermine Biosynthesis	1.04	0.5	=	SMS
Leptin Signaling in Obesity	0.821	0.0235	=	PDE3B,PRKAR1B
HIPPO signaling	0.821	0.0233	=	TEAD4,TJP2
Superoxide Radicals Degradation	0.765	0.125	=	SOD2
Gustation Pathway	0.765	0.0164	=	PDE3B,PRKAR1B
Cellular Effects of Sildenafil (Viagra)	0.765	0.0154	=	PDE3B,PRKAR1B
Cardiac β-adrenergic Signaling	0.765	0.0148	=	PDE3B,PRKAR1B
Insulin Receptor Signaling	0.765	0.0142	=	PDE3B,PRKAR1B
RAN Signaling	0.765	0.0625	=	KPNA1
Relaxin Signaling	0.765	0.0133	=	PDE3B,PRKAR1B
eNOS Signaling	0.765	0.0129	=	FLT1,PRKAR1B
Hepatic Cholestasis	0.765	0.0126	=	TJP2,PRKAR1B
Tight Junction Signaling	0.756	0.012	=	TJP2,PRKAR1B
Sertoli Cell-Sertoli Cell Junction Signaling	0.734	0.0112	=	TJP2,PRKAR1B
Sonic Hedgehog Signaling	0.639	0.0333	=	PRKAR1B
cAMP-mediated signaling	0.639	0.00905	=	PDE3B,PRKAR1B
Coagulation System	0.639	0.0286	=	PLAT
Stearate Biosynthesis I (Animals)	0.639	0.0286	=	ELOVL1
tRNA Splicing	0.639	0.027	=	PDE3B
Netrin Signaling	0.639	0.0256	=	PRKAR1B
Neuroprotective Role of THOP1 in Alzheimer's Disease	0.639	0.025	=	PRKAR1B
G-Protein Coupled Receptor Signaling	0.589	0.00741	=	PDE3B,PRKAR1B
Amyloid Processing	0.574	0.0196	=	PRKAR1B
Phototransduction Pathway	0.574	0.0189	=	PRKAR1B
PXR/RXR Activation	0.562	0.0154	=	PRKAR1B
Melatonin Signaling	0.562	0.0141	=	PRKAR1B
GPCR-Mediated Integration of Enteroendocrine Signaling Exemplified by an L Cell	0.562	0.0139	=	PRKAR1B
STAT3 Pathway	0.562	0.0137	=	FLT1
BMP signaling pathway	0.562	0.0132	=	PRKAR1B
Dopamine Receptor Signaling	0.562	0.013	=	PRKAR1B
PEDF Signaling	0.562	0.0119	=	SOD2
GPCR-Mediated Nutrient Sensing in Enteroendocrine Cells	0.562	0.0118	=	PRKAR1B
α-Adrenergic Signaling	0.562	0.0115	=	PRKAR1B
G Beta Gamma Signaling	0.562	0.0114	=	PRKAR1B
VEGF Family Ligand-Receptor Interactions	0.562	0.0114	=	FLT1
Protein Kinase A Signaling	0.562	0.00513	=	PDE3B,PRKAR1B
IL-1 Signaling	0.562	0.011	=	PRKAR1B
Melanocyte Development and Pigmentation Signaling	0.562	0.0105	=	PRKAR1B
TR/RXR Activation	0.562	0.0102	=	PDE3B
CDK5 Signaling	0.562	0.0101	=	PRKAR1B
VEGF Signaling	0.562	0.00971	=	FLT1
IGF-1 Signaling	0.562	0.00943	=	PRKAR1B
Gαs Signaling	0.562	0.00917	=	PRKAR1B
Corticotropin Releasing Hormone Signaling	0.562	0.00901	=	PRKAR1B
Androgen Signaling	0.562	0.00901	=	PRKAR1B
Neuropathic Pain Signaling In Dorsal Horn Neurons	0.562	0.00877	=	PRKAR1B
Axonal Guidance Signaling	0.562	0.00446	=	ADAMTS8,PRKAR1B
Rac Signaling	0.562	0.00855	=	ANK1
PTEN Signaling	0.562	0.0084	=	FLT1
Synaptic Long Term Potentiation	0.562	0.00833	=	PRKAR1B
Renin-Angiotensin Signaling	0.562	0.00833	=	PRKAR1B
Gαi Signaling	0.562	0.00833	=	PRKAR1B
RhoA Signaling	0.562	0.0082	=	PLEKHG5
Sperm Motility	0.56	0.008	=	PRKAR1B
GNRH Signaling	0.559	0.00775	=	PRKAR1B
P2Y Purigenic Receptor Signaling Pathway	0.559	0.00758	=	PRKAR1B
HMGB1 Signaling	0.559	0.00752	=	PLAT
Ovarian Cancer Signaling	0.537	0.00694	=	PRKAR1B
Epithelial Adherens Junction Signaling	0.537	0.00685	=	LMO7
Dopamine-DARPP32 Feedback in cAMP Signaling	0.517	0.00617	=	PRKAR1B
Gap Junction Signaling	0.517	0.00595	=	PRKAR1B
Acute Phase Response Signaling	0.517	0.00592	=	SOD2
Mitochondrial Dysfunction	0.517	0.00585	=	SOD2
PPARα/RXRα Activation	0.517	0.00562	=	PRKAR1B
Calcium Signaling	0.517	0.00562	=	PRKAR1B
NF-κB Signaling	0.517	0.00556	=	FLT1
Hepatic Fibrosis / Hepatic Stellate Cell Activation	0.517	0.00546	=	FLT1
CREB Signaling in Neurons	0.517	0.00543	=	PRKAR1B
AMPK Signaling	0.517	0.00529	=	PRKAR1B
RAR Activation	0.517	0.00526	=	PRKAR1B
Role of NFAT in Cardiac Hypertrophy	0.517	0.00521	=	PRKAR1B
NRF2-mediated Oxidative Stress Response	0.517	0.00518	=	SOD2
IL-8 Signaling	0.517	0.00508	=	FLT1
ERK/MAPK Signaling	0.517	0.00503	=	PRKAR1B
Breast Cancer Regulation by Stathmin1	0.515	0.00493	=	PRKAR1B
Cardiac Hypertrophy Signaling	0.468	0.00426	=	PRKAR1B
Colorectal Cancer Metastasis Signaling	0.456	0.00405	=	PRKAR1B
Molecular Mechanisms of Cancer	0.324	0.00267	=	PRKAR1B

## Sheet: 8_Time+Mig+Int
© 2000-2016 QIAGEN. All rights reserved.
Ingenuity Canonical Pathways	-log(B-H p-value)	Ratio	z-score	Molecules
PTEN Signaling	2.03	0.0588	-2.646	BCL2L1,CSNK2A2,TGFBR3,IGF1R,INSR,IGF2R,BCAR1
Biotin-carboxyl Carrier Protein Assembly	1.7	0.667	=	ACACB,ACACA
Cholecystokinin/Gastrin-mediated Signaling	1.06	0.0495	=	ROCK1,CREM,MAP2K3,BCAR1,FNBP1
Inositol Pyrophosphates Biosynthesis	1.04	0.25	=	IP6K1,PPIP5K2
Cardiac Hypertrophy Signaling	1.03	0.0298	-0.378	ADSS,ROCK1,ADCY5,IGF1R,MAP2K3,FNBP1,EIF4E
STAT3 Pathway	1.03	0.0548	2	TGFBR3,IGF1R,INSR,IGF2R
autophagy	0.521	0.05	=	CTSL,MAP1LC3B,MAP1LC3A
Protein Kinase A Signaling	0.521	0.0205	0	ROCK1,PTPN13,ADCY5,CREM,DUSP15,AKAP6,PDE4D,AKAP7
PPARα/RXRα Activation	0.521	0.0281	=	GK,ADCY5,TGFBR3,MAP2K3,INSR
NF-κB Signaling	0.521	0.0278	2.236	CSNK2A2,TGFBR3,IGF1R,INSR,IGF2R
AMPK Signaling	0.495	0.0265	-0.447	ACACB,ACACA,MAP2K3,INSR,EEF2K
Antiproliferative Role of TOB in T Cell Signaling	0.495	0.0769	=	CDC34,TWSG1
Cardiac β-adrenergic Signaling	0.437	0.0296	=	ADCY5,AKAP6,PDE4D,AKAP7
cAMP-mediated signaling	0.327	0.0226	=	ADCY5,CREM,AKAP6,PDE4D,AKAP7
Superpathway of Inositol Phosphate Compounds	0.321	0.0221	=	PI4K2A,PTPN13,DUSP27,IP6K1,PPIP5K2
Transcriptional Regulatory Network in Embryonic Stem Cells	0.278	0.05	=	TRIM24,GATA6
CXCR4 Signaling	0.278	0.0242	0	ROCK1,ADCY5,BCAR1,FNBP1
Glycerol Degradation I	0.274	0.167	=	GK
GDP-mannose Biosynthesis	0.274	0.167	=	PMM1
p53 Signaling	0.259	0.027	=	BCL2L1,GADD45B,JMY
Sphingosine and Sphingosine-1-phosphate Metabolism	0.259	0.125	=	SGPP1
RAR Activation	0.259	0.0211	=	CSNK2A2,DHRS3,TRIM24,ADCY5
CD27 Signaling in Lymphocytes	0.259	0.0385	=	BCL2L1,MAP2K3
Role of NFAT in Cardiac Hypertrophy	0.259	0.0208	0	HDAC4,ADCY5,IGF1R,MAP2K3
Semaphorin Signaling in Neurons	0.259	0.0377	=	ROCK1,FNBP1
NRF2-mediated Oxidative Stress Response	0.259	0.0207	2	MAP2K3,CDC34,MAFK,MAFF
Actin Nucleation by ARP-WASP Complex	0.237	0.0357	=	ROCK1,FNBP1
Thrombin Signaling	0.232	0.0197	0	ROCK1,ADCY5,GATA6,FNBP1
IL-6 Signaling	0.232	0.0236	=	CSNK2A2,MAP2K3,CEBPB
Ephrin A Signaling	0.232	0.0333	=	ROCK1,BCAR1
Purine Nucleotides De Novo Biosynthesis II	0.232	0.0909	=	ADSS
PCP pathway	0.232	0.0317	=	ROCK1,ROR2
Adipogenesis pathway	0.232	0.0224	=	HDAC4,SAP30L,CEBPB
Integrin Signaling	0.22	0.0183	=	ROCK1,TSPAN5,BCAR1,FNBP1
Colanic Acid Building Blocks Biosynthesis	0.185	0.0714	=	PMM1
Role of MAPK Signaling in the Pathogenesis of Influenza	0.185	0.0278	=	PNPLA8,MAP2K3
3-phosphoinositide Degradation	0.185	0.0203	=	INPP4A,PTPN13,DUSP27
VDR/RXR Activation	0.181	0.0256	=	CEBPB,KLF4
JAK/Stat Signaling	0.181	0.0241	=	BCL2L1,CEBPB
GADD45 Signaling	0.181	0.0526	=	GADD45B
Axonal Guidance Signaling	0.181	0.0134	=	ROCK1,ADAMTS1,SEMA5A,BCAR1,ADAM9,EIF4E
PEDF Signaling	0.181	0.0238	=	ROCK1,BCL2L1
IL-17 Signaling	0.181	0.0235	=	MAP2K3,CEBPB
The Visual Cycle	0.181	0.05	=	DHRS3
Maturity Onset Diabetes of Young (MODY) Signaling	0.181	0.0476	=	INSR
Apoptosis Signaling	0.181	0.0225	=	ROCK1,BCL2L1
Germ Cell-Sertoli Cell Junction Signaling	0.181	0.0173	=	MAP2K3,BCAR1,FNBP1
Ephrin Receptor Signaling	0.181	0.0172	=	ROCK1,PTPN13,BCAR1
PDGF Signaling	0.181	0.0222	=	CSNK2A2,CAV3
Glutathione Redox Reactions I	0.181	0.0455	=	GPX8
Regulation of Actin-based Motility by Rho	0.181	0.022	=	ROCK1,FNBP1
IL-1 Signaling	0.181	0.022	=	ADCY5,MAP2K3
Sertoli Cell-Sertoli Cell Junction Signaling	0.181	0.0169	=	TGFBR3,MAP2K3,BCAR1
3-phosphoinositide Biosynthesis	0.181	0.0161	=	PI4K2A,PTPN13,DUSP27
Endothelin-1 Signaling	0.181	0.016	=	PNPLA8,ADCY5,EDNRA
D-myo-inositol (1,4,5)-Trisphosphate Biosynthesis	0.181	0.037	=	PI4K2A
VEGF Signaling	0.181	0.0194	=	ROCK1,BCL2L1
Chronic Myeloid Leukemia Signaling	0.181	0.0192	=	BCL2L1,HDAC4
IL-8 Signaling	0.181	0.0152	=	ROCK1,BCL2L1,FNBP1
IGF-1 Signaling	0.181	0.0189	=	CSNK2A2,IGF1R
mTOR Signaling	0.181	0.0151	=	INSR,FNBP1,EIF4E
Glioma Signaling	0.181	0.0182	=	IGF1R,IGF2R
G Protein Signaling Mediated by Tubby	0.181	0.0312	=	INSR
Role of Macrophages, Fibroblasts and Endothelial Cells in Rheumatoid Arthritis	0.181	0.0129	=	ROCK1,ROR2,MAP2K3,CEBPB
p38 MAPK Signaling	0.181	0.0171	=	MAP2K3,EEF2K
Retinoate Biosynthesis I	0.181	0.0294	=	DHRS3
IL-17A Signaling in Fibroblasts	0.181	0.0286	=	CEBPB
Sphingosine-1-phosphate Signaling	0.181	0.0164	=	ADCY5,FNBP1
RhoA Signaling	0.181	0.0164	=	ROCK1,IGF1R
Role of Tissue Factor in Cancer	0.181	0.0164	=	BCL2L1,EIF4E
Gustation Pathway	0.181	0.0164	=	ADCY5,PDE4D
tRNA Splicing	0.181	0.027	=	PDE4D
PI3K/AKT Signaling	0.181	0.0161	=	BCL2L1,EIF4E
Sperm Motility	0.181	0.016	=	PNPLA8,PDE4D
Notch Signaling	0.181	0.0263	=	JAG2
Type II Diabetes Mellitus Signaling	0.181	0.0157	=	CEBPB,INSR
tRNA Charging	0.181	0.0256	=	TARS
PI3K Signaling in B Lymphocytes	0.181	0.0156	=	CD81,ATF3
GNRH Signaling	0.181	0.0155	=	ADCY5,MAP2K3
Role of PKR in Interferon Induction and Antiviral Response	0.181	0.025	=	MAP2K3
Thyroid Hormone Metabolism II (via Conjugation and/or Degradation)	0.181	0.025	=	EXT2
Retinol Biosynthesis	0.181	0.025	=	DHRS3
Cellular Effects of Sildenafil (Viagra)	0.181	0.0154	=	ADCY5,PDE4D
D-myo-inositol (1,4,5,6)-Tetrakisphosphate Biosynthesis	0.181	0.0153	=	PTPN13,DUSP27
D-myo-inositol (3,4,5,6)-tetrakisphosphate Biosynthesis	0.181	0.0153	=	PTPN13,DUSP27
HMGB1 Signaling	0.181	0.015	=	MAP2K3,FNBP1
Phospholipase C Signaling	0.181	0.0127	=	HDAC4,ADCY5,FNBP1
Serotonin Receptor Signaling	0.181	0.0233	=	ADCY5
Huntington's Disease Signaling	0.181	0.0124	=	BCL2L1,HDAC4,IGF1R
Triacylglycerol Biosynthesis	0.181	0.0227	=	PPP2R2D
Insulin Receptor Signaling	0.181	0.0142	=	INSR,EIF4E
Role of Oct4 in Mammalian Embryonic Stem Cell Pluripotency	0.181	0.0217	=	WWP2
Colorectal Cancer Metastasis Signaling	0.181	0.0121	=	BCL2L1,ADCY5,FNBP1
Hereditary Breast Cancer Signaling	0.181	0.0141	=	GADD45B,HDAC4
Synaptic Long Term Depression	0.181	0.0137	=	PNPLA8,IGF1R
D-myo-inositol-5-phosphate Metabolism	0.181	0.0134	=	PTPN13,DUSP27
Relaxin Signaling	0.181	0.0133	=	ADCY5,PDE4D
Amyloid Processing	0.181	0.0196	=	CSNK2A2
Molecular Mechanisms of Cancer	0.181	0.0107	=	BCL2L1,ADCY5,MAP2K3,FNBP1
Docosahexaenoic Acid (DHA) Signaling	0.181	0.0192	=	BCL2L1
eNOS Signaling	0.181	0.0129	=	AQP9,ADCY5
Nicotine Degradation III	0.181	0.0185	=	EXT2
Unfolded protein response	0.181	0.0185	=	CEBPB
Hepatic Cholestasis	0.181	0.0126	=	ADCY5,INSR
Glioblastoma Multiforme Signaling	0.181	0.0126	=	IGF1R,FNBP1
Gαq Signaling	0.181	0.0125	=	ROCK1,FNBP1
Dopamine-DARPP32 Feedback in cAMP Signaling	0.181	0.0123	=	ADCY5,CREM
Induction of Apoptosis by HIV1	0.181	0.0167	=	BCL2L1
Acute Phase Response Signaling	0.181	0.0118	=	MAP2K3,CEBPB
Wnt/β-catenin Signaling	0.181	0.0118	=	CSNK2A2,TGFBR3
Melatonin Degradation I	0.181	0.0161	=	EXT2
Phospholipases	0.181	0.0161	=	PNPLA8
Nicotine Degradation II	0.181	0.0159	=	EXT2
RhoGDI Signaling	0.181	0.0116	=	ROCK1,FNBP1
Pyridoxal 5'-phosphate Salvage Pathway	0.181	0.0156	=	MAP2K3
Cell Cycle: G1/S Checkpoint Regulation	0.181	0.0156	=	HDAC4
IL-2 Signaling	0.181	0.0156	=	CSNK2A2
PXR/RXR Activation	0.181	0.0154	=	INSR
Hypoxia Signaling in the Cardiovascular System	0.181	0.0154	=	CDC34
UVB-Induced MAPK Signaling	0.181	0.0152	=	EIF4E
Lymphotoxin β Receptor Signaling	0.181	0.0149	=	BCL2L1
Role of IL-17A in Arthritis	0.181	0.0149	=	MAP2K3
Superpathway of Melatonin Degradation	0.181	0.0149	=	EXT2
GABA Receptor Signaling	0.181	0.0149	=	ADCY5
Eicosanoid Signaling	0.181	0.0149	=	PNPLA8
IL-10 Signaling	0.181	0.0147	=	MAP2K3
Heparan Sulfate Biosynthesis (Late Stages)	0.181	0.0147	=	EXT2
Remodeling of Epithelial Adherens Junctions	0.181	0.0147	=	MAPRE2
EGF Signaling	0.181	0.0147	=	CSNK2A2
Hepatic Fibrosis / Hepatic Stellate Cell Activation	0.181	0.0109	=	IGF1R,EDNRA
Myc Mediated Apoptosis Signaling	0.181	0.0143	=	IGF1R
Glioma Invasiveness Signaling	0.181	0.0143	=	FNBP1
B Cell Receptor Signaling	0.181	0.0108	=	BCL2L1,MAP2K3
Caveolar-mediated Endocytosis Signaling	0.181	0.0141	=	INSR
Melatonin Signaling	0.181	0.0141	=	MAP2K3
GPCR-Mediated Integration of Enteroendocrine Signaling Exemplified by an L Cell	0.181	0.0139	=	ADCY5
Regulation of the Epithelial-Mesenchymal Transition Pathway	0.181	0.0106	=	JAG2,MAP2K3
Ephrin B Signaling	0.181	0.0137	=	ROCK1
GM-CSF Signaling	0.181	0.0137	=	BCL2L1
Serotonin Degradation	0.181	0.0135	=	EXT2
Toll-like Receptor Signaling	0.181	0.0135	=	MAP2K3
EIF2 Signaling	0.181	0.0103	=	INSR,EIF4E
IL-15 Signaling	0.181	0.0132	=	BCL2L1
Heparan Sulfate Biosynthesis	0.181	0.0132	=	EXT2
Neurotrophin/TRK Signaling	0.181	0.0132	=	MAP2K3
Estrogen-Dependent Breast Cancer Signaling	0.181	0.013	=	IGF1R
Dopamine Receptor Signaling	0.181	0.013	=	ADCY5
Clathrin-mediated Endocytosis Signaling	0.181	0.0102	=	CSNK2A2,SH3KBP1
CD40 Signaling	0.181	0.0128	=	MAP2K3
Cyclins and Cell Cycle Regulation	0.181	0.0128	=	HDAC4
ERK/MAPK Signaling	0.181	0.0101	=	BCAR1,EIF4E
ATM Signaling	0.181	0.0125	=	GADD45B
Growth Hormone Signaling	0.181	0.0123	=	IGF1R
Breast Cancer Regulation by Stathmin1	0.181	0.00985	=	ROCK1,ADCY5
Prolactin Signaling	0.181	0.012	=	CEBPB
Small Cell Lung Cancer Signaling	0.181	0.0119	=	BCL2L1
FLT3 Signaling in Hematopoietic Progenitor Cells	0.181	0.0118	=	EIF4E
Leptin Signaling in Obesity	0.181	0.0118	=	ADCY5
GPCR-Mediated Nutrient Sensing in Enteroendocrine Cells	0.181	0.0118	=	ADCY5
Leukocyte Extravasation Signaling	0.181	0.00952	=	ROCK1,BCAR1
LPS-stimulated MAPK Signaling	0.181	0.0116	=	MAP2K3
HIPPO signaling	0.181	0.0116	=	TEAD1
α-Adrenergic Signaling	0.181	0.0115	=	ADCY5
TGF-β Signaling	0.181	0.0115	=	MAP2K3
G Beta Gamma Signaling	0.181	0.0114	=	CAV3
OX40 Signaling Pathway	0.181	0.0112	=	BCL2L1
FGF Signaling	0.181	0.0111	=	MAP2K3
Acute Myeloid Leukemia Signaling	0.181	0.011	=	MAP2K3
Reelin Signaling in Neurons	0.181	0.0109	=	NDEL1
Factors Promoting Cardiogenesis in Vertebrates	0.181	0.0109	=	TGFBR3
Death Receptor Signaling	0.181	0.0109	=	ROCK1
Salvage Pathways of Pyrimidine Ribonucleotides	0.181	0.0108	=	MAP2K3
PPAR Signaling	0.181	0.0108	=	INSR
Melanocyte Development and Pigmentation Signaling	0.177	0.0105	=	ADCY5
Actin Cytoskeleton Signaling	0.177	0.00877	=	ROCK1,BCAR1
TR/RXR Activation	0.177	0.0102	=	ACACA
ErbB Signaling	0.177	0.0102	=	MAP2K3
CDK5 Signaling	0.177	0.0101	=	ADCY5
FAK Signaling	0.177	0.0101	=	BCAR1
UVA-Induced MAPK Signaling	0.171	0.0098	=	BCL2L1
Antioxidant Action of Vitamin C	0.171	0.00971	=	PNPLA8
Gαs Signaling	0.167	0.00917	=	ADCY5
Oxidative Phosphorylation	0.167	0.00917	=	NDUFAB1
Signaling by Rho Family GTPases	0.167	0.0081	=	ROCK1,FNBP1
Type I Diabetes Mellitus Signaling	0.167	0.00909	=	MAP2K3
Amyotrophic Lateral Sclerosis Signaling	0.167	0.00901	=	BCL2L1
Corticotropin Releasing Hormone Signaling	0.167	0.00901	=	ADCY5
Telomerase Signaling	0.167	0.00901	=	HDAC4
Paxillin Signaling	0.164	0.00885	=	BCAR1
Protein Ubiquitination Pathway	0.164	0.00784	=	USP44,CDC34
NGF Signaling	0.164	0.00855	=	ROCK1
Pancreatic Adenocarcinoma Signaling	0.164	0.00847	=	BCL2L1
Fc Epsilon RI Signaling	0.164	0.0084	=	MAP2K3
Renin-Angiotensin Signaling	0.164	0.00833	=	ADCY5
Gαi Signaling	0.164	0.00833	=	ADCY5
LXR/RXR Activation	0.164	0.00826	=	ACACA
Role of NANOG in Mammalian Embryonic Stem Cell Pluripotency	0.164	0.0082	=	GATA6
phagosome formation	0.164	0.0082	=	FNBP1
Atherosclerosis Signaling	0.156	0.00787	=	PNPLA8

## Sheet: 9_Time+Mig+Int
© 2000-2016 QIAGEN. All rights reserved.
Ingenuity Canonical Pathways	-log(B-H p-value)	Ratio	z-score	Molecules
Prostate Cancer Signaling	2.9	0.0745	=	HSP90B1,PIK3C2A,HSP90AA1,ATF4,NFKB2,CDKN1B,PTEN
Tight Junction Signaling	1.68	0.0419	=	MYH10,ACTB,VAMP3,NFKB2,ACTC1,CSTF3,PTEN
Mitochondrial L-carnitine Shuttle Pathway	1.68	0.176	=	CPT1A,ACSBG2,ACSL1
Endoplasmic Reticulum Stress Pathway	1.64	0.143	=	HSP90B1,DNAJC3,ATF4
ILK Signaling	1.64	0.0357	0.378	MYH10,PIK3C2A,ACTB,ATF4,NFKB2,ACTC1,PTEN
Fcγ Receptor-mediated Phagocytosis in Macrophages and Monocytes	1.64	0.0538	-0.447	HMOX1,ACTB,VAMP3,ACTC1,PTEN
Unfolded protein response	1.64	0.0741	=	HSPA8,HSP90B1,DNAJC3,ATF4
Aldosterone Signaling in Epithelial Cells	1.44	0.0361	=	HSPA8,HSP90B1,PIK3C2A,PIKFYVE,DNAJC3,HSP90AA1
Hypoxia Signaling in the Cardiovascular System	1.44	0.0615	=	HSP90B1,HSP90AA1,ATF4,PTEN
Signaling by Rho Family GTPases	1.34	0.0283	0.378	CDH2,PIK3C2A,ACTB,PIKFYVE,ARHGEF18,NFKB2,ACTC1
PI3K/AKT Signaling	1.34	0.0403	0.447	HSP90B1,HSP90AA1,NFKB2,CDKN1B,PTEN
Type II Diabetes Mellitus Signaling	1.34	0.0394	=	PIK3C2A,CD36,NFKB2,ACSBG2,ACSL1
Estrogen-Dependent Breast Cancer Signaling	1.34	0.0519	=	PIK3C2A,HSD17B11,ATF4,NFKB2
RAR Activation	1.34	0.0316	=	DHRS3,TRIM24,ACTB,NR2F2,NFKB2,PTEN
NRF2-mediated Oxidative Stress Response	1.33	0.0311	=	HMOX1,PIK3C2A,ACTB,DNAJC3,ATF4,ACTC1
Small Cell Lung Cancer Signaling	1.28	0.0476	=	PIK3C2A,NFKB2,CDKN1B,PTEN
Aryl Hydrocarbon Receptor Signaling	1.28	0.0357	=	HSP90B1,HSP90AA1,NFKB2,CDKN1B,AHR
Neuregulin Signaling	1.27	0.0455	=	HSP90B1,HSP90AA1,CDKN1B,PTEN
Fatty Acid Activation	1.27	0.154	=	ACSBG2,ACSL1
Epithelial Adherens Junction Signaling	1.27	0.0342	=	MYH10,CDH2,ACTB,ACTC1,PTEN
Glucocorticoid Receptor Signaling	1.24	0.0244	=	TAF12,HSPA8,HSP90B1,PIK3C2A,ACTB,FKBP4,HSP90AA1
FAK Signaling	1.18	0.0404	=	PIK3C2A,ACTB,ACTC1,PTEN
Superpathway of Inositol Phosphate Compounds	1.18	0.0265	=	PIK3C2A,PIKFYVE,IP6K1,FIG4,PTPN12,PTEN
Actin Cytoskeleton Signaling	1.18	0.0263	-0.816	MYH10,PIK3C2A,ACTB,PIKFYVE,ACTC1,SSH1
Virus Entry via Endocytic Pathways	1.17	0.0392	=	PIK3C2A,ACTB,TFRC,ACTC1
γ-linolenate Biosynthesis II (Animals)	1.16	0.118	=	ACSBG2,ACSL1
Tec Kinase Signaling	1.13	0.0294	-0.447	PIK3C2A,GTF2I,ACTB,NFKB2,ACTC1
Glutamine Biosynthesis I	1.13	1	=	GLUL
RhoGDI Signaling	1.13	0.0289	-0.447	CDH2,ACTB,PIKFYVE,ARHGEF18,ACTC1
p53 Signaling	1.13	0.036	=	GADD45B,PIK3C2A,ST13,PTEN
Paxillin Signaling	1.13	0.0354	0	PIK3C2A,ACTB,ACTC1,PTPN12
MSP-RON Signaling Pathway	1.13	0.0508	=	PIK3C2A,ACTB,ACTC1
PPARα/RXRα Activation	1.13	0.0281	1	HSP90B1,MED23,CD36,HSP90AA1,NFKB2
Pancreatic Adenocarcinoma Signaling	1.1	0.0339	=	HMOX1,PIK3C2A,NFKB2,CDKN1B
B Cell Receptor Signaling	1.1	0.027	1.342	PIK3C2A,ATF4,MALT1,NFKB2,PTEN
PTEN Signaling	1.1	0.0336	-1	NFKB2,CDKN1B,IGF2R,PTEN
3-phosphoinositide Biosynthesis	1.1	0.0269	=	PIK3C2A,PIKFYVE,FIG4,PTPN12,PTEN
PI3K Signaling in B Lymphocytes	1.04	0.0312	=	ATF4,MALT1,NFKB2,PTEN
Clathrin-mediated Endocytosis Signaling	1.04	0.0254	=	HSPA8,PIK3C2A,ACTB,TFRC,ACTC1
ErbB2-ErbB3 Signaling	1.04	0.0435	=	PIK3C2A,CDKN1B,PTEN
Xenobiotic Metabolism Signaling	0.959	0.021	=	HMOX1,HSP90B1,PIK3C2A,HSP90AA1,NFKB2,AHR
Role of PI3K/AKT Signaling in the Pathogenesis of Influenza	0.945	0.0395	=	KPNA3,PIK3C2A,NFKB2
IL-17A Signaling in Airway Cells	0.94	0.039	=	PIK3C2A,NFKB2,PTEN
Hereditary Breast Cancer Signaling	0.928	0.0282	=	GADD45B,PIK3C2A,ACTB,PTEN
Integrin Signaling	0.908	0.0228	0	PIK3C2A,ACTB,PIKFYVE,ACTC1,PTEN
Protein Kinase A Signaling	0.898	0.0179	2.236	MYH10,PTPN14,ATF4,NFKB2,PTPN12,PTEN,AKAP1
Fatty Acid β-oxidation I	0.881	0.0625	=	ACSBG2,ACSL1
Circadian Rhythm Signaling	0.865	0.0606	=	CRY2,ATF4
eNOS Signaling	0.851	0.0258	=	HSPA8,HSP90B1,PIK3C2A,HSP90AA1
Crosstalk between Dendritic Cells and Natural Killer Cells	0.843	0.0337	=	ACTB,NFKB2,ACTC1
Stearate Biosynthesis I (Animals)	0.843	0.0571	=	ACSBG2,ACSL1
Regulation of Actin-based Motility by Rho	0.835	0.033	=	ACTB,PIKFYVE,ACTC1
Death Receptor Signaling	0.835	0.0326	=	ACTB,NFKB2,ACTC1
PPAR Signaling	0.835	0.0323	=	HSP90B1,HSP90AA1,NFKB2
Heme Degradation	0.835	0.25	=	HMOX1
Acetate Conversion to Acetyl-CoA	0.835	0.25	=	ACSL1
Germ Cell-Sertoli Cell Junction Signaling	0.771	0.0231	=	CDH2,PIK3C2A,ACTB,ACTC1
Mechanisms of Viral Exit from Host Cells	0.771	0.0488	=	ACTB,ACTC1
VEGF Signaling	0.75	0.0291	=	PIK3C2A,ACTB,ACTC1
Chronic Myeloid Leukemia Signaling	0.747	0.0288	=	PIK3C2A,NFKB2,CDKN1B
NF-κB Signaling	0.744	0.0222	1	PIK3C2A,MALT1,NFKB2,IGF2R
Role of IL-17F in Allergic Inflammatory Airway Diseases	0.744	0.0455	=	ATF4,NFKB2
IL-9 Signaling	0.733	0.0444	=	PIK3C2A,NFKB2
T Cell Receptor Signaling	0.729	0.0275	=	PIK3C2A,MALT1,NFKB2
Glioma Signaling	0.729	0.0273	=	PIK3C2A,IGF2R,PTEN
Amyotrophic Lateral Sclerosis Signaling	0.729	0.027	=	HECW1,PIK3C2A,GLUL
Telomerase Signaling	0.729	0.027	=	HSP90B1,PIK3C2A,HSP90AA1
AMPK Signaling	0.729	0.0212	=	CPT1A,PIK3C2A,ACTB,ATF4
Agranulocyte Adhesion and Diapedesis	0.729	0.0212	=	MYH10,ACTB,ACTC1,MMP24
Nitric Oxide Signaling in the Cardiovascular System	0.724	0.0265	=	HSP90B1,PIK3C2A,HSP90AA1
HIF1α Signaling	0.712	0.0261	=	PIK3C2A,HSP90AA1,MMP24
Rac Signaling	0.705	0.0256	=	PIK3C2A,PIKFYVE,NFKB2
NGF Signaling	0.705	0.0256	=	PIK3C2A,ATF4,NFKB2
iCOS-iCOSL Signaling in T Helper Cells	0.673	0.0246	=	PIK3C2A,NFKB2,PTEN
RhoA Signaling	0.673	0.0246	=	ACTB,PIKFYVE,ACTC1
Inositol Pyrophosphates Biosynthesis	0.673	0.125	=	IP6K1
Melanoma Signaling	0.664	0.0364	=	PIK3C2A,PTEN
Leukocyte Extravasation Signaling	0.65	0.019	0	PIK3C2A,ACTB,ACTC1,MMP24
Wnt/Ca+ pathway	0.65	0.0351	=	ATF4,NFKB2
Cellular Effects of Sildenafil (Viagra)	0.65	0.0231	=	MYH10,ACTB,ACTC1
Gα12/13 Signaling	0.65	0.0231	=	CDH2,PIK3C2A,NFKB2
CD28 Signaling in T Helper Cells	0.65	0.0229	=	PIK3C2A,MALT1,NFKB2
D-myo-inositol (1,4,5,6)-Tetrakisphosphate Biosynthesis	0.65	0.0229	=	FIG4,PTPN12,PTEN
D-myo-inositol (3,4,5,6)-tetrakisphosphate Biosynthesis	0.65	0.0229	=	FIG4,PTPN12,PTEN
PKCθ Signaling in T Lymphocytes	0.65	0.0227	=	PIK3C2A,MALT1,NFKB2
P2Y Purigenic Receptor Signaling Pathway	0.65	0.0227	=	PIK3C2A,ATF4,NFKB2
autophagy	0.65	0.0333	=	ATG13,CTSL
Endometrial Cancer Signaling	0.607	0.0312	=	PIK3C2A,PTEN
Purine Nucleotides De Novo Biosynthesis II	0.607	0.0909	=	ADSSL1
Insulin Receptor Signaling	0.603	0.0213	=	PIK3C2A,STXBP4,PTEN
Mitotic Roles of Polo-Like Kinase	0.603	0.0303	=	HSP90B1,HSP90AA1
Lymphotoxin β Receptor Signaling	0.603	0.0299	=	PIK3C2A,NFKB2
Role of IL-17A in Arthritis	0.603	0.0299	=	PIK3C2A,NFKB2
phagosome maturation	0.603	0.0208	=	CTSL,PIKFYVE,VAMP3
Cleavage and Polyadenylation of Pre-mRNA	0.603	0.0833	=	CSTF3
IL-10 Signaling	0.603	0.0294	=	HMOX1,NFKB2
Remodeling of Epithelial Adherens Junctions	0.603	0.0294	=	ACTB,ACTC1
Agrin Interactions at Neuromuscular Junction	0.599	0.029	=	ACTB,ACTC1
Phospholipase C Signaling	0.599	0.0169	=	HMOX1,ATF4,ARHGEF18,NFKB2
3-phosphoinositide Degradation	0.599	0.0203	=	FIG4,PTPN12,PTEN
D-myo-inositol-5-phosphate Metabolism	0.599	0.0201	=	FIG4,PTPN12,PTEN
Choline Biosynthesis III	0.599	0.0769	=	HMOX1
Caveolar-mediated Endocytosis Signaling	0.599	0.0282	=	ACTB,ACTC1
Huntington's Disease Signaling	0.599	0.0166	=	HSPA8,PIK3C2A,VAMP3,ATF4
Antiproliferative Role of Somatostatin Receptor 2	0.567	0.0267	=	PIK3C2A,CDKN1B
IL-15 Signaling	0.567	0.0263	=	PIK3C2A,NFKB2
Neurotrophin/TRK Signaling	0.567	0.0263	=	PIK3C2A,ATF4
Glioblastoma Multiforme Signaling	0.567	0.0189	=	PIK3C2A,CDKN1B,PTEN
Angiopoietin Signaling	0.567	0.026	=	PIK3C2A,NFKB2
Gαq Signaling	0.567	0.0188	=	HMOX1,PIK3C2A,NFKB2
CD40 Signaling	0.567	0.0256	=	PIK3C2A,NFKB2
Protein Ubiquitination Pathway	0.567	0.0157	=	HSPA8,HSP90B1,DNAJC3,HSP90AA1
Erythropoietin Signaling	0.567	0.0253	=	PIK3C2A,NFKB2
Regulation of IL-2 Expression in Activated and Anergic T Lymphocytes	0.567	0.0253	=	MALT1,NFKB2
RAN Signaling	0.567	0.0625	=	KPNA3
Methionine Degradation I (to Homocysteine)	0.567	0.0625	=	SUV39H2
ATM Signaling	0.565	0.025	=	GADD45B,ATF4
Gap Junction Signaling	0.547	0.0179	=	PIK3C2A,ACTB,ACTC1
JAK/Stat Signaling	0.546	0.0241	=	PIK3C2A,NFKB2
PEDF Signaling	0.541	0.0238	=	PIK3C2A,NFKB2
Cysteine Biosynthesis III (mammalia)	0.54	0.0556	=	SUV39H2
FLT3 Signaling in Hematopoietic Progenitor Cells	0.54	0.0235	=	PIK3C2A,ATF4
LPS-stimulated MAPK Signaling	0.539	0.0233	=	PIK3C2A,NFKB2
NF-κB Activation by Viruses	0.539	0.0233	=	PIK3C2A,NFKB2
GADD45 Signaling	0.529	0.0526	=	GADD45B
HER-2 Signaling in Breast Cancer	0.529	0.0227	=	PIK3C2A,CDKN1B
Sertoli Cell-Sertoli Cell Junction Signaling	0.529	0.0169	=	ACTB,ACTC1,PTEN
Calcium Signaling	0.529	0.0169	=	MYH10,ATF4,ACTC1
FGF Signaling	0.529	0.0222	=	PIK3C2A,ATF4
The Visual Cycle	0.529	0.05	=	DHRS3
D-myo-inositol (1,3,4)-trisphosphate Biosynthesis	0.529	0.05	=	PTEN
Acute Myeloid Leukemia Signaling	0.526	0.022	=	PIK3C2A,NFKB2
Oxidative Ethanol Degradation III	0.521	0.0476	=	ACSL1
Inflammasome pathway	0.521	0.0476	=	NFKB2
Ceramide Signaling	0.521	0.0215	=	PIK3C2A,NFKB2
Melanocyte Development and Pigmentation Signaling	0.509	0.0211	=	PIK3C2A,ATF4
Regulation of the Epithelial-Mesenchymal Transition Pathway	0.502	0.0159	=	CDH2,PIK3C2A,NFKB2
Dendritic Cell Maturation	0.5	0.0158	=	PIK3C2A,ATF4,NFKB2
Role of JAK1, JAK2 and TYK2 in Interferon Signaling	0.488	0.0417	=	NFKB2
Estrogen-mediated S-phase Entry	0.488	0.0417	=	CDKN1B
CDP-diacylglycerol Biosynthesis I	0.488	0.0417	=	AGPAT3
RANK Signaling in Osteoclasts	0.486	0.0198	=	PIK3C2A,NFKB2
Superpathway of D-myo-inositol (1,4,5)-trisphosphate Metabolism	0.486	0.04	=	PTEN
Ethanol Degradation IV	0.486	0.04	=	ACSL1
Antioxidant Action of Vitamin C	0.486	0.0194	=	HMOX1,NFKB2
mTOR Signaling	0.486	0.0151	=	ATG13,HMOX1,PIK3C2A
ERK/MAPK Signaling	0.486	0.0151	=	PIK3C2A,ATF4,MKNK2
Antiproliferative Role of TOB in T Cell Signaling	0.48	0.0385	=	CDKN1B
Phosphatidylglycerol Biosynthesis II (Non-plastidic)	0.48	0.0385	=	AGPAT3
Breast Cancer Regulation by Stathmin1	0.477	0.0148	=	PIK3C2A,ARHGEF18,CDKN1B
IL-15 Production	0.474	0.037	=	NFKB2
D-myo-inositol (1,4,5)-Trisphosphate Biosynthesis	0.474	0.037	=	PIKFYVE
Androgen Signaling	0.454	0.018	=	HSP90AA1,NFKB2
TNFR2 Signaling	0.451	0.0345	=	NFKB2
4-1BB Signaling in T Lymphocytes	0.431	0.0323	=	NFKB2
Superpathway of Methionine Degradation	0.431	0.0323	=	SUV39H2
p38 MAPK Signaling	0.431	0.0171	=	ATF4,MKNK2
LPS/IL-1 Mediated Inhibition of RXR Function	0.425	0.0136	=	CPT1A,ACSBG2,ACSL1
Renin-Angiotensin Signaling	0.423	0.0167	=	PIK3C2A,NFKB2
MIF-mediated Glucocorticoid Regulation	0.423	0.0303	=	NFKB2
LXR/RXR Activation	0.423	0.0165	=	CD36,NFKB2
fMLP Signaling in Neutrophils	0.423	0.0165	=	PIK3C2A,NFKB2
Role of Tissue Factor in Cancer	0.422	0.0164	=	PIK3C2A,PTEN
TWEAK Signaling	0.422	0.0294	=	NFKB2
Inhibition of Angiogenesis by TSP1	0.422	0.0294	=	CD36
Retinoate Biosynthesis I	0.422	0.0294	=	DHRS3
IL-17A Signaling in Fibroblasts	0.413	0.0286	=	NFKB2
Atherosclerosis Signaling	0.41	0.0157	=	CD36,NFKB2
IL-6 Signaling	0.41	0.0157	=	PIK3C2A,NFKB2
Estrogen Receptor Signaling	0.407	0.0156	=	TAF12,MED23
GNRH Signaling	0.405	0.0155	=	ATF4,NFKB2
Ethanol Degradation II	0.405	0.027	=	ACSL1
14-3-3-mediated Signaling	0.405	0.0154	=	PIK3C2A,CDKN1B
April Mediated Signaling	0.402	0.0263	=	NFKB2
Notch Signaling	0.402	0.0263	=	LFNG
HMGB1 Signaling	0.402	0.015	=	PIK3C2A,NFKB2
Estrogen Biosynthesis	0.402	0.0256	=	HSD17B11
Inhibition of Matrix Metalloproteases	0.402	0.0256	=	MMP24
Adipogenesis pathway	0.402	0.0149	=	NR1D2,NR2F2
Role of PKR in Interferon Induction and Antiviral Response	0.402	0.025	=	NFKB2
B Cell Activating Factor Signaling	0.402	0.025	=	NFKB2
Transcriptional Regulatory Network in Embryonic Stem Cells	0.402	0.025	=	TRIM24
Retinol Biosynthesis	0.402	0.025	=	DHRS3
Role of Pattern Recognition Receptors in Recognition of Bacteria and Viruses	0.401	0.0146	=	PIK3C2A,NFKB2
Colorectal Cancer Metastasis Signaling	0.401	0.0121	=	PIK3C2A,NFKB2,MMP24
MIF Regulation of Innate Immunity	0.4	0.0244	=	NFKB2
Role of RIG1-like Receptors in Antiviral Innate Immunity	0.387	0.0233	=	NFKB2
Role of p14/p19ARF in Tumor Suppression	0.387	0.0233	=	PIK3C2A
Molecular Mechanisms of Cancer	0.387	0.0107	=	PIK3C2A,ARHGEF18,NFKB2,CDKN1B
iNOS Signaling	0.387	0.0227	=	NFKB2
Triacylglycerol Biosynthesis	0.387	0.0227	=	AGPAT3
Ovarian Cancer Signaling	0.387	0.0139	=	PIK3C2A,PTEN
IL-12 Signaling and Production in Macrophages	0.381	0.0137	=	PIK3C2A,NFKB2
Role of Oct4 in Mammalian Embryonic Stem Cell Pluripotency	0.376	0.0217	=	NR2F2
Relaxin Signaling	0.369	0.0133	=	PIK3C2A,NFKB2
TNFR1 Signaling	0.361	0.0204	=	NFKB2
Cancer Drug Resistance By Drug Efflux	0.361	0.0204	=	PTEN
G-Protein Coupled Receptor Signaling	0.361	0.0111	=	PIK3C2A,ATF4,NFKB2
Assembly of RNA Polymerase II Complex	0.356	0.02	=	TAF12
CD27 Signaling in Lymphocytes	0.346	0.0192	=	NFKB2
Docosahexaenoic Acid (DHA) Signaling	0.346	0.0192	=	PIK3C2A
FcγRIIB Signaling in B Lymphocytes	0.342	0.0189	=	PIK3C2A
Regulation of Cellular Mechanics by Calpain Protease	0.321	0.0175	=	CDKN1B
Glutamate Receptor Signaling	0.321	0.0175	=	GLUL
Acute Phase Response Signaling	0.321	0.0118	=	HMOX1,NFKB2
Induction of Apoptosis by HIV1	0.308	0.0167	=	NFKB2
Ephrin A Signaling	0.308	0.0167	=	PIK3C2A
Activation of IRF by Cytosolic Pattern Recognition Receptors	0.302	0.0161	=	NFKB2
Phospholipases	0.302	0.0161	=	HMOX1
CNTF Signaling	0.302	0.0159	=	PIK3C2A
ERK5 Signaling	0.302	0.0159	=	ATF4
Pyridoxal 5'-phosphate Salvage Pathway	0.302	0.0156	=	GRK5
Cell Cycle: G1/S Checkpoint Regulation	0.302	0.0156	=	CDKN1B
IL-2 Signaling	0.302	0.0156	=	PIK3C2A
Hepatic Fibrosis / Hepatic Stellate Cell Activation	0.302	0.0109	=	MYH10,NFKB2
PXR/RXR Activation	0.302	0.0154	=	CPT1A
Thrombopoietin Signaling	0.302	0.0154	=	PIK3C2A
CREB Signaling in Neurons	0.302	0.0109	=	PIK3C2A,ATF4
Role of NFAT in Regulation of the Immune Response	0.302	0.0108	=	PIK3C2A,NFKB2
UVB-Induced MAPK Signaling	0.302	0.0152	=	PIK3C2A
Endothelin-1 Signaling	0.298	0.0107	=	HMOX1,PIK3C2A
EGF Signaling	0.295	0.0147	=	PIK3C2A
Myc Mediated Apoptosis Signaling	0.289	0.0143	=	PIK3C2A
Glioma Invasiveness Signaling	0.289	0.0143	=	PIK3C2A
Production of Nitric Oxide and Reactive Oxygen Species in Macrophages	0.289	0.0104	=	PIK3C2A,NFKB2
Role of JAK1 and JAK3 in γc Cytokine Signaling	0.289	0.0141	=	PIK3C2A
ErbB4 Signaling	0.287	0.0139	=	PIK3C2A
IL-8 Signaling	0.287	0.0102	=	HMOX1,PIK3C2A
STAT3 Pathway	0.287	0.0137	=	IGF2R
GM-CSF Signaling	0.287	0.0137	=	PIK3C2A
Toll-like Receptor Signaling	0.284	0.0135	=	NFKB2
TREM1 Signaling	0.282	0.0133	=	NFKB2
GDNF Family Ligand-Receptor Interactions	0.282	0.0132	=	PIK3C2A
BMP signaling pathway	0.282	0.0132	=	NFKB2
Thrombin Signaling	0.282	0.00985	=	PIK3C2A,NFKB2
Non-Small Cell Lung Cancer Signaling	0.282	0.013	=	PIK3C2A
VDR/RXR Activation	0.282	0.0128	=	CDKN1B
Role of BRCA1 in DNA Damage Response	0.282	0.0128	=	ACTB
Cyclins and Cell Cycle Regulation	0.282	0.0128	=	CDKN1B
Growth Hormone Signaling	0.275	0.0123	=	PIK3C2A
Renal Cell Carcinoma Signaling	0.275	0.0123	=	PIK3C2A
Macropinocytosis Signaling	0.275	0.0123	=	PIK3C2A
IL-3 Signaling	0.271	0.012	=	PIK3C2A
Prolactin Signaling	0.271	0.012	=	PIK3C2A
IL-17 Signaling	0.266	0.0118	=	PIK3C2A
Leptin Signaling in Obesity	0.266	0.0118	=	PIK3C2A
HIPPO signaling	0.264	0.0116	=	TEAD1
Bladder Cancer Signaling	0.264	0.0115	=	MMP24
cAMP-mediated signaling	0.264	0.00905	=	ATF4,AKAP1
VEGF Family Ligand-Receptor Interactions	0.264	0.0114	=	PIK3C2A
OX40 Signaling Pathway	0.264	0.0112	=	NFKB2
IL-4 Signaling	0.264	0.0112	=	PIK3C2A
Apoptosis Signaling	0.264	0.0112	=	NFKB2
Altered T Cell and B Cell Signaling in Rheumatoid Arthritis	0.264	0.0111	=	NFKB2
PDGF Signaling	0.264	0.0111	=	PIK3C2A
IL-1 Signaling	0.262	0.011	=	NFKB2
Reelin Signaling in Neurons	0.262	0.0109	=	PIK3C2A
Factors Promoting Cardiogenesis in Vertebrates	0.262	0.0109	=	TBX5
Salvage Pathways of Pyrimidine Ribonucleotides	0.261	0.0108	=	GRK5
TR/RXR Activation	0.248	0.0102	=	PIK3C2A
ErbB Signaling	0.248	0.0102	=	PIK3C2A
CTLA4 Signaling in Cytotoxic T Lymphocytes	0.247	0.0101	=	PIK3C2A
PAK Signaling	0.242	0.0099	=	PIK3C2A
UVA-Induced MAPK Signaling	0.241	0.0098	=	PIK3C2A
SAPK/JNK Signaling	0.237	0.00962	=	PIK3C2A
Mouse Embryonic Stem Cell Pluripotency	0.234	0.00943	=	PIK3C2A
IGF-1 Signaling	0.234	0.00943	=	PIK3C2A
Gαs Signaling	0.228	0.00917	=	ATF4
Type I Diabetes Mellitus Signaling	0.227	0.00909	=	NFKB2
Corticotropin Releasing Hormone Signaling	0.226	0.00901	=	ATF4
Neuropathic Pain Signaling In Dorsal Horn Neurons	0.22	0.00877	=	PIK3C2A
HGF Signaling	0.219	0.0087	=	PIK3C2A
Fc Epsilon RI Signaling	0.212	0.0084	=	PIK3C2A
Synaptic Long Term Potentiation	0.212	0.00833	=	ATF4
Natural Killer Cell Signaling	0.212	0.0082	=	PIK3C2A
Role of NANOG in Mammalian Embryonic Stem Cell Pluripotency	0.212	0.0082	=	PIK3C2A
Sphingosine-1-phosphate Signaling	0.212	0.0082	=	PIK3C2A
phagosome formation	0.212	0.0082	=	PIK3C2A
CCR3 Signaling in Eosinophils	0.196	0.00769	=	PIK3C2A
p70S6K Signaling	0.196	0.00763	=	PIK3C2A
Cardiac β-adrenergic Signaling	0.189	0.00741	=	AKAP1
Human Embryonic Stem Cell Pluripotency	0.176	0.00699	=	PIK3C2A

## Sheet: 12_Time
© 2000-2016 QIAGEN. All rights reserved.
Ingenuity Canonical Pathways	-log(B-H p-value)	Ratio	z-score	Molecules
Aldosterone Signaling in Epithelial Cells	2.65	0.0542	0	HSP90B1,DNAJB12,DNAJB4,PDIA3,PIKFYVE,DNAJC3,IRS2,DNAJC10,PRKD3
Biotin-carboxyl Carrier Protein Assembly	1.56	0.667	=	ACACB,ACACA
Protein Kinase A Signaling	1.53	0.0282	-0.333	CALM1 (includes others),ADCY9,PDIA3,DUSP15,PDE4D,ANAPC7,PRKD3,PTPN12,KDELR2,PTEN,AKAP1
PPARα/RXRα Activation	1.42	0.0393	-1	ADCY9,HSP90B1,MED23,PRKAB1,PDIA3,NCOR2,ACVR2A
Neuregulin Signaling	1.42	0.0568	=	ADAM17,HSP90B1,PRKD3,PTEN,PSEN1
RAR Activation	1.42	0.0368	=	ADCY9,DHRS3,TRIM24,ACTB,NCOR2,PRKD3,PTEN
NRF2-mediated Oxidative Stress Response	1.42	0.0363	=	DNAJB12,DNAJB4,ACTB,DNAJC3,IRS2,DNAJC10,PRKD3
Protein Ubiquitination Pathway	1.42	0.0314	=	USO1,HSP90B1,DNAJB12,DNAJB4,DNAJC3,DNAJC10,USP2,SKP2
eNOS Signaling	1.3	0.0387	0	CALM1 (includes others),ADCY9,HSP90B1,PRKAB1,IRS2,PRKD3
Glioma Signaling	1.28	0.0455	-0.447	CALM1 (includes others),IRS2,PRKD3,CCND1,PTEN
p53 Signaling	1.28	0.045	=	GADD45B,IRS2,ST13,CCND1,PTEN
ErbB4 Signaling	1.19	0.0556	=	ADAM17,IRS2,PRKD3,PSEN1
Notch Signaling	1.11	0.0789	=	ADAM17,LFNG,PSEN1
Cellular Effects of Sildenafil (Viagra)	1.11	0.0385	=	CALM1 (includes others),ADCY9,PDIA3,ACTB,PDE4D
AMPK Signaling	1.11	0.0317	-1	ACACB,PRKAB1,ACTB,ACACA,IRS2,CCND1
Mechanisms of Viral Exit from Host Cells	1.11	0.0732	=	ACTB,LMNB2,PRKD3
Small Cell Lung Cancer Signaling	1.1	0.0476	=	IRS2,CCND1,SKP2,PTEN
Hereditary Breast Cancer Signaling	1.03	0.0352	=	GADD45B,ACTB,IRS2,CCND1,PTEN
Fcγ Receptor-mediated Phagocytosis in Macrophages and Monocytes	0.999	0.043	-2	ACTB,VAMP3,PRKD3,PTEN
Prostate Cancer Signaling	0.999	0.0426	=	HSP90B1,IRS2,CCND1,PTEN
Sorbitol Degradation I	0.954	1	=	SORD
Integrin Signaling	0.954	0.0274	0	WIPF1,ACTB,PIKFYVE,IRS2,TSPAN4,PTEN
Unfolded protein response	0.95	0.0556	=	HSP90B1,INSIG1,DNAJC3
Superpathway of Inositol Phosphate Compounds	0.95	0.0265	=	CALM1 (includes others),PIKFYVE,IRS2,PTPN12,PPIP5K2,PTEN
Melanoma Signaling	0.95	0.0545	=	IRS2,CCND1,PTEN
GADD45 Signaling	0.95	0.105	=	GADD45B,CCND1
D-myo-inositol (1,3,4)-trisphosphate Biosynthesis	0.932	0.1	=	CALM1 (includes others),PTEN
Gap Junction Signaling	0.932	0.0298	=	ADCY9,PDIA3,ACTB,IRS2,PRKD3
Cardiac Hypertrophy Signaling	0.932	0.0255	0	CALM1 (includes others),ADCY9,PDIA3,IL6R,IRS2,EIF4E
Endoplasmic Reticulum Stress Pathway	0.928	0.0952	=	HSP90B1,DNAJC3
Nitric Oxide Signaling in the Cardiovascular System	0.915	0.0354	-1	CALM1 (includes others),HSP90B1,IRS2,PRKD3
Endometrial Cancer Signaling	0.874	0.0469	=	IRS2,CCND1,PTEN
Estrogen-mediated S-phase Entry	0.869	0.0833	=	CCND1,SKP2
UVB-Induced MAPK Signaling	0.869	0.0455	=	IRS2,PRKD3,EIF4E
CREB Signaling in Neurons	0.869	0.0272	-0.447	CALM1 (includes others),ADCY9,PDIA3,IRS2,PRKD3
Superpathway of D-myo-inositol (1,4,5)-trisphosphate Metabolism	0.869	0.08	=	CALM1 (includes others),PTEN
PI3K/AKT Signaling	0.869	0.0323	-1	HSP90B1,CCND1,EIF4E,PTEN
ErbB2-ErbB3 Signaling	0.869	0.0435	=	IRS2,CCND1,PTEN
Sperm Motility	0.869	0.032	-1	CALM1 (includes others),PDIA3,PDE4D,PRKD3
Role of NFAT in Cardiac Hypertrophy	0.867	0.026	-0.447	CALM1 (includes others),ADCY9,PDIA3,IRS2,PRKD3
Melatonin Signaling	0.867	0.0423	=	CALM1 (includes others),PDIA3,PRKD3
PI3K Signaling in B Lymphocytes	0.867	0.0312	=	CALM1 (includes others),PDIA3,IRS2,PTEN
P2Y Purigenic Receptor Signaling Pathway	0.837	0.0303	0	ADCY9,PDIA3,IRS2,PRKD3
mTOR Signaling	0.837	0.0251	-0.447	ATG13,PRKAB1,IRS2,PRKD3,EIF4E
Breast Cancer Regulation by Stathmin1	0.814	0.0246	=	CALM1 (includes others),ADCY9,ARHGEF18,IRS2,PRKD3
Aryl Hydrocarbon Receptor Signaling	0.781	0.0286	=	HSP90B1,NCOR2,CCND1,AHR
Glucocorticoid Receptor Signaling	0.76	0.0209	=	TAF12,HSP90B1,PRKAB1,ACTB,IRS2,NCOR2
Leptin Signaling in Obesity	0.736	0.0353	=	ADCY9,PDIA3,IRS2
GPCR-Mediated Nutrient Sensing in Enteroendocrine Cells	0.736	0.0353	=	ADCY9,PDIA3,PRKD3
Glutathione Redox Reactions II	0.73	0.25	=	PDIA3
α-Adrenergic Signaling	0.728	0.0345	=	CALM1 (includes others),ADCY9,PRKD3
HER-2 Signaling in Breast Cancer	0.724	0.0341	=	IRS2,PRKD3,CCND1
Regulation of Actin-based Motility by Rho	0.695	0.033	=	WIPF1,ACTB,PIKFYVE
Role of Macrophages, Fibroblasts and Endothelial Cells in Rheumatoid Arthritis	0.692	0.0194	=	CALM1 (includes others),PDIA3,IL6R,IRS2,PRKD3,CCND1
Glioblastoma Multiforme Signaling	0.692	0.0252	=	PDIA3,IRS2,CCND1,PTEN
Inhibition of Matrix Metalloproteases	0.692	0.0513	=	ADAM17,RECK
Dopamine-DARPP32 Feedback in cAMP Signaling	0.675	0.0247	-1	CALM1 (includes others),ADCY9,PDIA3,PRKD3
TR/RXR Activation	0.657	0.0306	=	ACACA,IRS2,NCOR2
FAK Signaling	0.657	0.0303	=	ACTB,IRS2,PTEN
Tight Junction Signaling	0.657	0.024	=	CPSF2,ACTB,VAMP3,PTEN
Signaling by Rho Family GTPases	0.64	0.0202	1.342	WIPF1,ACTB,PIKFYVE,ARHGEF18,IRS2
Virus Entry via Endocytic Pathways	0.64	0.0294	=	ACTB,IRS2,PRKD3
nNOS Signaling in Neurons	0.599	0.0426	=	CALM1 (includes others),PRKD3
Phosphatidylcholine Biosynthesis I	0.599	0.143	=	PCYT1A
Corticotropin Releasing Hormone Signaling	0.582	0.027	=	CALM1 (includes others),ADCY9,PRKD3
Androgen Signaling	0.582	0.027	=	CALM1 (includes others),PRKD3,CCND1
Paxillin Signaling	0.582	0.0265	=	ACTB,IRS2,PTPN12
3-phosphoinositide Biosynthesis	0.582	0.0215	=	PIKFYVE,IRS2,PTPN12,PTEN
Inositol Pyrophosphates Biosynthesis	0.582	0.125	=	PPIP5K2
Endothelin-1 Signaling	0.582	0.0214	-1	ADCY9,PDIA3,IRS2,PRKD3
Neuropathic Pain Signaling In Dorsal Horn Neurons	0.582	0.0263	=	PDIA3,IRS2,PRKD3
HGF Signaling	0.579	0.0261	=	IRS2,PRKD3,CCND1
Synaptic Long Term Potentiation	0.564	0.025	=	CALM1 (includes others),PDIA3,PRKD3
Renin-Angiotensin Signaling	0.564	0.025	=	ADCY9,IRS2,PRKD3
ILK Signaling	0.564	0.0204	0	ACTB,IRS2,CCND1,PTEN
fMLP Signaling in Neutrophils	0.564	0.0248	=	CALM1 (includes others),IRS2,PRKD3
iCOS-iCOSL Signaling in T Helper Cells	0.564	0.0246	=	CALM1 (includes others),IRS2,PTEN
Sphingosine-1-phosphate Signaling	0.564	0.0246	=	ADCY9,PDIA3,IRS2
Role of Tissue Factor in Cancer	0.564	0.0246	=	IRS2,EIF4E,PTEN
phagosome formation	0.564	0.0246	=	PDIA3,IRS2,PRKD3
Xenobiotic Metabolism Signaling	0.551	0.0175	=	HSP90B1,IRS2,NCOR2,PRKD3,AHR
Molecular Mechanisms of Cancer	0.551	0.016	=	ADCY9,ARHGEF18,IRS2,PRKD3,CCND1,PSEN1
Thrombin Signaling	0.551	0.0197	-1	ADCY9,PDIA3,IRS2,PRKD3
MSP-RON Signaling Pathway	0.551	0.0339	=	ACTB,IRS2
Type II Diabetes Mellitus Signaling	0.551	0.0236	=	PRKAB1,IRS2,PRKD3
Estrogen Receptor Signaling	0.551	0.0234	=	TAF12,MED23,NCOR2
autophagy	0.551	0.0333	=	ATG13,MAP1LC3A
14-3-3-mediated Signaling	0.548	0.0231	=	PDIA3,IRS2,PRKD3
CCR3 Signaling in Eosinophils	0.548	0.0231	=	CALM1 (includes others),IRS2,PRKD3
p70S6K Signaling	0.548	0.0229	=	PDIA3,IRS2,PRKD3
Leukocyte Extravasation Signaling	0.548	0.019	-1	WIPF1,ACTB,IRS2,PRKD3
Cleavage and Polyadenylation of Pre-mRNA	0.544	0.0833	=	CPSF2
BER pathway	0.544	0.0833	=	POLG
Pyridoxal 5'-phosphate Salvage Pathway	0.544	0.0312	=	PRPF4B,ACVR2A
Cell Cycle: G1/S Checkpoint Regulation	0.544	0.0312	=	CCND1,SKP2
Cardiac β-adrenergic Signaling	0.544	0.0222	=	ADCY9,PDE4D,AKAP1
Thrombopoietin Signaling	0.544	0.0308	=	IRS2,PRKD3
Hypoxia Signaling in the Cardiovascular System	0.544	0.0308	=	HSP90B1,PTEN
Calcium-induced T Lymphocyte Apoptosis	0.542	0.0303	=	CALM1 (includes others),PRKD3
Mitotic Roles of Polo-Like Kinase	0.542	0.0303	=	HSP90B1,ANAPC7
Choline Biosynthesis III	0.539	0.0769	=	PCYT1A
cAMP-mediated signaling	0.536	0.0181	=	CALM1 (includes others),ADCY9,PDE4D,AKAP1
Insulin Receptor Signaling	0.53	0.0213	=	IRS2,EIF4E,PTEN
CCR5 Signaling in Macrophages	0.526	0.029	=	CALM1 (includes others),PRKD3
Leukotriene Biosynthesis	0.525	0.0714	=	ALOX5
Ovarian Cancer Signaling	0.522	0.0208	=	IRS2,CCND1,PTEN
Actin Cytoskeleton Signaling	0.52	0.0175	0	ACTB,PIKFYVE,IRS2,SSH1
Epithelial Adherens Junction Signaling	0.517	0.0205	=	ACTB,ACVR2A,PTEN
GPCR-Mediated Integration of Enteroendocrine Signaling Exemplified by an L Cell	0.517	0.0278	=	ADCY9,PDIA3
nNOS Signaling in Skeletal Muscle Cells	0.517	0.0667	=	CALM1 (includes others)
GM-CSF Signaling	0.514	0.0274	=	IRS2,CCND1
Relaxin Signaling	0.507	0.02	=	ADCY9,IRS2,PDE4D
Granzyme B Signaling	0.506	0.0625	=	LMNB2
Methionine Degradation I (to Homocysteine)	0.506	0.0625	=	PRMT8
Phospholipase C Signaling	0.506	0.0169	=	CALM1 (includes others),ADCY9,ARHGEF18,PRKD3
Non-Small Cell Lung Cancer Signaling	0.504	0.026	=	IRS2,CCND1
Estrogen-Dependent Breast Cancer Signaling	0.504	0.026	=	IRS2,CCND1
IL-17A Signaling in Airway Cells	0.504	0.026	=	IRS2,PTEN
Huntington's Disease Signaling	0.504	0.0166	=	VAMP3,IRS2,NCOR2,PRKD3
VDR/RXR Activation	0.504	0.0256	=	NCOR2,PRKD3
Cyclins and Cell Cycle Regulation	0.504	0.0256	=	CCND1,SKP2
Erythropoietin Signaling	0.499	0.0253	=	IRS2,PRKD3
Cysteine Biosynthesis III (mammalia)	0.499	0.0556	=	PRMT8
Colorectal Cancer Metastasis Signaling	0.499	0.0162	1	ADCY9,IL6R,IRS2,CCND1
Gαq Signaling	0.499	0.0188	=	CALM1 (includes others),IRS2,PRKD3
Growth Hormone Signaling	0.499	0.0247	=	IRS2,PRKD3
Macropinocytosis Signaling	0.499	0.0247	=	IRS2,PRKD3
IL-3 Signaling	0.49	0.0241	=	IRS2,PRKD3
Prolactin Signaling	0.49	0.0241	=	IRS2,PRKD3
CXCR4 Signaling	0.49	0.0182	=	ADCY9,IRS2,PRKD3
FLT3 Signaling in Hematopoietic Progenitor Cells	0.49	0.0235	=	IRS2,EIF4E
The Visual Cycle	0.49	0.05	=	DHRS3
1D-myo-inositol Hexakisphosphate Biosynthesis II (Mammalian)	0.49	0.05	=	CALM1 (includes others)
Axonal Guidance Signaling	0.49	0.0134	=	ADAM17,WIPF1,PDIA3,IRS2,PRKD3,EIF4E
LPS-stimulated MAPK Signaling	0.49	0.0233	=	IRS2,PRKD3
NF-κB Activation by Viruses	0.49	0.0233	=	IRS2,PRKD3
HIPPO signaling	0.49	0.0233	=	TEAD1,SKP2
Tec Kinase Signaling	0.481	0.0176	=	ACTB,IRS2,PRKD3
VEGF Family Ligand-Receptor Interactions	0.481	0.0227	=	IRS2,PRKD3
RhoGDI Signaling	0.472	0.0173	=	ACTB,PIKFYVE,ARHGEF18
Acute Myeloid Leukemia Signaling	0.464	0.022	=	IRS2,CCND1
Reelin Signaling in Neurons	0.463	0.0217	=	IRS2,VLDLR
Factors Promoting Cardiogenesis in Vertebrates	0.463	0.0217	=	PRKD3,ACVR2A
Salvage Pathways of Pyrimidine Ribonucleotides	0.462	0.0215	=	PRPF4B,ACVR2A
PPAR Signaling	0.462	0.0215	=	HSP90B1,NCOR2
CDP-diacylglycerol Biosynthesis I	0.453	0.0417	=	AGPAT2
Melanocyte Development and Pigmentation Signaling	0.453	0.0211	=	ADCY9,IRS2
Role of JAK family kinases in IL-6-type Cytokine Signaling	0.441	0.04	=	IL6R
B Cell Receptor Signaling	0.441	0.0162	=	CALM1 (includes others),IRS2,PTEN
ErbB Signaling	0.441	0.0204	=	IRS2,PRKD3
Lipid Antigen Presentation by CD1	0.44	0.0385	=	PDIA3
Antiproliferative Role of TOB in T Cell Signaling	0.44	0.0385	=	SKP2
Phosphatidylglycerol Biosynthesis II (Non-plastidic)	0.44	0.0385	=	AGPAT2
Regulation of the Epithelial-Mesenchymal Transition Pathway	0.436	0.0159	=	ADAM17,IRS2,PSEN1
RANK Signaling in Osteoclasts	0.436	0.0198	=	CALM1 (includes others),IRS2
D-myo-inositol (1,4,5)-Trisphosphate Biosynthesis	0.435	0.037	=	PIKFYVE
UVA-Induced MAPK Signaling	0.435	0.0196	=	PDIA3,IRS2
VEGF Signaling	0.431	0.0194	=	ACTB,IRS2
Chronic Myeloid Leukemia Signaling	0.428	0.0192	=	IRS2,CCND1
Clathrin-mediated Endocytosis Signaling	0.419	0.0152	=	CD2AP,ACTB,IRS2
IL-8 Signaling	0.419	0.0152	=	IRS2,PRKD3,CCND1
ERK/MAPK Signaling	0.413	0.0151	=	IRS2,MKNK2,EIF4E
T Cell Receptor Signaling	0.408	0.0183	=	CALM1 (includes others),IRS2
Superpathway of Methionine Degradation	0.402	0.0323	=	PRMT8
Telomerase Signaling	0.402	0.018	=	HSP90B1,IRS2
Role of JAK2 in Hormone-like Cytokine Signaling	0.376	0.0294	=	IRS2
Retinoate Biosynthesis I	0.376	0.0294	=	DHRS3
Rac Signaling	0.376	0.0171	=	PIKFYVE,IRS2
Pancreatic Adenocarcinoma Signaling	0.376	0.0169	=	IRS2,CCND1
Cell Cycle Regulation by BTG Family Proteins	0.376	0.0286	=	CCND1
Fc Epsilon RI Signaling	0.376	0.0168	=	IRS2,PRKD3
PTEN Signaling	0.376	0.0168	=	CCND1,PTEN
LXR/RXR Activation	0.371	0.0165	=	ACACA,NCOR2
Natural Killer Cell Signaling	0.371	0.0164	=	IRS2,PRKD3
RhoA Signaling	0.371	0.0164	=	ACTB,PIKFYVE
Gustation Pathway	0.371	0.0164	=	ADCY9,PDE4D
tRNA Splicing	0.371	0.027	=	PDE4D
Antigen Presentation Pathway	0.371	0.027	=	PDIA3
Systemic Lupus Erythematosus Signaling	0.356	0.0133	=	PRPF4B,IL6R,IRS2
IL-6 Signaling	0.356	0.0157	=	IL6R,IRS2
Thyroid Cancer Signaling	0.356	0.025	=	CCND1
Transcriptional Regulatory Network in Embryonic Stem Cells	0.356	0.025	=	TRIM24
Retinol Biosynthesis	0.356	0.025	=	DHRS3
GNRH Signaling	0.356	0.0155	=	ADCY9,PRKD3
CD28 Signaling in T Helper Cells	0.354	0.0153	=	CALM1 (includes others),IRS2
D-myo-inositol (1,4,5,6)-Tetrakisphosphate Biosynthesis	0.354	0.0153	=	PTPN12,PTEN
D-myo-inositol (3,4,5,6)-tetrakisphosphate Biosynthesis	0.354	0.0153	=	PTPN12,PTEN
Role of Osteoblasts, Osteoclasts and Chondrocytes in Rheumatoid Arthritis	0.354	0.0129	=	CALM1 (includes others),ADAM17,IRS2
UVC-Induced MAPK Signaling	0.35	0.0238	=	PRKD3
Role of p14/p19ARF in Tumor Suppression	0.346	0.0233	=	IRS2
Serotonin Receptor Signaling	0.346	0.0233	=	ADCY9
iNOS Signaling	0.343	0.0227	=	CALM1 (includes others)
Triacylglycerol Biosynthesis	0.343	0.0227	=	AGPAT2
Role of Pattern Recognition Receptors in Recognition of Bacteria and Viruses	0.343	0.0146	=	IRS2,PRKD3
IL-9 Signaling	0.341	0.0222	=	IRS2
Triacylglycerol Degradation	0.341	0.0222	=	ABHD6
phagosome maturation	0.321	0.0139	=	PIKFYVE,VAMP3
Synaptic Long Term Depression	0.321	0.0137	=	PDIA3,PRKD3
IL-12 Signaling and Production in Macrophages	0.321	0.0137	=	IRS2,PRKD3
Cell Cycle: G2/M DNA Damage Checkpoint Regulation	0.321	0.0204	=	SKP2
Cancer Drug Resistance By Drug Efflux	0.321	0.0204	=	PTEN
Assembly of RNA Polymerase II Complex	0.318	0.02	=	TAF12
3-phosphoinositide Degradation	0.318	0.0135	=	PTPN12,PTEN
D-myo-inositol-5-phosphate Metabolism	0.316	0.0134	=	PTPN12,PTEN
Amyloid Processing	0.315	0.0196	=	PSEN1
Docosahexaenoic Acid (DHA) Signaling	0.311	0.0192	=	IRS2
FcγRIIB Signaling in B Lymphocytes	0.306	0.0189	=	IRS2
Regulation of eIF4 and p70S6K Signaling	0.296	0.0127	=	IRS2,EIF4E
Actin Nucleation by ARP-WASP Complex	0.295	0.0179	=	WIPF1
Hepatic Cholestasis	0.295	0.0126	=	ADCY9,PRKD3
G-Protein Coupled Receptor Signaling	0.295	0.0111	=	ADCY9,IRS2,PDE4D
Regulation of Cellular Mechanics by Calpain Protease	0.295	0.0175	=	CCND1
Wnt/Ca+ pathway	0.295	0.0175	=	PDIA3
Glutamate Receptor Signaling	0.295	0.0175	=	CALM1 (includes others)
Nur77 Signaling in T Lymphocytes	0.286	0.0169	=	CALM1 (includes others)
Ephrin A Signaling	0.282	0.0167	=	IRS2
Wnt/β-catenin Signaling	0.275	0.0118	=	CCND1,ACVR2A
Phospholipases	0.275	0.0161	=	PDIA3
Mitochondrial Dysfunction	0.274	0.0117	=	ATP5F1,PSEN1
CNTF Signaling	0.274	0.0159	=	IRS2
IL-2 Signaling	0.272	0.0156	=	IRS2
Germ Cell-Sertoli Cell Junction Signaling	0.272	0.0116	=	ACTB,IRS2
Sertoli Cell-Sertoli Cell Junction Signaling	0.267	0.0112	=	ACTB,PTEN
Lymphotoxin β Receptor Signaling	0.267	0.0149	=	IRS2
Role of IL-17A in Arthritis	0.267	0.0149	=	IRS2
GABA Receptor Signaling	0.267	0.0149	=	ADCY9
Eicosanoid Signaling	0.267	0.0149	=	ALOX5
Remodeling of Epithelial Adherens Junctions	0.266	0.0147	=	ACTB
EGF Signaling	0.266	0.0147	=	IRS2
Agrin Interactions at Neuromuscular Junction	0.264	0.0145	=	ACTB
Myc Mediated Apoptosis Signaling	0.264	0.0143	=	IRS2
Glioma Invasiveness Signaling	0.264	0.0143	=	IRS2
Caveolar-mediated Endocytosis Signaling	0.264	0.0141	=	ACTB
Role of JAK1 and JAK3 in γc Cytokine Signaling	0.264	0.0141	=	IRS2
Chemokine Signaling	0.264	0.0141	=	CALM1 (includes others)
Role of NFAT in Regulation of the Immune Response	0.264	0.0108	=	CALM1 (includes others),IRS2
Role of MAPK Signaling in the Pathogenesis of Influenza	0.262	0.0139	=	RABGEF1
T Helper Cell Differentiation	0.26	0.0137	=	IL6R
Dendritic Cell Maturation	0.26	0.0105	=	PDIA3,IRS2
Antiproliferative Role of Somatostatin Receptor 2	0.26	0.0133	=	IRS2
Production of Nitric Oxide and Reactive Oxygen Species in Macrophages	0.26	0.0104	=	IRS2,PRKD3
IL-15 Signaling	0.26	0.0132	=	IRS2
Role of PI3K/AKT Signaling in the Pathogenesis of Influenza	0.26	0.0132	=	IRS2
GDNF Family Ligand-Receptor Interactions	0.26	0.0132	=	IRS2
Neurotrophin/TRK Signaling	0.26	0.0132	=	IRS2
EIF2 Signaling	0.26	0.0103	=	IRS2,EIF4E
Angiopoietin Signaling	0.26	0.013	=	IRS2
Dopamine Receptor Signaling	0.26	0.013	=	ADCY9
Role of BRCA1 in DNA Damage Response	0.26	0.0128	=	ACTB
CD40 Signaling	0.26	0.0128	=	IRS2
Regulation of IL-2 Expression in Activated and Anergic T Lymphocytes	0.258	0.0127	=	CALM1 (includes others)
ATM Signaling	0.255	0.0125	=	GADD45B
Renal Cell Carcinoma Signaling	0.253	0.0123	=	IRS2
JAK/Stat Signaling	0.247	0.012	=	IRS2
PEDF Signaling	0.245	0.0119	=	IRS2
IL-17 Signaling	0.244	0.0118	=	IRS2
Bladder Cancer Signaling	0.24	0.0115	=	CCND1
TGF-β Signaling	0.24	0.0115	=	ACVR2A
G Beta Gamma Signaling	0.238	0.0114	=	PRKD3
Crosstalk between Dendritic Cells and Natural Killer Cells	0.238	0.0112	=	ACTB
IL-4 Signaling	0.238	0.0112	=	IRS2
FGF Signaling	0.238	0.0111	=	IRS2
PDGF Signaling	0.238	0.0111	=	IRS2
IL-1 Signaling	0.237	0.011	=	ADCY9
Death Receptor Signaling	0.235	0.0109	=	ACTB
Ceramide Signaling	0.233	0.0108	=	IRS2
CTLA4 Signaling in Cytotoxic T Lymphocytes	0.219	0.0101	=	IRS2
CDK5 Signaling	0.219	0.0101	=	ADCY9
Cholecystokinin/Gastrin-mediated Signaling	0.216	0.0099	=	PRKD3
PAK Signaling	0.216	0.0099	=	IRS2
Antioxidant Action of Vitamin C	0.212	0.00971	=	PDIA3
SAPK/JNK Signaling	0.211	0.00962	=	IRS2
Mouse Embryonic Stem Cell Pluripotency	0.209	0.00943	=	IRS2
IGF-1 Signaling	0.209	0.00943	=	IRS2
Gαs Signaling	0.204	0.00917	=	ADCY9
Oxidative Phosphorylation	0.204	0.00917	=	ATP5F1
Amyotrophic Lateral Sclerosis Signaling	0.201	0.00901	=	IRS2
HIF1α Signaling	0.193	0.0087	=	IRS2
NGF Signaling	0.192	0.00855	=	IRS2
p38 MAPK Signaling	0.192	0.00855	=	MKNK2
Gαi Signaling	0.187	0.00833	=	ADCY9
Role of NANOG in Mammalian Embryonic Stem Cell Pluripotency	0.184	0.0082	=	IRS2

## Sheet: 13_Mig+Int
© 2000-2016 QIAGEN. All rights reserved.
Ingenuity Canonical Pathways	-log(B-H p-value)	Ratio	z-score	Molecules
PTEN Signaling	2.73	0.0672	-2.828	BCL2L1,CSNK2A2,FGFR1,TGFBR3,IGF1R,INSR,IGF2R,BCAR1
Biotin-carboxyl Carrier Protein Assembly	1.55	0.667	=	ACACB,ACACA
STAT3 Pathway	1.49	0.0685	2.236	FGFR1,TGFBR3,IGF1R,INSR,IGF2R
Superpathway of Inositol Phosphate Compounds	0.777	0.031	=	CALM1 (includes others),TNS3,PI4K2A,PTPN13,FGFR1,PPTC7,PPIP5K2
Notch Signaling	0.777	0.0789	=	FURIN,JAG2,DLL4
NF-κB Signaling	0.777	0.0333	2.449	CSNK2A2,FGFR1,TGFBR3,IGF1R,INSR,IGF2R
CCR3 Signaling in Eosinophils	0.777	0.0385	=	ROCK1,PLA2G6,CALM1 (includes others),MPRIP,FGFR1
AMPK Signaling	0.777	0.0317	-0.447	ACACB,FGFR1,ACACA,PFKP,INSR,EEF2K
Protein Ubiquitination Pathway	0.777	0.0275	=	USP44,USP32,DNAJC18,USP19,DNAJC1,USP2,USP25
TR/RXR Activation	0.608	0.0408	=	FGFR1,ACACA,PFKP,HIF1A
VEGF Signaling	0.575	0.0388	0	ROCK1,BCL2L1,FGFR1,HIF1A
Glioma Signaling	0.544	0.0364	1	CALM1 (includes others),FGFR1,IGF1R,IGF2R
Ephrin A Signaling	0.544	0.05	=	ROCK1,FGFR1,BCAR1
Role of NANOG in Mammalian Embryonic Stem Cell Pluripotency	0.447	0.0328	=	IL6ST,FGFR1,SMAD5,BMP5
3-phosphoinositide Biosynthesis	0.447	0.0269	=	TNS3,PI4K2A,PTPN13,FGFR1,PPTC7
Role of NFAT in Cardiac Hypertrophy	0.422	0.026	-0.447	IL6ST,CALM1 (includes others),HDAC4,FGFR1,IGF1R
mTOR Signaling	0.411	0.0251	0	FGFR1,EIF3A,HIF1A,INSR,EIF4E
Adipogenesis pathway	0.411	0.0299	=	HDAC4,FGFR1,HIF1A,SMAD5
PEDF Signaling	0.326	0.0357	=	ROCK1,BCL2L1,FGFR1
Integrin Signaling	0.325	0.0228	=	ROCK1,TSPAN5,MPRIP,FGFR1,BCAR1
PDGF Signaling	0.325	0.0333	=	CSNK2A2,FGFR1,CAV3
Factors Promoting Cardiogenesis in Vertebrates	0.325	0.0326	=	TGFBR3,SMAD5,BMP5
Protein Kinase A Signaling	0.325	0.0179	0	ROCK1,CALM1 (includes others),PTPN13,FLNC,AKAP6,PDE4D,AKAP7
Cardiac Hypertrophy Signaling	0.325	0.0213	-0.447	ROCK1,CALM1 (includes others),FGFR1,IGF1R,EIF4E
Phospholipase C Signaling	0.325	0.0211	=	PLA2G6,CALM1 (includes others),MARCKS,MPRIP,HDAC4
Ceramide Degradation	0.325	0.167	=	ACER2
GDP-mannose Biosynthesis	0.325	0.167	=	PMM1
Chronic Myeloid Leukemia Signaling	0.325	0.0288	=	BCL2L1,HDAC4,FGFR1
Ephrin Receptor Signaling	0.325	0.023	=	ROCK1,EFNB2,PTPN13,BCAR1
Mouse Embryonic Stem Cell Pluripotency	0.325	0.0283	=	IL6ST,FGFR1,SMAD5
IGF-1 Signaling	0.325	0.0283	=	CSNK2A2,FGFR1,IGF1R
Sphingosine and Sphingosine-1-phosphate Metabolism	0.325	0.125	=	ACER2
Inositol Pyrophosphates Biosynthesis	0.325	0.125	=	PPIP5K2
p53 Signaling	0.325	0.027	=	BCL2L1,FGFR1,HIF1A
Docosahexaenoic Acid (DHA) Signaling	0.325	0.0385	=	BCL2L1,FGFR1
HIF1α Signaling	0.325	0.0261	=	EGLN1,FGFR1,HIF1A
NRF2-mediated Oxidative Stress Response	0.325	0.0207	=	FGFR1,DNAJC18,DNAJC1,MAFK
EIF2 Signaling	0.325	0.0206	=	FGFR1,EIF3A,INSR,EIF4E
Axonal Guidance Signaling	0.325	0.0156	=	ROCK1,EFNB2,SEMA5A,FGFR1,BCAR1,BMP5,EIF4E
ILK Signaling	0.325	0.0204	=	LIMS2,FLNC,FGFR1,HIF1A
RhoA Signaling	0.325	0.0246	=	ROCK1,MPRIP,IGF1R
Role of Tissue Factor in Cancer	0.325	0.0246	=	BCL2L1,FGFR1,EIF4E
ERK/MAPK Signaling	0.325	0.0201	1	PLA2G6,FGFR1,BCAR1,EIF4E
Sperm Motility	0.325	0.024	=	PLA2G6,CALM1 (includes others),PDE4D
autophagy	0.325	0.0333	=	CTSL,MAP1LC3A
IL-6 Signaling	0.325	0.0236	=	IL6ST,CSNK2A2,FGFR1
Cellular Effects of Sildenafil (Viagra)	0.325	0.0231	=	CALM1 (includes others),MPRIP,PDE4D
D-myo-inositol (1,4,5,6)-Tetrakisphosphate Biosynthesis	0.325	0.0229	=	TNS3,PTPN13,PPTC7
D-myo-inositol (3,4,5,6)-tetrakisphosphate Biosynthesis	0.325	0.0229	=	TNS3,PTPN13,PPTC7
CNTF Signaling	0.325	0.0317	=	IL6ST,FGFR1
IL-2 Signaling	0.325	0.0312	=	CSNK2A2,FGFR1
Cardiac β-adrenergic Signaling	0.325	0.0222	=	AKAP6,PDE4D,AKAP7
UVB-Induced MAPK Signaling	0.325	0.0303	=	FGFR1,EIF4E
Lymphotoxin β Receptor Signaling	0.325	0.0299	=	BCL2L1,FGFR1
Heparan Sulfate Biosynthesis (Late Stages)	0.325	0.0294	=	EXT2,CHST15
EGF Signaling	0.325	0.0294	=	CSNK2A2,FGFR1
Colanic Acid Building Blocks Biosynthesis	0.325	0.0714	=	PMM1
cAMP-mediated signaling	0.325	0.0181	=	CALM1 (includes others),AKAP6,PDE4D,AKAP7
Insulin Receptor Signaling	0.325	0.0213	=	FGFR1,INSR,EIF4E
Myc Mediated Apoptosis Signaling	0.325	0.0286	=	FGFR1,IGF1R
Human Embryonic Stem Cell Pluripotency	0.325	0.021	=	FGFR1,SMAD5,BMP5
Caveolar-mediated Endocytosis Signaling	0.325	0.0282	=	FLNC,INSR
Chemokine Signaling	0.325	0.0282	=	CALM1 (includes others),MPRIP
nNOS Signaling in Skeletal Muscle Cells	0.325	0.0667	=	CALM1 (includes others)
Ovarian Cancer Signaling	0.325	0.0208	=	GJA1,FGFR1,EDNRA
Epithelial Adherens Junction Signaling	0.325	0.0205	=	FGFR1,TGFBR3,CLINT1
Actin Cytoskeleton Signaling	0.325	0.0175	0	ROCK1,MPRIP,FGFR1,BCAR1
Ephrin B Signaling	0.325	0.0274	=	ROCK1,EFNB2
GM-CSF Signaling	0.325	0.0274	=	BCL2L1,FGFR1
Methionine Degradation I (to Homocysteine)	0.325	0.0625	=	PRMT8
3-phosphoinositide Degradation	0.325	0.0203	=	TNS3,PTPN13,PPTC7
D-myo-inositol-5-phosphate Metabolism	0.325	0.0201	=	TNS3,PTPN13,PPTC7
Role of Osteoblasts, Osteoclasts and Chondrocytes in Rheumatoid Arthritis	0.325	0.0172	=	CALM1 (includes others),FGFR1,SMAD5,BMP5
IL-15 Signaling	0.325	0.0263	=	BCL2L1,FGFR1
Heparan Sulfate Biosynthesis	0.325	0.0263	=	EXT2,CHST15
BMP signaling pathway	0.325	0.0263	=	SMAD5,BMP5
Estrogen-Dependent Breast Cancer Signaling	0.325	0.026	=	FGFR1,IGF1R
Cysteine Biosynthesis III (mammalia)	0.325	0.0556	=	PRMT8
Huntington's Disease Signaling	0.325	0.0166	=	BCL2L1,HDAC4,FGFR1,IGF1R
Regulation of eIF4 and p70S6K Signaling	0.325	0.0191	=	FGFR1,EIF3A,EIF4E
Growth Hormone Signaling	0.325	0.0247	=	FGFR1,IGF1R
Renal Cell Carcinoma Signaling	0.325	0.0247	=	FGFR1,HIF1A
Gαq Signaling	0.325	0.0188	=	ROCK1,CALM1 (includes others),FGFR1
JAK/Stat Signaling	0.325	0.0241	=	BCL2L1,FGFR1
Cardiomyocyte Differentiation via BMP Receptors	0.325	0.05	=	BMP5
1D-myo-inositol Hexakisphosphate Biosynthesis II (Mammalian)	0.325	0.05	=	CALM1 (includes others)
D-myo-inositol (1,3,4)-trisphosphate Biosynthesis	0.325	0.05	=	CALM1 (includes others)
Small Cell Lung Cancer Signaling	0.325	0.0238	=	BCL2L1,FGFR1
FLT3 Signaling in Hematopoietic Progenitor Cells	0.325	0.0235	=	FGFR1,EIF4E
CXCR4 Signaling	0.325	0.0182	=	ROCK1,FGFR1,BCAR1
Aldosterone Signaling in Epithelial Cells	0.325	0.0181	=	FGFR1,DNAJC18,DNAJC1
HIPPO signaling	0.325	0.0233	=	SMAD5,STK3
Maturity Onset Diabetes of Young (MODY) Signaling	0.325	0.0476	=	INSR
VEGF Family Ligand-Receptor Interactions	0.323	0.0227	=	PLA2G6,FGFR1
Wnt/β-catenin Signaling	0.323	0.0178	=	CSNK2A2,GJA1,TGFBR3
Glutathione Redox Reactions I	0.323	0.0455	=	GPX8
Apoptosis Signaling	0.323	0.0225	=	ROCK1,BCL2L1
Germ Cell-Sertoli Cell Junction Signaling	0.317	0.0173	=	FGFR1,CLINT1,BCAR1
Regulation of Actin-based Motility by Rho	0.317	0.022	=	ROCK1,MPRIP
Reelin Signaling in Neurons	0.314	0.0217	=	NDEL1,FGFR1
Sertoli Cell-Sertoli Cell Junction Signaling	0.306	0.0169	=	TGFBR3,CLINT1,BCAR1
Role of JAK family kinases in IL-6-type Cytokine Signaling	0.306	0.04	=	IL6ST
Superpathway of D-myo-inositol (1,4,5)-trisphosphate Metabolism	0.306	0.04	=	CALM1 (includes others)
Glycolysis I	0.306	0.04	=	PFKP
Hepatic Fibrosis / Hepatic Stellate Cell Activation	0.306	0.0164	=	FGFR1,IGF1R,EDNRA
FAK Signaling	0.306	0.0202	=	FGFR1,BCAR1
B Cell Receptor Signaling	0.306	0.0162	=	BCL2L1,CALM1 (includes others),FGFR1
Molecular Mechanisms of Cancer	0.306	0.0134	=	BCL2L1,FGFR1,HIF1A,SMAD5,BMP5
D-myo-inositol (1,4,5)-Trisphosphate Biosynthesis	0.306	0.037	=	PI4K2A
Endothelin-1 Signaling	0.306	0.016	=	PLA2G6,FGFR1,EDNRA
Cholecystokinin/Gastrin-mediated Signaling	0.306	0.0198	=	ROCK1,BCAR1
RANK Signaling in Osteoclasts	0.306	0.0198	=	CALM1 (includes others),FGFR1
Regulation of the Epithelial-Mesenchymal Transition Pathway	0.306	0.0159	=	JAG2,FGFR1,HIF1A
Virus Entry via Endocytic Pathways	0.306	0.0196	=	FLNC,FGFR1
UVA-Induced MAPK Signaling	0.306	0.0196	=	BCL2L1,FGFR1
Clathrin-mediated Endocytosis Signaling	0.284	0.0152	=	CSNK2A2,FGFR1,SH3KBP1
IL-8 Signaling	0.284	0.0152	=	ROCK1,BCL2L1,FGFR1
Superpathway of Methionine Degradation	0.284	0.0323	=	PRMT8
T Cell Receptor Signaling	0.284	0.0183	=	CALM1 (includes others),FGFR1
G Protein Signaling Mediated by Tubby	0.284	0.0312	=	INSR
Amyotrophic Lateral Sclerosis Signaling	0.284	0.018	=	BCL2L1,FGFR1
Telomerase Signaling	0.284	0.018	=	HDAC4,FGFR1
Thrombin Signaling	0.284	0.0148	=	ROCK1,MPRIP,FGFR1
Breast Cancer Regulation by Stathmin1	0.284	0.0148	=	ROCK1,CALM1 (includes others),FGFR1
MIF-mediated Glucocorticoid Regulation	0.284	0.0303	=	PLA2G6
Paxillin Signaling	0.284	0.0177	=	FGFR1,BCAR1
Nitric Oxide Signaling in the Cardiovascular System	0.284	0.0177	=	CALM1 (includes others),FGFR1
Oncostatin M Signaling	0.278	0.0294	=	IL6ST
Leukocyte Extravasation Signaling	0.278	0.0143	=	ROCK1,FGFR1,BCAR1
NGF Signaling	0.278	0.0171	=	ROCK1,FGFR1
p38 MAPK Signaling	0.278	0.0171	=	PLA2G6,EEF2K
Role of Macrophages, Fibroblasts and Endothelial Cells in Rheumatoid Arthritis	0.278	0.0129	=	ROCK1,IL6ST,CALM1 (includes others),FGFR1
Pancreatic Adenocarcinoma Signaling	0.278	0.0169	=	BCL2L1,FGFR1
Fc Epsilon RI Signaling	0.277	0.0168	=	PLA2G6,FGFR1
tRNA Splicing	0.277	0.027	=	PDE4D
fMLP Signaling in Neutrophils	0.277	0.0165	=	CALM1 (includes others),FGFR1
iCOS-iCOSL Signaling in T Helper Cells	0.277	0.0164	=	CALM1 (includes others),FGFR1
Sphingosine-1-phosphate Signaling	0.277	0.0164	=	ACER2,FGFR1
phagosome formation	0.277	0.0164	=	MARCKS,FGFR1
PI3K/AKT Signaling	0.27	0.0161	=	BCL2L1,EIF4E
Thyroid Hormone Metabolism II (via Conjugation and/or Degradation)	0.262	0.025	=	EXT2
Type II Diabetes Mellitus Signaling	0.262	0.0157	=	FGFR1,INSR
PI3K Signaling in B Lymphocytes	0.26	0.0156	=	CD81,CALM1 (includes others)
MIF Regulation of Innate Immunity	0.259	0.0244	=	PLA2G6
Gα12/13 Signaling	0.258	0.0154	=	ROCK1,FGFR1
CD28 Signaling in T Helper Cells	0.258	0.0153	=	CALM1 (includes others),FGFR1
p70S6K Signaling	0.258	0.0153	=	FGFR1,EEF2K
Role of p14/p19ARF in Tumor Suppression	0.254	0.0233	=	FGFR1
iNOS Signaling	0.248	0.0227	=	CALM1 (includes others)
IL-9 Signaling	0.243	0.0222	=	FGFR1
Dermatan Sulfate Biosynthesis (Late Stages)	0.238	0.0217	=	CHST15
nNOS Signaling in Neurons	0.234	0.0213	=	CALM1 (includes others)
Hereditary Breast Cancer Signaling	0.229	0.0141	=	HDAC4,FGFR1
Chondroitin Sulfate Biosynthesis (Late Stages)	0.229	0.0204	=	CHST15
phagosome maturation	0.229	0.0139	=	ATP6V0B,CTSL
Colorectal Cancer Metastasis Signaling	0.229	0.0121	=	IL6ST,BCL2L1,FGFR1
Synaptic Long Term Depression	0.225	0.0137	=	PLA2G6,IGF1R
Amyloid Processing	0.222	0.0196	=	CSNK2A2
CD27 Signaling in Lymphocytes	0.219	0.0192	=	BCL2L1
Relaxin Signaling	0.219	0.0133	=	FGFR1,PDE4D
FcγRIIB Signaling in B Lymphocytes	0.219	0.0189	=	FGFR1
Semaphorin Signaling in Neurons	0.219	0.0189	=	ROCK1
Nicotine Degradation III	0.215	0.0185	=	EXT2
Melanoma Signaling	0.213	0.0182	=	FGFR1
eNOS Signaling	0.213	0.0129	=	CALM1 (includes others),FGFR1
Actin Nucleation by ARP-WASP Complex	0.211	0.0179	=	ROCK1
Glutamate Receptor Signaling	0.211	0.0175	=	CALM1 (includes others)
Glioblastoma Multiforme Signaling	0.211	0.0126	=	FGFR1,IGF1R
Chondroitin Sulfate Biosynthesis	0.211	0.0172	=	CHST15
Nur77 Signaling in T Lymphocytes	0.211	0.0169	=	CALM1 (includes others)
MSP-RON Signaling Pathway	0.211	0.0169	=	FGFR1
Induction of Apoptosis by HIV1	0.211	0.0167	=	BCL2L1
Dermatan Sulfate Biosynthesis	0.211	0.0167	=	CHST15
Melatonin Degradation I	0.211	0.0161	=	EXT2
Phospholipases	0.211	0.0161	=	PLA2G6
ERK5 Signaling	0.211	0.0159	=	IL6ST
Nicotine Degradation II	0.211	0.0159	=	EXT2
PCP pathway	0.211	0.0159	=	ROCK1
Endometrial Cancer Signaling	0.211	0.0156	=	FGFR1
Cell Cycle: G1/S Checkpoint Regulation	0.211	0.0156	=	HDAC4
PXR/RXR Activation	0.211	0.0154	=	INSR
Thrombopoietin Signaling	0.211	0.0154	=	FGFR1
Hypoxia Signaling in the Cardiovascular System	0.211	0.0154	=	HIF1A
Calcium-induced T Lymphocyte Apoptosis	0.211	0.0152	=	CALM1 (includes others)
Xenobiotic Metabolism Signaling	0.211	0.0105	=	HDAC4,FGFR1,CHST15
Role of IL-17A in Arthritis	0.211	0.0149	=	FGFR1
Superpathway of Melatonin Degradation	0.211	0.0149	=	EXT2
Eicosanoid Signaling	0.211	0.0149	=	PLA2G6
Remodeling of Epithelial Adherens Junctions	0.211	0.0147	=	MAPRE2
PPARα/RXRα Activation	0.211	0.0112	=	TGFBR3,INSR
Calcium Signaling	0.211	0.0112	=	CALM1 (includes others),HDAC4
CCR5 Signaling in Macrophages	0.211	0.0145	=	CALM1 (includes others)
ErbB2-ErbB3 Signaling	0.211	0.0145	=	FGFR1
Glioma Invasiveness Signaling	0.211	0.0143	=	FGFR1
Melatonin Signaling	0.211	0.0141	=	CALM1 (includes others)
Role of JAK1 and JAK3 in γc Cytokine Signaling	0.211	0.0141	=	FGFR1
Basal Cell Carcinoma Signaling	0.211	0.0139	=	BMP5
Role of MAPK Signaling in the Pathogenesis of Influenza	0.211	0.0139	=	PLA2G6
ErbB4 Signaling	0.211	0.0139	=	FGFR1
CREB Signaling in Neurons	0.211	0.0109	=	CALM1 (includes others),FGFR1
Role of NFAT in Regulation of the Immune Response	0.211	0.0108	=	CALM1 (includes others),FGFR1
T Helper Cell Differentiation	0.211	0.0137	=	IL6ST
Serotonin Degradation	0.211	0.0135	=	EXT2
Antiproliferative Role of Somatostatin Receptor 2	0.211	0.0133	=	FGFR1
RAR Activation	0.211	0.0105	=	CSNK2A2,SMAD5
Role of PI3K/AKT Signaling in the Pathogenesis of Influenza	0.211	0.0132	=	FGFR1
GDNF Family Ligand-Receptor Interactions	0.211	0.0132	=	FGFR1
Neurotrophin/TRK Signaling	0.211	0.0132	=	FGFR1
Angiopoietin Signaling	0.211	0.013	=	FGFR1
Non-Small Cell Lung Cancer Signaling	0.211	0.013	=	FGFR1
IL-17A Signaling in Airway Cells	0.211	0.013	=	FGFR1
CD40 Signaling	0.211	0.0128	=	FGFR1
Cyclins and Cell Cycle Regulation	0.211	0.0128	=	HDAC4
Erythropoietin Signaling	0.211	0.0127	=	FGFR1
Regulation of IL-2 Expression in Activated and Anergic T Lymphocytes	0.211	0.0127	=	CALM1 (includes others)
Macropinocytosis Signaling	0.206	0.0123	=	FGFR1
IL-3 Signaling	0.202	0.012	=	FGFR1
Prolactin Signaling	0.202	0.012	=	FGFR1
IL-17 Signaling	0.201	0.0118	=	FGFR1
Leptin Signaling in Obesity	0.201	0.0118	=	FGFR1
LPS-stimulated MAPK Signaling	0.201	0.0116	=	FGFR1
NF-κB Activation by Viruses	0.201	0.0116	=	FGFR1
α-Adrenergic Signaling	0.201	0.0115	=	CALM1 (includes others)
TGF-β Signaling	0.201	0.0115	=	SMAD5
G Beta Gamma Signaling	0.201	0.0114	=	CAV3
HER-2 Signaling in Breast Cancer	0.201	0.0114	=	FGFR1
OX40 Signaling Pathway	0.201	0.0112	=	BCL2L1
IL-4 Signaling	0.201	0.0112	=	FGFR1
FGF Signaling	0.2	0.0111	=	FGFR1
Acute Myeloid Leukemia Signaling	0.199	0.011	=	FGFR1
Death Receptor Signaling	0.199	0.0109	=	ROCK1
Ceramide Signaling	0.199	0.0108	=	FGFR1
Fcγ Receptor-mediated Phagocytosis in Macrophages and Monocytes	0.199	0.0108	=	PLA2G6
PPAR Signaling	0.199	0.0108	=	INSR
Prostate Cancer Signaling	0.198	0.0106	=	FGFR1
Melanocyte Development and Pigmentation Signaling	0.197	0.0105	=	FGFR1
ErbB Signaling	0.192	0.0102	=	FGFR1
Systemic Lupus Erythematosus Signaling	0.192	0.00889	=	LSM14B,FGFR1
CTLA4 Signaling in Cytotoxic T Lymphocytes	0.191	0.0101	=	FGFR1
PAK Signaling	0.187	0.0099	=	FGFR1
Antioxidant Action of Vitamin C	0.183	0.00971	=	PLA2G6
SAPK/JNK Signaling	0.183	0.00962	=	FGFR1
Corticotropin Releasing Hormone Signaling	0.169	0.00901	=	CALM1 (includes others)
Androgen Signaling	0.169	0.00901	=	CALM1 (includes others)
Neuropathic Pain Signaling In Dorsal Horn Neurons	0.163	0.00877	=	FGFR1
HGF Signaling	0.163	0.0087	=	FGFR1
Rac Signaling	0.16	0.00855	=	FGFR1
Synaptic Long Term Potentiation	0.157	0.00833	=	CALM1 (includes others)
Renin-Angiotensin Signaling	0.157	0.00833	=	FGFR1

## Sheet: 14_Mig
© 2000-2016 QIAGEN. All rights reserved.
Ingenuity Canonical Pathways	-log(B-H p-value)	Ratio	z-score	Molecules
Signaling by Rho Family GTPases	3.5	0.0607	-3.051	GNB4,ACTR2,SEPT8,ACTR3,CDC42,CYFIP1,RHOA,GNA12,SEPT7,ARPC5,VIM,IRS2,ARHGEF3,ARHGEF10,SEPT2
RhoA Signaling	3.22	0.082	-2.828	SEPT8,ACTR2,ACTR3,ABL2,GNA12,RHOA,ARPC5,SEPT7,SEMA3F,SEPT2
Hepatic Fibrosis / Hepatic Stellate Cell Activation	3.22	0.0656	=	COL5A2,COL4A1,COL6A1,MYH9,COL6A3,COL6A2,IFNGR1,MMP2,IFNAR2,PDGFB,PDGFRB,BCL2
Axonal Guidance Signaling	3.21	0.0424	=	ACTR2,FYN,GNA12,ARPC5,MMP2,PLXND1,PDGFB,GNB4,SEMA3A,ACTR3,CDC42,RHOA,ADAM10,PLXNB2,IRS2,PRKD3,SEMA3F,PLCD4,NRP1
Rac Signaling	2.8	0.0769	-2.121	ACTR2,ACTR3,CDC42,CYFIP1,RHOA,ARPC5,MAP3K1,IRS2,NCKAP1
Integrin Signaling	2.74	0.0548	-2.714	FYN,ACTR2,ACTR3,CDC42,RHOA,RALB,ARPC5,ITGAV,IRS2,ITGA1,TSPAN4,PDGFB
Actin Cytoskeleton Signaling	2.64	0.0526	-2.333	ACTR2,ACTR3,MYH9,CDC42,CYFIP1,GNA12,RHOA,ARPC5,IRS2,TMSB10/TMSB4X,PDGFB,NCKAP1
Actin Nucleation by ARP-WASP Complex	2.43	0.107	-2.449	ACTR2,ACTR3,CDC42,GNA12,RHOA,ARPC5
Ephrin Receptor Signaling	2.43	0.0575	-2.646	FYN,ACTR2,GNB4,ACTR3,CDC42,GNA12,RHOA,ARPC5,ADAM10,PDGFB
Molecular Mechanisms of Cancer	2.37	0.0401	=	FYN,GNA12,RALB,CDK6,BCL2,CCND2,CDC42,RHOA,IRS2,CFLAR,ARHGEF3,CTNNB1,ARHGEF10,PRKD3,BIRC2
PDGF Signaling	2.28	0.0778	0.378	ABL2,INPP5J,MAP3K1,IRS2,OCRL,PDGFB,PDGFRB
Sphingosine-1-phosphate Signaling	2.28	0.0656	-0.378	GNA12,CASP2,RHOA,IRS2,PLCD4,PDGFB,ASAH1,PDGFRB
Death Receptor Signaling	2.28	0.0761	0.378	RIPK1,TIPARP,CASP2,CFLAR,PARP14,BCL2,BIRC2
Fcγ Receptor-mediated Phagocytosis in Macrophages and Monocytes	2.28	0.0753	-2.646	FYN,ACTR2,YES1,ACTR3,CDC42,ARPC5,PRKD3
TNFR1 Signaling	2.01	0.102	-1.342	RIPK1,CDC42,CASP2,MAP3K1,BIRC2
RhoGDI Signaling	2.01	0.052	2.646	ACTR2,GNB4,ACTR3,CDC42,GNA12,RHOA,ARPC5,ARHGEF3,ARHGEF10
Epithelial Adherens Junction Signaling	1.87	0.0548	=	ACTR2,YES1,ACTR3,MYH9,CDC42,RHOA,ARPC5,CTNNB1
NF-κB Activation by Viruses	1.76	0.0698	=	RIPK1,MAP3K1,ITGAV,IRS2,ITGA1,PRKD3
PTEN Signaling	1.76	0.0588	1.89	INPP5J,CDC42,FOXO3,PREX2,OCRL,PDGFRB,BCL2
fMLP Signaling in Neutrophils	1.76	0.0579	-1.633	ACTR2,GNB4,ACTR3,CDC42,ARPC5,IRS2,PRKD3
Ephrin A Signaling	1.76	0.0833	=	FYN,CDC42,RHOA,ADAM10,IRS2
IL-8 Signaling	1.76	0.0457	-2.121	GNB4,CCND2,GNA12,RHOA,ITGAV,IRS2,MMP2,PRKD3,BCL2
Glioblastoma Multiforme Signaling	1.76	0.0503	-1.134	CDC42,RHOA,CDK6,IRS2,CTNNB1,PLCD4,PDGFB,PDGFRB
PI3K/AKT Signaling	1.76	0.0565	-2.449	YWHAQ,INPP5J,FOXO3,YWHAZ,CTNNB1,OCRL,BCL2
Reelin Signaling in Neurons	1.75	0.0652	=	FYN,YES1,IRS2,ITGA1,ARHGEF3,ARHGEF10
ERK5 Signaling	1.74	0.0794	=	YWHAQ,IL6ST,GNA12,FOXO3,YWHAZ
D-myo-inositol (1,4,5)-trisphosphate Degradation	1.7	0.167	=	IMPAD1,INPP5J,OCRL
CD28 Signaling in T Helper Cells	1.69	0.0534	-1.89	FYN,ACTR2,ACTR3,CDC42,ARPC5,MAP3K1,IRS2
Leukocyte Extravasation Signaling	1.67	0.0429	-2.121	CD99,CDC42,RHOA,PECAM1,IRS2,ITGA1,MMP2,CTNNB1,PRKD3
Ephrin B Signaling	1.52	0.0685	=	GNB4,CDC42,GNA12,RHOA,CTNNB1
HGF Signaling	1.38	0.0522	-1	ETS1,CDC42,MAP3K1,IRS2,PRKD3,ELK3
Phospholipase C Signaling	1.38	0.038	=	FYN,GNB4,MARCKS,HDAC4,RHOA,RALB,ARHGEF3,PRKD3,ARHGEF10
Superpathway of D-myo-inositol (1,4,5)-trisphosphate Metabolism	1.38	0.12	=	IMPAD1,INPP5J,OCRL
Macropinocytosis Signaling	1.38	0.0617	=	CDC42,RHOA,IRS2,PRKD3,PDGFB
ILK Signaling	1.38	0.0408	-1.633	MYH9,LIMS2,CDC42,RHOA,VIM,IRS2,TMSB10/TMSB4X,CTNNB1
Inositol Pyrophosphates Biosynthesis	1.36	0.25	=	IP6K1,PPIP5K2
Semaphorin Signaling in Neurons	1.35	0.0755	=	FYN,SEMA3A,RHOA,NRP1
Thrombin Signaling	1.35	0.0394	-1.134	GNB4,GNA12,RHOA,IRS2,ARHGEF3,PRKD3,ARHGEF10,PLCD4
Protein Kinase A Signaling	1.35	0.0308	0	YWHAQ,GNB4,PTPRG,RHOA,MAP3K1,YWHAZ,AKAP6,PDE4D,CTNNB1,PRKD3,PLCD4,PHKG1
Role of Tissue Factor in Cancer	1.35	0.0492	=	FYN,YES1,CDC42,GNA12,ITGAV,IRS2
phagosome formation	1.35	0.0492	=	MARCKS,RHOA,PLA2R1,IRS2,PRKD3,PLCD4
HER-2 Signaling in Breast Cancer	1.31	0.0568	=	CDC42,CDK6,IRS2,MMP2,PRKD3
Regulation of Actin-based Motility by Rho	1.28	0.0549	-2.236	ACTR2,ACTR3,CDC42,RHOA,ARPC5
Tec Kinase Signaling	1.28	0.0412	-1.342	FYN,GNB4,YES1,GNA12,RHOA,IRS2,PRKD3
Calcium Transport I	1.28	0.2	=	ATP2C1,ANXA5
14-3-3-mediated Signaling	1.28	0.0462	=	YWHAQ,YWHAZ,VIM,IRS2,PRKD3,PLCD4
Gα12/13 Signaling	1.28	0.0462	-1.633	CDC42,GNA12,RHOA,MAP3K1,IRS2,CTNNB1
Superpathway of Methionine Degradation	1.26	0.0968	=	AHCYL1,PRMT8,GOT1
Superpathway of Inositol Phosphate Compounds	1.16	0.0354	=	FYN,INPP5J,IP6K1,IRS2,OCRL,PLCD4,PPIP5K2,PDGFRB
Virus Entry via Endocytic Pathways	1.13	0.049	=	FYN,CDC42,IRS2,ITGA1,PRKD3
B Cell Receptor Signaling	1.13	0.0378	-0.816	ETS1,EBF1,INPP5J,CDC42,MAP3K1,IRS2,OCRL
Interferon Signaling	1.12	0.0833	=	IFNGR1,IFNAR2,BCL2
SAPK/JNK Signaling	1.12	0.0481	-1.342	RIPK1,CDC42,GNA12,MAP3K1,IRS2
Remodeling of Epithelial Adherens Junctions	1.12	0.0588	-1	ACTR2,ACTR3,ARPC5,CTNNB1
Regulation of the Epithelial-Mesenchymal Transition Pathway	1.12	0.037	=	ETS1,RHOA,ZEB2,IRS2,MMP2,CTNNB1,PDGFRB
Role of NFAT in Cardiac Hypertrophy	1.11	0.0365	-0.816	IL6ST,GNB4,HDAC4,MAP3K1,IRS2,PRKD3,PLCD4
Glucocorticoid Receptor Signaling	1.11	0.0314	=	HMGB1,BRD7,MAP3K1,FOXO3,IRS2,TSC22D3,NCOA3,BCL2,UBE2I
Myc Mediated Apoptosis Signaling	1.11	0.0571	=	YWHAQ,YWHAZ,IRS2,BCL2
Glioma Invasiveness Signaling	1.11	0.0571	-1	RHOA,ITGAV,IRS2,MMP2
Glioma Signaling	1.07	0.0455	-1.342	CDK6,IRS2,PRKD3,PDGFB,PDGFRB
Clathrin-mediated Endocytosis Signaling	1.07	0.0355	=	ACTR2,CD2AP,ACTR3,CDC42,ARPC5,IRS2,PDGFB
nNOS Signaling in Skeletal Muscle Cells	1.05	0.133	=	SNTA1,SNTB1
Breast Cancer Regulation by Stathmin1	1.02	0.0345	=	GNB4,CDC42,RHOA,IRS2,ARHGEF3,PRKD3,ARHGEF10
Heparan Sulfate Biosynthesis	1.02	0.0526	=	PNPLA7,EXT2,UST,XYLT1
Methionine Degradation I (to Homocysteine)	1.01	0.125	=	AHCYL1,PRMT8
Fc Epsilon RI Signaling	0.981	0.042	-1.342	FYN,INPP5J,IRS2,PRKD3,OCRL
CXCR4 Signaling	0.96	0.0364	=	GNB4,GNA12,RHOA,IRS2,PRKD3,ELMO1
Renal Cell Carcinoma Signaling	0.96	0.0494	=	ETS1,CDC42,IRS2,PDGFB
Natural Killer Cell Signaling	0.959	0.041	=	FYN,INPP5J,IRS2,PRKD3,OCRL
Cysteine Biosynthesis III (mammalia)	0.949	0.111	=	AHCYL1,PRMT8
Sperm Motility	0.939	0.04	0	SLC12A2,PLA2R1,PDE4D,PRKD3,PLCD4
Small Cell Lung Cancer Signaling	0.939	0.0476	=	CDK6,IRS2,BCL2,BIRC2
PEDF Signaling	0.939	0.0476	2	RHOA,IRS2,CFLAR,BCL2
Proline Degradation	0.933	0.5	=	ALDH4A1
L-cysteine Degradation III	0.933	0.5	=	GOT1
4-hydroxyproline Degradation I	0.933	0.5	=	ALDH4A1
Threonine Degradation II	0.933	0.5	=	GCAT
PI3K Signaling in B Lymphocytes	0.933	0.0391	=	CD81,FYN,FOXO3,IRS2,PLCD4
1D-myo-inositol Hexakisphosphate Biosynthesis II (Mammalian)	0.92	0.1	=	INPP5J,OCRL
D-myo-inositol (1,3,4)-trisphosphate Biosynthesis	0.92	0.1	=	INPP5J,OCRL
G Beta Gamma Signaling	0.92	0.0455	=	GNB4,CDC42,GNA12,PRKD3
p70S6K Signaling	0.917	0.0382	=	YWHAQ,YWHAZ,IRS2,PRKD3,PLCD4
HMGB1 Signaling	0.898	0.0376	-1.342	HMGB1,CDC42,RHOA,IFNGR1,IRS2
Endothelin-1 Signaling	0.827	0.0321	-0.816	GNA12,CASP2,PLA2R1,IRS2,PRKD3,PLCD4
Insulin Receptor Signaling	0.815	0.0355	-1.342	FYN,INPP5J,FOXO3,IRS2,OCRL
Role of JAK1, JAK2 and TYK2 in Interferon Signaling	0.813	0.0833	=	IFNGR1,IFNAR2
Glutamate Degradation II	0.813	0.333	=	GOT1
Aspartate Biosynthesis	0.813	0.333	=	GOT1
TR/RXR Activation	0.813	0.0408	=	COL6A3,IRS2,PFKP,NCOA3
Production of Nitric Oxide and Reactive Oxygen Species in Macrophages	0.8	0.0311	-1.342	RHOA,MAP3K1,IFNGR1,IRS2,PRKD3,SPI1
PAK Signaling	0.788	0.0396	-1	CDC42,IRS2,PDGFB,PDGFRB
Colorectal Cancer Metastasis Signaling	0.788	0.0283	-1.633	IL6ST,GNB4,RHOA,IFNGR1,IRS2,MMP2,CTNNB1
Induction of Apoptosis by HIV1	0.788	0.05	=	RIPK1,BCL2,BIRC2
UVA-Induced MAPK Signaling	0.784	0.0392	1	TIPARP,IRS2,PLCD4,PARP14
Retinoic acid Mediated Apoptosis Signaling	0.779	0.0492	=	TIPARP,CFLAR,PARP14
ERK/MAPK Signaling	0.775	0.0302	-1	YWHAQ,ETS1,FYN,YWHAZ,IRS2,ELK3
Role of Macrophages, Fibroblasts and Endothelial Cells in Rheumatoid Arthritis	0.764	0.0259	=	IL6ST,RIPK1,RHOA,IRS2,CTNNB1,PRKD3,PLCD4,PDGFB
IGF-1 Signaling	0.764	0.0377	=	YWHAQ,FOXO3,YWHAZ,IRS2
Endometrial Cancer Signaling	0.764	0.0469	=	FOXO3,IRS2,CTNNB1
Cell Cycle: G1/S Checkpoint Regulation	0.764	0.0469	=	CCND2,HDAC4,CDK6
Heme Biosynthesis from Uroporphyrinogen-III I	0.764	0.25	=	UROD
Myo-inositol Biosynthesis	0.764	0.25	=	IMPAD1
Arginine Degradation I (Arginase Pathway)	0.764	0.25	=	ALDH4A1
L-cysteine Degradation I	0.764	0.25	=	GOT1
TNFR2 Signaling	0.741	0.069	=	MAP3K1,BIRC2
p53 Signaling	0.729	0.036	=	CCND2,IRS2,CTNNB1,BCL2
Telomerase Signaling	0.729	0.036	=	ETS1,HDAC4,IRS2,ELK3
Heparan Sulfate Biosynthesis (Late Stages)	0.72	0.0441	=	PNPLA7,EXT2,UST
Paxillin Signaling	0.714	0.0354	=	CDC42,ITGAV,IRS2,ITGA1
Agrin Interactions at Neuromuscular Junction	0.712	0.0435	=	CDC42,LAMB1,ITGA1
Creatine-phosphate Biosynthesis	0.698	0.2	=	CKMT2
Caveolar-mediated Endocytosis Signaling	0.692	0.0423	=	FYN,ITGAV,ITGA1
Aldosterone Signaling in Epithelial Cells	0.692	0.0301	0	SLC12A2,IRS2,PRKD3,PLCD4,HSPA12A
NGF Signaling	0.692	0.0342	-1	CDC42,RHOA,MAP3K1,IRS2
Tight Junction Signaling	0.692	0.0299	=	MYH9,CDC42,RHOA,YBX3,CTNNB1
Cdc42 Signaling	0.692	0.0299	-2	ACTR2,ACTR3,CDC42,ARPC5,EXOC5
TWEAK Signaling	0.666	0.0588	=	RIPK1,BIRC2
Germ Cell-Sertoli Cell Junction Signaling	0.652	0.0289	=	CDC42,RHOA,MAP3K1,IRS2,CTNNB1
Ceramide Degradation	0.652	0.167	=	ASAH1
Non-Small Cell Lung Cancer Signaling	0.637	0.039	=	FOXO3,CDK6,IRS2
Cyclins and Cell Cycle Regulation	0.628	0.0385	=	CCND2,HDAC4,CDK6
Sertoli Cell-Sertoli Cell Junction Signaling	0.622	0.0281	=	CDC42,MAP3K1,SPTB,YBX3,CTNNB1
Cardiac Hypertrophy Signaling	0.616	0.0255	0	GNB4,GNA12,RHOA,MAP3K1,IRS2,PLCD4
Cell Cycle Control of Chromosomal Replication	0.616	0.0526	=	CDK6,MCM4
Phosphatidylcholine Biosynthesis I	0.616	0.143	=	PCYT1A
Acetyl-CoA Biosynthesis I (Pyruvate Dehydrogenase Complex)	0.616	0.143	=	DLAT
Aspartate Degradation II	0.616	0.143	=	GOT1
CCR3 Signaling in Eosinophils	0.609	0.0308	=	GNB4,RHOA,IRS2,PRKD3
tRNA Charging	0.609	0.0513	=	KARS,AARS2
Inhibition of Matrix Metalloproteases	0.609	0.0513	=	ADAM10,MMP2
CREB Signaling in Neurons	0.607	0.0272	=	GNB4,GNA12,IRS2,PRKD3,PLCD4
P2Y Purigenic Receptor Signaling Pathway	0.607	0.0303	=	GNB4,IRS2,PRKD3,PLCD4
Prolactin Signaling	0.607	0.0361	=	FYN,IRS2,PRKD3
Mechanisms of Viral Exit from Host Cells	0.595	0.0488	=	LMNB2,PRKD3
Airway Pathology in Chronic Obstructive Pulmonary Disease	0.595	0.125	=	MMP2
Sphingosine and Sphingosine-1-phosphate Metabolism	0.595	0.125	=	ASAH1
Glycoaminoglycan-protein Linkage Region Biosynthesis	0.595	0.125	=	XYLT1
AMPK Signaling	0.595	0.0265	=	BRD7,AK5,FOXO3,IRS2,PFKP
Agranulocyte Adhesion and Diapedesis	0.595	0.0265	=	CD99,MYH9,PECAM1,ITGA1,MMP2
LPS-stimulated MAPK Signaling	0.594	0.0349	=	CDC42,IRS2,PRKD3
α-Adrenergic Signaling	0.586	0.0345	=	GNB4,PRKD3,PHKG1
VEGF Family Ligand-Receptor Interactions	0.579	0.0341	=	IRS2,PRKD3,NRP1
Role of RIG1-like Receptors in Antiviral Innate Immunity	0.579	0.0465	=	RIPK1,DDX58
IL-4 Signaling	0.578	0.0337	=	INPP5J,IRS2,OCRL
Apoptosis Signaling	0.578	0.0337	=	CASP2,BCL2,BIRC2
Aryl Hydrocarbon Receptor Signaling	0.578	0.0286	=	ALDH4A1,CCND2,CDK6,NCOA3
Heme Biosynthesis II	0.576	0.111	=	UROD
Hereditary Breast Cancer Signaling	0.569	0.0282	=	BRD7,HDAC4,CDK6,IRS2
Acute Myeloid Leukemia Signaling	0.569	0.033	=	KITLG,IRS2,SPI1
IL-1 Signaling	0.569	0.033	=	GNB4,GNA12,MAP3K1
Human Embryonic Stem Cell Pluripotency	0.568	0.028	=	IRS2,CTNNB1,PDGFB,PDGFRB
mTOR Signaling	0.566	0.0251	0	DDIT4,RHOA,IRS2,RPS25,PRKD3
Ovarian Cancer Signaling	0.566	0.0278	=	IRS2,MMP2,CTNNB1,BCL2
Ceramide Signaling	0.56	0.0323	=	MAP3K1,IRS2,BCL2
Synaptic Long Term Depression	0.558	0.0274	-1	GNA12,PLA2R1,PRKD3,PLCD4
IL-12 Signaling and Production in Macrophages	0.558	0.0274	=	IFNGR1,IRS2,PRKD3,SPI1
Prostate Cancer Signaling	0.558	0.0319	=	IRS2,CTNNB1,BCL2
Melanocyte Development and Pigmentation Signaling	0.551	0.0316	=	KITLG,IRS2,BCL2
Relaxin Signaling	0.536	0.0267	=	GNB4,GNA12,IRS2,PDE4D
Cell Cycle: G2/M DNA Damage Checkpoint Regulation	0.534	0.0408	=	YWHAQ,YWHAZ
ErbB Signaling	0.53	0.0306	=	CDC42,IRS2,PRKD3
Cholecystokinin/Gastrin-mediated Signaling	0.509	0.0297	=	GNA12,RHOA,PRKD3
RANK Signaling in Osteoclasts	0.509	0.0297	=	MAP3K1,IRS2,BIRC2
Hematopoiesis from Multipotent Stem Cells	0.509	0.0833	=	KITLG
BER pathway	0.509	0.0833	=	POLG
Docosahexaenoic Acid (DHA) Signaling	0.509	0.0385	=	IRS2,BCL2
VEGF Signaling	0.5	0.0291	=	FOXO3,IRS2,BCL2
Chronic Myeloid Leukemia Signaling	0.494	0.0288	=	HDAC4,CDK6,IRS2
Gαq Signaling	0.491	0.025	=	GNB4,RHOA,IRS2,PRKD3
Choline Biosynthesis III	0.49	0.0769	=	PCYT1A
Mouse Embryonic Stem Cell Pluripotency	0.484	0.0283	=	IL6ST,IRS2,CTNNB1
Phenylalanine Degradation IV (Mammalian, via Side Chain)	0.466	0.0714	=	GOT1
T Cell Receptor Signaling	0.466	0.0275	=	FYN,MAP3K1,IRS2
Xenobiotic Metabolism Signaling	0.466	0.021	=	ALDH4A1,HDAC4,UST,MAP3K1,IRS2,PRKD3
Type I Diabetes Mellitus Signaling	0.463	0.0273	=	RIPK1,IFNGR1,BCL2
Chondroitin Sulfate Biosynthesis	0.463	0.0345	=	UST,XYLT1
Gap Junction Signaling	0.463	0.0238	=	IRS2,CTNNB1,PRKD3,PLCD4
Amyotrophic Lateral Sclerosis Signaling	0.463	0.027	=	IRS2,BCL2,BIRC2
Androgen Signaling	0.463	0.027	=	GNB4,GNA12,PRKD3
Acute Phase Response Signaling	0.459	0.0237	=	IL6ST,RIPK1,MAP3K1,VWF
Dermatan Sulfate Biosynthesis	0.449	0.0333	=	UST,XYLT1
Neuropathic Pain Signaling In Dorsal Horn Neurons	0.447	0.0263	=	IRS2,PRKD3,PLCD4
RAN Signaling	0.445	0.0625	=	RAN
Granzyme B Signaling	0.445	0.0625	=	LMNB2
Chondroitin Sulfate Degradation (Metazoa)	0.445	0.0625	=	ARSB
Activation of IRF by Cytosolic Pattern Recognition Receptors	0.441	0.0323	=	RIPK1,DDX58
Phospholipases	0.441	0.0323	=	PLA2R1,PLCD4
CNTF Signaling	0.435	0.0317	=	IL6ST,IRS2
Pancreatic Adenocarcinoma Signaling	0.435	0.0254	=	CDC42,IRS2,BCL2
Granulocyte Adhesion and Diapedesis	0.435	0.0226	=	CD99,PECAM1,ITGA1,MMP2
Dermatan Sulfate Degradation (Metazoa)	0.435	0.0588	=	IDUA
Calcium Signaling	0.433	0.0225	=	HDAC4,MYH9,ATP2C1,TPM1
Renin-Angiotensin Signaling	0.431	0.025	=	MAP3K1,IRS2,PRKD3
Huntington's Disease Signaling	0.431	0.0207	=	GNB4,HDAC4,CASP2,IRS2,PRKD3
Thrombopoietin Signaling	0.431	0.0308	=	IRS2,PRKD3
NF-κB Signaling	0.431	0.0222	-1	RIPK1,MAP3K1,IRS2,PDGFRB
UVB-Induced MAPK Signaling	0.425	0.0303	=	IRS2,PRKD3
Role of NANOG in Mammalian Embryonic Stem Cell Pluripotency	0.425	0.0246	=	IL6ST,IRS2,CTNNB1
Lymphotoxin β Receptor Signaling	0.418	0.0299	=	IRS2,BIRC2
GADD45 Signaling	0.417	0.0526	=	CCND2
Histamine Degradation	0.417	0.0526	=	ALDH4A1
Role of NFAT in Regulation of the Immune Response	0.417	0.0216	=	FYN,GNB4,GNA12,IRS2
EGF Signaling	0.417	0.0294	=	MAP3K1,IRS2
CCR5 Signaling in Macrophages	0.41	0.029	=	GNB4,PRKD3
Type II Diabetes Mellitus Signaling	0.407	0.0236	=	MAP3K1,IRS2,PRKD3
RAR Activation	0.402	0.0211	=	BRD7,MAP3K1,PRKD3,ZBTB16
Melatonin Signaling	0.402	0.0282	=	PRKD3,PLCD4
GNRH Signaling	0.402	0.0233	=	CDC42,MAP3K1,PRKD3
Protein Ubiquitination Pathway	0.402	0.0196	=	PSMD2,USP2,HSPA12A,BIRC2,UBE2I
Cellular Effects of Sildenafil (Viagra)	0.402	0.0231	=	MYH9,PDE4D,PLCD4
Role of MAPK Signaling in the Pathogenesis of Influenza	0.402	0.0278	=	PLA2R1,BCL2
ErbB4 Signaling	0.402	0.0278	=	IRS2,PRKD3
Oxidative Ethanol Degradation III	0.402	0.0476	=	ALDH4A1
T Helper Cell Differentiation	0.4	0.0274	=	IL6ST,IFNGR1
STAT3 Pathway	0.4	0.0274	=	PDGFRB,BCL2
GM-CSF Signaling	0.4	0.0274	=	ETS1,IRS2
PKCθ Signaling in T Lymphocytes	0.4	0.0227	=	FYN,MAP3K1,IRS2
Serotonin Degradation	0.398	0.027	=	ALDH4A1,EXT2
Polyamine Regulation in Colon Cancer	0.398	0.0455	=	CTNNB1
Fatty Acid α-oxidation	0.398	0.0455	=	ALDH4A1
Antiproliferative Role of Somatostatin Receptor 2	0.395	0.0267	=	GNB4,IRS2
Cardiac β-adrenergic Signaling	0.395	0.0222	=	GNB4,AKAP6,PDE4D
Role of Wnt/GSK-3β Signaling in the Pathogenesis of Influenza	0.395	0.0263	=	CTNNB1,NCOA3
GDNF Family Ligand-Receptor Interactions	0.395	0.0263	=	CDC42,IRS2
Neurotrophin/TRK Signaling	0.395	0.0263	=	CDC42,IRS2
Pyrimidine Deoxyribonucleotides De Novo Biosynthesis I	0.395	0.0435	=	AK5
Putrescine Degradation III	0.395	0.0435	=	ALDH4A1
Role of Pattern Recognition Receptors in Recognition of Bacteria and Viruses	0.392	0.0219	=	DDX58,IRS2,PRKD3
VDR/RXR Activation	0.385	0.0256	=	PRKD3,NCOA3
CDP-diacylglycerol Biosynthesis I	0.385	0.0417	=	LPCAT1
Erythropoietin Signaling	0.382	0.0253	=	IRS2,PRKD3
Regulation of IL-2 Expression in Activated and Anergic T Lymphocytes	0.382	0.0253	=	FYN,MAP3K1
Role of JAK family kinases in IL-6-type Cytokine Signaling	0.381	0.04	=	IL6ST
Tryptophan Degradation X (Mammalian, via Tryptamine)	0.381	0.04	=	ALDH4A1
Glycolysis I	0.381	0.04	=	PFKP
Ethanol Degradation IV	0.381	0.04	=	ALDH4A1
Growth Hormone Signaling	0.376	0.0247	=	IRS2,PRKD3
Phosphatidylglycerol Biosynthesis II (Non-plastidic)	0.37	0.0385	=	LPCAT1
IL-3 Signaling	0.365	0.0241	=	IRS2,PRKD3
D-myo-inositol (1,4,5)-Trisphosphate Biosynthesis	0.36	0.037	=	PLCD4
Leptin Signaling in Obesity	0.357	0.0235	=	IRS2,PLCD4
GPCR-Mediated Nutrient Sensing in Enteroendocrine Cells	0.357	0.0235	=	PRKD3,PLCD4
HIPPO signaling	0.352	0.0233	=	YWHAQ,YWHAZ
TGF-β Signaling	0.347	0.023	=	CDC42,BCL2
Neuregulin Signaling	0.342	0.0227	=	DCN,PRKD3
LPS/IL-1 Mediated Inhibition of RXR Function	0.335	0.0181	=	ALDH4A1,UST,ACOX1,MAP3K1
FGF Signaling	0.333	0.0222	=	MAP3K1,IRS2
Factors Promoting Cardiogenesis in Vertebrates	0.323	0.0217	=	CTNNB1,PRKD3
Salvage Pathways of Pyrimidine Ribonucleotides	0.323	0.0215	=	AK5,CDK6
PPAR Signaling	0.323	0.0215	=	PDGFB,PDGFRB
Cytotoxic T Lymphocyte-mediated Apoptosis of Target Cells	0.323	0.0312	=	BCL2
G Protein Signaling Mediated by Tubby	0.323	0.0312	=	GNB4
Pyrimidine Ribonucleotides Interconversion	0.323	0.0312	=	AK5
Role of Osteoblasts, Osteoclasts and Chondrocytes in Rheumatoid Arthritis	0.31	0.0172	=	IRS2,CTNNB1,BCL2,BIRC2
Oncostatin M Signaling	0.31	0.0294	=	IL6ST
Inhibition of Angiogenesis by TSP1	0.31	0.0294	=	FYN
Role of JAK2 in Hormone-like Cytokine Signaling	0.31	0.0294	=	IRS2
Pyrimidine Ribonucleotides De Novo Biosynthesis	0.31	0.0294	=	AK5
Coagulation System	0.305	0.0286	=	VWF
Dopamine Degradation	0.305	0.0286	=	ALDH4A1
CTLA4 Signaling in Cytotoxic T Lymphocytes	0.305	0.0202	=	FYN,IRS2
FAK Signaling	0.305	0.0202	=	FYN,IRS2
Mitochondrial Dysfunction	0.293	0.0175	=	NDUFS7,ATP5F1,BCL2
tRNA Splicing	0.293	0.027	=	PDE4D
Ethanol Degradation II	0.293	0.027	=	ALDH4A1
Antioxidant Action of Vitamin C	0.29	0.0194	=	PLA2R1,PLCD4
April Mediated Signaling	0.289	0.0263	=	MAP3K1
Notch Signaling	0.289	0.0263	=	CNTN1
B Cell Activating Factor Signaling	0.28	0.025	=	MAP3K1
Thyroid Cancer Signaling	0.28	0.025	=	CTNNB1
Thyroid Hormone Metabolism II (via Conjugation and/or Degradation)	0.28	0.025	=	EXT2
Noradrenaline and Adrenaline Degradation	0.28	0.025	=	ALDH4A1
PPARα/RXRα Activation	0.28	0.0169	=	ACOX1,PLCD4,NCOA3
Oxidative Phosphorylation	0.274	0.0183	=	NDUFS7,ATP5F1
UVC-Induced MAPK Signaling	0.268	0.0238	=	PRKD3
Corticotropin Releasing Hormone Signaling	0.268	0.018	=	ARPC5,PRKD3
Role of p14/p19ARF in Tumor Suppression	0.262	0.0233	=	IRS2
Nitric Oxide Signaling in the Cardiovascular System	0.262	0.0177	=	IRS2,PRKD3
3-phosphoinositide Biosynthesis	0.261	0.0161	=	FYN,IRS2,PDGFRB
iNOS Signaling	0.261	0.0227	=	IFNGR1
Triacylglycerol Biosynthesis	0.261	0.0227	=	LPCAT1
HIF1α Signaling	0.259	0.0174	=	IRS2,MMP2
IL-9 Signaling	0.259	0.0222	=	IRS2
Triacylglycerol Degradation	0.259	0.0222	=	PNPLA7
Dermatan Sulfate Biosynthesis (Late Stages)	0.253	0.0217	=	UST
NRF2-mediated Oxidative Stress Response	0.251	0.0155	=	MAP3K1,IRS2,PRKD3
Hematopoiesis from Pluripotent Stem Cells	0.251	0.0213	=	KITLG
nNOS Signaling in Neurons	0.251	0.0213	=	PRKD3
Synaptic Long Term Potentiation	0.25	0.0167	=	PRKD3,PLCD4
Gαi Signaling	0.25	0.0167	=	GNB4,RALB
Chondroitin Sulfate Biosynthesis (Late Stages)	0.244	0.0204	=	UST
Cancer Drug Resistance By Drug Efflux	0.244	0.0204	=	FOXO3
Atherosclerosis Signaling	0.23	0.0157	=	PLA2R1,PDGFB
IL-6 Signaling	0.23	0.0157	=	IL6ST,IRS2
CD27 Signaling in Lymphocytes	0.23	0.0192	=	MAP3K1
Estrogen Receptor Signaling	0.229	0.0156	=	MED13L,NCOA3
FcγRIIB Signaling in B Lymphocytes	0.227	0.0189	=	IRS2
Nicotine Degradation III	0.225	0.0185	=	EXT2
Unfolded protein response	0.225	0.0185	=	BCL2
Melanoma Signaling	0.221	0.0182	=	IRS2
Adipogenesis pathway	0.215	0.0149	=	EBF1,HDAC4
Regulation of Cellular Mechanics by Calpain Protease	0.214	0.0175	=	CDK6
Wnt/Ca+ pathway	0.214	0.0175	=	PLCD4
Nur77 Signaling in T Lymphocytes	0.207	0.0169	=	BCL2
MSP-RON Signaling Pathway	0.207	0.0169	=	IRS2
autophagy	0.204	0.0167	=	BCL2
Melatonin Degradation I	0.196	0.0161	=	EXT2
Nicotine Degradation II	0.194	0.0159	=	EXT2
PCP pathway	0.194	0.0159	=	RHOA
Pyridoxal 5'-phosphate Salvage Pathway	0.193	0.0156	=	CDK6
IL-2 Signaling	0.193	0.0156	=	IRS2
PXR/RXR Activation	0.191	0.0154	=	FOXO3
Hypoxia Signaling in the Cardiovascular System	0.191	0.0154	=	UBE2I
3-phosphoinositide Degradation	0.191	0.0135	=	INPP5J,OCRL
Calcium-induced T Lymphocyte Apoptosis	0.191	0.0152	=	PRKD3
Mitotic Roles of Polo-Like Kinase	0.191	0.0152	=	PLK2
Role of IL-17A in Arthritis	0.191	0.0149	=	IRS2
Superpathway of Melatonin Degradation	0.191	0.0149	=	EXT2
Eicosanoid Signaling	0.191	0.0149	=	PLA2R1
ErbB2-ErbB3 Signaling	0.184	0.0145	=	IRS2
Role of JAK1 and JAK3 in γc Cytokine Signaling	0.18	0.0141	=	IRS2
Chemokine Signaling	0.18	0.0141	=	RHOA
Basal Cell Carcinoma Signaling	0.179	0.0139	=	CTNNB1
GPCR-Mediated Integration of Enteroendocrine Signaling Exemplified by an L Cell	0.179	0.0139	=	PLCD4
Toll-like Receptor Signaling	0.173	0.0135	=	MAP3K1
IL-15 Signaling	0.169	0.0132	=	IRS2
Role of PI3K/AKT Signaling in the Pathogenesis of Influenza	0.169	0.0132	=	IRS2
Angiopoietin Signaling	0.169	0.013	=	IRS2
Estrogen-Dependent Breast Cancer Signaling	0.169	0.013	=	IRS2
IL-17A Signaling in Airway Cells	0.169	0.013	=	IRS2

[truncated: 17 more sheets: 15_Time, 16_Time+Int, 17_Time+Mig, 18_Mig, 20_Time, 22_Int, 23_Time, 24_Time+Mig, 25_Time, 26_Time, 28_Time+Mig+Int, 31_Mig, 32_Time+Int, 34_Int, 35_Mig+Int, 36_Time+Mig+Int, 37_Time]
