# Supplementary material for: Transcriptome Analyses of Heart and Liver Reveal Novel Pathways for Regulating Songbird Migration
Source: Sci Rep. 2019 Apr 15;9:6058. doi: 10.1038/s41598-019-41252-8 (PMC6465361; doi:10.1038/s41598-019-41252-8)
Supplement: Supplementary file 6 — Table SI10 [file 41598_2019_41252_MOESM6_ESM.xlsx]

## Sheet: Summary
	DF1	DF2	DF3	DF4	SS1	SS2	SS3	SS4	MS1	MS2	MS3	MS4	F1	F2	F3	F4	PR1	PR2	PR3	PR4	ZT_FDR	MIG_FDR	INT_FDR
ME0	1	1	1	16	5.18986e-05	0.0142623	0.264184	0.721502	5.18986e-05	0.0142623	0.264184	0.0450939	0.0011509	0.316279	5.85853	NA	0.973357	0.581647	0.0277652	NA	0.973357	0.708092	0.636578
ME1	1	1	1	16	0.913201	3.39591e-05	0.0197191	0.0670461	0.913201	3.39591e-05	0.0197191	0.00419038	217.928	0.00810406	4.7058	NA	9.70586e-11	0.929387	0.0454698	NA	2.71764e-09	0.951606	0.636578	SCAP, RXRG, FAM46A, IVNS1ABP, C11H16orf70, LOC100232745, PAH, CTSL, ACSBG2, B4GALT5, RPP40, SNTB1, PPM1K, LOC100218511, LOC100224128, YPEL5, TADA2A, COG2, CSAD, PCMTD1, FBXO33, SOWAHC, LOC105759005, LOC100217858, LOC100232659, SKP2, NFIL3, TRMT10A, SLC43A2, CPT1A, HOOK1, PLCXD1, ITPR1, CHD2, RNF152, SLC22A5, CDK9, MOCS1, SMPD4, LHPP, RMI2, YPEL1, ANGPTL4, STAU2, CRAT, ANKRD9, YEATS2, PLEKHA8, DYN…
ME2	1	1	1	16	0.525666	0.000881763	0.00757291	0.46588	0.525666	0.000881763	0.00757291	0.0291175	18.0533	0.0302829	0.260081	NA	0.000612578	0.864033	0.617027	NA	0.00245031	0.951606	0.99653	RMI2, GCLM, AP3S1, UBE2B, CPEB4, CARS, LOC100230799, SLC40A1, SEC31A, TRIM23, FAM114A2, GOT2, GNMT, LAMP1, PGM1, TPP2, PIK3R2, TMEM131, PSMA6, UBE2D3, ATG9A, C13H5orf24, LOC100226056, FOXRED1, CHFR, CNOT7, TEN1, ARPP19, LOC100224270, RAB25, RB1CC1, DESI2, TAOK1, F2RL1, DLAT, RC3H1, TRAM1, TRAF3IP3, TP53INP1, LOC100231451, TMEM18, RER1, TBK1, CRIPT, LOC100220385, DDX17, POLDIP2, RPAP2, RFX7, IPO5,…
ME3	1	1	1	16	0.857548	0.0511971	0.01119	0.0800647	0.857548	0.0511971	0.01119	0.00500404	171.371	10.2311	2.2362	NA	5.77555e-10	0.00559395	0.154274	NA	8.08577e-09	0.0153112	0.869985	SCAP, CTSL, SLC43A2, LOC100229295, CHD2, SLC22A5, HAL, CITED2, IVNS1ABP, LOC100217858, CRY1, BDH1, PLEKHA8, CDK9, GLUL, SERPINF2, NT5DC4, TRMT10A, ATF3, ARFGAP3, OAZ2, LOC100225322, ACSBG2, HMGCS1, UBFD1, RNMT, PLCXD1, LOC105759005, PAQR9, MFI2, YPEL5, ARRDC2, CRAT, UGP2, HMGB3, BRI3BP, HERC3, TCP11L2, FKBP4, NUSAP1, CPT1A, HMGCL, HBP1, LOC100221623, PCK1, KLHL24, IRS4, FPGS, SLC16A1, TOB2, NBR1,…
ME4	1	1	1	16	9.31027e-05	0.417291	0.0130435	0.569572	9.31027e-05	0.417291	0.0130435	0.0355983	0.00261537	11.7222	0.366409	NA	0.959846	0.00348105	0.553458	NA	0.973357	0.0108299	0.99653	LOC100218576, CBL, LOC100232247, LOC100218385, RFTN1, INSIG2, LY75, MPEG1, STAT1, FERMT1, LOC100226165, KCNA3, ADGRF5, NLRC5, LAPTM5, SIPA1L2, NRK, ELMO1, HCK, DOCK11, MAPRE2, PIK3CD, RASGRP1, BATF3, LOC105758686, SLA, IRF8, LOC101233989, CLIC2, RNF213, PLEKHO2, IL2RG, LOC100223649, PTPRC, CEP85L, CCDC88A, NRP2, FAR1, EVL, LOC105759519, NMI, LAPTM5, LOC100217705, BMP2K, PTPRE, LOC100227937, ATP10…
ME5	1	1	1	16	0.726502	0.100718	0.00321173	0.169568	0.726502	0.100718	0.00321173	0.010598	68.5506	9.50349	0.30305	NA	3.54159e-07	0.00713259	0.589581	NA	3.30549e-06	0.0166427	0.99653	SCAP, CTSL, SLC43A2, LOC100229295, SLC22A5, HAL, LOC100217858, CRY1, BDH1, PLEKHA8, CDK9, GLUL, NT5DC4, TRMT10A, LOC100225322, ACSBG2, HMGCS1, UBFD1, FAM46A, RNMT, PLCXD1, LOC105759005, PAQR9, MFI2, YPEL5, ARRDC2, CRAT, HERC3, HMGCL, B4GALT5, HBP1, KLHL24, SLC16A1, TOB2, ZER1, PPM1K, LOC100232659, BMF, LOC100221989, SIRT5, LOC100228739, MIB2, LOC751978, ITPR1, SOWAHC, HRG, LOC100221401, LOC100218…
ME6	1	1	1	16	0.014719	0.170623	0.00554547	0.809113	0.014719	0.170623	0.00554547	0.0505695	0.291065	3.37402	0.10966	NA	0.596968	0.0848796	0.744829	NA	0.750771	0.148539	0.99653
ME7	1	1	1	16	0.314045	0.450985	0.0221206	0.212849	0.314045	0.450985	0.0221206	0.0133031	23.607	33.9008	1.66282	NA	0.000174214	2.59632e-05	0.215553	NA	0.000975601	0.000363485	0.881927	B4GALT5, PPM1K, HRG, LOC100232745, RAI14, SLC16A10, AK4, MOCS1, LOC100223441, IFIH1, BSPRY, C6, PSMD7, ARG2, GK, TINAG, LOC100231773, PDIA4, MTPN, PSMD11, IYD, LOC100228861, SLC38A4, LMNB2, RAB32, MLYCD, LOC100224584, TSPO, FOXO3, DAPK1, ACSS3, C8G, RNF130, INA, ACO1, ALDH9A1, PDXP, FBXO30, SPATA13, MARCKS, IREB2, FAM149A, PLG, NANS, F9, EPAS1, TMEM123, ZEB2, MOV10, BCL2L1, APC, LOC100227823, PAN…
ME8	1	1	1	16	0.215924	0.28693	6.06294e-07	0.497145	0.215924	0.28693	6.06294e-07	0.0310715	6.94927	9.23451	1.95128e-05	NA	0.0179696	0.00781912	0.99653	NA	0.0419291	0.0168412	0.99653	ZNF609, MAPK8IP1, HABP2, DLAT, ACLY, LOC100227863, PTPN1, SAMD4A, PRSS35, UCK1, LOC105758613, LOC100225213, PPP6R3, PPARG, FYN, TSPAN12, LOC100190505, PPP1R3B, HECTD4, PRDX6, BTD, ELOVL6, SEC31A, FEM1C, LOC100217899, TMTC4, PAG1, PTPRF, SASH1, RXRA, PEX6, TRIM14, CNOT6, LOC100231693, F7, FN1, STK40, SLC4A3, GRAMD3, SFT2D1, SUSD6, PDE4D, ENPP3, LOC100218820, ZNF598, EGFR, SEL1L, PLOD2, LOC10022702…
ME9	1	1	1	16	0.0149014	0.069338	0.000730304	0.91503	0.0149014	0.069338	0.000730304	0.0571894	0.260561	1.21243	0.0127699	NA	0.616705	0.287141	0.911433	NA	0.750771	0.365453	0.99653
ME10	1	1	1	16	0.291295	0.450339	0.00272297	0.255644	0.291295	0.450339	0.00272297	0.0159777	18.2313	28.1854	0.170423	NA	0.000586438	7.05678e-05	0.685215	NA	0.00245031	0.000658633	0.99653	PPP1R3C, KLF13, HABP2, WWC1, ACSL5, PAH, PPID, H6PD, SAT1, STAU2, NFIL3, LOC100227863, PTPN1, NUP93, FNIP2, SFMBT1, FBXL21, LOC100225709, LOC100225213, PPARG, FYN, HSPD1, HMGB1, HECTD4, LOC100190360, BTD, ELOVL6, NCAPD2, LOC100220586, CXADR, STMN1, SLC25A27, PTPRF, SASH1, ZFYVE9, TMEM135, FZD4, LOC100226714, SMYD2, RHOV, VRK1, PEX6, KLHDC3, MACROD2, MIPOL1, ZNF217, AMPD1, ZHX1, LOC100224417, NGEF…
ME11	1	1	1	16	0.225342	0.371138	0.036122	0.367398	0.225342	0.371138	0.036122	0.0229624	9.81355	16.1629	1.5731	NA	0.00642471	0.000988901	0.227773	NA	0.0179892	0.0039556	0.881927	PPP1R3C, SGK1, SORL1, PLIN2, EDARADD, FBXL21, NT5DC3, TRAPPC4, FYN, ITPKA, MAP3K5, FAM91A1, LOC100190360, ELOVL6, NCAPD2, MSMO1, CIDEC, TMEM135, SMYD2, PAPLN, RHOV, TNPO1, LOC100229443, TRIM14, MIPOL1, GCNT7, ZHX1, CNN3, HAAO, CZH5orf42, CRYL1, ITIH2, KAT2B, LOC105760724, LOC100224630, ANKRD31, LYRM4, WDFY3, RIC1, GAN, PGM2, PJA2, RASSF5, PTGR1, NAA15, ADK, LOC100228874, EPG5, SEC63, BMPR2, RNF25…
ME12	1	1	1	16	0.00043767	0.591279	0.000467916	0.407815	0.00043767	0.591279	0.000467916	0.0254884	0.0171713	23.1979	0.018358	NA	0.897378	0.000189865	0.893913	NA	0.973357	0.000886035	0.99653	NR1H4, ENPP3, CERKL, IL4R, LOC100220148, SPP2, SIK3, IDNK, SLC2A2, LOC101233188, PEX11A, F2, PIK3R1, DHCR24, MAPK6, CTH, LOC101232897, EPB41L2, STC2, MICU3, IGDCC4, CRIP2, TTLL5, LDHB, CENPK, NDUFB8, SMC6, TRIM2, PDHB, ETNK2, HGD, DENND1B, UBXN4, PARP14, PI4K2A, SEC14L5, PRKCA, FGG, SLC25A22, FGA, ZNFX1, CASP7, KIF13B, TMPO, ADSL, MYLIP, LOC100230740, ENPP5, HOMER1, NR5A2, OAF, SLC38A3, LOC100225…
ME13	1	1	1	16	0.372724	0.139013	0.0055058	0.482757	0.372724	0.139013	0.0055058	0.0301723	12.3532	4.60729	0.182478	NA	0.0028729	0.0475148	0.674945	NA	0.0100551	0.0886943	0.99653	PAH, SIK3, HABP2, ELOVL6, IGDCC4, SASH1, LOC100227863, C2H7orf25, DENND5B, KLHDC3, LOC100218871, BTD, SAT1, CSNK1A1, AACS, STK40, PTPRF, HECTD4, NEDD4L, SFMBT1, WWC1, CDK5RAP2, UBAP1, RHOV, LOC100225213, KIAA0922, XRCC6, SPTBN1, ENAH, LYRM4, ACLY, HIP1R, VRK1, CCDC82, TEX2, FAM114A2, ENAH, RP2, LSP1, ACTR3, PPARG, DAB2IP, PTPN1, C5H14orf1, SLC35E3, LBR, MAPK8IP1, FNIP2, FYN, ATG9A, LNX2, C13H5orf…
ME14	1	1	1	16	0.00209428	0.592081	0.00102066	0.404804	0.00209428	0.592081	0.00102066	0.0253002	0.0827771	23.4022	0.040342	NA	0.777262	0.000181859	0.843344	NA	0.906805	0.000886035	0.99653	KAT2B, LOC100220148, IDNK, PRDX4, MAPK6, MKL2, FAM177A1, PAICS, UGT8, HDGF, PEX7, KDSR, AMBP, FLVCR1, UBXN2A, LOC100227038
ME15	1	1	1	16	0.103563	0.091706	0.000116148	0.804615	0.103563	0.091706	0.000116148	0.0502884	2.05938	1.8236	0.00230963	NA	0.170531	0.195678	0.962264	NA	0.318325	0.288368	0.99653
ME16	1	1	1	16	0.0626229	0.567598	0.000318602	0.369461	0.0626229	0.567598	0.000318602	0.0230913	2.71197	24.5806	0.0137975	NA	0.119095	0.000142484	0.907955	NA	0.238189	0.000886035	0.99653	HABP2, FYN, BTD, ELOVL6, FEM1C, LOC100217899, RHOV, PEX6, TRIM14, LOC100221170, STK40, NR1H4, ENPP3, PLOD2, CERKL, IL4R, PGM2, AHCY, LOC105759502, LOC100225315, SRSF1, SIK3, AHR, SUN2, LOC100228233, IDNK, SLC2A2, NAP1L1, MKNK2, GCHFR, F2, PIK3R1, HIPK2, DHCR24, ATP11B, GCAT, MAPK6, ARL5A, CTH, STC2, LOC100232395, LOC100231867, SIAE, SAR1B, MICU3, IGDCC4, USP32, MAFK, DGCR2, TEAD1, LDHB, CENPK, EN…
ME17	1	1	1	16	0.044255	0.000211216	0.0663217	0.889212	0.044255	0.000211216	0.0663217	0.0555758	0.796301	0.00380051	1.19336	NA	0.385426	0.951606	0.29083	NA	0.539597	0.951606	0.904804
ME18	1	1	1	16	0.245059	0.0688214	0.00862893	0.677491	0.245059	0.0688214	0.00862893	0.0423432	5.78744	1.62532	0.203786	NA	0.0285924	0.220554	0.657741	NA	0.0615836	0.308776	0.99653
ME19	1	1	1	16	0.0278281	0.344702	0.0765669	0.550903	0.0278281	0.344702	0.0765669	0.0344314	0.808219	10.0113	2.22375	NA	0.381978	0.0060151	0.155354	NA	0.539597	0.0153112	0.869985	CERKL, AGXT2, ELOVL5, GCHFR, F2, GCAT, CTH, LOC101232897, LGR4, UBR4, TRIM2, LOC100229690, SLC6A9, PTP4A3, PRPF8, SERPIND1, MID1IP1, TMEM30A, SLC38A3, NFIA, MFSD2A, POR, SMAD7, GPLD1, MTOR, RASSF7, EIF5B, LOC100231107, SPPL2A, FAM20B, BACE1, IQSEC1, CFI, BID
ME20	1	1	1	16	0.377313	0.0828989	0.000368034	0.53942	0.377313	0.0828989	0.000368034	0.0337138	11.1916	2.4589	0.0109164	NA	0.004107	0.136423	0.918086	NA	0.0127773	0.212214	0.99653	SUGT1, HSPE1, LOC100226769, MSMO1, TMEM254, THAP1, ACTR6, LGALS8, MKRN1, SMIM14, TSPAN5, TTC39B, POLR1D, KPNA3, LOC100190348, LOC105758969, ABCE1, PCGF5, HDAC1, ZDHHC17, SMEK2, HMGCR, HINT3, AKAP11, TAPT1, RNF139, SLC39A9, SOCS5, TGOLN2, REPS1, EGLN1, LYPLA1, PDLIM5, NAA16, TSPAN3, LOC100230797, ZBED4, SLMAP, LOC100220729, TMOD3, CAMSAP2, LOC100230284, NEDD1, UGCG, TM9SF2, PHACTR4, RTN4, NCDN, KA…
ME21	1	1	1	16	0.000374998	0.0027027	0.0102373	0.986685	0.000374998	0.0027027	0.0102373	0.0616678	0.00608093	0.0438268	0.166008	NA	0.938811	0.836818	0.689084	NA	0.973357	0.951606	0.99653
ME22	1	1	1	16	0.0768774	0.0761893	3.83894e-05	0.846895	0.0768774	0.0761893	3.83894e-05	0.0529309	1.45241	1.43941	0.000725274	NA	0.245664	0.2477	0.978848	NA	0.404624	0.330266	0.99653
ME23	1	1	1	16	0.0933411	0.124182	0.0059797	0.776497	0.0933411	0.124182	0.0059797	0.0485311	1.92333	2.55882	0.123214	NA	0.18451	0.129238	0.730154	NA	0.322892	0.212214	0.99653
ME24	1	1	1	16	0.234163	0.337621	0.00681987	0.421396	0.234163	0.337621	0.00681987	0.0263373	8.89092	12.8192	0.258944	NA	0.00880812	0.00250073	0.617792	NA	0.0224207	0.00875254	0.99653	MCOLN3, LOC100231773, UBE2B, PPAT, AP3S1, RNF138, GCLM, TMEM63A, TMEM131, SEMA4D, COPS3, SCOC, RHOQ, FOXRED1, MAP4K3, SQLE, PAIP1, LMBRD2, UBE3A, PFN2, SNX6, VAPA, PDCD5, ACP1, COPS2, UBE2E3, LOC101233244, GCSH, FDX1, ARHGAP1, OCIAD1, LOC100232751, COX7A2
ME25	1	1	1	16	0.022092	0.000998388	0.00880129	0.968108	0.022092	0.000998388	0.00880129	0.0605068	0.365117	0.0165004	0.14546	NA	0.55415	0.89939	0.70793	NA	0.738867	0.951606	0.99653
ME26	1	1	1	16	0.0367997	0.272662	0.0560174	0.634521	0.0367997	0.272662	0.0560174	0.0396576	0.927937	6.87541	1.41253	NA	0.349734	0.018491	0.251979	NA	0.539597	0.036982	0.881927	LOC105760857, TFCP2L1, EPB41L2, MAPK11, LOC100231893, APRT, COX7C, CALCRL, DBI, LOC100229760, MET
ME27	1	1	1	16	0.274269	0.536424	0.0287315	0.160575	0.274269	0.536424	0.0287315	0.010036	27.3286	53.4502	2.86285	NA	8.29305e-05	1.74806e-06	0.110026	NA	0.000580514	4.89457e-05	0.869985	LOC100223441, LOC100220148, AK4, PNRC2, ACO1, HRG, LOC100224584, RAI14, ARG2, ACSS3, INA, FOXO3, SLC38A4, LOC100232745, LOC100231773, CARHSP1, NT5C2, LOC100226241, SLC16A10, AKT1, SLC4A7, B4GALT5, IYD, SEMA4D, GK, MARCKS, SPATA13, UGT8, COPS3, PIK3R1, EPCAM, UROC1, LMNB2, B3GNT2, LOC100230572, TXN, GJB2, DAPK1, BMPR1A, TINAG, ATL2, APOBEC1, LOC100229594, GJB1, UCK2, LOC100230391, LOC100227823, PF…

## Sheet: 1_Time
© 2000-2016 QIAGEN. All rights reserved.
Ingenuity Canonical Pathways	-log(B-H p-value)	Ratio	z-score	Molecules
Protein Ubiquitination Pathway	3.32	0.0902	#N/A	PSMA6,DNAJB4,USP5,PSMA7,CUL1,DNAJC3,DNAJA1,SKP2,HSPA8,USO1,PSMD11,HSPA4,PSMC1,CUL2,PSMB2,PSMD12,USP47,PSMB1,PSMD1,CDC34,PSMA2,PSMC3,HSPA4L
autophagy	1.28	0.133	#N/A	VPS39,CTSL,ATG3,RB1CC1,CTSB,MAP1LC3A,NBR1,BECN1
Glycogen Biosynthesis II (from UDP-D-Glucose)	1.28	0.5	#N/A	UGP2,GYG1,GBE1
NGF Signaling	1.28	0.094	0.302	FGFR3,RPS6KB1,SMPD4,PIK3C2A,CREB3,HRAS,IRS2,MAP3K8,RPS6KA5,CHUK,RPS6KA1
Unfolded protein response	1.24	0.13	#N/A	HSPA8,HSPA4,SCAP,ERO1B,DNAJC3,CANX,DNAJA2
p53 Signaling	1.24	0.0901	1.414	FGFR3,PIK3C2A,JMY,PLAGL1,COQ8A,HDAC1,APAF1,IRS2,ST13,TP53I3
NRF2-mediated Oxidative Stress Response	1.24	0.0725	-0.816	CUL3,FGFR3,AKR1A1,PIK3C2A,DNAJB4,DNAJC3,GCLC,HRAS,DNAJA2,IRS2,MAP2K3,CDC34,DNAJA1,BACH1
Salvage Pathways of Pyrimidine Ribonucleotides	1.24	0.0968	#N/A	SGK1,PRKAA1,GRK5,MAP3K8,LIMK2,MAP2K3,PCK1,NME7,ACVR2A
Glucocorticoid Receptor Signaling	1.24	0.0627	#N/A	PIK3C2A,SGK1,POLR2H,HRAS,ARID2,PCK1,HMGB1,HSPA8,FGFR3,HSPA4,BRD7,SUMO1,FKBP4,PRKAA1,GTF2H1,IRS2,CHUK,TAF15
Huntington's Disease Signaling	1.24	0.0664	0	PIK3C2A,SGK1,CREB3,HDAC1,APAF1,POLR2H,RCOR1,HRAS,ITPR1,FGFR3,GNB1,HSPA8,HSPA4,HTT,PSME4,IRS2
Melanocyte Development and Pigmentation Signaling	1.24	0.0947	0.333	FGFR3,RPS6KB1,ADCY9,PIK3C2A,CREB3,HRAS,IRS2,RPS6KA5,RPS6KA1
CNTF Signaling	1.21	0.111	-0.378	FGFR3,RPS6KB1,PIK3C2A,HRAS,IRS2,RPS6KA5,RPS6KA1
ERK5 Signaling	1.21	0.111	-0.378	RPS6KB1,SGK1,CREB3,HRAS,MAP3K8,RPS6KA5,RPS6KA1
Pyridoxal 5'-phosphate Salvage Pathway	1.21	0.109	#N/A	SGK1,PRKAA1,GRK5,MAP3K8,LIMK2,MAP2K3,ACVR2A
Ketogenesis	1.21	0.3	#N/A	BDH1,HMGCL,HMGCS1
D-glucuronate Degradation I	1.21	0.667	#N/A	AKR1A1,DCXR
Role of Tissue Factor in Cancer	1.21	0.082	#N/A	FGFR3,RPS6KB1,ARRB1,PIK3C2A,HRAS,IRS2,RPS6KA5,LIMK2,RPS6KA1,FRK
FLT3 Signaling in Hematopoietic Progenitor Cells	1.19	0.0941	#N/A	FGFR3,RPS6KB1,PIK3C2A,CREB3,HRAS,IRS2,RPS6KA5,RPS6KA1
AMPK Signaling	1.19	0.0688	0.333	FGFR3,RPS6KB1,BRD7,CPT1A,PIK3C2A,PPM1B,AK3,CREB3,PRKAA1,ARID2,IRS2,MAP2K3,AK2
EGF Signaling	1.19	0.103	-0.378	FGFR3,RPS6KB1,CSNK2A1,PIK3C2A,HRAS,IRS2,ITPR1
Germ Cell-Sertoli Cell Junction Signaling	1.13	0.0694	#N/A	EPN3,FGFR3,PIK3C2A,TUBB4B,RHOU,HRAS,IRS2,MAP3K8,LIMK2,MAP2K3,VCL,CTNND1
CCR3 Signaling in Eosinophils	1.13	0.0769	#N/A	FGFR3,GNB1,PLA2G4A,MPRIP,PIK3C2A,HRAS,IRS2,LIMK2,ITPR1,PLA2G12B
FGF Signaling	1.13	0.0889	-0.707	FGFR3,PIK3C2A,CREB3,HRAS,IRS2,RPS6KA5,MAP2K3,ITPR1
Uracil Degradation II (Reductive)	1.11	0.5	#N/A	DPYS,DPYD
Thymine Degradation	1.11	0.5	#N/A	DPYS,DPYD
Neurotrophin/TRK Signaling	1.04	0.0921	-1.134	FGFR3,PIK3C2A,CREB3,HRAS,IRS2,MAP2K3,RPS6KA1
Antiproliferative Role of TOB in T Cell Signaling	1.04	0.154	#N/A	CUL1,CDC34,RPS6KA1,SKP2
Rac Signaling	1.04	0.0769	0.707	FGFR3,RPS6KB1,PIK3C2A,BAIAP2,HRAS,IRS2,LIMK2,PARD3,ARPC4
Cardiac Hypertrophy Signaling	0.969	0.0596	-0.535	ADSS,FGFR3,GNB1,RPS6KB1,ADCY9,PIK3C2A,IL6R,RHOU,HRAS,IRS2,MAP3K8,MAP2K3,RPS6KA1,EIF2B2
Aldosterone Signaling in Epithelial Cells	0.96	0.0663	-1.342	FGFR3,HSPA8,HSPA4,PIK3C2A,DNAJB4,SGK1,DNAJC3,IRS2,ITPR1,DNAJA1,HSPA4L
Growth Hormone Signaling	0.96	0.0864	0	FGFR3,RPS6KB1,PIK3C2A,IRS2,RPS6KA5,RPS6KA1,ONECUT1
UVA-Induced MAPK Signaling	0.953	0.0784	-0.816	FGFR3,RPS6KB1,SMPD4,PIK3C2A,HRAS,IRS2,RPS6KA5,RPS6KA1
Epithelial Adherens Junction Signaling	0.949	0.0685	#N/A	EPN3,MAGI1,TUBB4B,BAIAP2,HRAS,VCL,PARD3,ACVR2A,ARPC4,CTNND1
Small Cell Lung Cancer Signaling	0.917	0.0833	#N/A	FGFR3,RXRG,PIK3C2A,APAF1,IRS2,CHUK,SKP2
Arginine Biosynthesis IV	0.883	0.333	#N/A	OAT,GLUD1
Mitochondrial L-carnitine Shuttle Pathway	0.883	0.176	#N/A	CPT1A,ACSL5,ACSBG2
mTOR Signaling	0.883	0.0603	-1	FGFR3,RPS6KB1,PIK3C2A,EIF4A3,PRKAA1,RHOU,HRAS,IRS2,RPS6KA5,RPS6KA1,EIF3L,EIF3M
Fatty Acid β-oxidation I	0.869	0.125	#N/A	ACSL5,ACSBG2,ECI1,HADH
Regulation of eIF4 and p70S6K Signaling	0.815	0.0637	-0.447	FGFR3,RPS6KB1,PIK3C2A,EIF4A3,HRAS,IRS2,PAIP2,EIF2B2,EIF3L,EIF3M
ErbB4 Signaling	0.767	0.0833	-1.342	FGFR3,PIK3C2A,NRG4,HRAS,PSEN2,IRS2
Inositol Pyrophosphates Biosynthesis	0.689	0.25	#N/A	IPMK,PPIP5K2
TR/RXR Activation	0.68	0.0714	#N/A	FGFR3,RXRG,PIK3C2A,IRS2,ME1,PCK1,TBL1XR1
ErbB Signaling	0.68	0.0714	#N/A	FGFR3,RPS6KB1,PIK3C2A,NRG4,HRAS,IRS2,MAP2K3
Non-Small Cell Lung Cancer Signaling	0.678	0.0779	-1.342	FGFR3,RXRG,PIK3C2A,HRAS,IRS2,ITPR1
tRNA Charging	0.651	0.103	#N/A	RARS2,IARS2,TARS,IARS
Glutamine Biosynthesis I	0.606	1	#N/A	GLUL
Type II Diabetes Mellitus Signaling	0.606	0.063	-1.342	FGFR3,SMPD4,PIK3C2A,ACSL5,PRKAA1,IRS2,CHUK,ACSBG2
IL-6 Signaling	0.606	0.063	-0.707	FGFR3,CSNK2A1,PIK3C2A,IL6R,HRAS,IRS2,MAP2K3,CHUK
Estrogen Receptor Signaling	0.598	0.0625	#N/A	MED18,DDX5,GTF2H1,HRAS,POLR2H,PCK1,MED6,TAF15
Pentose Phosphate Pathway	0.585	0.2	#N/A	PGD,TALDO1
Gluconeogenesis I	0.57	0.12	#N/A	GPI,FBP1,ME1
IL-2 Signaling	0.553	0.0781	-1	FGFR3,CSNK2A1,PIK3C2A,HRAS,IRS2
LPS-stimulated MAPK Signaling	0.553	0.0698	-0.816	FGFR3,PIK3C2A,HRAS,IRS2,MAP2K3,CHUK
Adipogenesis pathway	0.545	0.0597	#N/A	FGFR3,RPS6KB1,NR1D2,HDAC1,GTF2H1,FZD5,RPS6KA1,TBL1XR1
CREB Signaling in Neurons	0.545	0.0543	-0.707	FGFR3,GNB1,ADCY9,PIK3C2A,CREB3,HRAS,POLR2H,IRS2,ITPR1,RPS6KA1
VEGF Family Ligand-Receptor Interactions	0.541	0.0682	-1.633	FGFR3,PLA2G4A,PIK3C2A,HRAS,IRS2,PLA2G12B
UVB-Induced MAPK Signaling	0.541	0.0758	0.447	FGFR3,RPS6KB1,PIK3C2A,IRS2,RPS6KA5
Lymphotoxin β Receptor Signaling	0.534	0.0746	0.447	FGFR3,PIK3C2A,APAF1,IRS2,CHUK
Role of IL-17A in Arthritis	0.534	0.0746	#N/A	FGFR3,PIK3C2A,IRS2,MAP2K3,RPS6KA1
Cleavage and Polyadenylation of Pre-mRNA	0.534	0.167	#N/A	CPSF3,WDR33
Acute Myeloid Leukemia Signaling	0.534	0.0659	-0.816	FGFR3,RPS6KB1,PIK3C2A,HRAS,IRS2,MAP2K3
HIF1α Signaling	0.534	0.0609	#N/A	FGFR3,SLC2A5,EGLN1,PIK3C2A,CUL2,HRAS,IRS2
ErbB2-ErbB3 Signaling	0.534	0.0725	#N/A	FGFR3,PIK3C2A,NRG4,HRAS,IRS2
Myc Mediated Apoptosis Signaling	0.534	0.0714	#N/A	FGFR3,PIK3C2A,APAF1,HRAS,IRS2
Glioma Invasiveness Signaling	0.534	0.0714	-1.342	FGFR3,PIK3C2A,RHOU,HRAS,IRS2
p38 MAPK Signaling	0.534	0.0598	-0.447	PLA2G4A,RPS6KB1,CREB3,RPS6KA5,MAP2K3,RPS6KA1,PLA2G12B
Hereditary Breast Cancer Signaling	0.534	0.0563	#N/A	FGFR3,BRD7,PIK3C2A,HDAC1,HRAS,POLR2H,ARID2,IRS2
Fatty Acid Activation	0.534	0.154	#N/A	ACSL5,ACSBG2
Prostate Cancer Signaling	0.534	0.0638	#N/A	FGFR3,PIK3C2A,CREB3,HRAS,IRS2,CHUK
Fc Epsilon RI Signaling	0.534	0.0588	-1.89	FGFR3,PLA2G4A,PIK3C2A,HRAS,IRS2,MAP2K3,PLA2G12B
PTEN Signaling	0.534	0.0588	-0.378	FGFR3,RPS6KB1,CSNK2A1,MAGI1,HRAS,CHUK,CNKSR3
Dolichol and Dolichyl Phosphate Biosynthesis	0.534	0.5	#N/A	DOLK
Lipoate Biosynthesis and Incorporation II	0.534	0.5	#N/A	LIAS
Spermine Biosynthesis	0.534	0.5	#N/A	AMD1
Taurine Biosynthesis	0.534	0.5	#N/A	CSAD
L-cysteine Degradation III	0.534	0.5	#N/A	GOT1
4-hydroxyproline Degradation I	0.534	0.5	#N/A	HOGA1
Spermidine Biosynthesis I	0.534	0.5	#N/A	AMD1
Glutamate Biosynthesis II	0.534	0.5	#N/A	GLUD1
Glutamate Degradation X	0.534	0.5	#N/A	GLUD1
fMLP Signaling in Neutrophils	0.533	0.0579	-0.378	FGFR3,GNB1,PIK3C2A,HRAS,IRS2,ITPR1,ARPC4
Superpathway of Inositol Phosphate Compounds	0.533	0.0487	#N/A	MTMR6,FGFR3,IPMK,PIK3C2A,DOT1L,PPM1F,IRS2,PI4K2B,PPM1K,PTPN12,PPIP5K2
Colanic Acid Building Blocks Biosynthesis	0.533	0.143	#N/A	GPI,UGP2
CD27 Signaling in Lymphocytes	0.533	0.0769	-1	APAF1,MAP3K8,MAP2K3,CHUK
Docosahexaenoic Acid (DHA) Signaling	0.533	0.0769	#N/A	FGFR3,PIK3C2A,APAF1,IRS2
Antiproliferative Role of Somatostatin Receptor 2	0.522	0.0667	-0.447	FGFR3,GNB1,PIK3C2A,HRAS,IRS2
FcγRIIB Signaling in B Lymphocytes	0.522	0.0755	-1	FGFR3,PIK3C2A,HRAS,IRS2
Thrombin Signaling	0.522	0.0493	-1	FGFR3,GNB1,RPS6KB1,ADCY9,MPRIP,PIK3C2A,RHOU,HRAS,IRS2,ITPR1
Breast Cancer Regulation by Stathmin1	0.522	0.0493	#N/A	FGFR3,GNB1,ADCY9,PIK3C2A,TUBB4B,RB1CC1,HRAS,IRS2,LIMK2,ITPR1
GDNF Family Ligand-Receptor Interactions	0.522	0.0658	-1	FGFR3,PIK3C2A,HRAS,IRS2,ITPR1
Telomere Extension by Telomerase	0.522	0.133	#N/A	TERF2,XRCC6
Circadian Rhythm Signaling	0.522	0.0909	#N/A	CRY2,CREB3,CRY1
Angiopoietin Signaling	0.522	0.0649	#N/A	FGFR3,PIK3C2A,HRAS,IRS2,CHUK
Estrogen-Dependent Breast Cancer Signaling	0.522	0.0649	#N/A	FGFR3,PIK3C2A,CREB3,HRAS,IRS2
Melanoma Signaling	0.52	0.0727	#N/A	FGFR3,PIK3C2A,HRAS,IRS2
CD40 Signaling	0.52	0.0641	-0.447	FGFR3,PIK3C2A,IRS2,MAP2K3,CHUK
VEGF Signaling	0.52	0.0583	-0.447	FGFR3,PIK3C2A,HRAS,IRS2,VCL,EIF2B2
Erythropoietin Signaling	0.52	0.0633	#N/A	FGFR3,RPS6KB1,PIK3C2A,HRAS,IRS2
Actin Nucleation by ARP-WASP Complex	0.52	0.0714	0	BAIAP2,RHOU,HRAS,ARPC4
eNOS Signaling	0.52	0.0516	0.816	FGFR3,HSPA8,HSPA4,ADCY9,PIK3C2A,PRKAA1,IRS2,ITPR1
Chronic Myeloid Leukemia Signaling	0.52	0.0577	#N/A	FGFR3,PIK3C2A,HDAC1,HRAS,IRS2,CHUK
Stearate Biosynthesis I (Animals)	0.52	0.0857	#N/A	ACSL5,ELOVL2,ACSBG2
Nucleotide Excision Repair Pathway	0.52	0.0857	#N/A	ERCC4,GTF2H1,POLR2H
Renal Cell Carcinoma Signaling	0.52	0.0617	-1	FGFR3,PIK3C2A,CUL2,HRAS,IRS2
IGF-1 Signaling	0.52	0.0566	0	FGFR3,RPS6KB1,CSNK2A1,PIK3C2A,HRAS,IRS2
B Cell Receptor Signaling	0.52	0.0486	-0.333	FGFR3,RPS6KB1,PIK3C2A,CREB3,HRAS,IRS2,MAP3K8,MAP2K3,CHUK
P2Y Purigenic Receptor Signaling Pathway	0.52	0.053	0.378	FGFR3,GNB1,ADCY9,PIK3C2A,CREB3,HRAS,IRS2
γ-linolenate Biosynthesis II (Animals)	0.52	0.118	#N/A	ACSL5,ACSBG2
Glutathione Biosynthesis	0.52	0.333	#N/A	GCLC
Methionine Salvage II (Mammalian)	0.52	0.333	#N/A	MTR
1D-myo-inositol Hexakisphosphate Biosynthesis V (from Ins(1,3,4)P3)	0.52	0.333	#N/A	IPMK
Glutamate Degradation II	0.52	0.333	#N/A	GOT1
Tyrosine Biosynthesis IV	0.52	0.333	#N/A	PAH
Aspartate Biosynthesis	0.52	0.333	#N/A	GOT1
Glioblastoma Multiforme Signaling	0.52	0.0503	-1.414	FGFR3,RPS6KB1,PIK3C2A,RHOU,HRAS,IRS2,FZD5,ITPR1
3-phosphoinositide Biosynthesis	0.52	0.0484	#N/A	MTMR6,FGFR3,PIK3C2A,DOT1L,PPM1F,IRS2,PI4K2B,PPM1K,PTPN12
HMGB1 Signaling	0.519	0.0526	-1.134	FGFR3,HMGB1,PIK3C2A,RHOU,HRAS,IRS2,MAP2K3
Endothelin-1 Signaling	0.517	0.0481	-2.121	FGFR3,PLA2G4A,ADCY9,PIK3C2A,HRAS,ECE1,IRS2,ITPR1,PLA2G12B
PEDF Signaling	0.498	0.0595	-0.447	FGFR3,PIK3C2A,HRAS,IRS2,CHUK
RAR Activation	0.496	0.0474	#N/A	ADCY9,RXRG,BRD7,CSNK2A1,PNRC1,GTF2H1,ARID2,NR2F6,CITED2
IL-17 Signaling	0.496	0.0588	#N/A	FGFR3,PIK3C2A,HRAS,IRS2,MAP2K3
Telomerase Signaling	0.496	0.0541	-1	FGFR3,TERF2,PIK3C2A,HDAC1,HRAS,IRS2
Role of NFAT in Cardiac Hypertrophy	0.496	0.0469	-0.333	FGFR3,GNB1,ADCY9,PIK3C2A,HDAC1,HRAS,IRS2,MAP2K3,ITPR1
NF-κB Activation by Viruses	0.496	0.0581	#N/A	FGFR3,PIK3C2A,HRAS,IRS2,CHUK
HIPPO signaling	0.496	0.0581	#N/A	WWC1,CUL1,SCRIB,PARD3,SKP2
CXCR4 Signaling	0.496	0.0485	-1.414	FGFR3,GNB1,ADCY9,PIK3C2A,RHOU,HRAS,IRS2,ITPR1
α-Adrenergic Signaling	0.496	0.0575	0	GNB1,ADCY9,HRAS,ITPR1,PHKG1
Paxillin Signaling	0.496	0.0531	-0.816	FGFR3,PIK3C2A,HRAS,IRS2,VCL,PTPN12
Role of PKR in Interferon Induction and Antiviral Response	0.496	0.075	#N/A	APAF1,MAP2K3,CHUK
HER-2 Signaling in Breast Cancer	0.496	0.0568	#N/A	FGFR3,PIK3C2A,HRAS,IRS2,PARD3
Gap Junction Signaling	0.496	0.0476	#N/A	FGFR3,ADCY9,SP3,PIK3C2A,TUBB4B,HRAS,IRS2,ITPR1
Insulin Receptor Signaling	0.496	0.0496	-0.378	FGFR3,RPS6KB1,PIK3C2A,SGK1,HRAS,IRS2,EIF2B2
Endometrial Cancer Signaling	0.496	0.0625	#N/A	FGFR3,PIK3C2A,HRAS,IRS2
Pentose Phosphate Pathway (Oxidative Branch)	0.496	0.25	#N/A	PGD
Glycerol-3-phosphate Shuttle	0.496	0.25	#N/A	GPD1
Arginine Degradation I (Arginase Pathway)	0.496	0.25	#N/A	OAT
L-cysteine Degradation I	0.496	0.25	#N/A	GOT1
Phenylalanine Degradation I (Aerobic)	0.496	0.25	#N/A	PAH
Acetate Conversion to Acetyl-CoA	0.496	0.25	#N/A	ACSS1
Fatty Acid β-oxidation III (Unsaturated, Odd Number)	0.496	0.25	#N/A	ECI1
IL-4 Signaling	0.496	0.0562	#N/A	FGFR3,RPS6KB1,PIK3C2A,HRAS,IRS2
Clathrin-mediated Endocytosis Signaling	0.496	0.0457	#N/A	FGFR3,HSPA8,CSNK2A1,ARRB1,STON2,PIK3C2A,DAB2,IRS2,ARPC4
IL-8 Signaling	0.496	0.0457	0.333	FGFR3,GNB1,RPS6KB1,PIK3C2A,RHOU,HRAS,IRS2,LIMK2,CHUK
PDGF Signaling	0.491	0.0556	-0.447	FGFR3,CSNK2A1,PIK3C2A,HRAS,IRS2
PXR/RXR Activation	0.491	0.0615	#N/A	PPARA,SCD,CPT1A,ABCB11
Thrombopoietin Signaling	0.491	0.0615	-1	FGFR3,PIK3C2A,HRAS,IRS2
ERK/MAPK Signaling	0.488	0.0452	-1	FGFR3,PLA2G4A,PIK3C2A,CREB3,HRAS,IRS2,RPS6KA5,RPS6KA1,PLA2G12B
Actin Cytoskeleton Signaling	0.487	0.0439	0	FGFR3,DIAPH2,MPRIP,PIK3C2A,BAIAP2,HRAS,IRS2,LIMK2,VCL,ARPC4
Ovarian Cancer Signaling	0.487	0.0486	#N/A	FGFR3,RPS6KB1,ARRB1,PIK3C2A,HRAS,IRS2,FZD5
Inflammasome pathway	0.481	0.0952	#N/A	NLRP3,CTSB
Role of p14/p19ARF in Tumor Suppression	0.471	0.0698	#N/A	FGFR3,PIK3C2A,IRS2
Ceramide Signaling	0.466	0.0538	0	FGFR3,SMPD4,PIK3C2A,HRAS,IRS2
Renin-Angiotensin Signaling	0.466	0.05	#N/A	FGFR3,ADCY9,PIK3C2A,HRAS,IRS2,ITPR1
Remodeling of Epithelial Adherens Junctions	0.466	0.0588	#N/A	TUBB4B,VCL,ARPC4,CTNND1
Polyamine Regulation in Colon Cancer	0.466	0.0909	#N/A	PSME4,OAZ2
Role of IL-17F in Allergic Inflammatory Airway Diseases	0.466	0.0682	#N/A	CREB3,RPS6KA5,RPS6KA1
Triacylglycerol Biosynthesis	0.466	0.0682	#N/A	GPAM,ELOVL2,PLPP1
Sphingosine-1-phosphate Signaling	0.461	0.0492	-0.816	FGFR3,ADCY9,SMPD4,PIK3C2A,RHOU,IRS2
Molybdenum Cofactor Biosynthesis	0.461	0.2	#N/A	GPHN
Folate Polyglutamylation	0.461	0.2	#N/A	FPGS
PPARα/RXRα Activation	0.461	0.0449	-0.447	PPARA,ADCY9,GPD1,PRKAA1,HRAS,MAP2K3,CHUK,ACVR2A
Sertoli Cell-Sertoli Cell Junction Signaling	0.461	0.0449	#N/A	EPN3,CLDN1,TUBB4B,HRAS,MAP3K8,MAP2K3,CLDN2,VCL
IL-9 Signaling	0.461	0.0667	#N/A	FGFR3,PIK3C2A,IRS2
Pyrimidine Deoxyribonucleotides De Novo Biosynthesis I	0.455	0.087	#N/A	PCK1,NME7
Phospholipase C Signaling	0.455	0.0422	0	GNB1,PLA2G4A,ADCY9,MPRIP,CREB3,HDAC1,RHOU,HRAS,ITPR1,PLA2G12B
NF-κB Signaling	0.45	0.0444	0	FGFR3,CSNK2A1,PIK3C2A,HDAC1,HRAS,IRS2,MAP3K8,CHUK
Role of JAK1 and JAK3 in γc Cytokine Signaling	0.448	0.0563	#N/A	FGFR3,PIK3C2A,HRAS,IRS2
Role of MAPK Signaling in the Pathogenesis of Influenza	0.438	0.0556	#N/A	PLA2G4A,HRAS,MAP2K3,PLA2G12B
FXR/RXR Activation	0.438	0.0476	#N/A	PPARA,SDC1,SLC51A,FBP1,ABCB11,SERPINF2
FAK Signaling	0.438	0.0505	#N/A	FGFR3,PIK3C2A,HRAS,IRS2,VCL
GM-CSF Signaling	0.438	0.0548	-1	FGFR3,PIK3C2A,HRAS,IRS2
Glycolysis I	0.438	0.08	#N/A	GPI,FBP1
Proline Biosynthesis II (from Arginine)	0.438	0.167	#N/A	OAT
Chondroitin and Dermatan Biosynthesis	0.438	0.167	#N/A	CHSY1
Arginine Degradation VI (Arginase 2 Pathway)	0.438	0.167	#N/A	OAT
Pentose Phosphate Pathway (Non-oxidative Branch)	0.438	0.167	#N/A	TALDO1
Glycerol Degradation I	0.438	0.167	#N/A	GPD1
Selenocysteine Biosynthesis II (Archaea and Eukaryotes)	0.438	0.167	#N/A	SEPSECS
GDP-mannose Biosynthesis	0.438	0.167	#N/A	GPI
PAK Signaling	0.438	0.0495	-0.447	FGFR3,PIK3C2A,HRAS,IRS2,LIMK2
RANK Signaling in Osteoclasts	0.438	0.0495	-0.447	FGFR3,PIK3C2A,IRS2,MAP3K8,CHUK
GNRH Signaling	0.438	0.0465	-0.816	ADCY9,CREB3,HRAS,MAP3K8,MAP2K3,ITPR1
Cell Cycle: G2/M DNA Damage Checkpoint Regulation	0.438	0.0612	#N/A	CUL1,RPS6KA1,SKP2
Virus Entry via Endocytic Pathways	0.438	0.049	#N/A	FGFR3,ITSN1,PIK3C2A,HRAS,IRS2
14-3-3-mediated Signaling	0.438	0.0462	#N/A	FGFR3,PIK3C2A,TUBB4B,HRAS,IRS2,RPS6KA1
Gα12/13 Signaling	0.438	0.0462	0	FGFR3,CDH4,PIK3C2A,HRAS,IRS2,CHUK
Colorectal Cancer Metastasis Signaling	0.438	0.0405	-0.632	FGFR3,GNB1,ADCY9,ARRB1,PIK3C2A,IL6R,RHOU,HRAS,IRS2,FZD5
Signaling by Rho Family GTPases	0.438	0.0405	0	FGFR3,GNB1,CDH4,PIK3C2A,BAIAP2,RHOU,IRS2,LIMK2,PARD3,ARPC4
Assembly of RNA Polymerase II Complex	0.438	0.06	#N/A	GTF2H1,POLR2H,TAF15
Antioxidant Action of Vitamin C	0.438	0.0485	#N/A	SLC2A5,PLA2G4A,SLC23A1,CHUK,PLA2G12B
CD28 Signaling in T Helper Cells	0.438	0.0458	0	FGFR3,PIK3C2A,IRS2,CHUK,ITPR1,ARPC4
D-myo-inositol (1,4,5,6)-Tetrakisphosphate Biosynthesis	0.438	0.0458	#N/A	MTMR6,IPMK,DOT1L,PPM1F,PPM1K,PTPN12
D-myo-inositol (3,4,5,6)-tetrakisphosphate Biosynthesis	0.438	0.0458	#N/A	MTMR6,IPMK,DOT1L,PPM1F,PPM1K,PTPN12
IL-15 Signaling	0.438	0.0526	#N/A	FGFR3,PIK3C2A,HRAS,IRS2
Gαq Signaling	0.437	0.0438	-0.378	FGFR3,GNB1,PIK3C2A,RHOU,IRS2,CHUK,ITPR1
PKCθ Signaling in T Lymphocytes	0.434	0.0455	-0.816	FGFR3,PIK3C2A,HRAS,IRS2,MAP3K8,CHUK
SAPK/JNK Signaling	0.434	0.0481	-0.447	FGFR3,GNB1,PIK3C2A,HRAS,IRS2
IL-17A Signaling in Airway Cells	0.433	0.0519	0	FGFR3,PIK3C2A,IRS2,CHUK
Aspartate Degradation II	0.417	0.143	#N/A	GOT1
Mouse Embryonic Stem Cell Pluripotency	0.417	0.0472	-1.342	FGFR3,PIK3C2A,HRAS,IRS2,FZD5
EIF2 Signaling	0.409	0.0412	-0.447	FGFR3,PIK3C2A,EIF4A3,HRAS,IRS2,EIF2B2,EIF3L,EIF3M
Systemic Lupus Erythematosus Signaling	0.403	0.04	#N/A	FGFR3,PRPF18,PIK3C2A,IL6R,PRPF39,HRAS,IRS2,SNU13,SNRPD3
Cdc42 Signaling	0.394	0.0419	1.342	CDC42BPA,MPRIP,EXOC8,BAIAP2,LIMK2,PARD3,ARPC4
T Cell Receptor Signaling	0.394	0.0459	#N/A	FGFR3,PIK3C2A,HRAS,IRS2,CHUK
Macropinocytosis Signaling	0.394	0.0494	-1	FGFR3,PIK3C2A,HRAS,IRS2
Histidine Degradation III	0.384	0.125	#N/A	HAL
Citrulline Biosynthesis	0.384	0.125	#N/A	OAT
Sphingomyelin Metabolism	0.384	0.125	#N/A	SMPD4
Amyotrophic Lateral Sclerosis Signaling	0.384	0.045	#N/A	FGFR3,PIK3C2A,APAF1,GLUL,IRS2
IL-3 Signaling	0.384	0.0482	#N/A	FGFR3,PIK3C2A,HRAS,IRS2
Prolactin Signaling	0.384	0.0482	-1	FGFR3,PIK3C2A,HRAS,IRS2
JAK/Stat Signaling	0.384	0.0482	-1	FGFR3,PIK3C2A,HRAS,IRS2
Nitric Oxide Signaling in the Cardiovascular System	0.369	0.0442	-0.447	FGFR3,PIK3C2A,PRKAA1,IRS2,ITPR1
Superpathway of Methionine Degradation	0.368	0.0645	#N/A	GOT1,MTR
Leptin Signaling in Obesity	0.366	0.0471	#N/A	FGFR3,ADCY9,PIK3C2A,IRS2
phagosome maturation	0.365	0.0417	#N/A	VPS39,CTSL,TUBB4B,CTSB,CANX,RILP
Leucine Degradation I	0.365	0.111	#N/A	HMGCL
Ketolysis	0.365	0.111	#N/A	BDH1
GDP-glucose Biosynthesis	0.365	0.111	#N/A	PGM1
Folate Transformations I	0.365	0.111	#N/A	MTR
HGF Signaling	0.365	0.0435	-1.342	FGFR3,PIK3C2A,HRAS,IRS2,MAP3K8
Pyrimidine Ribonucleotides Interconversion	0.364	0.0625	#N/A	PCK1,NME7
TGF-β Signaling	0.359	0.046	#N/A	HDAC1,HRAS,MAP2K3,ACVR2A
MSP-RON Signaling Pathway	0.359	0.0508	#N/A	FGFR3,PIK3C2A,IRS2
Neuregulin Signaling	0.352	0.0455	#N/A	RPS6KB1,ERBIN,NRG4,HRAS
MIF-mediated Glucocorticoid Regulation	0.352	0.0606	#N/A	PLA2G4A,PLA2G12B
Ephrin A Signaling	0.351	0.05	#N/A	FGFR3,PIK3C2A,IRS2
3-phosphoinositide Degradation	0.349	0.0405	#N/A	MTMR6,DOT1L,MTMR1,PPM1F,PPM1K,PTPN12
Apoptosis Signaling	0.348	0.0449	1	APAF1,HRAS,CHUK,RPS6KA1
Glucose and Glucose-1-phosphate Degradation	0.347	0.1	#N/A	PGM1
TWEAK Signaling	0.347	0.0588	#N/A	APAF1,CHUK
Role of JAK2 in Hormone-like Cytokine Signaling	0.347	0.0588	#N/A	SH2B3,IRS2
Pyrimidine Ribonucleotides De Novo Biosynthesis	0.347	0.0588	#N/A	PCK1,NME7
Regulation of Actin-based Motility by Rho	0.337	0.044	1	MPRIP,BAIAP2,RHOU,ARPC4
IL-1 Signaling	0.337	0.044	#N/A	GNB1,ADCY9,MAP2K3,CHUK
Reelin Signaling in Neurons	0.331	0.0435	#N/A	FGFR3,PIK3C2A,IRS2,FRK
iCOS-iCOSL Signaling in T Helper Cells	0.331	0.041	0	FGFR3,PIK3C2A,IRS2,CHUK,ITPR1
Role of NANOG in Mammalian Embryonic Stem Cell Pluripotency	0.331	0.041	#N/A	FGFR3,PIK3C2A,HRAS,IRS2,FZD5
PPAR Signaling	0.33	0.043	1	PPARA,HRAS,CHUK,CITED2
Glycogen Degradation II	0.33	0.0909	#N/A	PGM1
Purine Nucleotides De Novo Biosynthesis II	0.33	0.0909	#N/A	ADSS
UDP-N-acetyl-D-galactosamine Biosynthesis II	0.33	0.0909	#N/A	GPI
Cell Cycle: G1/S Checkpoint Regulation	0.33	0.0469	#N/A	CUL1,HDAC1,SKP2
Role of NFAT in Regulation of the Immune Response	0.33	0.0378	-0.447	FGFR3,GNB1,PIK3C2A,HRAS,IRS2,CHUK,ITPR1
Hypoxia Signaling in the Cardiovascular System	0.32	0.0462	#N/A	SUMO1,CREB3,CDC34
Ethanol Degradation II	0.319	0.0541	#N/A	AKR1A1,ACSS1
Integrin Signaling	0.319	0.0365	-1.134	FGFR3,MPRIP,PIK3C2A,RHOU,HRAS,IRS2,VCL,ARPC4
Regulation of the Epithelial-Mesenchymal Transition Pathway	0.311	0.037	#N/A	FGFR3,PIK3C2A,HRAS,PSEN2,IRS2,FZD5,MAP2K3
Glutaryl-CoA Degradation	0.311	0.0833	#N/A	HADH
Histidine Degradation VI	0.311	0.0833	#N/A	HAL
Xenobiotic Metabolism Signaling	0.308	0.035	#N/A	CUL3,FGFR3,PIK3C2A,SUMO1,GCLC,HRAS,IRS2,MAP3K8,MAP2K3,CITED2
PI3K Signaling in B Lymphocytes	0.306	0.0391	#N/A	ATF3,HRAS,IRS2,CHUK,ITPR1
Production of Nitric Oxide and Reactive Oxygen Species in Macrophages	0.297	0.0363	-0.378	PPARA,FGFR3,PIK3C2A,RHOU,IRS2,MAP3K8,CHUK
CTLA4 Signaling in Cytotoxic T Lymphocytes	0.297	0.0404	#N/A	FGFR3,PIK3C2A,IRS2,AP1G1
Agrin Interactions at Neuromuscular Junction	0.297	0.0435	#N/A	NRG4,GABPA,HRAS
Oleate Biosynthesis II (Animals)	0.297	0.0769	#N/A	SCD
Glycogen Degradation III	0.297	0.0769	#N/A	PGM1
Mevalonate Pathway I	0.297	0.0769	#N/A	HMGCS1
Thyroid Cancer Signaling	0.297	0.05	#N/A	RXRG,HRAS
Transcriptional Regulatory Network in Embryonic Stem Cells	0.297	0.05	#N/A	ONECUT1,SMARCAD1
p70S6K Signaling	0.297	0.0382	-0.447	FGFR3,RPS6KB1,PIK3C2A,HRAS,IRS2
Cholecystokinin/Gastrin-mediated Signaling	0.291	0.0396	#N/A	RHOU,HRAS,MAP2K3,ITPR1
ILK Signaling	0.291	0.0357	0.378	FGFR3,PIK3C2A,CREB3,RHOU,IRS2,RPS6KA5,VCL
MIF Regulation of Innate Immunity	0.29	0.0488	#N/A	PLA2G4A,PLA2G12B
Mechanisms of Viral Exit from Host Cells	0.29	0.0488	#N/A	CHMP6,CHMP2B
Chemokine Signaling	0.289	0.0423	#N/A	MPRIP,HRAS,LIMK2
DNA Double-Strand Break Repair by Non-Homologous End Joining	0.288	0.0714	#N/A	XRCC6
Superpathway of Citrulline Metabolism	0.288	0.0714	#N/A	OAT
Phenylalanine Degradation IV (Mammalian, via Side Chain)	0.288	0.0714	#N/A	GOT1
UVC-Induced MAPK Signaling	0.285	0.0476	#N/A	SMPD4,HRAS
Ephrin B Signaling	0.277	0.0411	#N/A	GNB1,ITSN1,HRAS
Wnt/β-catenin Signaling	0.275	0.0355	0.447	CSNK2A1,SOX6,HDAC1,FZD5,KREMEN1,ACVR2A
Toll-like Receptor Signaling	0.275	0.0405	#N/A	PPARA,MAP2K3,CHUK
nNOS Signaling in Skeletal Muscle Cells	0.275	0.0667	#N/A	SNTB1
Methylglyoxal Degradation III	0.275	0.0667	#N/A	AKR1A1
Vitamin-C Transport	0.275	0.0667	#N/A	SLC23A1
Tec Kinase Signaling	0.274	0.0353	-0.447	FGFR3,GNB1,PIK3C2A,RHOU,IRS2,FRK
G-Protein Coupled Receptor Signaling	0.268	0.0333	#N/A	FGFR3,ADCY9,PIK3C2A,CREB3,HRAS,IRS2,MAP3K8,CHUK,RPS6KA1
Role of PI3K/AKT Signaling in the Pathogenesis of Influenza	0.261	0.0395	#N/A	FGFR3,PIK3C2A,IRS2
Granzyme B Signaling	0.26	0.0625	#N/A	APAF1
γ-glutamyl Cycle	0.26	0.0625	#N/A	GCLC
Ephrin Receptor Signaling	0.258	0.0345	0.447	GNB1,ITSN1,CREB3,HRAS,LIMK2,ARPC4
Role of Oct4 in Mammalian Embryonic Stem Cell Pluripotency	0.255	0.0435	#N/A	TDRD7,NR2F6
Glioma Signaling	0.255	0.0364	-1	FGFR3,PIK3C2A,HRAS,IRS2
VDR/RXR Activation	0.255	0.0385	#N/A	SERPINB1,RXRG,CSNK2A1
Role of BRCA1 in DNA Damage Response	0.255	0.0385	#N/A	BRD7,FAM175A,ARID2
Cyclins and Cell Cycle Regulation	0.255	0.0385	#N/A	CUL1,HDAC1,SKP2
Androgen Signaling	0.253	0.036	#N/A	GNB1,HSPA4,GTF2H1,POLR2H
Leukocyte Extravasation Signaling	0.253	0.0333	-1	FGFR3,PIK3C2A,CLDN1,IRS2,CLDN2,VCL,CTNND1
Superpathway of Geranylgeranyldiphosphate Biosynthesis I (via Mevalonate)	0.253	0.0588	#N/A	HMGCS1
IL-12 Signaling and Production in Macrophages	0.241	0.0342	#N/A	FGFR3,PIK3C2A,IRS2,MAP3K8,CHUK
Valine Degradation I	0.238	0.0556	#N/A	HIBADH
Neuropathic Pain Signaling In Dorsal Horn Neurons	0.238	0.0351	-1	FGFR3,PIK3C2A,IRS2,ITPR1
TNFR1 Signaling	0.238	0.0408	#N/A	APAF1,CHUK
D-myo-inositol-5-phosphate Metabolism	0.229	0.0336	#N/A	MTMR6,DOT1L,PPM1F,PPM1K,PTPN12
Relaxin Signaling	0.225	0.0333	0.447	FGFR3,GNB1,ADCY9,PIK3C2A,IRS2
Amyloid Processing	0.222	0.0392	#N/A	CSNK2A1,PSEN2
Protein Kinase A Signaling	0.221	0.0308	1.265	GNB1,ADCY9,EYA3,CREB3,DUSP15,CHUK,ITPR1,ANAPC7,PTPN12,KDELR2,PHKG1,AKAP1
DNA Methylation and Transcriptional Repression Signaling	0.216	0.05	#N/A	HDAC1
1D-myo-inositol Hexakisphosphate Biosynthesis II (Mammalian)	0.216	0.05	#N/A	IPMK
D-myo-inositol (1,3,4)-trisphosphate Biosynthesis	0.216	0.05	#N/A	IPMK
Synaptic Long Term Potentiation	0.213	0.0333	-1	CREB3,HRAS,ITPR1,RPS6KA1
Semaphorin Signaling in Neurons	0.213	0.0377	#N/A	RHOU,LIMK2
Phototransduction Pathway	0.213	0.0377	#N/A	GNB1,RGS9BP
Bladder Cancer Signaling	0.213	0.0345	#N/A	FGFR3,HRAS,RPS6KA5
LXR/RXR Activation	0.213	0.0331	#N/A	SCD,RXRG,SERPINF2,HADH
Tryptophan Degradation III (Eukaryotic)	0.213	0.0476	#N/A	HADH
Oxidative Ethanol Degradation III	0.213	0.0476	#N/A	ACSS1
Endoplasmic Reticulum Stress Pathway	0.213	0.0476	#N/A	DNAJC3
Natural Killer Cell Signaling	0.213	0.0328	#N/A	FGFR3,PIK3C2A,HRAS,IRS2
RhoA Signaling	0.213	0.0328	2	MPRIP,BAIAP2,LIMK2,ARPC4
phagosome formation	0.213	0.0328	#N/A	FGFR3,PIK3C2A,RHOU,IRS2
PI3K/AKT Signaling	0.203	0.0323	0	RPS6KB1,HRAS,MAP3K8,CHUK
Sperm Motility	0.199	0.032	-1	PLA2G4A,ITPR1,PLA2G12B,FRK
Regulation of Cellular Mechanics by Calpain Protease	0.195	0.0351	#N/A	HRAS,VCL
Wnt/Ca+ pathway	0.195	0.0351	#N/A	CREB3,FZD5
Glutamate Receptor Signaling	0.195	0.0351	#N/A	GNB1,GLUL
Molecular Mechanisms of Cancer	0.187	0.0294	#N/A	FGFR3,ADCY9,PIK3C2A,APAF1,RHOU,HRAS,PSEN2,IRS2,FZD5,MAP2K3,CTNND1
Tumoricidal Function of Hepatic Natural Killer Cells	0.187	0.0417	#N/A	APAF1
Estrogen-mediated S-phase Entry	0.187	0.0417	#N/A	SKP2
CDP-diacylglycerol Biosynthesis I	0.187	0.0417	#N/A	GPAM
Nur77 Signaling in T Lymphocytes	0.186	0.0339	#N/A	HDAC1,APAF1
Axonal Guidance Signaling	0.185	0.029	#N/A	GNB1,FGFR3,SRGAP3,ITSN1,PIK3C2A,TUBB4B,BAIAP2,HRAS,FZD5,PLXNB2,IRS2,LIMK2,ARPC4
Induction of Apoptosis by HIV1	0.185	0.0333	#N/A	APAF1,CHUK
Role of JAK family kinases in IL-6-type Cytokine Signaling	0.185	0.04	#N/A	IL6R
Tryptophan Degradation X (Mammalian, via Tryptamine)	0.185	0.04	#N/A	AKR1A1
Superpathway of D-myo-inositol (1,4,5)-trisphosphate Metabolism	0.185	0.04	#N/A	IPMK
Ethanol Degradation IV	0.185	0.04	#N/A	ACSS1
Tight Junction Signaling	0.185	0.0299	#N/A	CLDN1,CPSF3,CLDN2,VCL,CNKSR3
Role of Macrophages, Fibroblasts and Endothelial Cells in Rheumatoid Arthritis	0.185	0.0291	#N/A	FGFR3,PIK3C2A,IL6R,CREB3,HRAS,IRS2,FZD5,MAP2K3,CHUK
Retinoic acid Mediated Apoptosis Signaling	0.183	0.0328	#N/A	RXRG,APAF1
Acute Phase Response Signaling	0.181	0.0296	0	IL6R,HRAS,MAP2K3,CHUK,SERPINF2
Lipid Antigen Presentation by CD1	0.181	0.0385	#N/A	CANX
Phosphatidylglycerol Biosynthesis II (Non-plastidic)	0.181	0.0385	#N/A	GPAM
Phospholipases	0.181	0.0323	#N/A	PLA2G4A,PLA2G12B
PCP pathway	0.175	0.0317	#N/A	SDC1,FZD5
IL-15 Production	0.175	0.037	#N/A	FRK
D-myo-inositol (1,4,5)-Trisphosphate Biosynthesis	0.175	0.037	#N/A	PI4K2B
RhoGDI Signaling	0.172	0.0289	0	GNB1,CDH4,RHOU,LIMK2,ARPC4
Role of Pattern Recognition Receptors in Recognition of Bacteria and Viruses	0.172	0.0292	0	FGFR3,NLRP3,PIK3C2A,IRS2
Superpathway of Cholesterol Biosynthesis	0.168	0.0357	#N/A	HMGCS1
Calcium-induced T Lymphocyte Apoptosis	0.163	0.0303	#N/A	HDAC1,ITPR1
TNFR2 Signaling	0.161	0.0345	#N/A	CHUK
GABA Receptor Signaling	0.16	0.0299	#N/A	ADCY9,GPHN
Eicosanoid Signaling	0.16	0.0299	#N/A	PLA2G4A,PLA2G12B
IL-10 Signaling	0.155	0.0294	#N/A	MAP2K3,CHUK
4-1BB Signaling in T Lymphocytes	0.148	0.0323	#N/A	CHUK
Cytotoxic T Lymphocyte-mediated Apoptosis of Target Cells	0.142	0.0312	#N/A	APAF1
G Protein Signaling Mediated by Tubby	0.142	0.0312	#N/A	GNB1
Oncostatin M Signaling	0.129	0.0294	#N/A	HRAS
Inhibition of Angiogenesis by TSP1	0.129	0.0294	#N/A	SDC1
Coagulation System	0.124	0.0286	#N/A	SERPINF2
IL-17A Signaling in Fibroblasts	0.124	0.0286	#N/A	CHUK

## Sheet: 2_Time
© 2000-2016 QIAGEN. All rights reserved.
Ingenuity Canonical Pathways	-log(B-H p-value)	Ratio	z-score	Molecules
Hypoxia Signaling in the Cardiovascular System	0.787	0.0769	#N/A	UBE2J1,UBE2B,UBE2N,ATF4,UBE2D3
Germ Cell-Sertoli Cell Junction Signaling	0.575	0.0405	#N/A	EPN3,RHOA,AFDN,MAP2K3,PIK3R2,RAC3,ACTN1
autophagy	0.575	0.0667	#N/A	ATG9A,ATG3,RB1CC1,LAMP1
Assembly of RNA Polymerase I Complex	0.575	0.222	#N/A	TAF1C,TAF1B
Protein Ubiquitination Pathway	0.573	0.0314	#N/A	USO1,PSMA6,UBE2J1,UBE2B,CUL2,UBE2N,TCEB1,UBE2D3
Glycogen Degradation II	0.573	0.182	#N/A	PGM1,PYGL
Glycogen Degradation III	0.494	0.154	#N/A	PGM1,PYGL
Methylglyoxal Degradation VI	0.424	1	#N/A	LDHD
AMPK Signaling	0.384	0.0317	-0.447	CAB39,BRD7,PRKAA1,ATF4,MAP2K3,PIK3R2
FGF Signaling	0.384	0.0444	-1	ATF4,RPS6KA5,MAP2K3,PIK3R2
Sulfate Activation for Sulfonation	0.357	0.5	#N/A	PAPSS1
Glycolysis I	0.357	0.08	#N/A	PGAM1,PKM
Diphthamide Biosynthesis	0.357	0.333	#N/A	DPH6
Methylglyoxal Degradation I	0.357	0.333	#N/A	HAGH
Glutathione Biosynthesis	0.357	0.333	#N/A	GCLM
Glutamate Degradation II	0.357	0.333	#N/A	GOT2
N-acetylglucosamine Degradation I	0.357	0.333	#N/A	GNPDA2
Aspartate Biosynthesis	0.357	0.333	#N/A	GOT2
NGF Signaling	0.357	0.0342	-1	RHOA,ATF4,RPS6KA5,PIK3R2
p38 MAPK Signaling	0.357	0.0342	-1	ATF4,RPS6KA5,MAP2K3,PLA2G12B
Fc Epsilon RI Signaling	0.357	0.0336	-2	MAP2K3,PIK3R2,PLA2G12B,RAC3
TNFR2 Signaling	0.357	0.069	#N/A	TANK,TBK1
PPARα/RXRα Activation	0.357	0.0281	-1.342	PRKAA1,MAP2K3,GOT2,RXRA,ABCA1
Sertoli Cell-Sertoli Cell Junction Signaling	0.357	0.0281	#N/A	EPN3,CGN,AFDN,MAP2K3,ACTN1
Ephrin B Signaling	0.357	0.0411	#N/A	RHOA,ITSN2,RAC3
L-cysteine Degradation I	0.357	0.25	#N/A	GOT2
N-acetylglucosamine Degradation II	0.357	0.25	#N/A	GNPDA2
Neurotrophin/TRK Signaling	0.338	0.0395	#N/A	ATF4,MAP2K3,PIK3R2
CD40 Signaling	0.325	0.0385	#N/A	TANK,MAP2K3,PIK3R2
NRF2-mediated Oxidative Stress Response	0.316	0.0259	-1	SCARB1,ATF4,MAP2K3,PIK3R2,GCLM
Renal Cell Carcinoma Signaling	0.316	0.037	#N/A	CUL2,PIK3R2,TCEB1
ILK Signaling	0.316	0.0255	-1.342	RHOA,ATF4,RPS6KA5,PIK3R2,ACTN1
ERK/MAPK Signaling	0.316	0.0251	-1.342	ATF4,RPS6KA5,PIK3R2,PLA2G12B,RAC3
Small Cell Lung Cancer Signaling	0.316	0.0357	#N/A	APAF1,PIK3R2,RXRA
FLT3 Signaling in Hematopoietic Progenitor Cells	0.316	0.0353	#N/A	ATF4,RPS6KA5,PIK3R2
Rapoport-Luebering Glycolytic Shunt	0.312	0.167	#N/A	PGAM1
Role of PKR in Interferon Induction and Antiviral Response	0.312	0.05	#N/A	APAF1,MAP2K3
Epithelial Adherens Junction Signaling	0.312	0.0274	#N/A	EPN3,RHOA,AFDN,ACTN1
Death Receptor Signaling	0.312	0.0326	#N/A	TANK,APAF1,TBK1
Acetyl-CoA Biosynthesis I (Pyruvate Dehydrogenase Complex)	0.312	0.143	#N/A	DLAT
NAD Salvage Pathway III	0.312	0.143	#N/A	NMRK1
Aspartate Degradation II	0.312	0.143	#N/A	GOT2
Role of RIG1-like Receptors in Antiviral Innate Immunity	0.309	0.0465	#N/A	TANK,TBK1
Melanocyte Development and Pigmentation Signaling	0.309	0.0316	#N/A	ATF4,RPS6KA5,PIK3R2
Role of IL-17F in Allergic Inflammatory Airway Diseases	0.309	0.0455	#N/A	ATF4,RPS6KA5
TR/RXR Activation	0.288	0.0306	#N/A	SCARB1,PIK3R2,RXRA
Sucrose Degradation V (Mammalian)	0.274	0.111	#N/A	TKFC
GDP-glucose Biosynthesis	0.274	0.111	#N/A	PGM1
VEGF Signaling	0.274	0.0291	#N/A	EIF2B5,PIK3R2,ACTN1
TNFR1 Signaling	0.274	0.0408	#N/A	TANK,APAF1
Tight Junction Signaling	0.269	0.024	#N/A	RHOA,CGN,NAPG,AFDN
Glucose and Glucose-1-phosphate Degradation	0.269	0.1	#N/A	PGM1
CD27 Signaling in Lymphocytes	0.269	0.0385	#N/A	APAF1,MAP2K3
Docosahexaenoic Acid (DHA) Signaling	0.269	0.0385	#N/A	APAF1,PIK3R2
Unfolded protein response	0.269	0.037	#N/A	SEL1L,ATF4
p53 Signaling	0.269	0.027	#N/A	TP53INP1,APAF1,PIK3R2
UDP-N-acetyl-D-galactosamine Biosynthesis II	0.269	0.0909	#N/A	GNPDA2
HIF1α Signaling	0.269	0.0261	#N/A	CUL2,PIK3R2,TCEB1
NF-κB Signaling	0.269	0.0222	#N/A	TANK,UBE2N,TBK1,PIK3R2
Nur77 Signaling in T Lymphocytes	0.269	0.0339	#N/A	APAF1,RXRA
Oleate Biosynthesis II (Animals)	0.269	0.0769	#N/A	SCD
Induction of Apoptosis by HIV1	0.269	0.0333	#N/A	APAF1,SLC25A10
Ephrin A Signaling	0.269	0.0333	#N/A	RHOA,PIK3R2
LXR/RXR Activation	0.269	0.0248	#N/A	SCD,RXRA,ABCA1
Retinoic acid Mediated Apoptosis Signaling	0.269	0.0328	#N/A	APAF1,RXRA
Role of Tissue Factor in Cancer	0.269	0.0246	#N/A	F2RL1,RPS6KA5,PIK3R2
Regulation of the Epithelial-Mesenchymal Transition Pathway	0.269	0.0212	#N/A	RHOA,MAP2K3,RBPJ,PIK3R2
Activation of IRF by Cytosolic Pattern Recognition Receptors	0.269	0.0323	#N/A	TANK,TBK1
Phenylalanine Degradation IV (Mammalian, via Side Chain)	0.269	0.0714	#N/A	GOT2
CNTF Signaling	0.269	0.0317	#N/A	RPS6KA5,PIK3R2
ERK5 Signaling	0.269	0.0317	#N/A	ATF4,RPS6KA5
Pyridoxal 5'-phosphate Salvage Pathway	0.269	0.0312	#N/A	PRKAA1,MAP2K3
Type II Diabetes Mellitus Signaling	0.269	0.0236	#N/A	PKM,PRKAA1,PIK3R2
PXR/RXR Activation	0.269	0.0308	#N/A	SCD,RXRA
UVB-Induced MAPK Signaling	0.269	0.0303	#N/A	RPS6KA5,PIK3R2
mTOR Signaling	0.269	0.0201	-1	RHOA,PRKAA1,RPS6KA5,PIK3R2
CCR3 Signaling in Eosinophils	0.269	0.0231	#N/A	RHOA,PIK3R2,PLA2G12B
Gα12/13 Signaling	0.269	0.0231	#N/A	F2RL1,RHOA,PIK3R2
Lymphotoxin β Receptor Signaling	0.269	0.0299	#N/A	APAF1,PIK3R2
Role of IL-17A in Arthritis	0.269	0.0299	#N/A	MAP2K3,PIK3R2
RAN Signaling	0.269	0.0625	#N/A	IPO5
Granzyme B Signaling	0.269	0.0625	#N/A	APAF1
γ-glutamyl Cycle	0.269	0.0625	#N/A	GCLM
HMGB1 Signaling	0.258	0.0226	#N/A	RHOA,MAP2K3,PIK3R2
Myc Mediated Apoptosis Signaling	0.257	0.0286	#N/A	APAF1,PIK3R2
Glioma Invasiveness Signaling	0.257	0.0286	#N/A	RHOA,PIK3R2
Role of MAPK Signaling in the Pathogenesis of Influenza	0.243	0.0278	#N/A	MAP2K3,PLA2G12B
Leukocyte Extravasation Signaling	0.242	0.019	-1	RHOA,AFDN,PIK3R2,ACTN1
IL-15 Signaling	0.231	0.0263	#N/A	PIK3R2,RAC3
phagosome maturation	0.231	0.0208	#N/A	LAMP1,NAPG,PRDX6
DNA Methylation and Transcriptional Repression Signaling	0.231	0.05	#N/A	SAP30
Non-Small Cell Lung Cancer Signaling	0.231	0.026	#N/A	PIK3R2,RXRA
Estrogen-Dependent Breast Cancer Signaling	0.231	0.026	#N/A	ATF4,PIK3R2
Molecular Mechanisms of Cancer	0.231	0.016	#N/A	RHOA,APAF1,MAP2K3,RBPJ,PIK3R2,RAC3
Integrin Signaling	0.231	0.0183	-2	RHOA,PIK3R2,RAC3,ACTN1
Endoplasmic Reticulum Stress Pathway	0.225	0.0476	#N/A	ATF4
ATM Signaling	0.225	0.025	#N/A	ATF4,CBX3
Growth Hormone Signaling	0.225	0.0247	#N/A	RPS6KA5,PIK3R2
Macropinocytosis Signaling	0.225	0.0247	#N/A	RHOA,PIK3R2
Glutathione Redox Reactions I	0.225	0.0455	#N/A	PRDX6
Actin Cytoskeleton Signaling	0.217	0.0175	-2	RHOA,PIK3R2,RAC3,ACTN1
PEDF Signaling	0.217	0.0238	#N/A	RHOA,PIK3R2
Role of Macrophages, Fibroblasts and Endothelial Cells in Rheumatoid Arthritis	0.217	0.0162	#N/A	F2RL1,RHOA,ATF4,MAP2K3,PIK3R2
IL-17 Signaling	0.217	0.0235	#N/A	MAP2K3,PIK3R2
Tumoricidal Function of Hepatic Natural Killer Cells	0.217	0.0417	#N/A	APAF1
CDP-diacylglycerol Biosynthesis I	0.217	0.0417	#N/A	AGPAT5
LPS-stimulated MAPK Signaling	0.217	0.0233	#N/A	MAP2K3,PIK3R2
Cardiac Hypertrophy Signaling	0.217	0.017	-1	RHOA,EIF2B5,MAP2K3,PIK3R2
Gluconeogenesis I	0.217	0.04	#N/A	PGAM1
Neuregulin Signaling	0.217	0.0227	#N/A	ERBIN,PIK3R2
VEGF Family Ligand-Receptor Interactions	0.217	0.0227	#N/A	PIK3R2,PLA2G12B
NAD Salvage Pathway II	0.216	0.0385	#N/A	NMRK1
Phosphatidylglycerol Biosynthesis II (Non-plastidic)	0.216	0.0385	#N/A	AGPAT5
Huntington's Disease Signaling	0.216	0.0166	#N/A	APAF1,NAPG,ATF4,PIK3R2
Regulation of Actin-based Motility by Rho	0.216	0.022	#N/A	RHOA,RAC3
Acute Myeloid Leukemia Signaling	0.216	0.022	#N/A	MAP2K3,PIK3R2
Fcγ Receptor-mediated Phagocytosis in Macrophages and Monocytes	0.209	0.0215	#N/A	PIK3R2,RAC3
Salvage Pathways of Pyrimidine Ribonucleotides	0.209	0.0215	#N/A	PRKAA1,MAP2K3
Prostate Cancer Signaling	0.207	0.0213	#N/A	ATF4,PIK3R2
Ephrin Receptor Signaling	0.188	0.0172	#N/A	RHOA,ATF4,RAC3
ErbB Signaling	0.188	0.0204	#N/A	MAP2K3,PIK3R2
Superpathway of Methionine Degradation	0.185	0.0323	#N/A	GOT2
Cholecystokinin/Gastrin-mediated Signaling	0.185	0.0198	#N/A	RHOA,MAP2K3
PAK Signaling	0.185	0.0198	#N/A	PAK1IP1,PIK3R2
Cytotoxic T Lymphocyte-mediated Apoptosis of Target Cells	0.185	0.0312	#N/A	APAF1
Virus Entry via Endocytic Pathways	0.185	0.0196	#N/A	PIK3R2,RAC3
UVA-Induced MAPK Signaling	0.185	0.0196	#N/A	RPS6KA5,PIK3R2
Circadian Rhythm Signaling	0.184	0.0303	#N/A	ATF4
MIF-mediated Glucocorticoid Regulation	0.184	0.0303	#N/A	PLA2G12B
SAPK/JNK Signaling	0.184	0.0192	#N/A	PIK3R2,RAC3
TWEAK Signaling	0.18	0.0294	#N/A	APAF1
B Cell Receptor Signaling	0.18	0.0162	#N/A	ATF4,MAP2K3,PIK3R2
Cell Cycle Regulation by BTG Family Proteins	0.174	0.0286	#N/A	CNOT7
RAR Activation	0.167	0.0158	#N/A	BRD7,PIK3R2,RXRA
Type I Diabetes Mellitus Signaling	0.167	0.0182	#N/A	APAF1,MAP2K3
Amyotrophic Lateral Sclerosis Signaling	0.165	0.018	#N/A	APAF1,PIK3R2
Paxillin Signaling	0.164	0.0177	#N/A	PIK3R2,ACTN1
Nitric Oxide Signaling in the Cardiovascular System	0.164	0.0177	#N/A	PRKAA1,PIK3R2
Notch Signaling	0.164	0.0263	#N/A	RBPJ
IL-8 Signaling	0.164	0.0152	#N/A	RHOA,PIK3R2,RAC3
Netrin Signaling	0.164	0.0256	#N/A	RAC3
tRNA Charging	0.164	0.0256	#N/A	CARS
Thyroid Cancer Signaling	0.161	0.025	#N/A	RXRA
Rac Signaling	0.161	0.0171	#N/A	RHOA,PIK3R2
Glucocorticoid Receptor Signaling	0.161	0.0139	#N/A	BRD7,PRKAA1,FKBP4,PIK3R2
MIF Regulation of Innate Immunity	0.161	0.0244	#N/A	PLA2G12B
PTEN Signaling	0.161	0.0168	#N/A	PIK3R2,RAC3
Breast Cancer Regulation by Stathmin1	0.161	0.0148	#N/A	RHOA,RB1CC1,PIK3R2
Natural Killer Cell Signaling	0.16	0.0164	#N/A	PIK3R2,RAC3
Sphingosine-1-phosphate Signaling	0.16	0.0164	#N/A	RHOA,PIK3R2
phagosome formation	0.16	0.0164	#N/A	RHOA,PIK3R2
Role of p14/p19ARF in Tumor Suppression	0.16	0.0233	#N/A	PIK3R2
Triacylglycerol Biosynthesis	0.156	0.0227	#N/A	AGPAT5
IL-9 Signaling	0.156	0.0222	#N/A	PIK3R2
Triacylglycerol Degradation	0.156	0.0222	#N/A	PRDX6
FXR/RXR Activation	0.156	0.0159	#N/A	SCARB1,RXRA
Protein Kinase A Signaling	0.156	0.0128	#N/A	AKAP2,RHOA,ATF4,PYGL,AKAP1
IL-6 Signaling	0.156	0.0157	#N/A	MAP2K3,PIK3R2
PI3K Signaling in B Lymphocytes	0.154	0.0156	#N/A	ATF4,PIK3R2
GNRH Signaling	0.153	0.0155	#N/A	ATF4,MAP2K3
p70S6K Signaling	0.153	0.0153	#N/A	F2RL1,PIK3R2
PKCθ Signaling in T Lymphocytes	0.153	0.0152	#N/A	PIK3R2,RAC3
P2Y Purigenic Receptor Signaling Pathway	0.153	0.0152	#N/A	ATF4,PIK3R2
Cancer Drug Resistance By Drug Efflux	0.153	0.0204	#N/A	PIK3R2
LPS/IL-1 Mediated Inhibition of RXR Function	0.153	0.0136	#N/A	SCARB1,RXRA,ABCA1
cAMP-mediated signaling	0.153	0.0136	#N/A	AKAP2,ATF4,AKAP1
Cardiac β-adrenergic Signaling	0.148	0.0148	#N/A	AKAP2,AKAP1
FcγRIIB Signaling in B Lymphocytes	0.137	0.0189	#N/A	PIK3R2
Semaphorin Signaling in Neurons	0.137	0.0189	#N/A	RHOA
Aryl Hydrocarbon Receptor Signaling	0.137	0.0143	#N/A	APAF1,RXRA
Insulin Receptor Signaling	0.136	0.0142	#N/A	EIF2B5,PIK3R2
Hereditary Breast Cancer Signaling	0.135	0.0141	#N/A	BRD7,PIK3R2
Melanoma Signaling	0.135	0.0182	#N/A	PIK3R2
Actin Nucleation by ARP-WASP Complex	0.135	0.0179	#N/A	RHOA
Phospholipase C Signaling	0.135	0.0127	#N/A	RHOA,ATF4,PLA2G12B
IL-12 Signaling and Production in Macrophages	0.135	0.0137	#N/A	PIK3R2,RXRA
Regulation of Cellular Mechanics by Calpain Protease	0.135	0.0175	#N/A	ACTN1
Wnt/Ca+ pathway	0.135	0.0175	#N/A	ATF4
MSP-RON Signaling Pathway	0.126	0.0169	#N/A	PIK3R2
Phospholipases	0.12	0.0161	#N/A	PLA2G12B
eNOS Signaling	0.12	0.0129	#N/A	PRKAA1,PIK3R2
PCP pathway	0.12	0.0159	#N/A	RHOA
Regulation of eIF4 and p70S6K Signaling	0.12	0.0127	#N/A	EIF2B5,PIK3R2
Endometrial Cancer Signaling	0.12	0.0156	#N/A	PIK3R2
Cell Cycle: G1/S Checkpoint Regulation	0.12	0.0156	#N/A	PAK1IP1
IL-2 Signaling	0.12	0.0156	#N/A	PIK3R2
Glioblastoma Multiforme Signaling	0.12	0.0126	#N/A	RHOA,PIK3R2
Thrombopoietin Signaling	0.12	0.0154	#N/A	PIK3R2
Gαq Signaling	0.12	0.0125	#N/A	RHOA,PIK3R2
Eicosanoid Signaling	0.12	0.0149	#N/A	PLA2G12B
IL-10 Signaling	0.12	0.0147	#N/A	MAP2K3
Heparan Sulfate Biosynthesis (Late Stages)	0.12	0.0147	#N/A	PRDX6
Remodeling of Epithelial Adherens Junctions	0.12	0.0147	#N/A	ACTN1
EGF Signaling	0.12	0.0147	#N/A	PIK3R2
CXCR4 Signaling	0.12	0.0121	#N/A	RHOA,PIK3R2
Agrin Interactions at Neuromuscular Junction	0.12	0.0145	#N/A	RAC3
ErbB2-ErbB3 Signaling	0.12	0.0145	#N/A	PIK3R2
Melatonin Signaling	0.12	0.0141	#N/A	MAP2K3
Role of JAK1 and JAK3 in γc Cytokine Signaling	0.12	0.0141	#N/A	PIK3R2
Chemokine Signaling	0.12	0.0141	#N/A	RHOA
Acute Phase Response Signaling	0.12	0.0118	#N/A	MAP2K3,PIK3R2
Tec Kinase Signaling	0.12	0.0118	#N/A	RHOA,PIK3R2
ErbB4 Signaling	0.12	0.0139	#N/A	PIK3R2
GM-CSF Signaling	0.12	0.0137	#N/A	PIK3R2
Toll-like Receptor Signaling	0.12	0.0135	#N/A	MAP2K3
Antiproliferative Role of Somatostatin Receptor 2	0.12	0.0133	#N/A	PIK3R2
Role of PI3K/AKT Signaling in the Pathogenesis of Influenza	0.12	0.0132	#N/A	PIK3R2
GDNF Family Ligand-Receptor Interactions	0.12	0.0132	#N/A	PIK3R2
Heparan Sulfate Biosynthesis	0.12	0.0132	#N/A	PRDX6
Angiopoietin Signaling	0.12	0.013	#N/A	PIK3R2
IL-17A Signaling in Airway Cells	0.12	0.013	#N/A	PIK3R2
VDR/RXR Activation	0.12	0.0128	#N/A	RXRA
Role of BRCA1 in DNA Damage Response	0.12	0.0128	#N/A	BRD7
Erythropoietin Signaling	0.12	0.0127	#N/A	PIK3R2
CREB Signaling in Neurons	0.12	0.0109	#N/A	ATF4,PIK3R2
Xenobiotic Metabolism Signaling	0.12	0.0105	#N/A	MAP2K3,PIK3R2,RXRA
3-phosphoinositide Biosynthesis	0.12	0.0108	#N/A	PPM1F,PIK3R2
Endothelin-1 Signaling	0.12	0.0107	#N/A	PIK3R2,PLA2G12B
IL-3 Signaling	0.12	0.012	#N/A	PIK3R2
Prolactin Signaling	0.12	0.012	#N/A	PIK3R2
JAK/Stat Signaling	0.12	0.012	#N/A	PIK3R2
Dendritic Cell Maturation	0.12	0.0105	#N/A	ATF4,PIK3R2
Leptin Signaling in Obesity	0.12	0.0118	#N/A	PIK3R2
NF-κB Activation by Viruses	0.12	0.0116	#N/A	PIK3R2
Role of NFAT in Cardiac Hypertrophy	0.12	0.0104	#N/A	MAP2K3,PIK3R2
Production of Nitric Oxide and Reactive Oxygen Species in Macrophages	0.12	0.0104	#N/A	RHOA,PIK3R2
α-Adrenergic Signaling	0.12	0.0115	#N/A	PYGL
Bladder Cancer Signaling	0.12	0.0115	#N/A	RPS6KA5
TGF-β Signaling	0.12	0.0115	#N/A	MAP2K3
HER-2 Signaling in Breast Cancer	0.119	0.0114	#N/A	PIK3R2
IL-4 Signaling	0.119	0.0112	#N/A	PIK3R2
Apoptosis Signaling	0.119	0.0112	#N/A	APAF1
PDGF Signaling	0.118	0.0111	#N/A	PIK3R2
IL-1 Signaling	0.117	0.011	#N/A	MAP2K3
Reelin Signaling in Neurons	0.117	0.0109	#N/A	PIK3R2
Ceramide Signaling	0.117	0.0108	#N/A	PIK3R2
PPAR Signaling	0.117	0.0108	#N/A	RXRA

## Sheet: 3_Time+Mig
© 2000-2016 QIAGEN. All rights reserved.
Ingenuity Canonical Pathways	-log(B-H p-value)	Ratio	z-score	Molecules
autophagy	2.98	0.183	#N/A	VPS18,VPS39,CTSL,ATG9A,WDFY3,VPS41,PIK3C3,ATG3,RB1CC1,LAMP1,NBR1
Regulation of eIF4 and p70S6K Signaling	2.98	0.115	-0.447	PABPC1,RPS6KB1,PIK3C2A,EIF4EBP2,PPP2R5D,HRAS,EIF3J,PAIP2,EIF3E,EIF4G1,EIF2B2,EIF2S2,EIF3M,EIF1,PIK3C3,EIF4A3,EIF3L,RPS24
Antiproliferative Role of TOB in T Cell Signaling	1.67	0.231	#N/A	PABPC1,CUL1,CDC34,CDKN1B,RPS6KA1,SKP2
ERK5 Signaling	1.67	0.143	1.667	RPS6KB1,SGK1,GNA12,ATF4,HRAS,MAP3K8,RPS6KA5,RPS6KA1,WNK1
Insulin Receptor Signaling	1.67	0.0993	1.069	RPS6KB1,PIK3C2A,SGK1,PPP1R3C,IRS4,PRKAR2A,HRAS,ACLY,EIF2B2,PTPRF,PIK3C3,PTPN1,RPTOR,GSK3B
mTOR Signaling	1.6	0.0854	0.632	RPS6KB1,PIK3C2A,PPP2R5D,HRAS,EIF3J,RPS6KA5,EIF3E,EIF4G1,EIF3M,EIF4A3,PIK3C3,PRKAA1,RPTOR,RHOU,RPS6KA1,EIF3L,RPS24
Glycogen Biosynthesis II (from UDP-D-Glucose)	1.39	0.5	#N/A	UGP2,GYG1,GBE1
p53 Signaling	1.21	0.0991	0.707	JUN,PIK3C2A,MED1,PIK3C3,PLAGL1,COQ8A,RRM2B,APAF1,GSK3B,ST13,TP53I3
EIF2 Signaling	1.14	0.0773	-0.447	PABPC1,PIK3C2A,EIF3J,HRAS,EIF3E,EIF4G1,EIF2B2,EIF2S2,EIF3M,EIF1,EIF4A3,PIK3C3,GSK3B,EIF3L,RPS24
HIPPO signaling	1.14	0.105	-0.447	WWC1,PPP2R5D,PPP1R3C,CUL1,SCRIB,NF2,PARD3,SKP2,RASSF1
Protein Ubiquitination Pathway	1.14	0.0706	#N/A	USP5,CUL1,HSPD1,DNAJA1,TCEB1,SKP2,USO1,HSPA4,PSMC1,CUL2,PSMD12,USP47,HSPE1,HSP90AA1,USP37,CDC34,PSMA2,HSPA4L
Role of Tissue Factor in Cancer	1.14	0.0902	#N/A	RPS6KB1,ARRB1,PIK3C2A,GNA12,PIK3C3,HRAS,F7,RPS6KA5,LIMK2,RPS6KA1,FRK
Glioblastoma Multiforme Signaling	1.14	0.0818	-0.905	RPS6KB1,PIK3C2A,PDGFA,AXIN1,NF2,HRAS,ITPR1,NF1,PIK3C3,RHOU,FZD5,GSK3B,CDKN1B
Triacylglycerol Biosynthesis	1.14	0.136	#N/A	GPAM,ABHD5,CRLS1,ELOVL2,AGPAT3,PLPP1
FXR/RXR Activation	1.14	0.0873	#N/A	PPARG,PPARA,MLXIPL,APOB,SLC4A2,SDC1,SCARB1,SLC51A,FBP1,ABCB11,SERPINF2
Glutamate Degradation II	1.14	0.667	#N/A	GOT1,GOT2
Aspartate Biosynthesis	1.14	0.667	#N/A	GOT1,GOT2
Ketogenesis	1.14	0.3	#N/A	BDH1,HMGCL,HMGCS1
PPAR Signaling	1.14	0.0968	0.333	PPARG,PPARA,JUN,PDGFA,MED1,HSP90AA1,HRAS,NCOR2,CITED2
Superpathway of Inositol Phosphate Compounds	1.14	0.0708	#N/A	PIK3C2A,PPP2R5D,DOT1L,HACD2,PTPN12,PTPRF,MTMR6,TNS3,MTMR4,IPMK,PIK3C3,PTPN1,PPM1F,PI4K2B,PPIP5K2,PI4KB
3-phosphoinositide Biosynthesis	1.14	0.0753	#N/A	PIK3C2A,PPP2R5D,DOT1L,HACD2,PTPN12,PTPRF,MTMR6,TNS3,MTMR4,PIK3C3,PTPN1,PPM1F,PI4K2B,PI4KB
Melanocyte Development and Pigmentation Signaling	1.14	0.0947	0.333	RPS6KB1,ADCY9,PIK3C2A,PIK3C3,PRKAR2A,ATF4,HRAS,RPS6KA5,RPS6KA1
D-myo-inositol (1,4,5,6)-Tetrakisphosphate Biosynthesis	1.14	0.084	#N/A	MTMR6,TNS3,MTMR4,IPMK,PPP2R5D,DOT1L,PTPN1,PPM1F,HACD2,PTPN12,PTPRF
D-myo-inositol (3,4,5,6)-tetrakisphosphate Biosynthesis	1.14	0.084	#N/A	MTMR6,TNS3,MTMR4,IPMK,PPP2R5D,DOT1L,PTPN1,PPM1F,HACD2,PTPN12,PTPRF
AMPK Signaling	1.14	0.0741	-0.333	RPS6KB1,BRD7,CPT1A,PIK3C2A,PPM1B,PPP2R5D,PIK3C3,AK3,PRKAA1,PRKAR2A,RPTOR,ATF4,ARID2,AK2
Uracil Degradation II (Reductive)	1.04	0.5	#N/A	DPYS,DPYD
Thymine Degradation	1.04	0.5	#N/A	DPYS,DPYD
L-cysteine Degradation I	1.04	0.5	#N/A	GOT1,GOT2
PTEN Signaling	1.04	0.084	0.632	RPS6KB1,CSNK2A1,MAGI1,HRAS,FGFRL1,CDKN1B,GSK3B,CNKSR3,TNFRSF11A,RAC3
EGF Signaling	1	0.103	0.378	RPS6KB1,CSNK2A1,JUN,PIK3C2A,PIK3C3,HRAS,ITPR1
CDP-diacylglycerol Biosynthesis I	1	0.167	#N/A	GPAM,ABHD5,CRLS1,AGPAT3
SAPK/JNK Signaling	1	0.0865	1.414	GNB1,JUN,PIK3C2A,GNA12,PIK3C3,HRAS,MAP4K5,MAPK8IP1,RAC3
ErbB2-ErbB3 Signaling	1	0.101	#N/A	JUN,PIK3C2A,PIK3C3,NRG4,HRAS,CDKN1B,GSK3B
Glycolysis I	0.98	0.16	#N/A	GPI,PGAM1,PKM,FBP1
Gluconeogenesis I	0.98	0.16	#N/A	GPI,PGAM1,FBP1,ME1
Phosphatidylglycerol Biosynthesis II (Non-plastidic)	0.946	0.154	#N/A	GPAM,ABHD5,CRLS1,AGPAT3
Colanic Acid Building Blocks Biosynthesis	0.946	0.214	#N/A	GPI,UGDH,UGP2
Molybdenum Cofactor Biosynthesis	0.946	0.4	#N/A	MOCS2,GPHN
3-phosphoinositide Degradation	0.946	0.0743	#N/A	MTMR6,TNS3,MTMR4,PPP2R5D,DOT1L,PTPN1,PPM1F,HACD2,PTPN12,PTPRF,MTMR3
Salvage Pathways of Pyrimidine Ribonucleotides	0.904	0.086	#N/A	SGK1,PRKAA1,UCK1,GRK5,MAP3K8,LIMK2,PCK1,NME7
Cardiac Hypertrophy Signaling	0.904	0.0638	0.535	RPS6KB1,PIK3C2A,GNA12,PRKAR2A,HRAS,EIF2B2,ADSS,GNB1,ADCY9,JUN,PIK3C3,RHOU,MAP3K8,RPS6KA1,GSK3B
Germ Cell-Sertoli Cell Junction Signaling	0.887	0.0694	#N/A	EPN3,PIK3C2A,AXIN1,PIK3C3,CTNNA1,RHOU,HRAS,MAP3K8,LIMK2,VCL,RAC3,CTNND1
HIF1α Signaling	0.852	0.0783	#N/A	SLC2A5,EGLN1,JUN,PIK3C2A,CUL2,PIK3C3,HSP90AA1,HRAS,TCEB1
Proline Biosynthesis II (from Arginine)	0.852	0.333	#N/A	OAT,PYCR1
Arginine Degradation VI (Arginase 2 Pathway)	0.852	0.333	#N/A	OAT,PYCR1
PPARα/RXRα Activation	0.837	0.0674	-0.816	PPARA,ADCY9,JUN,GPD1,MED1,CKAP5,PRKAA1,PRKAR2A,HSP90AA1,HRAS,NCOR2,GOT2
Mitochondrial L-carnitine Shuttle Pathway	0.812	0.176	#N/A	CPT1A,ACSL5,ACSBG2
CNTF Signaling	0.812	0.0952	0	RPS6KB1,PIK3C2A,PIK3C3,HRAS,RPS6KA5,RPS6KA1
Renal Cell Carcinoma Signaling	0.812	0.0864	0	JUN,PIK3C2A,CUL2,PIK3C3,HRAS,FH,TCEB1
Superpathway of Methionine Degradation	0.807	0.129	#N/A	AHCYL1,GOT1,MTR,GOT2
Endometrial Cancer Signaling	0.801	0.0938	#N/A	PIK3C2A,AXIN1,PIK3C3,CTNNA1,HRAS,GSK3B
Aspartate Degradation II	0.778	0.286	#N/A	GOT1,GOT2
FLT3 Signaling in Hematopoietic Progenitor Cells	0.749	0.0824	#N/A	RPS6KB1,PIK3C2A,PIK3C3,ATF4,HRAS,RPS6KA5,RPS6KA1
Circadian Rhythm Signaling	0.749	0.121	#N/A	BHLHE41,CRY2,ATF4,CRY1
Molecular Mechanisms of Cancer	0.711	0.0535	#N/A	PIK3C2A,AXIN1,GNA12,APAF1,CTNNA1,PRKAR2A,HRAS,PSEN2,RAC3,RALBP1,ADCY9,JUN,NF1,PIK3C3,RHOU,FZD5,RBPJ,CDKN1B,GSK3B,CTNND1
Inositol Pyrophosphates Biosynthesis	0.7	0.25	#N/A	IPMK,PPIP5K2
D-myo-inositol-5-phosphate Metabolism	0.7	0.0671	#N/A	MTMR6,TNS3,MTMR4,PPP2R5D,DOT1L,PTPN1,PPM1F,HACD2,PTPN12,PTPRF
NRF2-mediated Oxidative Stress Response	0.695	0.0622	0	CUL3,JUN,SCARB1,PIK3C2A,PIK3C3,ATF4,HRAS,DNAJA2,CDC34,GSK3B,DNAJA1,BACH1
FGF Signaling	0.672	0.0778	-1.134	PIK3C2A,PIK3C3,ATF4,HRAS,RPS6KA5,FGFRL1,ITPR1
Glucocorticoid Receptor Signaling	0.672	0.0557	#N/A	PIK3C2A,SGK1,MED1,HRAS,ARID2,PCK1,HMGB1,HSPA4,BRD7,JUN,SUMO1,PIK3C3,FKBP4,PRKAA1,HSP90AA1,NCOR2
ILK Signaling	0.672	0.0612	0.905	MYH10,FN1,JUN,PIK3C2A,PPP2R5D,PIK3C3,RHOU,IRS4,ATF4,RPS6KA5,VCL,GSK3B
Unfolded protein response	0.67	0.0926	#N/A	PPARG,HSPA4,SCAP,ATF4,DNAJA2
Acetyl-CoA Biosynthesis III (from Citrate)	0.67	1	#N/A	ACLY
Glutamine Biosynthesis I	0.67	1	#N/A	GLUL
Methylglyoxal Degradation VI	0.67	1	#N/A	LDHD
Ephrin B Signaling	0.669	0.0822	1	GNB1,AXIN1,GNA12,ITSN2,HRAS,RAC3
ERK/MAPK Signaling	0.669	0.0603	0	PPARG,PIK3C2A,PPP2R5D,PPP1R3C,PIK3C3,PRKAR2A,ATF4,HRAS,RPS6KA5,RPS6KA1,PLA2G12B,RAC3
Polyamine Regulation in Colon Cancer	0.665	0.136	#N/A	PPARG,SAT1,OAZ2
Notch Signaling	0.656	0.105	#N/A	NOTCH2,PSEN2,RBPJ,RFNG
Prostate Cancer Signaling	0.656	0.0745	#N/A	PIK3C2A,PIK3C3,HSP90AA1,ATF4,HRAS,CDKN1B,GSK3B
Breast Cancer Regulation by Stathmin1	0.64	0.0591	#N/A	GNB1,ADCY9,PIK3C2A,PPP2R5D,PPP1R3C,PIK3C3,RB1CC1,PRKAR2A,HRAS,LIMK2,ITPR1,CDKN1B
Pyrimidine Deoxyribonucleotides De Novo Biosynthesis I	0.64	0.13	#N/A	RRM2B,PCK1,NME7
Neurotrophin/TRK Signaling	0.637	0.0789	0.816	JUN,PIK3C2A,PIK3C3,ATF4,HRAS,RPS6KA1
Rac Signaling	0.637	0.0684	-0.378	MCF2L,RPS6KB1,JUN,PIK3C2A,PIK3C3,HRAS,LIMK2,PARD3
NGF Signaling	0.637	0.0684	0.707	RPS6KB1,PIK3C2A,PIK3C3,ATF4,HRAS,MAP3K8,RPS6KA5,RPS6KA1
TR/RXR Activation	0.617	0.0714	#N/A	SCARB1,PIK3C2A,MED1,PIK3C3,NCOR2,PCK1,ME1
ErbB Signaling	0.617	0.0714	#N/A	RPS6KB1,JUN,PIK3C2A,PIK3C3,NRG4,HRAS,GSK3B
VDR/RXR Activation	0.617	0.0769	1	SERPINB1,CSNK2A1,PDGFA,MED1,NCOR2,CDKN1B
Purine Nucleotides De Novo Biosynthesis II	0.584	0.182	#N/A	ADSS,PAICS
Aldosterone Signaling in Epithelial Cells	0.584	0.0602	0	HSPA4,PIK3C2A,SGK1,PIK3C3,HSPE1,HSP90AA1,ITPR1,HSPD1,DNAJA1,HSPA4L
Ovarian Cancer Signaling	0.584	0.0625	#N/A	RPS6KB1,ARRB1,PIK3C2A,AXIN1,PIK3C3,PRKAR2A,HRAS,FZD5,GSK3B
phagosome maturation	0.584	0.0625	#N/A	VPS18,VPS39,CTSL,DCTN4,VPS41,PIK3C3,LAMP1,RILP,PRDX6
Growth Hormone Signaling	0.577	0.0741	0.447	RPS6KB1,PIK3C2A,PIK3C3,RPS6KA5,RPS6KA1,ONECUT1
UVA-Induced MAPK Signaling	0.576	0.0686	-0.447	RPS6KB1,JUN,PIK3C2A,PIK3C3,HRAS,RPS6KA5,RPS6KA1
PI3K/AKT Signaling	0.576	0.0645	-0.707	RPS6KB1,PPP2R5D,HSP90AA1,HRAS,MAP3K8,CDKN1B,GSK3B,MAPK8IP1
Epithelial Adherens Junction Signaling	0.576	0.0616	#N/A	EPN3,MYH10,NOTCH2,MAGI1,CTNNA1,HRAS,VCL,PARD3,CTNND1
VEGF Signaling	0.576	0.068	-1	EIF1,PIK3C2A,PIK3C3,HRAS,VCL,EIF2B2,EIF2S2
Cleavage and Polyadenylation of Pre-mRNA	0.576	0.167	#N/A	CPSF3,WDR33
Pyridoxal 5'-phosphate Salvage Pathway	0.576	0.0781	#N/A	SGK1,PRKAA1,GRK5,MAP3K8,LIMK2
IL-2 Signaling	0.576	0.0781	#N/A	CSNK2A1,JUN,PIK3C2A,PIK3C3,HRAS
Type II Diabetes Mellitus Signaling	0.576	0.063	-0.447	PPARG,PIK3C2A,PIK3C3,PKM,ACSL5,PRKAA1,IRS4,ACSBG2
IGF-1 Signaling	0.576	0.066	1.134	RPS6KB1,CSNK2A1,JUN,PIK3C2A,PIK3C3,PRKAR2A,HRAS
PXR/RXR Activation	0.576	0.0769	#N/A	PPARA,SCD,CPT1A,PRKAR2A,ABCB11
Hypoxia Signaling in the Cardiovascular System	0.576	0.0769	#N/A	JUN,SUMO1,HSP90AA1,ATF4,CDC34
UDP-D-xylose and UDP-D-glucuronate Biosynthesis	0.576	0.5	#N/A	UGDH
Dolichol and Dolichyl Phosphate Biosynthesis	0.576	0.5	#N/A	DOLK
Lipoate Biosynthesis and Incorporation II	0.576	0.5	#N/A	LIAS
Spermine Biosynthesis	0.576	0.5	#N/A	AMD1
All-trans-decaprenyl Diphosphate Biosynthesis	0.576	0.5	#N/A	PDSS2
Taurine Biosynthesis	0.576	0.5	#N/A	CSAD
L-cysteine Degradation III	0.576	0.5	#N/A	GOT1
4-hydroxyproline Degradation I	0.576	0.5	#N/A	HOGA1
Spermidine Biosynthesis I	0.576	0.5	#N/A	AMD1
Fatty Acid Activation	0.569	0.154	#N/A	ACSL5,ACSBG2
UVB-Induced MAPK Signaling	0.569	0.0758	0.447	RPS6KB1,JUN,PIK3C2A,PIK3C3,RPS6KA5
CCR3 Signaling in Eosinophils	0.569	0.0615	#N/A	GNB1,MPRIP,PIK3C2A,PIK3C3,HRAS,LIMK2,ITPR1,PLA2G12B
Neuregulin Signaling	0.552	0.0682	-1	RPS6KB1,ERBIN,HSP90AA1,NRG4,HRAS,CDKN1B
HER-2 Signaling in Breast Cancer	0.552	0.0682	#N/A	PIK3C2A,PIK3C3,HRAS,CDKN1B,GSK3B,PARD3
P2Y Purigenic Receptor Signaling Pathway	0.552	0.0606	0.707	GNB1,ADCY9,JUN,PIK3C2A,PIK3C3,PRKAR2A,ATF4,HRAS
Sertoli Cell-Sertoli Cell Junction Signaling	0.552	0.0562	#N/A	EPN3,JUN,AXIN1,CTNNA1,PRKAR2A,HRAS,MAP3K8,CLDN2,VCL,GSK3B
DNA Double-Strand Break Repair by Non-Homologous End Joining	0.541	0.143	#N/A	XRCC6,LIG4
Phenylalanine Degradation IV (Mammalian, via Side Chain)	0.541	0.143	#N/A	GOT1,GOT2
Actin Cytoskeleton Signaling	0.541	0.0526	0.905	MYH10,DIAPH2,MPRIP,FN1,PIK3C2A,PDGFA,GNA12,PIK3C3,HRAS,LIMK2,VCL,RAC3
PDGF Signaling	0.541	0.0667	0	CSNK2A1,JUN,PIK3C2A,PDGFA,PIK3C3,HRAS
Agrin Interactions at Neuromuscular Junction	0.541	0.0725	0.447	JUN,NRG4,GABPA,HRAS,RAC3
Glioma Invasiveness Signaling	0.524	0.0714	0.447	PIK3C2A,PIK3C3,RHOU,HRAS,TIMP2
CREB Signaling in Neurons	0.506	0.0543	0	GNB1,ADCY9,PIK3C2A,GNA12,PIK3C3,PRKAR2A,ATF4,HRAS,ITPR1,RPS6KA1
Amyloid Processing	0.502	0.0784	#N/A	CSNK2A1,PRKAR2A,PSEN2,GSK3B
ErbB4 Signaling	0.495	0.0694	-1	PIK3C2A,PIK3C3,NRG4,HRAS,PSEN2
Docosahexaenoic Acid (DHA) Signaling	0.494	0.0769	#N/A	PIK3C2A,PIK3C3,APAF1,GSK3B
Diphthamide Biosynthesis	0.494	0.333	#N/A	DPH6
Methylglyoxal Degradation I	0.494	0.333	#N/A	HAGH
Methionine Salvage II (Mammalian)	0.494	0.333	#N/A	MTR
Inosine-5'-phosphate Biosynthesis II	0.494	0.333	#N/A	PAICS
1D-myo-inositol Hexakisphosphate Biosynthesis V (from Ins(1,3,4)P3)	0.494	0.333	#N/A	IPMK
Tyrosine Biosynthesis IV	0.494	0.333	#N/A	PAH
RAN Signaling	0.494	0.125	#N/A	KPNB1,TNPO1
CXCR4 Signaling	0.49	0.0545	0.707	GNB1,ADCY9,JUN,PIK3C2A,GNA12,PIK3C3,RHOU,HRAS,ITPR1
Regulation of the Epithelial-Mesenchymal Transition Pathway	0.49	0.0529	#N/A	NOTCH2,PIK3C2A,AXIN1,PIK3C3,HRAS,PSEN2,FZD5,RBPJ,FGFRL1,GSK3B
RAR Activation	0.482	0.0526	#N/A	ADCY9,BRD7,CSNK2A1,JUN,MED1,PRKAR2A,ARID2,NCOR2,NR2F6,CITED2
Antiproliferative Role of Somatostatin Receptor 2	0.48	0.0667	-0.447	GNB1,PIK3C2A,PIK3C3,HRAS,CDKN1B
Renin-Angiotensin Signaling	0.48	0.0583	#N/A	ADCY9,JUN,PIK3C2A,PIK3C3,PRKAR2A,HRAS,ITPR1
Tight Junction Signaling	0.48	0.0539	#N/A	MYH10,JUN,PPP2R5D,CTNNA1,PRKAR2A,CPSF3,CLDN2,VCL,CNKSR3
Huntington's Disease Signaling	0.48	0.0498	-0.333	GNB1,HSPA4,JUN,PIK3C2A,SGK1,PIK3C3,HTT,APAF1,ATF4,HRAS,NCOR2,ITPR1
γ-linolenate Biosynthesis II (Animals)	0.48	0.118	#N/A	ACSL5,ACSBG2
Dermatan Sulfate Degradation (Metazoa)	0.48	0.118	#N/A	HEXB,FGFRL1
GDNF Family Ligand-Receptor Interactions	0.48	0.0658	0	JUN,PIK3C2A,PIK3C3,HRAS,ITPR1
Stearate Biosynthesis I (Animals)	0.479	0.0857	#N/A	ACSL5,ELOVL2,ACSBG2
CDK5 Signaling	0.475	0.0606	-0.816	ADCY9,PPP2R5D,CABLES1,PPP1R3C,PRKAR2A,HRAS
Non-Small Cell Lung Cancer Signaling	0.475	0.0649	-1.342	PIK3C2A,PIK3C3,HRAS,ITPR1,RASSF1
Estrogen-Dependent Breast Cancer Signaling	0.475	0.0649	#N/A	JUN,PIK3C2A,PIK3C3,ATF4,HRAS
Cyclins and Cell Cycle Regulation	0.461	0.0641	#N/A	PPP2R5D,CUL1,CDKN1B,GSK3B,SKP2
Wnt/Ca+ pathway	0.461	0.0702	#N/A	AXIN1,ATF4,FZD5,GSK3B
IL-8 Signaling	0.461	0.0508	1.265	GNB1,RPS6KB1,JUN,PIK3C2A,GNA12,PIK3C3,RHOU,HRAS,LIMK2,RAC3
Colorectal Cancer Metastasis Signaling	0.461	0.0486	0.577	GNB1,ADCY9,JUN,ARRB1,PIK3C2A,AXIN1,PIK3C3,PRKAR2A,RHOU,HRAS,FZD5,GSK3B
Erythropoietin Signaling	0.461	0.0633	#N/A	RPS6KB1,JUN,PIK3C2A,PIK3C3,HRAS
Ephrin Receptor Signaling	0.461	0.0517	0.816	GNB1,NGEF,PDGFA,AXIN1,GNA12,ATF4,HRAS,LIMK2,RAC3
Pentose Phosphate Pathway (Oxidative Branch)	0.461	0.25	#N/A	H6PD
Spermine and Spermidine Degradation I	0.461	0.25	#N/A	SAT1
Proline Biosynthesis I	0.461	0.25	#N/A	PYCR1
Glycerol-3-phosphate Shuttle	0.461	0.25	#N/A	GPD1
Arginine Degradation I (Arginase Pathway)	0.461	0.25	#N/A	OAT
Phenylalanine Degradation I (Aerobic)	0.461	0.25	#N/A	PAH
Estrogen Receptor Signaling	0.438	0.0547	#N/A	MED18,DDX5,MED1,HRAS,NCOR2,PCK1,MED6
GNRH Signaling	0.429	0.0543	0.378	ADCY9,JUN,PRKAR2A,ATF4,HRAS,MAP3K8,ITPR1
tRNA Charging	0.429	0.0769	#N/A	IARS2,GARS,TARS
Thrombin Signaling	0.429	0.0493	0.333	GNB1,RPS6KB1,ADCY9,MPRIP,PIK3C2A,GNA12,PIK3C3,RHOU,HRAS,ITPR1
Mouse Embryonic Stem Cell Pluripotency	0.429	0.0566	0	PIK3C2A,AXIN1,PIK3C3,HRAS,FZD5,GSK3B
JAK/Stat Signaling	0.429	0.0602	0.447	JUN,PIK3C2A,PIK3C3,PTPN1,HRAS
14-3-3-mediated Signaling	0.429	0.0538	#N/A	JUN,PIK3C2A,PIK3C3,HRAS,CDKN1B,RPS6KA1,GSK3B
eNOS Signaling	0.424	0.0516	-0.447	HSPA4,ADCY9,PIK3C2A,PIK3C3,PRKAA1,PRKAR2A,HSP90AA1,ITPR1
Small Cell Lung Cancer Signaling	0.42	0.0595	#N/A	PIK3C2A,PIK3C3,APAF1,CDKN1B,SKP2
IL-17 Signaling	0.407	0.0588	#N/A	JUN,PIK3C2A,PIK3C3,HRAS,GSK3B
CMP-N-acetylneuraminate Biosynthesis I (Eukaryotes)	0.407	0.2	#N/A	GNE
Lactose Degradation III	0.407	0.2	#N/A	GLB1
Folate Polyglutamylation	0.407	0.2	#N/A	FPGS
Adipogenesis pathway	0.4	0.0522	#N/A	PPARG,RPS6KB1,NR1D2,FZD5,FGFRL1,RPS6KA1,RPS6KC1
α-Adrenergic Signaling	0.394	0.0575	-2	GNB1,ADCY9,PRKAR2A,HRAS,ITPR1
Cell Cycle: G1/S Checkpoint Regulation	0.394	0.0625	#N/A	CUL1,CDKN1B,GSK3B,SKP2
Androgen Signaling	0.393	0.0541	#N/A	GNB1,HSPA4,JUN,GNA12,PRKAR2A,HSP90AA1
Thrombopoietin Signaling	0.382	0.0615	0	JUN,PIK3C2A,PIK3C3,HRAS
Endothelin-1 Signaling	0.381	0.0481	0.707	ADCY9,JUN,PIK3C2A,GNA12,PIK3C3,HRAS,ECE1,ITPR1,PLA2G12B
Nitric Oxide Signaling in the Cardiovascular System	0.376	0.0531	-0.816	PIK3C2A,PIK3C3,PRKAA1,PRKAR2A,HSP90AA1,ITPR1
Role of IL-17F in Allergic Inflammatory Airway Diseases	0.366	0.0682	#N/A	ATF4,RPS6KA5,RPS6KA1
Arginine Biosynthesis IV	0.366	0.167	#N/A	OAT
Glycerol Degradation I	0.366	0.167	#N/A	GPD1
Rapoport-Luebering Glycolytic Shunt	0.366	0.167	#N/A	PGAM1
GDP-mannose Biosynthesis	0.366	0.167	#N/A	GPI
Aryl Hydrocarbon Receptor Signaling	0.366	0.05	#N/A	TRIP11,JUN,MED1,APAF1,HSP90AA1,NCOR2,CDKN1B
IL-1 Signaling	0.366	0.0549	1	GNB1,ADCY9,JUN,GNA12,PRKAR2A
Triacylglycerol Degradation	0.363	0.0667	#N/A	ABHD2,DAGLB,PRDX6
Estrogen-mediated S-phase Entry	0.362	0.0833	#N/A	CDKN1B,SKP2
Reelin Signaling in Neurons	0.36	0.0543	#N/A	PIK3C2A,PIK3C3,GSK3B,MAPK8IP1,FRK
Production of Nitric Oxide and Reactive Oxygen Species in Macrophages	0.356	0.0466	-0.333	PPARA,APOB,JUN,PIK3C2A,PPP2R5D,PPP1R3C,PIK3C3,RHOU,MAP3K8
Ceramide Signaling	0.351	0.0538	0.447	JUN,PIK3C2A,PPP2R5D,PIK3C3,HRAS
Human Embryonic Stem Cell Pluripotency	0.35	0.049	#N/A	PIK3C2A,PDGFA,AXIN1,PIK3C3,FZD5,FGFRL1,GSK3B
Myc Mediated Apoptosis Signaling	0.342	0.0571	#N/A	PIK3C2A,PIK3C3,APAF1,HRAS
Synaptic Long Term Potentiation	0.338	0.05	0	PPP1R3C,PRKAR2A,ATF4,HRAS,ITPR1,RPS6KA1
Role of JAK1 and JAK3 in γc Cytokine Signaling	0.338	0.0563	#N/A	PIK3C2A,PIK3C3,IRS4,HRAS
Chemokine Signaling	0.338	0.0563	-1	MPRIP,JUN,HRAS,LIMK2
Acetyl-CoA Biosynthesis I (Pyruvate Dehydrogenase Complex)	0.338	0.143	#N/A	DLAT
NAD Salvage Pathway III	0.338	0.143	#N/A	NMRK1
Role of NANOG in Mammalian Embryonic Stem Cell Pluripotency	0.324	0.0492	#N/A	PIK3C2A,AXIN1,PIK3C3,HRAS,FZD5,GSK3B
Sphingosine-1-phosphate Signaling	0.324	0.0492	0.816	ADCY9,PIK3C2A,PDGFA,GNA12,PIK3C3,RHOU
Cell Cycle: G2/M DNA Damage Checkpoint Regulation	0.322	0.0612	#N/A	CUL1,RPS6KA1,SKP2
D-myo-inositol (1,4,5)-Trisphosphate Biosynthesis	0.317	0.0741	#N/A	PI4K2B,PI4KB
Protein Kinase A Signaling	0.316	0.041	0	MYH10,PPP1R3C,PRKAR2A,DUSP15,ITPR1,PTPN12,PTPRF,GNB1,ADCY9,PTPN1,EYA3,ATF4,GSK3B,KDELR2,MTMR3,AKAP1
Relaxin Signaling	0.309	0.0467	0.816	GNB1,ADCY9,JUN,PIK3C2A,GNA12,PIK3C3,PRKAR2A
Histidine Degradation III	0.305	0.125	#N/A	HAL
Citrulline Biosynthesis	0.305	0.125	#N/A	OAT
Superpathway of Cholesterol Biosynthesis	0.305	0.0714	#N/A	HMGCS1,SC5D
Xenobiotic Metabolism Signaling	0.302	0.042	#N/A	CUL3,PIK3C2A,MED1,PPP2R5D,SUMO1,PIK3C3,HSP90AA1,HRAS,MAP3K8,NCOR2,CHST13,CITED2
Cholecystokinin/Gastrin-mediated Signaling	0.302	0.0495	#N/A	JUN,GNA12,RHOU,HRAS,ITPR1
PAK Signaling	0.302	0.0495	-1.342	PIK3C2A,PDGFA,PIK3C3,HRAS,LIMK2
RANK Signaling in Osteoclasts	0.302	0.0495	0.447	JUN,PIK3C2A,PIK3C3,MAP3K8,TNFRSF11A
IL-15 Signaling	0.302	0.0526	#N/A	PIK3C2A,PIK3C3,HRAS,RAC3
CD27 Signaling in Lymphocytes	0.299	0.0577	#N/A	JUN,APAF1,MAP3K8
NF-κB Signaling	0.299	0.0444	0	CSNK2A1,PIK3C2A,PIK3C3,HRAS,MAP3K8,FGFRL1,GSK3B,TNFRSF11A
Virus Entry via Endocytic Pathways	0.299	0.049	#N/A	PIK3C2A,PIK3C3,HRAS,RAC3,CXADR
PI3K Signaling in B Lymphocytes	0.299	0.0469	#N/A	JUN,ATF3,IRS4,ATF4,HRAS,ITPR1
Dopamine Receptor Signaling	0.299	0.0519	#N/A	ADCY9,PPP2R5D,PPP1R3C,PRKAR2A
FcγRIIB Signaling in B Lymphocytes	0.297	0.0566	#N/A	PIK3C2A,PIK3C3,HRAS
Phototransduction Pathway	0.297	0.0566	#N/A	GNB1,PRKAR2A,RGS9BP
Leucine Degradation I	0.297	0.111	#N/A	HMGCL
Ketolysis	0.297	0.111	#N/A	BDH1
GDP-glucose Biosynthesis	0.297	0.111	#N/A	PGM1
Folate Transformations I	0.297	0.111	#N/A	MTR
Sonic Hedgehog Signaling	0.297	0.0667	#N/A	PRKAR2A,GSK3B
Gα12/13 Signaling	0.297	0.0462	0	JUN,CDH4,PIK3C2A,GNA12,PIK3C3,HRAS
Role of NFAT in Regulation of the Immune Response	0.286	0.0432	0	GNB1,JUN,PIK3C2A,GNA12,PIK3C3,HRAS,ITPR1,GSK3B
B Cell Receptor Signaling	0.286	0.0432	0.707	RPS6KB1,JUN,PIK3C2A,PIK3C3,ATF4,HRAS,MAP3K8,GSK3B
PKCθ Signaling in T Lymphocytes	0.286	0.0455	0.816	JUN,PIK3C2A,PIK3C3,HRAS,MAP3K8,RAC3
Melanoma Signaling	0.286	0.0545	#N/A	PIK3C2A,PIK3C3,HRAS
Hepatic Cholestasis	0.285	0.044	#N/A	PPARA,ADCY9,SLC4A2,JUN,GCGR,PRKAR2A,ABCB11
HMGB1 Signaling	0.283	0.0451	0	HMGB1,JUN,PIK3C2A,PIK3C3,RHOU,HRAS
Macropinocytosis Signaling	0.283	0.0494	#N/A	PIK3C2A,PDGFA,PIK3C3,HRAS
Actin Nucleation by ARP-WASP Complex	0.283	0.0536	#N/A	GNA12,RHOU,HRAS
Glucose and Glucose-1-phosphate Degradation	0.283	0.1	#N/A	PGM1
Pentose Phosphate Pathway	0.283	0.1	#N/A	H6PD
Pyrimidine Ribonucleotides Interconversion	0.283	0.0625	#N/A	PCK1,NME7
Fatty Acid β-oxidation I	0.283	0.0625	#N/A	ACSL5,ACSBG2
Cardiac β-adrenergic Signaling	0.278	0.0444	-1	GNB1,ADCY9,PPP2R5D,PPP1R3C,PRKAR2A,AKAP1
Regulation of Cellular Mechanics by Calpain Protease	0.277	0.0526	#N/A	HRAS,VCL,CDKN1B
IL-3 Signaling	0.276	0.0482	#N/A	JUN,PIK3C2A,PIK3C3,HRAS
Prolactin Signaling	0.276	0.0482	0	JUN,PIK3C2A,PIK3C3,HRAS
PEDF Signaling	0.272	0.0476	0	PPARG,PIK3C2A,PIK3C3,HRAS
Role of NFAT in Cardiac Hypertrophy	0.272	0.0417	-0.707	GNB1,ADCY9,PIK3C2A,PIK3C3,PRKAR2A,HRAS,ITPR1,GSK3B
Corticotropin Releasing Hormone Signaling	0.272	0.045	#N/A	ADCY9,JUN,PRKAR2A,ATF4,ITPR1
Telomerase Signaling	0.272	0.045	-1.342	PIK3C2A,PPP2R5D,PIK3C3,HSP90AA1,HRAS
Glycogen Degradation II	0.272	0.0909	#N/A	PGM1
UDP-N-acetyl-D-galactosamine Biosynthesis II	0.272	0.0909	#N/A	GPI
Leptin Signaling in Obesity	0.272	0.0471	#N/A	ADCY9,PIK3C2A,PIK3C3,PRKAR2A
Inhibition of Angiogenesis by TSP1	0.272	0.0588	#N/A	JUN,SDC1
Role of JAK2 in Hormone-like Cytokine Signaling	0.272	0.0588	#N/A	PTPN1,IRS4
Pyrimidine Ribonucleotides De Novo Biosynthesis	0.272	0.0588	#N/A	PCK1,NME7
LPS/IL-1 Mediated Inhibition of RXR Function	0.272	0.0407	1.342	PPARA,JUN,CPT1A,SCARB1,ACSL5,ABCB11,ACSBG2,CHST13,HMGCS1
Cdc42 Signaling	0.268	0.0419	0	CDC42BPA,MPRIP,EXOC8,JUN,LIMK2,GSK3B,PARD3
LPS-stimulated MAPK Signaling	0.268	0.0465	0	JUN,PIK3C2A,PIK3C3,HRAS
Ephrin A Signaling	0.268	0.05	#N/A	NGEF,PIK3C2A,PIK3C3
Paxillin Signaling	0.268	0.0442	0.447	PIK3C2A,PIK3C3,HRAS,VCL,PTPN12
Coagulation System	0.268	0.0571	#N/A	F7,SERPINF2
IL-17A Signaling in Fibroblasts	0.268	0.0571	#N/A	JUN,GSK3B
Wnt/β-catenin Signaling	0.263	0.0414	0.816	CSNK2A1,JUN,SOX6,AXIN1,PPP2R5D,FZD5,GSK3B
Histidine Degradation VI	0.263	0.0833	#N/A	HAL
G Beta Gamma Signaling	0.263	0.0455	#N/A	GNB1,GNA12,PRKAR2A,HRAS
VEGF Family Ligand-Receptor Interactions	0.263	0.0455	0	PIK3C2A,PIK3C3,HRAS,PLA2G12B
HGF Signaling	0.263	0.0435	0.447	JUN,PIK3C2A,PIK3C3,HRAS,MAP3K8
IL-4 Signaling	0.257	0.0449	#N/A	RPS6KB1,PIK3C2A,PIK3C3,HRAS
Apoptosis Signaling	0.257	0.0449	1	APAF1,LMNA,HRAS,RPS6KA1
p38 MAPK Signaling	0.254	0.0427	#N/A	RPS6KB1,ATF4,RPS6KA5,RPS6KA1,PLA2G12B
PCP pathway	0.254	0.0476	#N/A	JUN,SDC1,FZD5
Oleate Biosynthesis II (Animals)	0.254	0.0769	#N/A	SCD
Glycogen Degradation III	0.254	0.0769	#N/A	PGM1
Cholesterol Biosynthesis I	0.254	0.0769	#N/A	SC5D
Mevalonate Pathway I	0.254	0.0769	#N/A	HMGCS1
Cholesterol Biosynthesis II (via 24,25-dihydrolanosterol)	0.254	0.0769	#N/A	SC5D
Cholesterol Biosynthesis III (via Desmosterol)	0.254	0.0769	#N/A	SC5D
IL-12 Signaling and Production in Macrophages	0.254	0.0411	#N/A	PPARG,APOB,JUN,PIK3C2A,PIK3C3,MAP3K8
Acute Myeloid Leukemia Signaling	0.254	0.044	0	RPS6KB1,PIK3C2A,PIK3C3,HRAS
Fc Epsilon RI Signaling	0.251	0.042	0.447	PIK3C2A,PIK3C3,HRAS,PLA2G12B,RAC3
Netrin Signaling	0.243	0.0513	#N/A	PRKAR2A,RAC3
Inhibition of Matrix Metalloproteases	0.243	0.0513	#N/A	SDC1,TIMP2
LXR/RXR Activation	0.243	0.0413	#N/A	SCD,MLXIPL,APOB,NCOR2,SERPINF2
fMLP Signaling in Neutrophils	0.243	0.0413	-0.447	GNB1,PIK3C2A,PIK3C3,HRAS,ITPR1
Mitotic Roles of Polo-Like Kinase	0.243	0.0455	#N/A	PPP2R5D,HSP90AA1,RAD21
Superpathway of Citrulline Metabolism	0.243	0.0714	#N/A	OAT
RhoA Signaling	0.242	0.041	0.447	NGEF,MPRIP,GNA12,LIMK2,KTN1
Lymphotoxin β Receptor Signaling	0.242	0.0448	#N/A	PIK3C2A,PIK3C3,APAF1
Role of IL-17A in Arthritis	0.242	0.0448	#N/A	PIK3C2A,PIK3C3,RPS6KA1
Thyroid Cancer Signaling	0.242	0.05	#N/A	PPARG,HRAS
Neuroprotective Role of THOP1 in Alzheimer's Disease	0.242	0.05	#N/A	PRKAR2A,ECE1
Transcriptional Regulatory Network in Embryonic Stem Cells	0.242	0.05	#N/A	ONECUT1,SMARCAD1
Heparan Sulfate Biosynthesis (Late Stages)	0.236	0.0441	#N/A	EXTL3,CHST13,PRDX6
Remodeling of Epithelial Adherens Junctions	0.236	0.0441	#N/A	CTNNA1,VCL,CTNND1
MIF Regulation of Innate Immunity	0.235	0.0488	#N/A	JUN,PLA2G12B
Telomere Extension by Telomerase	0.235	0.0667	#N/A	XRCC6
UVC-Induced MAPK Signaling	0.225	0.0476	#N/A	JUN,HRAS
IL-6 Signaling	0.225	0.0394	-0.447	CSNK2A1,JUN,PIK3C2A,PIK3C3,HRAS
Granzyme B Signaling	0.225	0.0625	#N/A	APAF1
Extrinsic Prothrombin Activation Pathway	0.225	0.0625	#N/A	F7
Chondroitin Sulfate Degradation (Metazoa)	0.225	0.0625	#N/A	HEXB
Methionine Degradation I (to Homocysteine)	0.225	0.0625	#N/A	AHCYL1
CTLA4 Signaling in Cytotoxic T Lymphocytes	0.225	0.0404	#N/A	PIK3C2A,PPP2R5D,PIK3C3,AP1G1
FAK Signaling	0.225	0.0404	#N/A	PIK3C2A,PIK3C3,HRAS,VCL
Role of p14/p19ARF in Tumor Suppression	0.224	0.0465	#N/A	PIK3C2A,PIK3C3
Basal Cell Carcinoma Signaling	0.217	0.0417	#N/A	AXIN1,FZD5,GSK3B
GPCR-Mediated Integration of Enteroendocrine Signaling Exemplified by an L Cell	0.217	0.0417	#N/A	ADCY9,PRKAR2A,ITPR1
Cellular Effects of Sildenafil (Viagra)	0.217	0.0385	#N/A	MYH10,ADCY9,MPRIP,PRKAR2A,ITPR1
Signaling by Rho Family GTPases	0.217	0.0364	0.816	GNB1,JUN,CDH4,PIK3C2A,GNA12,PIK3C3,RHOU,LIMK2,PARD3
Superpathway of Geranylgeranyldiphosphate Biosynthesis I (via Mevalonate)	0.217	0.0588	#N/A	HMGCS1
STAT3 Pathway	0.217	0.0411	#N/A	HRAS,FGFRL1,TNFRSF11A
GM-CSF Signaling	0.217	0.0411	#N/A	PIK3C2A,PIK3C3,HRAS
Gαq Signaling	0.217	0.0375	0.816	GNB1,PIK3C2A,PIK3C3,RHOU,ITPR1,GSK3B
p70S6K Signaling	0.217	0.0382	-0.447	RPS6KB1,PIK3C2A,PPP2R5D,PIK3C3,HRAS
Integrin Signaling	0.217	0.0365	0.378	MPRIP,PIK3C2A,PIK3C3,RHOU,HRAS,VCL,GSK3B,RAC3
IL-9 Signaling	0.217	0.0444	#N/A	PIK3C2A,PIK3C3
Dopamine-DARPP32 Feedback in cAMP Signaling	0.212	0.037	-0.447	ADCY9,PPP2R5D,PPP1R3C,PRKAR2A,ATF4,ITPR1
Role of Oct4 in Mammalian Embryonic Stem Cell Pluripotency	0.212	0.0435	#N/A	TDRD7,NR2F6
Chronic Myeloid Leukemia Signaling	0.212	0.0385	#N/A	PIK3C2A,PIK3C3,HRAS,CDKN1B
Valine Degradation I	0.212	0.0556	#N/A	HIBADH
Cysteine Biosynthesis III (mammalia)	0.212	0.0556	#N/A	AHCYL1
Role of Wnt/GSK-3β Signaling in the Pathogenesis of Influenza	0.209	0.0395	#N/A	AXIN1,FZD5,GSK3B
Role of PI3K/AKT Signaling in the Pathogenesis of Influenza	0.209	0.0395	#N/A	PIK3C2A,PIK3C3,GSK3B
Heparan Sulfate Biosynthesis	0.209	0.0395	#N/A	EXTL3,CHST13,PRDX6
BMP signaling pathway	0.209	0.0395	#N/A	JUN,PRKAR2A,HRAS
Systemic Lupus Erythematosus Signaling	0.205	0.0356	#N/A	PRPF18,PRPF19,JUN,PIK3C2A,PIK3C3,PRPF39,HRAS,SNU13
Angiopoietin Signaling	0.205	0.039	#N/A	PIK3C2A,PIK3C3,HRAS
IL-17A Signaling in Airway Cells	0.205	0.039	#N/A	PIK3C2A,PIK3C3,GSK3B
Clathrin-mediated Endocytosis Signaling	0.201	0.0355	#N/A	CSNK2A1,APOB,ARRB1,PIK3C2A,PDGFA,PIK3C3,DAB2
Role of BRCA1 in DNA Damage Response	0.201	0.0385	#N/A	BRD7,FAM175A,ARID2
CD40 Signaling	0.201	0.0385	#N/A	JUN,PIK3C2A,PIK3C3
Gap Junction Signaling	0.201	0.0357	#N/A	ADCY9,PIK3C2A,PIK3C3,PRKAR2A,HRAS,ITPR1
TNFR1 Signaling	0.201	0.0408	#N/A	JUN,APAF1
1D-myo-inositol Hexakisphosphate Biosynthesis II (Mammalian)	0.201	0.05	#N/A	IPMK
D-myo-inositol (1,3,4)-trisphosphate Biosynthesis	0.201	0.05	#N/A	IPMK
Gαs Signaling	0.201	0.0367	1	GNB1,ADCY9,PRKAR2A,ATF4
T Cell Receptor Signaling	0.201	0.0367	#N/A	JUN,PIK3C2A,PIK3C3,HRAS
Tec Kinase Signaling	0.197	0.0353	0	GNB1,PIK3C2A,GNA12,PIK3C3,RHOU,FRK
Glioma Signaling	0.197	0.0364	-1	PIK3C2A,PDGFA,PIK3C3,HRAS
Amyotrophic Lateral Sclerosis Signaling	0.193	0.036	#N/A	PIK3C2A,PIK3C3,APAF1,GLUL
Endoplasmic Reticulum Stress Pathway	0.192	0.0476	#N/A	ATF4
Hereditary Breast Cancer Signaling	0.191	0.0352	#N/A	BRD7,PIK3C2A,PIK3C3,HRAS,ARID2
Glutathione Redox Reactions I	0.181	0.0455	#N/A	PRDX6
Neuropathic Pain Signaling In Dorsal Horn Neurons	0.18	0.0351	0	PIK3C2A,PIK3C3,PRKAR2A,ITPR1
Semaphorin Signaling in Neurons	0.179	0.0377	#N/A	RHOU,LIMK2
Phospholipase C Signaling	0.179	0.0338	#N/A	GNB1,ADCY9,MPRIP,RHOU,ATF4,HRAS,ITPR1,PLA2G12B
Synaptic Long Term Depression	0.177	0.0342	-0.447	PPP2R5D,GNA12,HRAS,ITPR1,PLA2G12B
GPCR-Mediated Nutrient Sensing in Enteroendocrine Cells	0.177	0.0353	#N/A	ADCY9,PRKAR2A,ITPR1
TCA Cycle II (Eukaryotic)	0.177	0.0435	#N/A	FH
Putrescine Degradation III	0.177	0.0435	#N/A	SAT1
NF-κB Activation by Viruses	0.172	0.0349	#N/A	PIK3C2A,PIK3C3,HRAS
Leukocyte Extravasation Signaling	0.172	0.0333	1.342	PIK3C2A,PIK3C3,CTNNA1,CLDN2,VCL,TIMP2,CTNND1
Pancreatic Adenocarcinoma Signaling	0.171	0.0339	#N/A	PIK3C2A,PIK3C3,CDKN1B,RALBP1
Bladder Cancer Signaling	0.171	0.0345	#N/A	HRAS,RPS6KA5,RASSF1
Tumoricidal Function of Hepatic Natural Killer Cells	0.171	0.0417	#N/A	APAF1
Gαi Signaling	0.165	0.0333	0	GNB1,ADCY9,PRKAR2A,HRAS
Glutamate Receptor Signaling	0.165	0.0351	#N/A	GNB1,GLUL
IL-17A Signaling in Gastric Cells	0.165	0.04	#N/A	JUN
Superpathway of D-myo-inositol (1,4,5)-trisphosphate Metabolism	0.165	0.04	#N/A	IPMK
NAD Salvage Pathway II	0.155	0.0385	#N/A	NMRK1
MSP-RON Signaling Pathway	0.154	0.0339	#N/A	PIK3C2A,PIK3C3
IL-15 Production	0.147	0.037	#N/A	FRK
TNFR2 Signaling	0.13	0.0345	#N/A	JUN

## Sheet: 4_Mig
© 2000-2016 QIAGEN. All rights reserved.
Ingenuity Canonical Pathways	-log(B-H p-value)	Ratio	z-score	Molecules
Fcγ Receptor-mediated Phagocytosis in Macrophages and Monocytes	7.09	0.108	-2.53	RAC2,ACTR3,CBL,PIK3CG,ARPC5,HCK,LYN,PRKCH,INPP5D,LCP2
Signaling by Rho Family GTPases	6.21	0.0526	-3.606	ARPC5,ACTR3,CYFIP1,PIK3CG,NCF2,PIK3CD,ARHGEF3,SEPT12,PIP4K2A,FNBP1,SEPT2,MSN,ITGA4
PI3K Signaling in B Lymphocytes	5.09	0.0703	#N/A	PTPRC,CBL,CAMK2D,CD40,PIK3CG,LYN,PIK3AP1,PIK3CD,INPP5D
Integrin Signaling	5.09	0.0502	-2.53	ITGB2,RAC2,ACTR3,PIK3CG,ARPC5,ITGAV,PIK3CD,TNK2,NEDD9,FNBP1,ITGA4
Rac Signaling	4.47	0.0684	-2.828	ACTR3,CYFIP1,PIK3CG,NCF2,ARPC5,PIK3CD,PIP4K2A,ITGA4
Leukocyte Extravasation Signaling	4.47	0.0476	-3.162	ITGB2,RAC2,VCAM1,PIK3CG,RASGRP1,NCF2,PRKCH,PIK3CD,MSN,ITGA4
iCOS-iCOSL Signaling in T Helper Cells	4.46	0.0656	-2.121	PTPRC,IL2RG,CAMK2D,CD40,PIK3CG,PIK3CD,INPP5D,LCP2
Actin Cytoskeleton Signaling	4.31	0.0439	-3	RAC2,ACTR3,CYFIP1,PIK3CG,ARPC5,PIK3CD,TMSB10/TMSB4X,PIP4K2A,MSN,ITGA4
Reelin Signaling in Neurons	4.31	0.0761	#N/A	ITGB2,PIK3CG,HCK,LYN,PIK3CD,ARHGEF3,ITGA4
Production of Nitric Oxide and Reactive Oxygen Species in Macrophages	4.13	0.0466	-2.828	PIK3CG,NCF2,PRKCH,PIK3CD,IRF8,STAT1,SPI1,FNBP1,IRF1
Virus Entry via Endocytic Pathways	4.13	0.0686	#N/A	B2M,ITGB2,RAC2,PIK3CG,PRKCH,PIK3CD,ITGA4
IL-12 Signaling and Production in Macrophages	4.13	0.0548	#N/A	CD40,PIK3CG,PRKCH,PIK3CD,IRF8,STAT1,SPI1,IRF1
Molecular Mechanisms of Cancer	4.13	0.0321	#N/A	RAC2,CBL,CAMK2D,PIK3CG,RASGRP1,CDK6,PRKCH,PIK3CD,ARHGEF3,CASP7,FNBP1,ITGA4
IL-8 Signaling	4.13	0.0457	-3	ITGB2,RAC2,VCAM1,PIK3CG,NCF2,ITGAV,PRKCH,PIK3CD,FNBP1
GM-CSF Signaling	3.97	0.0822	-2.449	CAMK2D,PIK3CG,HCK,LYN,PIK3CD,STAT1
Fc Epsilon RI Signaling	3.81	0.0588	-1.89	RAC2,PIK3CG,LYN,PRKCH,PIK3CD,INPP5D,LCP2
RhoA Signaling	3.79	0.0574	-2.449	ACTR3,NRP2,ARPC5,PIP4K2A,SEPT12,SEPT2,MSN
Tec Kinase Signaling	3.79	0.0471	-2.828	PIK3CG,HCK,LYN,PRKCH,PIK3CD,STAT1,FNBP1,ITGA4
RhoGDI Signaling	3.77	0.0462	2.121	ACTR3,ARPC5,ARHGEF3,PIP4K2A,FNBP1,ARHGDIB,MSN,ITGA4
Prolactin Signaling	3.77	0.0723	-2.236	PIK3CG,NMI,PRKCH,PIK3CD,STAT1,IRF1
NF-κB Activation by Viruses	3.71	0.0698	#N/A	ITGB2,PIK3CG,ITGAV,PRKCH,PIK3CD,ITGA4
B Cell Receptor Signaling	3.61	0.0432	-1.89	PTPRC,RAC2,CAMK2D,PIK3CG,LYN,PIK3AP1,PIK3CD,INPP5D
Regulation of Actin-based Motility by Rho	3.6	0.0659	-2.449	RAC2,ACTR3,ARPC5,PIP4K2A,FNBP1,ITGA4
T Cell Receptor Signaling	3.18	0.055	#N/A	PTPRC,CBL,PIK3CG,RASGRP1,PIK3CD,LCP2
Complement System	3.1	0.108	#N/A	ITGB2,C1QC,C1QA,C1QB
Role of JAK1 and JAK3 in γc Cytokine Signaling	3.1	0.0704	#N/A	IL2RG,PIK3CG,IL21R,PIK3CD,STAT1
PTEN Signaling	3.02	0.0504	1.342	RAC2,CBL,PIK3CG,PIK3CD,INPP5D,ITGA4
fMLP Signaling in Neutrophils	3	0.0496	-2.449	ACTR3,PIK3CG,NCF2,ARPC5,PRKCH,PIK3CD
Natural Killer Cell Signaling	3	0.0492	#N/A	RAC2,PIK3CG,PRKCH,PIK3CD,INPP5D,LCP2
phagosome formation	3	0.0492	#N/A	PIK3CG,PRKCH,PIK3CD,INPP5D,FNBP1,ITGA4
IL-3 Signaling	2.87	0.0602	#N/A	PIK3CG,PRKCH,PIK3CD,STAT1,INPP5D
CD28 Signaling in T Helper Cells	2.87	0.0458	-2.449	PTPRC,ACTR3,PIK3CG,ARPC5,PIK3CD,LCP2
IL-9 Signaling	2.87	0.0889	-2	IL2RG,PIK3CG,PIK3CD,STAT1
Dendritic Cell Maturation	2.86	0.0368	-2.236	B2M,CD40,PIK3CG,LY75,PIK3CD,IRF8,STAT1
FLT3 Signaling in Hematopoietic Progenitor Cells	2.86	0.0588	#N/A	CBL,PIK3CG,PIK3CD,STAT1,INPP5D
Role of Pattern Recognition Receptors in Recognition of Bacteria and Viruses	2.81	0.0438	-2.449	PIK3CG,C1QC,C1QA,PRKCH,PIK3CD,C1QB
HER-2 Signaling in Breast Cancer	2.81	0.0568	#N/A	ITGB2,PIK3CG,CDK6,PRKCH,PIK3CD
FcγRIIB Signaling in B Lymphocytes	2.65	0.0755	-1	PIK3CG,LYN,PIK3CD,INPP5D
Actin Nucleation by ARP-WASP Complex	2.57	0.0714	-2	ACTR3,ARPC5,FNBP1,ITGA4
UVA-Induced MAPK Signaling	2.55	0.049	-2.236	PIK3CG,PIK3CD,STAT1,PARP9,PARP14
Systemic Lupus Erythematosus Signaling	2.48	0.0311	#N/A	PTPRC,CBL,CD40,PIK3CG,LYN,PIK3CD,INPP5D
CXCR4 Signaling	2.44	0.0364	-2.236	PIK3CG,LYN,PRKCH,PIK3CD,ELMO1,FNBP1
Glioma Signaling	2.43	0.0455	-2.236	CAMK2D,PIK3CG,CDK6,PRKCH,PIK3CD
Paxillin Signaling	2.38	0.0442	#N/A	ITGB2,PIK3CG,ITGAV,PIK3CD,ITGA4
Thrombopoietin Signaling	2.38	0.0615	-2	PIK3CG,PRKCH,PIK3CD,STAT1
HGF Signaling	2.37	0.0435	-2	PIK3CG,PRKCH,PIK3CD,ELF1,ITGA4
Glioma Invasiveness Signaling	2.28	0.0571	-2	PIK3CG,ITGAV,PIK3CD,FNBP1
Role of Tissue Factor in Cancer	2.28	0.041	#N/A	PIK3CG,ITGAV,HCK,LYN,PIK3CD
Caveolar-mediated Endocytosis Signaling	2.28	0.0563	#N/A	B2M,ITGB2,ITGAV,ITGA4
T Helper Cell Differentiation	2.24	0.0548	#N/A	IL2RG,CD40,IL21R,STAT1
IL-15 Signaling	2.18	0.0526	#N/A	IL2RG,VCAM1,PIK3CG,PIK3CD
p70S6K Signaling	2.17	0.0382	-2.236	IL2RG,PIK3CG,LYN,PRKCH,PIK3CD
PKCθ Signaling in T Lymphocytes	2.16	0.0379	-2.236	RAC2,CAMK2D,PIK3CG,PIK3CD,LCP2
Clathrin-mediated Endocytosis Signaling	2.15	0.0305	#N/A	ITGB2,ACTR3,CBL,PIK3CG,ARPC5,PIK3CD
Erythropoietin Signaling	2.15	0.0506	#N/A	CBL,PIK3CG,PRKCH,PIK3CD
ERK/MAPK Signaling	2.15	0.0302	-2.449	RAC2,PIK3CG,PIK3CD,STAT1,ELF1,ITGA4
Antigen Presentation Pathway	2.15	0.0811	#N/A	B2M,NLRC5,CD74
Growth Hormone Signaling	2.14	0.0494	-2	PIK3CG,PRKCH,PIK3CD,STAT1
Macropinocytosis Signaling	2.14	0.0494	#N/A	ITGB2,PIK3CG,PRKCH,PIK3CD
Thrombin Signaling	2.13	0.0296	-2.449	CAMK2D,PIK3CG,PRKCH,PIK3CD,ARHGEF3,FNBP1
Axonal Guidance Signaling	2.08	0.0201	#N/A	RAC2,PLXNC1,ACTR3,NRP2,PIK3CG,ARPC5,PRKCH,PIK3CD,ITGA4
VEGF Family Ligand-Receptor Interactions	2.03	0.0455	#N/A	NRP2,PIK3CG,PRKCH,PIK3CD
IL-4 Signaling	2.02	0.0449	#N/A	IL2RG,PIK3CG,PIK3CD,INPP5D
PDGF Signaling	2.01	0.0444	-2	PIK3CG,PIK3CD,STAT1,INPP5D
Death Receptor Signaling	1.98	0.0435	-2	PARP9,CASP7,ARHGDIB,PARP14
Primary Immunodeficiency Signaling	1.89	0.0625	#N/A	PTPRC,IL2RG,CD40
CTLA4 Signaling in Cytotoxic T Lymphocytes	1.88	0.0404	#N/A	B2M,PIK3CG,PIK3CD,LCP2
Cancer Drug Resistance By Drug Efflux	1.87	0.0612	#N/A	ABCC1,PIK3CG,PIK3CD
Phospholipase C Signaling	1.86	0.0253	-2	LYN,PRKCH,ARHGEF3,FNBP1,LCP2,ITGA4
Cdc42 Signaling	1.84	0.0299	-1	B2M,ACTR3,ARPC5,TNK2,ITGA4
Ephrin Receptor Signaling	1.77	0.0287	-2.236	RAC2,ACTR3,PIK3CG,ARPC5,ITGA4
Granulocyte Adhesion and Diapedesis	1.75	0.0282	#N/A	ITGB2,VCAM1,CCL17,MSN,ITGA4
Telomerase Signaling	1.74	0.036	-2	IL2RG,PIK3CG,PIK3CD,ELF1
Neuropathic Pain Signaling In Dorsal Horn Neurons	1.71	0.0351	-2	CAMK2D,PIK3CG,PRKCH,PIK3CD
MSP-RON Signaling Pathway	1.69	0.0508	#N/A	ITGB2,PIK3CG,PIK3CD
Retinoic acid Mediated Apoptosis Signaling	1.66	0.0492	#N/A	PARP9,IRF1,PARP14
Agranulocyte Adhesion and Diapedesis	1.66	0.0265	#N/A	ITGB2,VCAM1,CCL17,MSN,ITGA4
Renin-Angiotensin Signaling	1.65	0.0333	#N/A	PIK3CG,PRKCH,PIK3CD,STAT1
CNTF Signaling	1.64	0.0476	#N/A	PIK3CG,PIK3CD,STAT1
Sphingosine-1-phosphate Signaling	1.64	0.0328	-1	PIK3CG,PIK3CD,CASP7,FNBP1
IL-2 Signaling	1.63	0.0469	#N/A	IL2RG,PIK3CG,PIK3CD
PI3K/AKT Signaling	1.62	0.0323	-1	PIK3CG,PIK3CD,INPP5D,ITGA4
ILK Signaling	1.62	0.0255	-2.236	ITGB2,PIK3CG,PIK3CD,TMSB10/TMSB4X,FNBP1
UVB-Induced MAPK Signaling	1.6	0.0455	#N/A	PIK3CG,PRKCH,PIK3CD
Atherosclerosis Signaling	1.6	0.0315	#N/A	ITGB2,VCAM1,CD40,ITGA4
Lymphotoxin β Receptor Signaling	1.6	0.0448	#N/A	VCAM1,PIK3CG,PIK3CD
Remodeling of Epithelial Adherens Junctions	1.59	0.0441	#N/A	ACTR3,ARPC5,MAPRE2
EGF Signaling	1.59	0.0441	#N/A	PIK3CG,PIK3CD,STAT1
Breast Cancer Regulation by Stathmin1	1.59	0.0246	#N/A	CAMK2D,PIK3CG,PRKCH,PIK3CD,ARHGEF3
14-3-3-mediated Signaling	1.59	0.0308	#N/A	CBL,PIK3CG,PRKCH,PIK3CD
Agrin Interactions at Neuromuscular Junction	1.59	0.0435	#N/A	ITGB2,RAC2,ITGA4
HMGB1 Signaling	1.57	0.0301	-2	VCAM1,PIK3CG,PIK3CD,FNBP1
Tumoricidal Function of Hepatic Natural Killer Cells	1.57	0.0833	#N/A	SRGN,CASP7
ErbB4 Signaling	1.55	0.0417	#N/A	PIK3CG,PRKCH,PIK3CD
Insulin Receptor Signaling	1.5	0.0284	-1	CBL,PIK3CG,PIK3CD,INPP5D
IL-15 Production	1.48	0.0741	#N/A	STAT1,IRF1
Non-Small Cell Lung Cancer Signaling	1.48	0.039	#N/A	PIK3CG,CDK6,PIK3CD
CD40 Signaling	1.48	0.0385	#N/A	CD40,PIK3CG,PIK3CD
Role of Macrophages, Fibroblasts and Endothelial Cells in Rheumatoid Arthritis	1.48	0.0194	#N/A	IL16,VCAM1,CAMK2D,PIK3CG,PRKCH,PIK3CD
Superpathway of Inositol Phosphate Compounds	1.46	0.0221	#N/A	PTPRC,PIK3CG,PIK3CD,PIP4K2A,INPP5D
JAK/Stat Signaling	1.41	0.0361	#N/A	PIK3CG,PIK3CD,STAT1
Small Cell Lung Cancer Signaling	1.41	0.0357	#N/A	PIK3CG,CDK6,PIK3CD
PEDF Signaling	1.41	0.0357	#N/A	PIK3CG,PIK3CD,CASP7
LPS-stimulated MAPK Signaling	1.39	0.0349	#N/A	PIK3CG,PRKCH,PIK3CD
Cytotoxic T Lymphocyte-mediated Apoptosis of Target Cells	1.38	0.0625	#N/A	B2M,CASP7
Glioblastoma Multiforme Signaling	1.37	0.0252	#N/A	PIK3CG,CDK6,PIK3CD,FNBP1
Gαq Signaling	1.37	0.025	-2	PIK3CG,PRKCH,PIK3CD,FNBP1
Crosstalk between Dendritic Cells and Natural Killer Cells	1.36	0.0337	#N/A	IL2RG,CAMK2D,CD40
Acute Myeloid Leukemia Signaling	1.34	0.033	#N/A	PIK3CG,PIK3CD,SPI1
B Cell Development	1.33	0.0571	#N/A	PTPRC,CD40
Aldosterone Signaling in Epithelial Cells	1.33	0.0241	-2	PIK3CG,PRKCH,PIK3CD,PIP4K2A
Interferon Signaling	1.31	0.0556	#N/A	STAT1,IRF1
Germ Cell-Sertoli Cell Junction Signaling	1.28	0.0231	#N/A	RAC2,PIK3CG,PIK3CD,FNBP1
ErbB Signaling	1.28	0.0306	#N/A	PIK3CG,PRKCH,PIK3CD
FAK Signaling	1.27	0.0303	#N/A	PIK3CG,PIK3CD,ITGA4
PAK Signaling	1.25	0.0297	#N/A	PIK3CG,PIK3CD,ITGA4
RANK Signaling in Osteoclasts	1.25	0.0297	#N/A	CBL,PIK3CG,PIK3CD
Role of PKR in Interferon Induction and Antiviral Response	1.25	0.05	#N/A	STAT1,IRF1
Chronic Myeloid Leukemia Signaling	1.23	0.0288	#N/A	PIK3CG,CDK6,PIK3CD
SAPK/JNK Signaling	1.23	0.0288	#N/A	RAC2,PIK3CG,PIK3CD
Hepatic Fibrosis / Hepatic Stellate Cell Activation	1.23	0.0219	#N/A	VCAM1,COL4A1,CD40,STAT1
CREB Signaling in Neurons	1.23	0.0217	-2	CAMK2D,PIK3CG,PRKCH,PIK3CD
Role of NFAT in Regulation of the Immune Response	1.22	0.0216	-2	PIK3CG,LYN,PIK3CD,LCP2
3-phosphoinositide Biosynthesis	1.22	0.0215	#N/A	PTPRC,PIK3CG,PIK3CD,PIP4K2A
Role of p14/p19ARF in Tumor Suppression	1.22	0.0465	#N/A	PIK3CG,PIK3CD
Endothelin-1 Signaling	1.22	0.0214	-2	PIK3CG,PRKCH,PIK3CD,CASP7
iNOS Signaling	1.2	0.0455	#N/A	STAT1,IRF1
Role of NFAT in Cardiac Hypertrophy	1.19	0.0208	-2	CAMK2D,PIK3CG,PRKCH,PIK3CD
Amyotrophic Lateral Sclerosis Signaling	1.19	0.027	#N/A	PIK3CG,PIK3CD,CASP7
NRF2-mediated Oxidative Stress Response	1.19	0.0207	#N/A	ABCC1,PIK3CG,PRKCH,PIK3CD
Nitric Oxide Signaling in the Cardiovascular System	1.18	0.0265	#N/A	PIK3CG,PRKCH,PIK3CD
mTOR Signaling	1.15	0.0201	-2	PIK3CG,PRKCH,PIK3CD,FNBP1
Pancreatic Adenocarcinoma Signaling	1.14	0.0254	#N/A	PIK3CG,PIK3CD,STAT1
Docosahexaenoic Acid (DHA) Signaling	1.1	0.0385	#N/A	PIK3CG,PIK3CD
Type II Diabetes Mellitus Signaling	1.07	0.0236	#N/A	PIK3CG,PRKCH,PIK3CD
Melanoma Signaling	1.06	0.0364	#N/A	PIK3CG,PIK3CD
CCR3 Signaling in Eosinophils	1.05	0.0231	#N/A	PIK3CG,PRKCH,PIK3CD
Regulation of Cellular Mechanics by Calpain Protease	1.04	0.0351	#N/A	CDK6,ITGA4
P2Y Purigenic Receptor Signaling Pathway	1.04	0.0227	#N/A	PIK3CG,PRKCH,PIK3CD
Ephrin A Signaling	1	0.0333	#N/A	PIK3CG,PIK3CD
Activation of IRF by Cytosolic Pattern Recognition Receptors	0.98	0.0323	#N/A	CD40,STAT1
Hereditary Breast Cancer Signaling	0.969	0.0211	#N/A	PIK3CG,CDK6,PIK3CD
Endometrial Cancer Signaling	0.965	0.0312	#N/A	PIK3CG,PIK3CD
Pyridoxal 5'-phosphate Salvage Pathway	0.965	0.0312	#N/A	CDK6,PRKCH
Huntington's Disease Signaling	0.944	0.0166	1	PIK3CG,PRKCH,PIK3CD,CASP7
3-phosphoinositide Degradation	0.939	0.0203	#N/A	PTPRC,INPP4A,INPP5D
Role of IL-17A in Arthritis	0.939	0.0299	#N/A	PIK3CG,PIK3CD
Colorectal Cancer Metastasis Signaling	0.923	0.0162	-2	PIK3CG,PIK3CD,STAT1,FNBP1
ErbB2-ErbB3 Signaling	0.923	0.029	#N/A	PIK3CG,PIK3CD
Myc Mediated Apoptosis Signaling	0.915	0.0286	#N/A	PIK3CG,PIK3CD
Melatonin Signaling	0.912	0.0282	#N/A	CAMK2D,PRKCH
Chemokine Signaling	0.912	0.0282	#N/A	CAMK2D,PIK3CG
eNOS Signaling	0.912	0.0194	#N/A	PIK3CG,PRKCH,PIK3CD
Regulation of eIF4 and p70S6K Signaling	0.901	0.0191	#N/A	PIK3CG,PIK3CD,ITGA4
Ephrin B Signaling	0.897	0.0274	#N/A	RAC2,CBL
TREM1 Signaling	0.883	0.0267	#N/A	NLRC5,CD40
Antiproliferative Role of Somatostatin Receptor 2	0.883	0.0267	#N/A	PIK3CG,PIK3CD
Role of PI3K/AKT Signaling in the Pathogenesis of Influenza	0.881	0.0263	#N/A	PIK3CG,PIK3CD
GDNF Family Ligand-Receptor Interactions	0.881	0.0263	#N/A	PIK3CG,PIK3CD
Neurotrophin/TRK Signaling	0.881	0.0263	#N/A	PIK3CG,PIK3CD
Angiopoietin Signaling	0.879	0.026	#N/A	PIK3CG,PIK3CD
Estrogen-Dependent Breast Cancer Signaling	0.879	0.026	#N/A	PIK3CG,PIK3CD
IL-17A Signaling in Airway Cells	0.879	0.026	#N/A	PIK3CG,PIK3CD
Gap Junction Signaling	0.861	0.0179	#N/A	PIK3CG,PRKCH,PIK3CD
G-Protein Coupled Receptor Signaling	0.86	0.0148	#N/A	CAMK2D,PIK3CG,RASGRP1,PIK3CD
Renal Cell Carcinoma Signaling	0.85	0.0247	#N/A	PIK3CG,PIK3CD
Allograft Rejection Signaling	0.826	0.0238	#N/A	B2M,CD40
IL-17 Signaling	0.822	0.0235	#N/A	PIK3CG,PIK3CD
Leptin Signaling in Obesity	0.822	0.0235	#N/A	PIK3CG,PIK3CD
NF-κB Signaling	0.81	0.0167	#N/A	CD40,PIK3CG,PIK3CD
Xenobiotic Metabolism Signaling	0.81	0.014	#N/A	CAMK2D,PIK3CG,PRKCH,PIK3CD
Glucocorticoid Receptor Signaling	0.81	0.0139	#N/A	VCAM1,PIK3CG,PIK3CD,STAT1
Neuregulin Signaling	0.81	0.0227	#N/A	PRKCH,ITGA4
G Beta Gamma Signaling	0.81	0.0227	#N/A	PIK3CG,PRKCH
Communication between Innate and Adaptive Immune Cells	0.805	0.0225	#N/A	B2M,CD40
D-myo-inositol (1,4,5)-trisphosphate Degradation	0.805	0.0556	#N/A	INPP5D
FGF Signaling	0.801	0.0222	#N/A	PIK3CG,PIK3CD
Ceramide Signaling	0.782	0.0215	#N/A	PIK3CG,PIK3CD
Salvage Pathways of Pyrimidine Ribonucleotides	0.782	0.0215	#N/A	CDK6,PRKCH
RAR Activation	0.781	0.0158	#N/A	PIK3CG,PRKCH,PIK3CD
Prostate Cancer Signaling	0.779	0.0213	#N/A	PIK3CG,PIK3CD
1D-myo-inositol Hexakisphosphate Biosynthesis II (Mammalian)	0.779	0.05	#N/A	INPP5D
D-myo-inositol (1,3,4)-trisphosphate Biosynthesis	0.779	0.05	#N/A	INPP5D
Melanocyte Development and Pigmentation Signaling	0.779	0.0211	#N/A	PIK3CG,PIK3CD
Endoplasmic Reticulum Stress Pathway	0.764	0.0476	#N/A	CASP7
TR/RXR Activation	0.762	0.0204	#N/A	PIK3CG,PIK3CD
Glutathione Redox Reactions I	0.75	0.0455	#N/A	CLIC2
Cholecystokinin/Gastrin-mediated Signaling	0.745	0.0198	#N/A	PRKCH,FNBP1
VEGF Signaling	0.734	0.0194	#N/A	PIK3CG,PIK3CD
IL-22 Signaling	0.724	0.0417	#N/A	STAT1
Role of JAK1, JAK2 and TYK2 in Interferon Signaling	0.724	0.0417	#N/A	STAT1
Mouse Embryonic Stem Cell Pluripotency	0.723	0.0189	#N/A	PIK3CG,PIK3CD
IGF-1 Signaling	0.723	0.0189	#N/A	PIK3CG,PIK3CD
Role of JAK family kinases in IL-6-type Cytokine Signaling	0.716	0.04	#N/A	STAT1
Superpathway of D-myo-inositol (1,4,5)-trisphosphate Metabolism	0.716	0.04	#N/A	INPP5D
Type I Diabetes Mellitus Signaling	0.705	0.0182	#N/A	STAT1,IRF1
Lipid Antigen Presentation by CD1	0.705	0.0385	#N/A	B2M
p53 Signaling	0.704	0.018	#N/A	PIK3CG,PIK3CD
Corticotropin Releasing Hormone Signaling	0.704	0.018	#N/A	ARPC5,PRKCH
D-myo-inositol (1,4,5)-Trisphosphate Biosynthesis	0.696	0.037	#N/A	PIP4K2A
HIF1α Signaling	0.684	0.0174	#N/A	PIK3CG,PIK3CD
NGF Signaling	0.675	0.0171	#N/A	PIK3CG,PIK3CD
Synaptic Long Term Potentiation	0.66	0.0167	#N/A	CAMK2D,PRKCH
Role of Osteoblasts, Osteoclasts and Chondrocytes in Rheumatoid Arthritis	0.653	0.0129	#N/A	CBL,PIK3CG,PIK3CD
Role of NANOG in Mammalian Embryonic Stem Cell Pluripotency	0.653	0.0164	#N/A	PIK3CG,PIK3CD
Cardiac Hypertrophy Signaling	0.645	0.0128	#N/A	PIK3CG,PIK3CD,FNBP1
MIF-mediated Glucocorticoid Regulation	0.633	0.0303	#N/A	CD74
IL-6 Signaling	0.633	0.0157	#N/A	PIK3CG,PIK3CD
Oncostatin M Signaling	0.631	0.0294	#N/A	STAT1
TWEAK Signaling	0.631	0.0294	#N/A	CASP7
Role of JAK2 in Hormone-like Cytokine Signaling	0.631	0.0294	#N/A	STAT1
GNRH Signaling	0.631	0.0155	#N/A	CAMK2D,PRKCH
Gα12/13 Signaling	0.628	0.0154	#N/A	PIK3CG,PIK3CD
Cell Cycle Control of Chromosomal Replication	0.592	0.0263	#N/A	CDK6
Netrin Signaling	0.584	0.0256	#N/A	RAC2
Human Embryonic Stem Cell Pluripotency	0.576	0.014	#N/A	PIK3CG,PIK3CD
Protein Kinase A Signaling	0.576	0.0103	0	PTPRC,PTPRE,CAMK2D,PRKCH
Ovarian Cancer Signaling	0.576	0.0139	#N/A	PIK3CG,PIK3CD
phagosome maturation	0.576	0.0139	#N/A	B2M,NCF2
MIF Regulation of Innate Immunity	0.576	0.0244	#N/A	CD74
Mechanisms of Viral Exit from Host Cells	0.576	0.0244	#N/A	PRKCH
Synaptic Long Term Depression	0.573	0.0137	#N/A	LYN,PRKCH
Epithelial Adherens Junction Signaling	0.573	0.0137	#N/A	ACTR3,ARPC5
UVC-Induced MAPK Signaling	0.573	0.0238	#N/A	PRKCH
D-myo-inositol-5-phosphate Metabolism	0.564	0.0134	#N/A	PTPRC,PIP4K2A
Relaxin Signaling	0.562	0.0133	#N/A	PIK3CG,PIK3CD
Autoimmune Thyroid Disease Signaling	0.538	0.0213	#N/A	CD40
nNOS Signaling in Neurons	0.538	0.0213	#N/A	PRKCH
Hepatic Cholestasis	0.531	0.0126	#N/A	ABCC1,PRKCH
TNFR1 Signaling	0.527	0.0204	#N/A	CASP7
Semaphorin Signaling in Neurons	0.5	0.0189	#N/A	FNBP1
Acute Phase Response Signaling	0.5	0.0118	#N/A	PIK3CG,PIK3CD
AMPK Signaling	0.439	0.0106	#N/A	PIK3CG,PIK3CD
Regulation of the Epithelial-Mesenchymal Transition Pathway	0.439	0.0106	#N/A	PIK3CG,PIK3CD
Cell Cycle: G1/S Checkpoint Regulation	0.439	0.0156	#N/A	CDK6
Calcium-induced T Lymphocyte Apoptosis	0.43	0.0152	#N/A	PRKCH
EIF2 Signaling	0.429	0.0103	#N/A	PIK3CG,PIK3CD
CCR5 Signaling in Macrophages	0.418	0.0145	#N/A	PRKCH
VDR/RXR Activation	0.381	0.0128	#N/A	PRKCH
Role of BRCA1 in DNA Damage Response	0.381	0.0128	#N/A	STAT1
Cyclins and Cell Cycle Regulation	0.381	0.0128	#N/A	CDK6
GPCR-Mediated Nutrient Sensing in Enteroendocrine Cells	0.355	0.0118	#N/A	PRKCH
α-Adrenergic Signaling	0.349	0.0115	#N/A	PRKCH
OX40 Signaling Pathway	0.345	0.0112	#N/A	B2M
Apoptosis Signaling	0.345	0.0112	#N/A	CASP7
Altered T Cell and B Cell Signaling in Rheumatoid Arthritis	0.343	0.0111	#N/A	CD40
Factors Promoting Cardiogenesis in Vertebrates	0.338	0.0109	#N/A	PRKCH
Protein Ubiquitination Pathway	0.306	0.00784	#N/A	B2M,CBL
Gαs Signaling	0.288	0.00917	#N/A	HCK
Androgen Signaling	0.284	0.00901	#N/A	PRKCH
p38 MAPK Signaling	0.27	0.00855	#N/A	STAT1
LXR/RXR Activation	0.262	0.00826	#N/A	MYLIP
Sperm Motility	0.254	0.008	#N/A	PRKCH
D-myo-inositol (1,4,5,6)-Tetrakisphosphate Biosynthesis	0.244	0.00763	#N/A	PTPRC
D-myo-inositol (3,4,5,6)-tetrakisphosphate Biosynthesis	0.244	0.00763	#N/A	PTPRC
Aryl Hydrocarbon Receptor Signaling	0.228	0.00714	#N/A	CDK6

## Sheet: 5_Time+Mig
© 2000-2016 QIAGEN. All rights reserved.
Ingenuity Canonical Pathways	-log(B-H p-value)	Ratio	z-score	Molecules
Protein Ubiquitination Pathway	6.29	0.0745	#N/A	NEDD4,PSMA6,UBE4B,CUL1,DNAJC3,HSPA5,DNAJA1,SKP2,HSPA8,PSMD11,HSP90B1,PSMC1,PSMC6,USP47,PSMB1,HSP90AA1,PSMD1,USP37,PSMC3
Unfolded protein response	2.92	0.13	#N/A	HSPA8,SCAP,HSP90B1,DNAJC3,CANX,DNAJA2,HSPA5
Aldosterone Signaling in Epithelial Cells	2.8	0.0663	-1.342	HSPA8,HSP90B1,NEDD4,PDIA3,PRKCD,DNAJC3,HSP90AA1,IRS2,ITPR1,DNAJA1,HSPA5
Tryptophan Degradation III (Eukaryotic)	1.88	0.19	#N/A	ACMSD,L3HYPDH,HADH,KYNU
Ketogenesis	1.75	0.3	#N/A	BDH1,HMGCL,HMGCS1
Acetate Conversion to Acetyl-CoA	1.22	0.5	#N/A	ACSS2,ACSS1
Endoplasmic Reticulum Stress Pathway	0.895	0.143	#N/A	HSP90B1,DNAJC3,HSPA5
Growth Hormone Signaling	0.764	0.0617	-0.447	RPS6KA6,PRKCD,IGFALS,IRS2,STAT3
eNOS Signaling	0.764	0.0452	1	HSPA8,HSP90B1,PRKCD,HSP90AA1,IRS2,ITPR1,HSPA5
Huntington's Disease Signaling	0.764	0.0373	-0.447	HSPA8,BCL2L1,GNB4,PRKCD,GLS,IFT57,IRS2,ITPR1,HSPA5
Glutaryl-CoA Degradation	0.53	0.167	#N/A	L3HYPDH,HADH
Guanosine Nucleotides Degradation III	0.53	0.154	#N/A	XDH,NT5C2
EGF Signaling	0.53	0.0588	0	CSNK2A1,IRS2,STAT3,ITPR1
Glutamine Biosynthesis I	0.53	1	#N/A	GLUL
2-amino-3-carboxymuconate Semialdehyde Degradation to Glutaryl-CoA	0.53	1	#N/A	ACMSD
Urate Biosynthesis/Inosine 5'-phosphate Degradation	0.53	0.143	#N/A	XDH,NT5C2
p53 Signaling	0.53	0.045	0	BCL2L1,JMY,PLAGL1,RRM2B,IRS2
Mechanisms of Viral Exit from Host Cells	0.53	0.0732	#N/A	NEDD4,PRKCD,LMNB2
Nitric Oxide Signaling in the Cardiovascular System	0.53	0.0442	-1.342	HSP90B1,PRKCD,HSP90AA1,IRS2,ITPR1
Colorectal Cancer Metastasis Signaling	0.53	0.0324	0.816	BCL2L1,GNB4,ARRB1,MSH3,MMP15,IRS2,STAT3,APC
Role of RIG1-like Receptors in Antiviral Innate Immunity	0.53	0.0698	#N/A	IFIH1,TRAF3,TRIM25
Adenosine Nucleotides Degradation II	0.53	0.118	#N/A	XDH,NT5C2
Role of Tissue Factor in Cancer	0.53	0.041	#N/A	BCL2L1,RPS6KA6,ARRB1,CSF1,IRS2
Gap Junction Signaling	0.53	0.0357	#N/A	TUBB6,TUBB4B,PDIA3,PRKCD,IRS2,ITPR1
Small Cell Lung Cancer Signaling	0.53	0.0476	#N/A	BCL2L1,TRAF3,IRS2,SKP2
Asparagine Degradation I	0.53	0.5	#N/A	ASRGL1
Dolichol and Dolichyl Phosphate Biosynthesis	0.53	0.5	#N/A	DOLK
Palmitate Biosynthesis I (Animals)	0.53	0.5	#N/A	OXSM
Fatty Acid Biosynthesis Initiation II	0.53	0.5	#N/A	OXSM
Glutamine Degradation I	0.53	0.5	#N/A	GLS
Cell Cycle: G2/M DNA Damage Checkpoint Regulation	0.53	0.0612	#N/A	CUL1,TRIP12,SKP2
Purine Nucleotides Degradation II (Aerobic)	0.53	0.1	#N/A	XDH,NT5C2
α-Adrenergic Signaling	0.53	0.046	#N/A	GNB4,PRKCD,ITPR1,PHKG1
14-3-3-mediated Signaling	0.53	0.0385	#N/A	TUBB6,TUBB4B,PDIA3,PRKCD,IRS2
Oxidative Ethanol Degradation III	0.53	0.0952	#N/A	ACSS2,ACSS1
PPARα/RXRα Activation	0.53	0.0337	#N/A	HSP90B1,GK,PDIA3,HELZ2,LPL,HSP90AA1
Sertoli Cell-Sertoli Cell Junction Signaling	0.53	0.0337	#N/A	MPP6,TUBB6,CLDN1,TUBB4B,MAP3K8,CLDN2
S-methyl-5-thio-α-D-ribose 1-phosphate Degradation	0.476	0.333	#N/A	APIP
D-glucuronate Degradation I	0.476	0.333	#N/A	DCXR
Methionine Salvage II (Mammalian)	0.476	0.333	#N/A	MTR
Thyroid Hormone Biosynthesis	0.476	0.333	#N/A	IYD
Ethanol Degradation IV	0.453	0.08	#N/A	ACSS2,ACSS1
NRF2-mediated Oxidative Stress Response	0.453	0.0311	#N/A	ERP29,PRKCD,DNAJC3,DNAJA2,IRS2,DNAJA1
Lipid Antigen Presentation by CD1	0.453	0.0769	#N/A	PDIA3,CANX
Antiproliferative Role of TOB in T Cell Signaling	0.453	0.0769	#N/A	CUL1,SKP2
UVA-Induced MAPK Signaling	0.453	0.0392	0	BCL2L1,RPS6KA6,PDIA3,IRS2
Clathrin-mediated Endocytosis Signaling	0.453	0.0305	#N/A	HSPA8,CSNK2A1,ARRB1,STON2,GAK,IRS2
CNTF Signaling	0.446	0.0476	#N/A	RPS6KA6,IRS2,STAT3
Glutathione Redox Reactions II	0.446	0.25	#N/A	PDIA3
IGF-1 Signaling	0.446	0.0377	0	NEDD4,CSNK2A1,IRS2,STAT3
Superpathway of Cholesterol Biosynthesis	0.446	0.0714	#N/A	NSDHL,HMGCS1
Breast Cancer Regulation by Stathmin1	0.446	0.0296	#N/A	GNB4,TUBB6,TUBB4B,PRKCD,IRS2,ITPR1
Thrombopoietin Signaling	0.441	0.0462	#N/A	PRKCD,IRS2,STAT3
Lymphotoxin β Receptor Signaling	0.418	0.0448	#N/A	BCL2L1,TRAF3,IRS2
Glioblastoma Multiforme Signaling	0.418	0.0314	-0.447	PDIA3,PRKCD,IRS2,ITPR1,APC
Remodeling of Epithelial Adherens Junctions	0.418	0.0441	#N/A	TUBB6,TUBB4B,APC
CMP-N-acetylneuraminate Biosynthesis I (Eukaryotes)	0.413	0.2	#N/A	NANS
Neuropathic Pain Signaling In Dorsal Horn Neurons	0.413	0.0351	-1	PDIA3,PRKCD,IRS2,ITPR1
HGF Signaling	0.413	0.0348	0	PRKCD,IRS2,MAP3K8,STAT3
Fatty Acid β-oxidation I	0.413	0.0625	#N/A	ACSBG2,HADH
NGF Signaling	0.413	0.0342	1	RPS6KA6,PRKCD,IRS2,MAP3K8
ErbB4 Signaling	0.413	0.0417	#N/A	PRKCD,PSEN2,IRS2
GM-CSF Signaling	0.413	0.0411	#N/A	BCL2L1,IRS2,STAT3
Oncostatin M Signaling	0.413	0.0588	#N/A	EPAS1,STAT3
Role of JAK2 in Hormone-like Cytokine Signaling	0.413	0.0588	#N/A	IRS2,STAT3
Renin-Angiotensin Signaling	0.413	0.0333	#N/A	PRKCD,IRS2,STAT3,ITPR1
Glycerol Degradation I	0.413	0.167	#N/A	GK
Zymosterol Biosynthesis	0.413	0.167	#N/A	NSDHL
fMLP Signaling in Neutrophils	0.413	0.0331	#N/A	GNB4,PRKCD,IRS2,ITPR1
phagosome formation	0.413	0.0328	#N/A	MARCKS,PDIA3,PRKCD,IRS2
IL-15 Signaling	0.413	0.0395	#N/A	BCL2L1,IRS2,STAT3
PI3K/AKT Signaling	0.413	0.0323	0	BCL2L1,HSP90B1,HSP90AA1,MAP3K8
Sperm Motility	0.413	0.032	#N/A	SLC16A10,PDIA3,PRKCD,ITPR1
CD40 Signaling	0.413	0.0385	#N/A	TRAF3,IRS2,STAT3
Ethanol Degradation II	0.413	0.0541	#N/A	ACSS2,ACSS1
Antigen Presentation Pathway	0.413	0.0541	#N/A	PDIA3,CANX
Glucocorticoid Receptor Signaling	0.413	0.0244	#N/A	HSPA8,BCL2L1,HSP90B1,HSP90AA1,IRS2,STAT3,HSPA5
Type II Diabetes Mellitus Signaling	0.413	0.0315	#N/A	PRKCD,IRS2,ACSBG2,KCNJ11
Macropinocytosis Signaling	0.413	0.037	#N/A	CSF1,PRKCD,IRS2
CCR3 Signaling in Eosinophils	0.413	0.0308	#N/A	GNB4,PRKCD,IRS2,ITPR1
IL-3 Signaling	0.413	0.0361	#N/A	PRKCD,IRS2,STAT3
Prolactin Signaling	0.413	0.0361	#N/A	PRKCD,IRS2,STAT3
JAK/Stat Signaling	0.413	0.0361	#N/A	BCL2L1,IRS2,STAT3
CREB Signaling in Neurons	0.413	0.0272	-1	GNB4,PDIA3,PRKCD,IRS2,ITPR1
Transcriptional Regulatory Network in Embryonic Stem Cells	0.413	0.05	#N/A	TRIM24,STAT3
P2Y Purigenic Receptor Signaling Pathway	0.413	0.0303	#N/A	GNB4,PDIA3,PRKCD,IRS2
Histidine Degradation III	0.413	0.125	#N/A	HAL
Citrulline Biosynthesis	0.413	0.125	#N/A	GLS
Inositol Pyrophosphates Biosynthesis	0.413	0.125	#N/A	PPIP5K2
Tryptophan Degradation to 2-amino-3-carboxymuconate Semialdehyde	0.413	0.125	#N/A	KYNU
FLT3 Signaling in Hematopoietic Progenitor Cells	0.413	0.0353	#N/A	RPS6KA6,IRS2,STAT3
Leptin Signaling in Obesity	0.413	0.0353	#N/A	PDIA3,IRS2,STAT3
GPCR-Mediated Nutrient Sensing in Enteroendocrine Cells	0.413	0.0353	#N/A	PDIA3,PRKCD,ITPR1
Regulation of the Epithelial-Mesenchymal Transition Pathway	0.406	0.0265	#N/A	PSEN2,IRS2,STAT3,APC,HMGA2
Neuregulin Signaling	0.406	0.0341	#N/A	HSP90B1,PRKCD,HSP90AA1
Role of NFAT in Cardiac Hypertrophy	0.406	0.026	-1	GNB4,PDIA3,PRKCD,IRS2,ITPR1
Leucine Degradation I	0.406	0.111	#N/A	HMGCL
Ketolysis	0.406	0.111	#N/A	BDH1
GDP-glucose Biosynthesis	0.406	0.111	#N/A	PGM1
Folate Transformations I	0.406	0.111	#N/A	MTR
Aryl Hydrocarbon Receptor Signaling	0.406	0.0286	#N/A	TRIP11,HSP90B1,ALDH8A1,HSP90AA1
Role of Macrophages, Fibroblasts and Endothelial Cells in Rheumatoid Arthritis	0.406	0.0227	#N/A	TRAF3,CSF1,PDIA3,PRKCD,IRS2,STAT3,APC
FGF Signaling	0.406	0.0333	#N/A	IRS2,STAT3,ITPR1
PDGF Signaling	0.406	0.0333	#N/A	CSNK2A1,IRS2,STAT3
IL-9 Signaling	0.405	0.0444	#N/A	IRS2,STAT3
Triacylglycerol Degradation	0.405	0.0444	#N/A	LPL,ABHD2
phagosome maturation	0.394	0.0278	#N/A	CTSL,TUBB6,TUBB4B,CANX
Glucose and Glucose-1-phosphate Degradation	0.394	0.1	#N/A	PGM1
Prostate Cancer Signaling	0.389	0.0319	#N/A	HSP90B1,HSP90AA1,IRS2
Epithelial Adherens Junction Signaling	0.389	0.0274	#N/A	TUBB6,TUBB4B,BAIAP2,APC
Thrombin Signaling	0.38	0.0246	-1	GNB4,PDIA3,PRKCD,IRS2,ITPR1
Glycogen Degradation II	0.375	0.0909	#N/A	PGM1
Purine Nucleotides De Novo Biosynthesis II	0.375	0.0909	#N/A	ADSS
Amyloid Processing	0.359	0.0392	#N/A	CSNK2A1,PSEN2
Leukocyte Extravasation Signaling	0.359	0.0238	#N/A	CLDN1,PRKCD,MMP15,IRS2,CLDN2
Cleavage and Polyadenylation of Pre-mRNA	0.359	0.0833	#N/A	WDR33
Hematopoiesis from Multipotent Stem Cells	0.359	0.0833	#N/A	CSF1
Histidine Degradation VI	0.359	0.0833	#N/A	HAL
CD27 Signaling in Lymphocytes	0.358	0.0385	#N/A	BCL2L1,MAP3K8
Docosahexaenoic Acid (DHA) Signaling	0.358	0.0385	#N/A	BCL2L1,IRS2
Fatty Acid Activation	0.355	0.0769	#N/A	ACSBG2
Glycogen Degradation III	0.355	0.0769	#N/A	PGM1
Cholesterol Biosynthesis I	0.355	0.0769	#N/A	NSDHL
Mevalonate Pathway I	0.355	0.0769	#N/A	HMGCS1
Cholesterol Biosynthesis II (via 24,25-dihydrolanosterol)	0.355	0.0769	#N/A	NSDHL
Cholesterol Biosynthesis III (via Desmosterol)	0.355	0.0769	#N/A	NSDHL
Gαq Signaling	0.349	0.025	#N/A	GNB4,PRKCD,IRS2,ITPR1
Mouse Embryonic Stem Cell Pluripotency	0.345	0.0283	#N/A	IRS2,STAT3,APC
Dopamine-DARPP32 Feedback in cAMP Signaling	0.343	0.0247	-2	PDIA3,PRKCD,ITPR1,KCNJ11
DNA Double-Strand Break Repair by Homologous Recombination	0.343	0.0714	#N/A	ATRX
Superpathway of Citrulline Metabolism	0.343	0.0714	#N/A	GLS
Glutamate Receptor Signaling	0.34	0.0351	#N/A	GLS,GLUL
CXCR4 Signaling	0.34	0.0242	#N/A	GNB4,PRKCD,IRS2,ITPR1
Xenobiotic Metabolism Signaling	0.34	0.021	#N/A	HSP90B1,PRKCD,ALDH8A1,HSP90AA1,IRS2,MAP3K8
nNOS Signaling in Skeletal Muscle Cells	0.34	0.0667	#N/A	SNTB1
NAD biosynthesis II (from tryptophan)	0.34	0.0667	#N/A	KYNU
Amyotrophic Lateral Sclerosis Signaling	0.34	0.027	#N/A	BCL2L1,GLUL,IRS2
Androgen Signaling	0.34	0.027	#N/A	GNB4,PRKCD,HSP90AA1
Telomerase Signaling	0.34	0.027	#N/A	HSP90B1,HSP90AA1,IRS2
MSP-RON Signaling Pathway	0.34	0.0339	#N/A	CSF1,IRS2
Wnt/β-catenin Signaling	0.34	0.0237	#N/A	AXIN2,CSNK2A1,KREMEN1,APC
Induction of Apoptosis by HIV1	0.34	0.0333	#N/A	BCL2L1,SLC25A3
autophagy	0.34	0.0333	#N/A	CTSL,MAP1LC3A
Tec Kinase Signaling	0.34	0.0235	#N/A	GNB4,PRKCD,IRS2,STAT3
Granzyme B Signaling	0.338	0.0625	#N/A	LMNB2
Mismatch Repair in Eukaryotes	0.338	0.0625	#N/A	MSH3
HIF1α Signaling	0.338	0.0261	#N/A	MMP15,HSP90AA1,IRS2
Germ Cell-Sertoli Cell Junction Signaling	0.338	0.0231	#N/A	TUBB6,TUBB4B,IRS2,MAP3K8
Activation of IRF by Cytosolic Pattern Recognition Receptors	0.338	0.0323	#N/A	IFIH1,TRAF3
Cardiac Hypertrophy Signaling	0.338	0.0213	0	ADSS,GNB4,PDIA3,IRS2,MAP3K8
ERK5 Signaling	0.338	0.0317	#N/A	RPS6KA6,MAP3K8
γ-linolenate Biosynthesis II (Animals)	0.338	0.0588	#N/A	ACSBG2
Mitochondrial L-carnitine Shuttle Pathway	0.338	0.0588	#N/A	ACSBG2
Superpathway of Geranylgeranyldiphosphate Biosynthesis I (via Mevalonate)	0.338	0.0588	#N/A	HMGCS1
Pancreatic Adenocarcinoma Signaling	0.338	0.0254	#N/A	BCL2L1,IRS2,STAT3
Pyridoxal 5'-phosphate Salvage Pathway	0.338	0.0312	#N/A	PRKCD,MAP3K8
Cell Cycle: G1/S Checkpoint Regulation	0.338	0.0312	#N/A	CUL1,SKP2
IL-2 Signaling	0.338	0.0312	#N/A	CSNK2A1,IRS2
Synaptic Long Term Potentiation	0.337	0.025	#N/A	PDIA3,PRKCD,ITPR1
Hypoxia Signaling in the Cardiovascular System	0.337	0.0308	#N/A	HSP90B1,HSP90AA1
D-myo-inositol (1,4,5)-trisphosphate Degradation	0.337	0.0556	#N/A	PMPCA
NF-κB Signaling	0.337	0.0222	1	TRAF3,CSNK2A1,IRS2,MAP3K8
Calcium-induced T Lymphocyte Apoptosis	0.337	0.0303	#N/A	PRKCD,ITPR1
Mitotic Roles of Polo-Like Kinase	0.337	0.0303	#N/A	HSP90B1,HSP90AA1
UVB-Induced MAPK Signaling	0.337	0.0303	#N/A	PRKCD,IRS2
Role of NANOG in Mammalian Embryonic Stem Cell Pluripotency	0.336	0.0246	#N/A	IRS2,STAT3,APC
CCR5 Signaling in Macrophages	0.322	0.029	#N/A	GNB4,PRKCD
ErbB2-ErbB3 Signaling	0.322	0.029	#N/A	IRS2,STAT3
FXR/RXR Activation	0.322	0.0238	#N/A	LPL,FBP1,MTTP
1D-myo-inositol Hexakisphosphate Biosynthesis II (Mammalian)	0.322	0.05	#N/A	PMPCA
D-myo-inositol (1,3,4)-trisphosphate Biosynthesis	0.322	0.05	#N/A	PMPCA
Endothelin-1 Signaling	0.322	0.0214	-1	PDIA3,PRKCD,IRS2,ITPR1
IL-6 Signaling	0.322	0.0236	#N/A	CSNK2A1,IRS2,STAT3
PI3K Signaling in B Lymphocytes	0.322	0.0234	#N/A	PDIA3,IRS2,ITPR1
Melatonin Signaling	0.322	0.0282	#N/A	PDIA3,PRKCD
Role of JAK1 and JAK3 in γc Cytokine Signaling	0.322	0.0282	#N/A	IRS2,STAT3
Axonal Guidance Signaling	0.322	0.0179	#N/A	GNB4,RGS3,TUBB6,TUBB4B,PDIA3,PRKCD,BAIAP2,IRS2
GNRH Signaling	0.322	0.0233	#N/A	PRKCD,MAP3K8,ITPR1
RAR Activation	0.322	0.0211	#N/A	TRIM24,CSNK2A1,PRKCD,PNRC1
GPCR-Mediated Integration of Enteroendocrine Signaling Exemplified by an L Cell	0.32	0.0278	#N/A	PDIA3,ITPR1
p70S6K Signaling	0.316	0.0229	#N/A	PDIA3,PRKCD,IRS2
Ephrin B Signaling	0.316	0.0274	#N/A	GNB4,RGS3
Polyamine Regulation in Colon Cancer	0.314	0.0455	#N/A	APC
Protein Kinase A Signaling	0.31	0.0179	-0.816	GNB4,PDIA3,PRKCD,EYA3,ITPR1,PTPN21,PHKG1
Antiproliferative Role of Somatostatin Receptor 2	0.31	0.0267	#N/A	GNB4,IRS2
IL-8 Signaling	0.31	0.0203	#N/A	BCL2L1,GNB4,PRKCD,IRS2
Pyrimidine Deoxyribonucleotides De Novo Biosynthesis I	0.31	0.0435	#N/A	RRM2B
TCA Cycle II (Eukaryotic)	0.31	0.0435	#N/A	ACO1
GDNF Family Ligand-Receptor Interactions	0.31	0.0263	#N/A	IRS2,ITPR1
Non-Small Cell Lung Cancer Signaling	0.31	0.026	#N/A	IRS2,ITPR1
IL-17A Signaling in Airway Cells	0.31	0.026	#N/A	IRS2,STAT3
Role of Pattern Recognition Receptors in Recognition of Bacteria and Viruses	0.31	0.0219	#N/A	IFIH1,PRKCD,IRS2
IL-22 Signaling	0.31	0.0417	#N/A	STAT3
Role of JAK1, JAK2 and TYK2 in Interferon Signaling	0.31	0.0417	#N/A	STAT3
Estrogen-mediated S-phase Entry	0.31	0.0417	#N/A	SKP2
VDR/RXR Activation	0.31	0.0256	#N/A	CSNK2A1,PRKCD
Cyclins and Cell Cycle Regulation	0.31	0.0256	#N/A	CUL1,SKP2
Erythropoietin Signaling	0.309	0.0253	#N/A	PRKCD,IRS2
Role of JAK family kinases in IL-6-type Cytokine Signaling	0.309	0.04	#N/A	STAT3
Superpathway of D-myo-inositol (1,4,5)-trisphosphate Metabolism	0.309	0.04	#N/A	PMPCA
Glycolysis I	0.309	0.04	#N/A	FBP1
Gluconeogenesis I	0.309	0.04	#N/A	FBP1
NAD Salvage Pathway II	0.297	0.0385	#N/A	NT5C2
Ovarian Cancer Signaling	0.293	0.0208	#N/A	ARRB1,IRS2,APC
Synaptic Long Term Depression	0.288	0.0205	#N/A	PDIA3,PRKCD,ITPR1
IL-12 Signaling and Production in Macrophages	0.288	0.0205	#N/A	PRKCD,IRS2,MAP3K8
PEDF Signaling	0.288	0.0238	#N/A	BCL2L1,IRS2
LPS-stimulated MAPK Signaling	0.28	0.0233	#N/A	PRKCD,IRS2
NF-κB Activation by Viruses	0.28	0.0233	#N/A	PRKCD,IRS2
HIPPO signaling	0.28	0.0233	#N/A	CUL1,SKP2
G Beta Gamma Signaling	0.273	0.0227	#N/A	GNB4,PRKCD
HER-2 Signaling in Breast Cancer	0.273	0.0227	#N/A	PRKCD,IRS2
VEGF Family Ligand-Receptor Interactions	0.273	0.0227	#N/A	PRKCD,IRS2
OX40 Signaling Pathway	0.269	0.0225	#N/A	BCL2L1,TRAF3
Altered T Cell and B Cell Signaling in Rheumatoid Arthritis	0.266	0.0222	#N/A	TRAF3,CSF1
LPS/IL-1 Mediated Inhibition of RXR Function	0.266	0.0181	#N/A	ALDH8A1,PPARGC1B,ACSBG2,HMGCS1
Superpathway of Methionine Degradation	0.264	0.0323	#N/A	MTR
Acute Myeloid Leukemia Signaling	0.264	0.022	#N/A	IRS2,STAT3
Factors Promoting Cardiogenesis in Vertebrates	0.263	0.0217	#N/A	PRKCD,APC
Systemic Lupus Erythematosus Signaling	0.263	0.0178	#N/A	PRPF19,PRPF39,IRS2,C6
G Protein Signaling Mediated by Tubby	0.263	0.0312	#N/A	GNB4
Salvage Pathways of Pyrimidine Ribonucleotides	0.263	0.0215	#N/A	PRKCD,MAP3K8
PPAR Signaling	0.263	0.0215	#N/A	HSP90B1,HSP90AA1
Superpathway of Inositol Phosphate Compounds	0.263	0.0177	#N/A	IRS2,PPM1K,PPIP5K2,PMPCA
Circadian Rhythm Signaling	0.257	0.0303	#N/A	CRY1
Melanocyte Development and Pigmentation Signaling	0.256	0.0211	#N/A	RPS6KA6,IRS2
TWEAK Signaling	0.253	0.0294	#N/A	TRAF3
Retinoate Biosynthesis I	0.253	0.0294	#N/A	ALDH8A1
ErbB Signaling	0.247	0.0204	#N/A	PRKCD,IRS2
Stearate Biosynthesis I (Animals)	0.247	0.0286	#N/A	ACSBG2
Phospholipase C Signaling	0.237	0.0169	#N/A	GNB4,MARCKS,PRKCD,ITPR1
Cholecystokinin/Gastrin-mediated Signaling	0.236	0.0198	#N/A	PRKCD,ITPR1
RANK Signaling in Osteoclasts	0.236	0.0198	#N/A	IRS2,MAP3K8
Complement System	0.235	0.027	#N/A	C6
Virus Entry via Endocytic Pathways	0.235	0.0196	#N/A	PRKCD,IRS2
Mitochondrial Dysfunction	0.235	0.0175	#N/A	XDH,PSEN2,ACO1
VEGF Signaling	0.235	0.0194	#N/A	BCL2L1,IRS2
April Mediated Signaling	0.235	0.0263	#N/A	TRAF3
Notch Signaling	0.235	0.0263	#N/A	PSEN2
Chronic Myeloid Leukemia Signaling	0.234	0.0192	#N/A	BCL2L1,IRS2
Ephrin Receptor Signaling	0.234	0.0172	#N/A	GNB4,RGS3,STAT3
tRNA Charging	0.234	0.0256	#N/A	RARS2
Inhibition of Matrix Metalloproteases	0.234	0.0256	#N/A	MMP15
Signaling by Rho Family GTPases	0.233	0.0162	#N/A	GNB4,NEDD4,BAIAP2,IRS2
Role of PKR in Interferon Induction and Antiviral Response	0.233	0.025	#N/A	TRAF3
B Cell Activating Factor Signaling	0.233	0.025	#N/A	TRAF3
Retinol Biosynthesis	0.233	0.025	#N/A	LPL
Granulocyte Adhesion and Diapedesis	0.232	0.0169	#N/A	CLDN1,MMP15,CLDN2
Glioma Signaling	0.222	0.0182	#N/A	PRKCD,IRS2
UVC-Induced MAPK Signaling	0.222	0.0238	#N/A	PRKCD
Corticotropin Releasing Hormone Signaling	0.22	0.018	#N/A	PRKCD,ITPR1
Role of p14/p19ARF in Tumor Suppression	0.218	0.0233	#N/A	IRS2
Role of NFAT in Regulation of the Immune Response	0.216	0.0162	#N/A	GNB4,IRS2,ITPR1
B Cell Receptor Signaling	0.216	0.0162	#N/A	BCL2L1,IRS2,MAP3K8
Role of IL-17F in Allergic Inflammatory Airway Diseases	0.216	0.0227	#N/A	RPS6KA6
Agranulocyte Adhesion and Diapedesis	0.204	0.0159	#N/A	CLDN1,MMP15,CLDN2
Rac Signaling	0.204	0.0171	#N/A	BAIAP2,IRS2
Hematopoiesis from Pluripotent Stem Cells	0.202	0.0213	#N/A	CSF1
nNOS Signaling in Neurons	0.202	0.0213	#N/A	PRKCD
Fc Epsilon RI Signaling	0.202	0.0168	#N/A	PRKCD,IRS2
PTEN Signaling	0.202	0.0168	#N/A	BCL2L1,CSNK2A1
Production of Nitric Oxide and Reactive Oxygen Species in Macrophages	0.202	0.0155	#N/A	PRKCD,IRS2,MAP3K8
Gαi Signaling	0.202	0.0167	#N/A	GNB4,STAT3
LXR/RXR Activation	0.202	0.0165	#N/A	LPL,HADH
Natural Killer Cell Signaling	0.202	0.0164	#N/A	PRKCD,IRS2
iCOS-iCOSL Signaling in T Helper Cells	0.202	0.0164	#N/A	IRS2,ITPR1
Sphingosine-1-phosphate Signaling	0.202	0.0164	#N/A	PDIA3,IRS2
RhoA Signaling	0.202	0.0164	#N/A	NEDD4,BAIAP2
mTOR Signaling	0.196	0.0151	#N/A	RPS6KA6,PRKCD,IRS2
ERK/MAPK Signaling	0.196	0.0151	#N/A	PRKCD,IRS2,STAT3
Atherosclerosis Signaling	0.188	0.0157	#N/A	CSF1,LPL
FcγRIIB Signaling in B Lymphocytes	0.186	0.0189	#N/A	IRS2
Cellular Effects of Sildenafil (Viagra)	0.181	0.0154	#N/A	PDIA3,ITPR1
CD28 Signaling in T Helper Cells	0.18	0.0153	#N/A	IRS2,ITPR1
Melanoma Signaling	0.18	0.0182	#N/A	IRS2
PKCθ Signaling in T Lymphocytes	0.179	0.0152	#N/A	IRS2,MAP3K8
Actin Nucleation by ARP-WASP Complex	0.178	0.0179	#N/A	BAIAP2
Adipogenesis pathway	0.176	0.0149	#N/A	NR1D2,LPL
Wnt/Ca+ pathway	0.176	0.0175	#N/A	PDIA3
Ephrin A Signaling	0.163	0.0167	#N/A	IRS2
Molecular Mechanisms of Cancer	0.163	0.0134	#N/A	BCL2L1,PRKCD,PSEN2,IRS2,APC
Phospholipases	0.156	0.0161	#N/A	PDIA3
Human Embryonic Stem Cell Pluripotency	0.155	0.014	#N/A	IRS2,APC
Endometrial Cancer Signaling	0.151	0.0156	#N/A	IRS2
3-phosphoinositide Degradation	0.144	0.0135	#N/A	MTM1,PPM1K
Role of IL-17A in Arthritis	0.142	0.0149	#N/A	IRS2
Relaxin Signaling	0.142	0.0133	#N/A	GNB4,IRS2
IL-10 Signaling	0.142	0.0147	#N/A	STAT3
Heparan Sulfate Biosynthesis (Late Stages)	0.142	0.0147	#N/A	EXT1
Myc Mediated Apoptosis Signaling	0.137	0.0143	#N/A	IRS2
Glioma Invasiveness Signaling	0.137	0.0143	#N/A	IRS2
Basal Cell Carcinoma Signaling	0.131	0.0139	#N/A	APC
T Helper Cell Differentiation	0.131	0.0137	#N/A	STAT3
STAT3 Pathway	0.131	0.0137	#N/A	STAT3
TREM1 Signaling	0.125	0.0133	#N/A	STAT3

## Sheet: 7_Time+Mig
© 2000-2016 QIAGEN. All rights reserved.
Ingenuity Canonical Pathways	-log(B-H p-value)	Ratio	z-score	Molecules
PTEN Signaling	3.49	0.0579	-1.633	BCL2L1,AKT1,GHR,BMPR1A,PIK3R1,FOXO3,CCND1
Endometrial Cancer Signaling	1.7	0.0606	#N/A	AKT1,PIK3R1,FOXO3,CCND1
PI3K/AKT Signaling	1.7	0.0388	1	BCL2L1,AKT1,PIK3R1,FOXO3,CCND1
AMPK Signaling	1.7	0.0291	1	AKT1,PIK3R1,FOXO3,AK4,MLYCD,CCND1
GM-CSF Signaling	1.7	0.0541	0	BCL2L1,AKT1,PIK3R1,CCND1
Oxidative Ethanol Degradation III	1.68	0.0909	#N/A	ACSS3,NADP,ALDH9A1
Non-Small Cell Lung Cancer Signaling	1.68	0.0482	-1	AKT1,PIK3R1,FOXO3,CCND1
Thioredoxin Pathway	1.68	0.25	#N/A	NADP,TXN
Small Cell Lung Cancer Signaling	1.68	0.046	#N/A	BCL2L1,AKT1,PIK3R1,CCND1
Chronic Myeloid Leukemia Signaling	1.48	0.0385	#N/A	BCL2L1,AKT1,PIK3R1,CCND1
Mouse Embryonic Stem Cell Pluripotency	1.48	0.0377	-1	AKT1,BMPR1A,PIK3R1,APC
VEGF Signaling	1.48	0.0367	#N/A	BCL2L1,AKT1,PIK3R1,FOXO3
Salvage Pathways of Pyrimidine Ribonucleotides	1.48	0.0364	#N/A	DAPK1,APOBEC1,AK4,UCK2
p53 Signaling	1.48	0.036	#N/A	BCL2L1,AKT1,PIK3R1,CCND1
Pancreatic Adenocarcinoma Signaling	1.47	0.0333	0	BCL2L1,AKT1,PIK3R1,CCND1
Cancer Drug Resistance By Drug Efflux	1.47	0.0536	#N/A	AKT1,PIK3R1,FOXO3
Melanoma Signaling	1.47	0.0526	#N/A	AKT1,PIK3R1,CCND1
Role of NANOG in Mammalian Embryonic Stem Cell Pluripotency	1.47	0.0328	#N/A	AKT1,BMPR1A,PIK3R1,APC
Docosahexaenoic Acid (DHA) Signaling	1.47	0.0517	#N/A	BCL2L1,AKT1,PIK3R1
Role of Tissue Factor in Cancer	1.47	0.0323	#N/A	BCL2L1,AKT1,PDXP,PIK3R1
Arginine Degradation VI (Arginase 2 Pathway)	1.47	0.125	#N/A	NADP,ARG2
PI3K Signaling in B Lymphocytes	1.39	0.0301	#N/A	AKT1,PIK3R1,FOXO3,CHP1
Lymphotoxin β Receptor Signaling	1.33	0.0435	#N/A	BCL2L1,AKT1,PIK3R1
ErbB2-ErbB3 Signaling	1.33	0.0435	#N/A	AKT1,PIK3R1,CCND1
Ovarian Cancer Signaling	1.33	0.0274	#N/A	AKT1,PIK3R1,CCND1,APC
Role of Osteoblasts, Osteoclasts and Chondrocytes in Rheumatoid Arthritis	1.33	0.021	#N/A	AKT1,BMPR1A,PIK3R1,CHP1,APC
Human Embryonic Stem Cell Pluripotency	1.33	0.027	#N/A	AKT1,BMPR1A,PIK3R1,APC
Zymosterol Biosynthesis	1.33	0.0909	#N/A	NSDHL,NADP
Vitamin-C Transport	1.33	0.0909	#N/A	NADP,TXN
IL-15 Signaling	1.29	0.039	#N/A	BCL2L1,AKT1,PIK3R1
Colorectal Cancer Metastasis Signaling	1.28	0.0198	0.447	BCL2L1,AKT1,PIK3R1,CCND1,APC
Estrogen-Dependent Breast Cancer Signaling	1.28	0.037	#N/A	AKT1,PIK3R1,CCND1
IL-3 Signaling	1.28	0.0361	#N/A	AKT1,PIK3R1,CHP1
JAK/Stat Signaling	1.28	0.0361	#N/A	BCL2L1,AKT1,PIK3R1
Citrulline Biosynthesis	1.28	0.0769	#N/A	NADP,ARG2
Glioblastoma Multiforme Signaling	1.28	0.0244	0	AKT1,PIK3R1,CCND1,APC
PEDF Signaling	1.28	0.0357	#N/A	BCL2L1,AKT1,PIK3R1
Molecular Mechanisms of Cancer	1.26	0.0157	#N/A	BCL2L1,AKT1,BMPR1A,PIK3R1,CCND1,APC
Acute Phase Response Signaling	1.26	0.0234	#N/A	PLG,AKT1,PIK3R1,HRG
HER-2 Signaling in Breast Cancer	1.26	0.0341	#N/A	AKT1,PIK3R1,CCND1
NF-κB Signaling	1.2	0.0222	1	AKT1,GHR,BMPR1A,PIK3R1
Acute Myeloid Leukemia Signaling	1.2	0.0319	#N/A	AKT1,PIK3R1,CCND1
Prostate Cancer Signaling	1.17	0.0306	#N/A	AKT1,PIK3R1,CCND1
Glucocorticoid Receptor Signaling	1.17	0.0171	#N/A	BCL2L1,AKT1,PIK3R1,FOXO3,CHP1
Mitochondrial Dysfunction	1.17	0.0213	#N/A	NDUFAF1,ATP5H,NADP,ACO1
Regulation of the Epithelial-Mesenchymal Transition Pathway	1.17	0.0212	#N/A	AKT1,PIK3R1,ZEB2,APC
RANK Signaling in Osteoclasts	1.17	0.0294	#N/A	AKT1,PIK3R1,CHP1
Coagulation System	1.17	0.0571	#N/A	PLG,F9
NAD Salvage Pathway II	1.17	0.0571	#N/A	NADP,NT5C2
Tryptophan Degradation X (Mammalian, via Tryptamine)	1.17	0.0571	#N/A	NADP,ALDH9A1
Ethanol Degradation IV	1.15	0.0556	#N/A	ACSS3,ALDH9A1
IL-8 Signaling	1.14	0.0199	0	BCL2L1,AKT1,PIK3R1,CCND1
IGF-1 Signaling	1.14	0.0278	#N/A	AKT1,PIK3R1,FOXO3
Superpathway of Citrulline Metabolism	1.14	0.0526	#N/A	NADP,ARG2
Role of Macrophages, Fibroblasts and Endothelial Cells in Rheumatoid Arthritis	1.14	0.0159	#N/A	AKT1,PIK3R1,CHP1,CCND1,APC
Cholesterol Biosynthesis I	1.14	0.0513	#N/A	NSDHL,NADP
Cholesterol Biosynthesis II (via 24,25-dihydrolanosterol)	1.14	0.0513	#N/A	NSDHL,NADP
Cholesterol Biosynthesis III (via Desmosterol)	1.14	0.0513	#N/A	NSDHL,NADP
Axonal Guidance Signaling	1.1	0.0132	#N/A	SEMA4D,AKT1,PIK3R1,CHP1,PFN2,SEMA4B
HGF Signaling	1.09	0.0254	#N/A	AKT1,PIK3R1,CCND1
Glioma Signaling	1.09	0.0254	#N/A	AKT1,PIK3R1,CCND1
Nitric Oxide Signaling in the Cardiovascular System	1.03	0.0238	#N/A	AKT1,PIK3R1,ARG2
Ethanol Degradation II	1.03	0.0426	#N/A	ACSS3,ALDH9A1
iCOS-iCOSL Signaling in T Helper Cells	1.03	0.0236	#N/A	AKT1,PIK3R1,CHP1
CD28 Signaling in T Helper Cells	0.958	0.0221	#N/A	AKT1,PIK3R1,CHP1
Hereditary Breast Cancer Signaling	0.9	0.0208	#N/A	AKT1,PIK3R1,CCND1
FcγRIIB Signaling in B Lymphocytes	0.895	0.0351	#N/A	AKT1,PIK3R1
Insulin Receptor Signaling	0.89	0.0204	#N/A	AKT1,PIK3R1,FOXO3
Epithelial Adherens Junction Signaling	0.889	0.0203	#N/A	AKT1,CLINT1,APC
Induction of Apoptosis by HIV1	0.872	0.0333	#N/A	BCL2L1,SLC25A6
Thyroid Hormone Biosynthesis	0.865	0.143	#N/A	IYD
GDP-L-fucose Biosynthesis I (from GDP-D-mannose)	0.865	0.143	#N/A	NADP
Glutamate Biosynthesis II	0.865	0.143	#N/A	NADP
Glutamate Degradation X	0.865	0.143	#N/A	NADP
CNTF Signaling	0.863	0.0317	#N/A	AKT1,PIK3R1
ERK5 Signaling	0.856	0.0312	#N/A	AKT1,FOXO3
UVB-Induced MAPK Signaling	0.848	0.0303	#N/A	AKT1,PIK3R1
IL-2 Signaling	0.848	0.0303	#N/A	AKT1,PIK3R1
Glutathione Redox Reactions II	0.848	0.125	#N/A	NADP
Morphine Biosynthesis	0.848	0.125	#N/A	NADP
Formaldehyde Oxidation II (Glutathione-dependent)	0.848	0.125	#N/A	NADP
Gαq Signaling	0.838	0.0179	#N/A	AKT1,PIK3R1,CHP1
PXR/RXR Activation	0.838	0.0286	#N/A	AKT1,FOXO3
Myc Mediated Apoptosis Signaling	0.838	0.0286	#N/A	AKT1,PIK3R1
Wnt/β-catenin Signaling	0.838	0.0176	#N/A	AKT1,CCND1,APC
Glioma Invasiveness Signaling	0.838	0.0282	#N/A	PLG,PIK3R1
Epoxysqualene Biosynthesis	0.838	0.111	#N/A	NADP
1,25-dihydroxyvitamin D3 Biosynthesis	0.838	0.111	#N/A	NADP
α-tocopherol Degradation	0.838	0.111	#N/A	NADP
EGF Signaling	0.836	0.0278	#N/A	AKT1,PIK3R1
ErbB4 Signaling	0.833	0.027	#N/A	AKT1,PIK3R1
STAT3 Pathway	0.833	0.027	#N/A	GHR,BMPR1A
Germ Cell-Sertoli Cell Junction Signaling	0.833	0.017	#N/A	AKT1,PIK3R1,CLINT1
Pentose Phosphate Pathway (Oxidative Branch)	0.833	0.1	#N/A	NADP
Thymine Degradation	0.833	0.1	#N/A	NADP
Acetate Conversion to Acetyl-CoA	0.833	0.1	#N/A	ACSS3
Role of PI3K/AKT Signaling in the Pathogenesis of Influenza	0.833	0.0256	#N/A	AKT1,PIK3R1
Angiopoietin Signaling	0.833	0.0253	#N/A	AKT1,PIK3R1
IL-17A Signaling in Airway Cells	0.833	0.0253	#N/A	AKT1,PIK3R1
Uracil Degradation II (Reductive)	0.833	0.0909	#N/A	NADP
Heme Degradation	0.833	0.0909	#N/A	NADP
Tetrahydrobiopterin Biosynthesis I	0.833	0.0909	#N/A	NADP
D-glucuronate Degradation I	0.833	0.0909	#N/A	NADP
Neurotrophin/TRK Signaling	0.833	0.0247	#N/A	AKT1,PIK3R1
Erythropoietin Signaling	0.833	0.0244	#N/A	AKT1,PIK3R1
B Cell Receptor Signaling	0.833	0.0158	#N/A	BCL2L1,AKT1,PIK3R1
Role of NFAT in Regulation of the Immune Response	0.833	0.0157	#N/A	AKT1,PIK3R1,CHP1
Renal Cell Carcinoma Signaling	0.833	0.0241	#N/A	AKT1,PIK3R1
Superpathway of Cholesterol Biosynthesis	0.833	0.0241	#N/A	NSDHL,NADP
Palmitate Biosynthesis I (Animals)	0.833	0.0833	#N/A	NADP
Ascorbate Recycling (Cytosolic)	0.833	0.0833	#N/A	NADP
Tetrahydrobiopterin Biosynthesis II	0.833	0.0833	#N/A	NADP
NRF2-mediated Oxidative Stress Response	0.833	0.0155	#N/A	AKT1,PIK3R1,TXN
IL-17 Signaling	0.833	0.0235	#N/A	AKT1,PIK3R1
FLT3 Signaling in Hematopoietic Progenitor Cells	0.833	0.0235	#N/A	AKT1,PIK3R1
Growth Hormone Signaling	0.833	0.0235	#N/A	GHR,PIK3R1
ILK Signaling	0.833	0.0152	#N/A	AKT1,PIK3R1,CCND1
NF-κB Activation by Viruses	0.833	0.023	#N/A	AKT1,PIK3R1
Bladder Cancer Signaling	0.833	0.023	#N/A	DAPK1,CCND1
L-carnitine Biosynthesis	0.833	0.0769	#N/A	ALDH9A1
Dolichol and Dolichyl Phosphate Biosynthesis	0.833	0.0769	#N/A	NADP
Glycerol Degradation I	0.833	0.0769	#N/A	GK
Glycine Cleavage Complex	0.833	0.0769	#N/A	GCSH
Arginine Degradation I (Arginase Pathway)	0.833	0.0769	#N/A	ARG2
Production of Nitric Oxide and Reactive Oxygen Species in Macrophages	0.833	0.0151	#N/A	AKT1,PIK3R1,ARG2
Role of NFAT in Cardiac Hypertrophy	0.833	0.0151	#N/A	AKT1,PIK3R1,CHP1
3-phosphoinositide Biosynthesis	0.833	0.0151	#N/A	PDXP,PIK3R1,PPM1K
Leptin Signaling in Obesity	0.824	0.0225	#N/A	AKT1,PIK3R1
Proline Biosynthesis I	0.817	0.0714	#N/A	NADP
dTMP De Novo Biosynthesis	0.817	0.0714	#N/A	NADP
IL-4 Signaling	0.817	0.022	#N/A	AKT1,PIK3R1
Reelin Signaling in Neurons	0.816	0.0217	#N/A	AKT1,PIK3R1
Factors Promoting Cardiogenesis in Vertebrates	0.816	0.0217	#N/A	BMPR1A,APC
Neuregulin Signaling	0.811	0.0215	#N/A	AKT1,PIK3R1
VEGF Family Ligand-Receptor Interactions	0.809	0.0213	#N/A	AKT1,PIK3R1
FGF Signaling	0.809	0.0213	#N/A	AKT1,PIK3R1
Ceramide Signaling	0.796	0.0206	#N/A	AKT1,PIK3R1
Granzyme B Signaling	0.796	0.0625	#N/A	LMNB2
Ceramide Biosynthesis	0.796	0.0625	#N/A	NADP
Citrulline-Nitric Oxide Cycle	0.796	0.0625	#N/A	NADP
Pregnenolone Biosynthesis	0.796	0.0625	#N/A	NADP
ErbB Signaling	0.796	0.0204	#N/A	AKT1,PIK3R1
Fcγ Receptor-mediated Phagocytosis in Macrophages and Monocytes	0.794	0.0202	#N/A	AKT1,PIK3R1
CTLA4 Signaling in Cytotoxic T Lymphocytes	0.794	0.0202	#N/A	AKT1,PIK3R1
Integrin Signaling	0.787	0.0136	#N/A	AKT1,PIK3R1,PFN2
CMP-N-acetylneuraminate Biosynthesis I (Eukaryotes)	0.787	0.0588	#N/A	NANS
Lysine Degradation II	0.787	0.0588	#N/A	NADP
FAK Signaling	0.784	0.0196	#N/A	AKT1,PIK3R1
UVA-Induced MAPK Signaling	0.779	0.0194	#N/A	BCL2L1,PIK3R1
Sphingosine and Sphingosine-1-phosphate Metabolism	0.778	0.0556	#N/A	NADP
Histidine Degradation III	0.778	0.0556	#N/A	UROC1
Tryptophan Degradation to 2-amino-3-carboxymuconate Semialdehyde	0.778	0.0556	#N/A	NADP
TR/RXR Activation	0.777	0.019	#N/A	AKT1,PIK3R1
Systemic Lupus Erythematosus Signaling	0.772	0.0131	#N/A	AKT1,PIK3R1,C8G
GADD45 Signaling	0.77	0.0526	#N/A	CCND1
Proline Biosynthesis II (from Arginine)	0.77	0.0526	#N/A	NADP
DNA damage-induced 14-3-3σ Signaling	0.77	0.0526	#N/A	AKT1
Actin Cytoskeleton Signaling	0.77	0.0129	#N/A	PIK3R1,PFN2,APC
Antioxidant Action of Vitamin C	0.765	0.0183	#N/A	NADP,TXN
Cardiomyocyte Differentiation via BMP Receptors	0.763	0.05	#N/A	BMPR1A
Urea Cycle	0.763	0.05	#N/A	ARG2
NAD Phosphorylation and Dephosphorylation	0.763	0.05	#N/A	NADP
Telomerase Signaling	0.763	0.018	#N/A	AKT1,PIK3R1
Histidine Degradation VI	0.747	0.0476	#N/A	UROC1
Cardiac Hypertrophy Signaling	0.742	0.0123	#N/A	AKT1,PIK3R1,CHP1
Pentose Phosphate Pathway	0.742	0.0455	#N/A	NADP
Methylglyoxal Degradation III	0.742	0.0455	#N/A	NADP
Glucocorticoid Biosynthesis	0.742	0.0455	#N/A	NADP
Mineralocorticoid Biosynthesis	0.742	0.0455	#N/A	NADP
HIF1α Signaling	0.742	0.0171	#N/A	AKT1,PIK3R1
Huntington's Disease Signaling	0.742	0.0121	#N/A	BCL2L1,AKT1,PIK3R1
Superpathway of Inositol Phosphate Compounds	0.741	0.012	#N/A	PDXP,PIK3R1,PPM1K
Polyamine Regulation in Colon Cancer	0.741	0.0435	#N/A	APC
Urate Biosynthesis/Inosine 5'-phosphate Degradation	0.741	0.0435	#N/A	NT5C2
Lysine Degradation V	0.741	0.0435	#N/A	NADP
Guanosine Nucleotides Degradation III	0.741	0.0435	#N/A	NT5C2
Amyotrophic Lateral Sclerosis Signaling	0.741	0.0167	#N/A	BCL2L1,PIK3R1
phagosome formation	0.735	0.0164	#N/A	MARCKS,PIK3R1
IL-22 Signaling	0.735	0.0417	#N/A	AKT1
Estrogen-mediated S-phase Entry	0.735	0.0417	#N/A	CCND1
Arginine Biosynthesis IV	0.735	0.0417	#N/A	NADP
NGF Signaling	0.735	0.0163	#N/A	AKT1,PIK3R1
Fc Epsilon RI Signaling	0.726	0.016	#N/A	AKT1,PIK3R1
Fatty Acid α-oxidation	0.725	0.04	#N/A	ALDH9A1
Sphingosine-1-phosphate Signaling	0.725	0.0159	#N/A	AKT1,PIK3R1
Natural Killer Cell Signaling	0.724	0.0157	#N/A	AKT1,PIK3R1
IL-6 Signaling	0.724	0.0157	#N/A	AKT1,PIK3R1
fMLP Signaling in Neutrophils	0.72	0.0156	#N/A	PIK3R1,CHP1
Androgen Biosynthesis	0.72	0.0385	#N/A	NADP
Gα12/13 Signaling	0.709	0.0153	#N/A	AKT1,PIK3R1
Mevalonate Pathway I	0.709	0.037	#N/A	NADP
14-3-3-mediated Signaling	0.707	0.0152	#N/A	AKT1,PIK3R1
HMGB1 Signaling	0.704	0.015	#N/A	AKT1,PIK3R1
Adenosine Nucleotides Degradation II	0.703	0.0357	#N/A	NT5C2
Folate Transformations I	0.703	0.0357	#N/A	NADP
Adipogenesis pathway	0.703	0.0148	#N/A	AKT1,BMPR1A
PKCθ Signaling in T Lymphocytes	0.703	0.0147	#N/A	PIK3R1,CHP1
Glutathione Redox Reactions I	0.703	0.0345	#N/A	NADP
Role of Pattern Recognition Receptors in Recognition of Bacteria and Viruses	0.703	0.0146	#N/A	IFIH1,PIK3R1
p70S6K Signaling	0.703	0.0146	#N/A	AKT1,PIK3R1
D-myo-inositol (1,4,5,6)-Tetrakisphosphate Biosynthesis	0.703	0.0146	#N/A	PDXP,PPM1K
D-myo-inositol (3,4,5,6)-tetrakisphosphate Biosynthesis	0.703	0.0146	#N/A	PDXP,PPM1K
Intrinsic Prothrombin Activation Pathway	0.693	0.0333	#N/A	F9
P2Y Purigenic Receptor Signaling Pathway	0.684	0.0141	#N/A	AKT1,PIK3R1
Ubiquinol-10 Biosynthesis (Eukaryotic)	0.684	0.0323	#N/A	NADP
The Visual Cycle	0.675	0.0312	#N/A	NADP
Acetone Degradation I (to Methylglyoxal)	0.675	0.0312	#N/A	NADP
Aryl Hydrocarbon Receptor Signaling	0.671	0.0137	#N/A	CCND1,ALDH9A1
Histamine Degradation	0.667	0.0303	#N/A	ALDH9A1
Type II Diabetes Mellitus Signaling	0.665	0.0135	#N/A	AKT1,PIK3R1
Oncostatin M Signaling	0.664	0.0294	#N/A	EPAS1
Role of JAK2 in Hormone-like Cytokine Signaling	0.664	0.0294	#N/A	GHR
NAD biosynthesis II (from tryptophan)	0.664	0.0294	#N/A	NADP
IL-12 Signaling and Production in Macrophages	0.664	0.0133	#N/A	AKT1,PIK3R1
Cell Cycle Regulation by BTG Family Proteins	0.661	0.0286	#N/A	CCND1
CDP-diacylglycerol Biosynthesis I	0.661	0.0286	#N/A	NADP
Putrescine Degradation III	0.661	0.0286	#N/A	ALDH9A1
Superpathway of Geranylgeranyldiphosphate Biosynthesis I (via Mevalonate)	0.661	0.0286	#N/A	NADP
Colanic Acid Building Blocks Biosynthesis	0.653	0.0278	#N/A	NADP
3-phosphoinositide Degradation	0.653	0.0129	#N/A	PDXP,PPM1K
D-myo-inositol-5-phosphate Metabolism	0.651	0.0128	#N/A	PDXP,PPM1K
Purine Nucleotides Degradation II (Aerobic)	0.647	0.027	#N/A	NT5C2
Complement System	0.639	0.0263	#N/A	C8G
Relaxin Signaling	0.639	0.0125	#N/A	AKT1,PIK3R1
Regulation of eIF4 and p70S6K Signaling	0.637	0.0124	#N/A	AKT1,PIK3R1
Inhibition of Angiogenesis by TSP1	0.634	0.0256	#N/A	AKT1
Role of PKR in Interferon Induction and Antiviral Response	0.625	0.025	#N/A	AKT1
Mechanisms of Viral Exit from Host Cells	0.625	0.0244	#N/A	LMNB2
Thyroid Cancer Signaling	0.625	0.0244	#N/A	CCND1
Pyrimidine Deoxyribonucleotides De Novo Biosynthesis I	0.625	0.0244	#N/A	AK4
Phosphatidylglycerol Biosynthesis II (Non-plastidic)	0.625	0.0244	#N/A	NADP
TCA Cycle II (Eukaryotic)	0.625	0.0244	#N/A	ACO1
eNOS Signaling	0.623	0.0119	#N/A	AKT1,PIK3R1
Role of RIG1-like Receptors in Antiviral Innate Immunity	0.614	0.0233	#N/A	IFIH1
Pyrimidine Ribonucleotides Interconversion	0.614	0.0233	#N/A	AK4
Role of p14/p19ARF in Tumor Suppression	0.614	0.0233	#N/A	PIK3R1
CXCR4 Signaling	0.611	0.0116	#N/A	AKT1,PIK3R1
Netrin Signaling	0.608	0.0227	#N/A	CHP1
IL-9 Signaling	0.601	0.0222	#N/A	PIK3R1
Neuroprotective Role of THOP1 in Alzheimer's Disease	0.598	0.0217	#N/A	PLG
Tryptophan Degradation III (Eukaryotic)	0.598	0.0217	#N/A	NADP
Gluconeogenesis I	0.598	0.0217	#N/A	NADP
Gap Junction Signaling	0.592	0.011	#N/A	AKT1,PIK3R1
PPARα/RXRα Activation	0.587	0.0109	#N/A	GHR,GK
Estrogen Biosynthesis	0.587	0.0208	#N/A	NADP
Dopamine Degradation	0.586	0.0204	#N/A	ALDH9A1
Bile Acid Biosynthesis, Neutral Pathway	0.586	0.0204	#N/A	NADP
Retinol Biosynthesis	0.586	0.0204	#N/A	NADP
Stearate Biosynthesis I (Animals)	0.586	0.0204	#N/A	NADP
Sertoli Cell-Sertoli Cell Junction Signaling	0.586	0.0108	#N/A	AKT1,CLINT1
Dendritic Cell Maturation	0.573	0.0105	#N/A	AKT1,PIK3R1
CREB Signaling in Neurons	0.573	0.0104	#N/A	AKT1,PIK3R1
CD27 Signaling in Lymphocytes	0.573	0.0192	#N/A	BCL2L1
nNOS Signaling in Neurons	0.573	0.0192	#N/A	CHP1
Amyloid Processing	0.573	0.0192	#N/A	AKT1
Semaphorin Signaling in Neurons	0.567	0.0189	#N/A	SEMA4D
RAR Activation	0.562	0.0102	#N/A	AKT1,PIK3R1
EIF2 Signaling	0.562	0.0102	#N/A	AKT1,PIK3R1
Clathrin-mediated Endocytosis Signaling	0.554	0.01	#N/A	PIK3R1,CHP1
Pyrimidine Ribonucleotides De Novo Biosynthesis	0.553	0.0179	#N/A	AK4
Noradrenaline and Adrenaline Degradation	0.548	0.0175	#N/A	ALDH9A1
mTOR Signaling	0.544	0.00976	#N/A	AKT1,PIK3R1
Regulation of Cellular Mechanics by Calpain Protease	0.544	0.0172	#N/A	CCND1
Thrombin Signaling	0.536	0.00957	#N/A	AKT1,PIK3R1
Nur77 Signaling in T Lymphocytes	0.536	0.0167	#N/A	CHP1
MSP-RON Signaling Pathway	0.536	0.0167	#N/A	PIK3R1
Activation of IRF by Cytosolic Pattern Recognition Receptors	0.527	0.0161	#N/A	IFIH1
Ephrin A Signaling	0.527	0.0161	#N/A	PIK3R1
PCP pathway	0.523	0.0159	#N/A	PFN2
Cell Cycle: G1/S Checkpoint Regulation	0.518	0.0156	#N/A	CCND1
Hypoxia Signaling in the Cardiovascular System	0.514	0.0154	#N/A	AKT1
Remodeling of Epithelial Adherens Junctions	0.499	0.0147	#N/A	APC
Thrombopoietin Signaling	0.496	0.0145	#N/A	PIK3R1
Role of IL-17A in Arthritis	0.496	0.0145	#N/A	PIK3R1
Calcium-induced T Lymphocyte Apoptosis	0.493	0.0143	#N/A	CHP1
Role of JAK1 and JAK3 in γc Cytokine Signaling	0.489	0.0141	#N/A	PIK3R1
IL-10 Signaling	0.485	0.0139	#N/A	ARG2
Basal Cell Carcinoma Signaling	0.485	0.0137	#N/A	APC
Nicotine Degradation II	0.485	0.0137	#N/A	NADP
GABA Receptor Signaling	0.485	0.0137	#N/A	ALDH9A1
Pyridoxal 5'-phosphate Salvage Pathway	0.481	0.0135	#N/A	DAPK1
Role of MAPK Signaling in the Pathogenesis of Influenza	0.478	0.0133	#N/A	AKT1
TREM1 Signaling	0.476	0.0132	#N/A	AKT1
Role of Wnt/GSK-3β Signaling in the Pathogenesis of Influenza	0.476	0.0132	#N/A	APC
BMP signaling pathway	0.473	0.013	#N/A	BMPR1A
Phospholipase C Signaling	0.473	0.00816	#N/A	MARCKS,CHP1
CD40 Signaling	0.473	0.0128	#N/A	PIK3R1
Cyclins and Cell Cycle Regulation	0.473	0.0128	#N/A	CCND1
Antiproliferative Role of Somatostatin Receptor 2	0.471	0.0127	#N/A	PIK3R1
GDNF Family Ligand-Receptor Interactions	0.471	0.0127	#N/A	PIK3R1
ATM Signaling	0.468	0.0125	#N/A	TRRAP
Regulation of IL-2 Expression in Activated and Anergic T Lymphocytes	0.466	0.0123	#N/A	CHP1
Macropinocytosis Signaling	0.466	0.0123	#N/A	PIK3R1
Protein Ubiquitination Pathway	0.451	0.00772	#N/A	PSMD11,PSMD7
LPS-stimulated MAPK Signaling	0.449	0.0116	#N/A	PIK3R1
Prolactin Signaling	0.449	0.0116	#N/A	PIK3R1
TGF-β Signaling	0.447	0.0115	#N/A	BMPR1A
OX40 Signaling Pathway	0.441	0.0112	#N/A	BCL2L1
Apoptosis Signaling	0.441	0.0112	#N/A	BCL2L1
Serotonin Degradation	0.435	0.011	#N/A	ALDH9A1
Regulation of Actin-based Motility by Rho	0.429	0.0108	#N/A	PFN2
G-Protein Coupled Receptor Signaling	0.422	0.00719	#N/A	AKT1,PIK3R1
PDGF Signaling	0.42	0.0104	#N/A	PIK3R1
Melanocyte Development and Pigmentation Signaling	0.418	0.0103	#N/A	PIK3R1
G Beta Gamma Signaling	0.416	0.0102	#N/A	AKT1
Xenobiotic Metabolism Signaling	0.406	0.00692	#N/A	PIK3R1,ALDH9A1
PAK Signaling	0.402	0.00971	#N/A	PIK3R1
SAPK/JNK Signaling	0.396	0.00952	#N/A	PIK3R1
Virus Entry via Endocytic Pathways	0.388	0.00926	#N/A	PIK3R1
Paxillin Signaling	0.374	0.00885	#N/A	PIK3R1
Androgen Signaling	0.374	0.00877	#N/A	CCND1
T Cell Receptor Signaling	0.374	0.00877	#N/A	PIK3R1
Neuropathic Pain Signaling In Dorsal Horn Neurons	0.364	0.00847	#N/A	PIK3R1
Oxidative Phosphorylation	0.362	0.0084	#N/A	ATP5H
Rac Signaling	0.361	0.00833	#N/A	PIK3R1
RhoA Signaling	0.352	0.00806	#N/A	PFN2
Synaptic Long Term Potentiation	0.345	0.00781	#N/A	CHP1
LXR/RXR Activation	0.345	0.00781	#N/A	ARG2
Estrogen Receptor Signaling	0.345	0.00781	#N/A	TRRAP
Renin-Angiotensin Signaling	0.344	0.00775	#N/A	PIK3R1
CCR3 Signaling in Eosinophils	0.331	0.00741	#N/A	PIK3R1
FXR/RXR Activation	0.327	0.0073	#N/A	AKT1
Sperm Motility	0.322	0.00714	#N/A	SLC16A10
Tight Junction Signaling	0.269	0.00599	#N/A	AKT1
Cdc42 Signaling	0.268	0.00592	#N/A	APC
Protein Kinase A Signaling	0.268	0.00498	#N/A	CHP1,PTPN21
Tec Kinase Signaling	0.263	0.00578	#N/A	PIK3R1
Aldosterone Signaling in Epithelial Cells	0.26	0.00568	#N/A	PIK3R1
Dopamine-DARPP32 Feedback in cAMP Signaling	0.26	0.00568	#N/A	CHP1
Ephrin Receptor Signaling	0.26	0.00565	#N/A	AKT1
Calcium Signaling	0.247	0.00538	#N/A	CHP1
Hepatic Fibrosis / Hepatic Stellate Cell Activation	0.247	0.00535	#N/A	COL4A2
Endothelin-1 Signaling	0.227	0.00495	#N/A	PIK3R1
ERK/MAPK Signaling	0.227	0.00493	#N/A	PIK3R1
Breast Cancer Regulation by Stathmin1	0.22	0.00478	#N/A	PIK3R1
Leukocyte Extravasation Signaling	0.213	0.00463	#N/A	PIK3R1
LPS/IL-1 Mediated Inhibition of RXR Function	0.202	0.00442	#N/A	ALDH9A1

## Sheet: 8_Time+Mig
© 2000-2016 QIAGEN. All rights reserved.
Ingenuity Canonical Pathways	-log(B-H p-value)	Ratio	z-score	Molecules
Extrinsic Prothrombin Activation Pathway	4.99	0.278	#N/A	F5,F7,FGA,FGG,F2
Coagulation System	4.99	0.171	-1.633	F5,F7,FGA,FGG,F2,SERPIND1
Role of Tissue Factor in Cancer	3.99	0.0645	#N/A	FYN,P4HB,F7,FGA,FGG,F2,PRKCA,EGFR
Intrinsic Prothrombin Activation Pathway	2.61	0.133	-2	F5,FGA,FGG,F2
Caveolar-mediated Endocytosis Signaling	2.28	0.0685	#N/A	FYN,PTPN1,ITGA1,PRKCA,EGFR
Mitochondrial Dysfunction	1.26	0.0319	#N/A	PDHA1,NADPH,COX7C,BACE1,NDUFB8,ATP5F1
Acetyl-CoA Biosynthesis I (Pyruvate Dehydrogenase Complex)	1.03	0.167	#N/A	PDHA1,DLAT
Reelin Signaling in Neurons	1.03	0.0435	#N/A	FYN,ARHGEF16,ITGA1,MAPK8IP1
Stearate Biosynthesis I (Animals)	0.956	0.0612	#N/A	NADPH,DHCR24,ELOVL6
Acute Phase Response Signaling	0.924	0.0292	#N/A	FN1,FGA,FGG,F2,SERPIND1
Unfolded protein response	0.924	0.0556	#N/A	PPARG,SEL1L,P4HB
Superpathway of Methionine Degradation	0.752	0.0462	#N/A	CTH,MUT,AHCY
3-phosphoinositide Biosynthesis	0.752	0.0251	#N/A	FYN,PTPN1,PTPRF,PI4KB,EGFR
Thrombin Signaling	0.698	0.0239	-0.447	PPP1R12B,ARHGEF16,F2,PRKCA,EGFR
VDR/RXR Activation	0.631	0.038	#N/A	RXRA,NCOA3,PRKCA
Insulin Receptor Signaling	0.631	0.0272	0	FYN,PTPN1,ACLY,PTPRF
Glutathione Redox Reactions I	0.631	0.069	#N/A	NADPH,PRDX6
Non-Small Cell Lung Cancer Signaling	0.625	0.0361	#N/A	RXRA,PRKCA,EGFR
Cysteine Biosynthesis III (mammalia)	0.624	0.0645	#N/A	CTH,AHCY
Superpathway of Inositol Phosphate Compounds	0.553	0.0201	#N/A	FYN,PTPN1,PTPRF,PI4KB,EGFR
Colanic Acid Building Blocks Biosynthesis	0.548	0.0556	#N/A	NADPH,PMM1
Cholesterol Biosynthesis I	0.548	0.0513	#N/A	NADPH,DHCR24
Cholesterol Biosynthesis II (via 24,25-dihydrolanosterol)	0.548	0.0513	#N/A	NADPH,DHCR24
Cholesterol Biosynthesis III (via Desmosterol)	0.548	0.0513	#N/A	NADPH,DHCR24
Thyroid Cancer Signaling	0.548	0.0488	#N/A	PPARG,RXRA
PPARα/RXRα Activation	0.548	0.0219	#N/A	CKAP5,RXRA,NCOA3,PRKCA
TR/RXR Activation	0.548	0.0286	#N/A	FGA,RXRA,NCOA3
UVC-Induced MAPK Signaling	0.548	0.0476	#N/A	PRKCA,EGFR
Virus Entry via Endocytic Pathways	0.548	0.0278	#N/A	FYN,ITGA1,PRKCA
VEGF Signaling	0.548	0.0275	#N/A	EIF1,ELAVL1,PRKCA
L-cysteine Degradation II	0.548	0.2	#N/A	CTH
Glycine Biosynthesis III	0.492	0.167	#N/A	AGXT2
Oxidative Phosphorylation	0.492	0.0252	#N/A	COX7C,NDUFB8,ATP5F1
GDP-L-fucose Biosynthesis I (from GDP-D-mannose)	0.492	0.143	#N/A	NADPH
Glutamate Biosynthesis II	0.492	0.143	#N/A	NADPH
Glutamate Degradation X	0.492	0.143	#N/A	NADPH
Thioredoxin Pathway	0.492	0.125	#N/A	NADPH
Acetyl-CoA Biosynthesis III (from Citrate)	0.492	0.125	#N/A	ACLY
Glutathione Redox Reactions II	0.492	0.125	#N/A	NADPH
Morphine Biosynthesis	0.492	0.125	#N/A	NADPH
Cysteine Biosynthesis/Homocysteine Degradation	0.492	0.125	#N/A	CTH
Formaldehyde Oxidation II (Glutathione-dependent)	0.492	0.125	#N/A	NADPH
FXR/RXR Activation	0.492	0.0219	#N/A	PPARG,FGA,RXRA
p70S6K Signaling	0.492	0.0219	#N/A	F2,PRKCA,EGFR
Epoxysqualene Biosynthesis	0.492	0.111	#N/A	NADPH
1,25-dihydroxyvitamin D3 Biosynthesis	0.492	0.111	#N/A	NADPH
α-tocopherol Degradation	0.492	0.111	#N/A	NADPH
Threonine Degradation II	0.492	0.111	#N/A	GCAT
Pentose Phosphate Pathway (Oxidative Branch)	0.492	0.1	#N/A	NADPH
Thymine Degradation	0.492	0.1	#N/A	NADPH
Aryl Hydrocarbon Receptor Signaling	0.492	0.0205	#N/A	NFIA,RXRA,NCOA3
UVB-Induced MAPK Signaling	0.492	0.0303	#N/A	PRKCA,EGFR
Uracil Degradation II (Reductive)	0.492	0.0909	#N/A	NADPH
Heme Degradation	0.492	0.0909	#N/A	NADPH
Tetrahydrobiopterin Biosynthesis I	0.492	0.0909	#N/A	NADPH
D-glucuronate Degradation I	0.492	0.0909	#N/A	NADPH
Phospholipase C Signaling	0.492	0.0163	#N/A	FYN,PPP1R12B,ARHGEF16,PRKCA
IL-12 Signaling and Production in Macrophages	0.492	0.02	#N/A	PPARG,RXRA,PRKCA
Agrin Interactions at Neuromuscular Junction	0.492	0.0286	#N/A	ITGA1,EGFR
Methylmalonyl Pathway	0.492	0.0833	#N/A	MUT
Palmitate Biosynthesis I (Animals)	0.492	0.0833	#N/A	NADPH
Ascorbate Recycling (Cytosolic)	0.492	0.0833	#N/A	NADPH
Tetrahydrobiopterin Biosynthesis II	0.492	0.0833	#N/A	NADPH
NAD Biosynthesis III	0.492	0.0833	#N/A	NAMPT
EGF Signaling	0.491	0.0278	#N/A	PRKCA,EGFR
Nicotine Degradation II	0.491	0.0274	#N/A	NADPH,LARGE2
Protein Ubiquitination Pathway	0.491	0.0154	#N/A	DNAJB12,USP32,PSMA4,USP10
Dolichol and Dolichyl Phosphate Biosynthesis	0.491	0.0769	#N/A	NADPH
GDP-mannose Biosynthesis	0.491	0.0769	#N/A	PMM1
Chemokine Signaling	0.491	0.0267	#N/A	PPP1R12B,PRKCA
Proline Biosynthesis I	0.485	0.0714	#N/A	NADPH
dTMP De Novo Biosynthesis	0.485	0.0714	#N/A	NADPH
Molybdenum Cofactor Biosynthesis	0.485	0.0714	#N/A	MOCS2
Molecular Mechanisms of Cancer	0.466	0.0131	#N/A	FYN,ARHGEF16,HIPK2,LRP1,PRKCA
Superpathway of Cholesterol Biosynthesis	0.466	0.0241	#N/A	NADPH,DHCR24
Ceramide Biosynthesis	0.466	0.0625	#N/A	NADPH
Arginine Degradation VI (Arginase 2 Pathway)	0.466	0.0625	#N/A	NADPH
Citrulline-Nitric Oxide Cycle	0.466	0.0625	#N/A	NADPH
Pregnenolone Biosynthesis	0.466	0.0625	#N/A	NADPH
Aldosterone Signaling in Epithelial Cells	0.466	0.017	#N/A	DNAJB12,PRKCA,AHCY
Prolactin Signaling	0.466	0.0233	#N/A	FYN,PRKCA
RhoGDI Signaling	0.466	0.0168	#N/A	PPP1R12B,ARHGEF16,PRKCA
Lysine Degradation II	0.466	0.0588	#N/A	NADPH
2-oxobutanoate Degradation I	0.466	0.0588	#N/A	MUT
NF-κB Activation by Viruses	0.466	0.023	#N/A	ITGA1,PRKCA
HER-2 Signaling in Breast Cancer	0.463	0.0227	#N/A	PRKCA,EGFR
Sphingosine and Sphingosine-1-phosphate Metabolism	0.462	0.0556	#N/A	NADPH
Tryptophan Degradation to 2-amino-3-carboxymuconate Semialdehyde	0.462	0.0556	#N/A	NADPH
Factors Promoting Cardiogenesis in Vertebrates	0.452	0.0217	#N/A	LRP1,PRKCA
Proline Biosynthesis II (from Arginine)	0.452	0.0526	#N/A	NADPH
Neuregulin Signaling	0.452	0.0215	#N/A	PRKCA,EGFR
PPAR Signaling	0.452	0.0215	#N/A	PPARG,RXRA
NAD Phosphorylation and Dephosphorylation	0.445	0.05	#N/A	NADPH
G Beta Gamma Signaling	0.445	0.0204	#N/A	PRKCA,EGFR
ErbB Signaling	0.445	0.0204	#N/A	PRKCA,EGFR
Fcγ Receptor-mediated Phagocytosis in Macrophages and Monocytes	0.445	0.0202	#N/A	FYN,PRKCA
Pentose Phosphate Pathway	0.445	0.0455	#N/A	NADPH
Methylglyoxal Degradation III	0.445	0.0455	#N/A	NADPH
Zymosterol Biosynthesis	0.445	0.0455	#N/A	NADPH
Glucocorticoid Biosynthesis	0.445	0.0455	#N/A	NADPH
Mineralocorticoid Biosynthesis	0.445	0.0455	#N/A	NADPH
Vitamin-C Transport	0.445	0.0455	#N/A	NADPH
FAK Signaling	0.445	0.0196	#N/A	FYN,EGFR
ERK/MAPK Signaling	0.445	0.0148	#N/A	PPARG,FYN,PRKCA
Polyamine Regulation in Colon Cancer	0.445	0.0435	#N/A	PPARG
Lysine Degradation V	0.445	0.0435	#N/A	NADPH
UVA-Induced MAPK Signaling	0.445	0.0194	#N/A	PRKCA,EGFR
Arginine Biosynthesis IV	0.438	0.0417	#N/A	NADPH
Methionine Degradation I (to Homocysteine)	0.438	0.0417	#N/A	AHCY
Cholecystokinin/Gastrin-mediated Signaling	0.437	0.0189	#N/A	PRKCA,EGFR
IL-17A Signaling in Gastric Cells	0.43	0.04	#N/A	EGFR
Salvage Pathways of Pyrimidine Ribonucleotides	0.425	0.0182	#N/A	FAM20B,UCK1
Androgen Biosynthesis	0.425	0.0385	#N/A	NADPH
Citrulline Biosynthesis	0.425	0.0385	#N/A	NADPH
Mevalonate Pathway I	0.414	0.037	#N/A	NADPH
Integrin Signaling	0.414	0.0136	#N/A	FYN,PPP1R12B,ITGA1
T Cell Receptor Signaling	0.414	0.0175	#N/A	FYN,PAG1
Folate Transformations I	0.411	0.0357	#N/A	NADPH
Glioma Signaling	0.398	0.0169	#N/A	PRKCA,EGFR
Actin Cytoskeleton Signaling	0.385	0.0129	#N/A	FN1,PPP1R12B,F2
phagosome formation	0.385	0.0164	#N/A	FN1,PRKCA
Ubiquinol-10 Biosynthesis (Eukaryotic)	0.385	0.0323	#N/A	NADPH
The Visual Cycle	0.381	0.0312	#N/A	NADPH
Acetone Degradation I (to Methylglyoxal)	0.381	0.0312	#N/A	NADPH
Fc Epsilon RI Signaling	0.381	0.016	#N/A	FYN,PRKCA
Oxidative Ethanol Degradation III	0.377	0.0303	#N/A	NADPH
Natural Killer Cell Signaling	0.377	0.0157	#N/A	FYN,PRKCA
LXR/RXR Activation	0.376	0.0156	#N/A	FGA,RXRA
Role of JAK2 in Hormone-like Cytokine Signaling	0.376	0.0294	#N/A	PTPN1
NAD biosynthesis II (from tryptophan)	0.376	0.0294	#N/A	NADPH
CDP-diacylglycerol Biosynthesis I	0.375	0.0286	#N/A	NADPH
Tryptophan Degradation X (Mammalian, via Tryptamine)	0.375	0.0286	#N/A	NADPH
Superpathway of Geranylgeranyldiphosphate Biosynthesis I (via Mevalonate)	0.375	0.0286	#N/A	NADPH
CCR3 Signaling in Eosinophils	0.365	0.0148	#N/A	PPP1R12B,PRKCA
GNRH Signaling	0.365	0.0148	#N/A	PRKCA,EGFR
D-myo-inositol (1,4,5)-Trisphosphate Biosynthesis	0.365	0.027	#N/A	PI4KB
D-myo-inositol (1,4,5,6)-Tetrakisphosphate Biosynthesis	0.365	0.0146	#N/A	PTPN1,PTPRF
D-myo-inositol (3,4,5,6)-tetrakisphosphate Biosynthesis	0.365	0.0146	#N/A	PTPN1,PTPRF
Superpathway of Citrulline Metabolism	0.365	0.0263	#N/A	NADPH
Complement System	0.365	0.0263	#N/A	CFI
Sperm Motility	0.362	0.0143	#N/A	PDE4D,PRKCA
Inhibition of Angiogenesis by TSP1	0.362	0.0256	#N/A	FYN
Inhibition of Matrix Metalloproteases	0.355	0.025	#N/A	LRP1
Cellular Effects of Sildenafil (Viagra)	0.355	0.014	#N/A	PPP1R12B,PDE4D
Mechanisms of Viral Exit from Host Cells	0.355	0.0244	#N/A	PRKCA
Phosphatidylglycerol Biosynthesis II (Non-plastidic)	0.355	0.0244	#N/A	NADPH
Type II Diabetes Mellitus Signaling	0.342	0.0135	#N/A	PPARG,PRKCA
Pyrimidine Ribonucleotides Interconversion	0.342	0.0233	#N/A	ENTPD7
Protein Kinase A Signaling	0.339	0.00995	0	PTPN1,PDE4D,PTPRF,PRKCA
tRNA Splicing	0.339	0.0227	#N/A	PDE4D
G-Protein Coupled Receptor Signaling	0.333	0.0108	#N/A	FYN,PDE4D,PRKCA
Tryptophan Degradation III (Eukaryotic)	0.333	0.0217	#N/A	NADPH
Gluconeogenesis I	0.333	0.0217	#N/A	NADPH
3-phosphoinositide Degradation	0.333	0.0129	#N/A	PTPN1,PTPRF
D-myo-inositol-5-phosphate Metabolism	0.332	0.0128	#N/A	PTPN1,PTPRF
Estrogen Biosynthesis	0.324	0.0208	#N/A	NADPH
Bile Acid Biosynthesis, Neutral Pathway	0.324	0.0204	#N/A	NADPH
Retinol Biosynthesis	0.324	0.0204	#N/A	NADPH
Cell Cycle: G2/M DNA Damage Checkpoint Regulation	0.324	0.0204	#N/A	HIPK2
Triacylglycerol Degradation	0.312	0.0196	#N/A	PRDX6
nNOS Signaling in Neurons	0.31	0.0192	#N/A	PRKCA
Amyloid Processing	0.31	0.0192	#N/A	BACE1
Semaphorin Signaling in Neurons	0.306	0.0189	#N/A	FYN
Tec Kinase Signaling	0.299	0.0116	#N/A	FYN,PRKCA
Hepatic Cholestasis	0.299	0.0115	#N/A	RXRA,PRKCA
Actin Nucleation by ARP-WASP Complex	0.299	0.0179	#N/A	PPP1R12B
Pyrimidine Ribonucleotides De Novo Biosynthesis	0.299	0.0179	#N/A	ENTPD7
Triacylglycerol Biosynthesis	0.299	0.0179	#N/A	ELOVL6
Regulation of Cellular Mechanics by Calpain Protease	0.289	0.0172	#N/A	EGFR
Nicotine Degradation III	0.289	0.0169	#N/A	LARGE2
Gap Junction Signaling	0.289	0.011	#N/A	PRKCA,EGFR
Role of Macrophages, Fibroblasts and Endothelial Cells in Rheumatoid Arthritis	0.289	0.00952	#N/A	FN1,LRP1,PRKCA
Nur77 Signaling in T Lymphocytes	0.289	0.0167	#N/A	RXRA
Wnt/Ca+ pathway	0.289	0.0167	#N/A	PRKCA
Thyroid Hormone Metabolism II (via Conjugation and/or Degradation)	0.286	0.0164	#N/A	LARGE2
Ephrin A Signaling	0.285	0.0161	#N/A	FYN
Hepatic Fibrosis / Hepatic Stellate Cell Activation	0.285	0.0107	#N/A	FN1,EGFR
PCP pathway	0.285	0.0159	#N/A	LGR4
ERK5 Signaling	0.285	0.0156	#N/A	EGFR
Retinoic acid Mediated Apoptosis Signaling	0.285	0.0156	#N/A	RXRA
autophagy	0.285	0.0156	#N/A	ATG9A
Agranulocyte Adhesion and Diapedesis	0.285	0.0105	#N/A	FN1,ITGA1
Hypoxia Signaling in the Cardiovascular System	0.283	0.0154	#N/A	P4HB
NRF2-mediated Oxidative Stress Response	0.281	0.0104	#N/A	DNAJB12,PRKCA
RAR Activation	0.272	0.0102	#N/A	RXRA,PRKCA
Thrombopoietin Signaling	0.27	0.0145	#N/A	PRKCA
PXR/RXR Activation	0.27	0.0143	#N/A	RXRA
Calcium-induced T Lymphocyte Apoptosis	0.27	0.0143	#N/A	PRKCA
IL-8 Signaling	0.27	0.00995	#N/A	PRKCA,EGFR
Melatonin Degradation I	0.263	0.0137	#N/A	LARGE2
CCR5 Signaling in Macrophages	0.263	0.0135	#N/A	PRKCA
ErbB4 Signaling	0.263	0.0135	#N/A	PRKCA
Pyridoxal 5'-phosphate Salvage Pathway	0.263	0.0135	#N/A	FAM20B
STAT3 Pathway	0.263	0.0135	#N/A	EGFR
Breast Cancer Regulation by Stathmin1	0.263	0.00957	#N/A	ARHGEF16,PRKCA
Role of MAPK Signaling in the Pathogenesis of Influenza	0.263	0.0133	#N/A	PRKCA
Role of Wnt/GSK-3β Signaling in the Pathogenesis of Influenza	0.261	0.0132	#N/A	NCOA3
Melatonin Signaling	0.261	0.013	#N/A	PRKCA
Heparan Sulfate Biosynthesis (Late Stages)	0.261	0.013	#N/A	PRDX6
Leukocyte Extravasation Signaling	0.255	0.00926	#N/A	ITGA1,PRKCA
Estrogen-Dependent Breast Cancer Signaling	0.252	0.0123	#N/A	EGFR
Regulation of IL-2 Expression in Activated and Anergic T Lymphocytes	0.252	0.0123	#N/A	FYN
Macropinocytosis Signaling	0.252	0.0123	#N/A	PRKCA
Erythropoietin Signaling	0.25	0.0122	#N/A	PRKCA
IL-3 Signaling	0.25	0.012	#N/A	PRKCA
JAK/Stat Signaling	0.25	0.012	#N/A	PTPN1
PEDF Signaling	0.249	0.0119	#N/A	PPARG
Growth Hormone Signaling	0.247	0.0118	#N/A	PRKCA
LPS-stimulated MAPK Signaling	0.247	0.0116	#N/A	PRKCA
Small Cell Lung Cancer Signaling	0.247	0.0115	#N/A	RXRA
Bladder Cancer Signaling	0.247	0.0115	#N/A	EGFR
Superpathway of Melatonin Degradation	0.247	0.0115	#N/A	LARGE2
Heparan Sulfate Biosynthesis	0.244	0.0112	#N/A	PRDX6
Apoptosis Signaling	0.244	0.0112	#N/A	PRKCA
Serotonin Degradation	0.239	0.011	#N/A	LARGE2
GPCR-Mediated Nutrient Sensing in Enteroendocrine Cells	0.237	0.0109	#N/A	PRKCA
Regulation of Actin-based Motility by Rho	0.236	0.0108	#N/A	PPP1R12B
VEGF Family Ligand-Receptor Interactions	0.236	0.0106	#N/A	PRKCA
FGF Signaling	0.236	0.0106	#N/A	PRKCA
PDGF Signaling	0.232	0.0104	#N/A	PRKCA
α-Adrenergic Signaling	0.232	0.0103	#N/A	PRKCA
Huntington's Disease Signaling	0.232	0.0081	#N/A	PRKCA,EGFR
Signaling by Rho Family GTPases	0.23	0.00803	#N/A	PPP1R12B,ARHGEF16
CTLA4 Signaling in Cytotoxic T Lymphocytes	0.23	0.0101	#N/A	FYN
Colorectal Cancer Metastasis Signaling	0.228	0.00794	#N/A	LRP1,EGFR
SAPK/JNK Signaling	0.215	0.00952	#N/A	MAPK8IP1
Antioxidant Action of Vitamin C	0.206	0.00917	#N/A	NADPH
p53 Signaling	0.204	0.00901	#N/A	HIPK2
Telomerase Signaling	0.204	0.00901	#N/A	EGFR
Paxillin Signaling	0.201	0.00885	#N/A	ITGA1
Androgen Signaling	0.2	0.00877	#N/A	PRKCA
Neuropathic Pain Signaling In Dorsal Horn Neurons	0.193	0.00847	#N/A	PRKCA
HGF Signaling	0.193	0.00847	#N/A	PRKCA
Pancreatic Adenocarcinoma Signaling	0.191	0.00833	#N/A	EGFR
Corticotropin Releasing Hormone Signaling	0.191	0.00826	#N/A	PRKCA
PTEN Signaling	0.191	0.00826	#N/A	EGFR
Xenobiotic Metabolism Signaling	0.189	0.00692	#N/A	RXRA,PRKCA
RhoA Signaling	0.189	0.00806	#N/A	PPP1R12B
Glucocorticoid Receptor Signaling	0.189	0.00683	#N/A	FGG,NCOA3
Nitric Oxide Signaling in the Cardiovascular System	0.189	0.00794	#N/A	PRKCA
Synaptic Long Term Potentiation	0.189	0.00781	#N/A	PRKCA
fMLP Signaling in Neutrophils	0.189	0.00781	#N/A	PRKCA
Estrogen Receptor Signaling	0.189	0.00781	#N/A	NCOA3
Renin-Angiotensin Signaling	0.189	0.00775	#N/A	PRKCA
PI3K/AKT Signaling	0.189	0.00775	#N/A	MAPK8IP1
Gustation Pathway	0.189	0.00769	#N/A	PDE4D
Gα12/13 Signaling	0.188	0.00763	#N/A	F2
14-3-3-mediated Signaling	0.188	0.00758	#N/A	PRKCA
PI3K Signaling in B Lymphocytes	0.188	0.00752	#N/A	FYN
Adipogenesis pathway	0.187	0.00741	#N/A	PPARG
CD28 Signaling in T Helper Cells	0.187	0.00735	#N/A	FYN
PKCθ Signaling in T Lymphocytes	0.187	0.00735	#N/A	FYN
Role of Pattern Recognition Receptors in Recognition of Bacteria and Viruses	0.186	0.0073	#N/A	PRKCA
P2Y Purigenic Receptor Signaling Pathway	0.178	0.00704	#N/A	PRKCA
Cardiac β-adrenergic Signaling	0.178	0.00699	#N/A	PDE4D
Ovarian Cancer Signaling	0.174	0.00685	#N/A	EGFR
Epithelial Adherens Junction Signaling	0.172	0.00676	#N/A	EGFR
phagosome maturation	0.169	0.00662	#N/A	PRDX6
Synaptic Long Term Depression	0.164	0.00645	#N/A	PRKCA
Relaxin Signaling	0.157	0.00625	#N/A	PDE4D
Regulation of eIF4 and p70S6K Signaling	0.157	0.00621	#N/A	EIF1

## Sheet: 10_Time+Mig
© 2000-2016 QIAGEN. All rights reserved.
Ingenuity Canonical Pathways	-log(B-H p-value)	Ratio	z-score	Molecules
Stearate Biosynthesis I (Animals)	1.9	0.114	#N/A	DHCR24,PPT1,ACSL5,ELOVL6
Tryptophan Degradation III (Eukaryotic)	1.55	0.143	#N/A	TDO2,HAAO,ACAT1
Superpathway of Cholesterol Biosynthesis	1.35	0.107	#N/A	DHCR24,ACAT1,LBR
Tryptophan Degradation to 2-amino-3-carboxymuconate Semialdehyde	1.29	0.25	#N/A	TDO2,HAAO
Insulin Receptor Signaling	1.16	0.0355	-0.447	SYNJ2,FYN,PPP1R3C,PTPN1,PTPRF
Cholesterol Biosynthesis I	1.16	0.154	#N/A	DHCR24,LBR
Cholesterol Biosynthesis II (via 24,25-dihydrolanosterol)	1.16	0.154	#N/A	DHCR24,LBR
Cholesterol Biosynthesis III (via Desmosterol)	1.16	0.154	#N/A	DHCR24,LBR
NAD biosynthesis II (from tryptophan)	1.08	0.133	#N/A	TDO2,HAAO
Adenine and Adenosine Salvage VI	0.96	1	#N/A	ADK
Phosphatidylethanolamine Biosynthesis III	0.96	1	#N/A	PTDSS2
Polyamine Regulation in Colon Cancer	0.877	0.0909	#N/A	PPARG,SAT1
Tumoricidal Function of Hepatic Natural Killer Cells	0.86	0.0833	#N/A	M6PR,CASP7
Caveolar-mediated Endocytosis Signaling	0.86	0.0423	#N/A	FYN,FLOT2,PTPN1
Role of Wnt/GSK-3β Signaling in the Pathogenesis of Influenza	0.81	0.0395	#N/A	FZD4,CSNK1G3,CSNK1A1
Superpathway of Methionine Degradation	0.72	0.0645	#N/A	MUT,AHCY
HIPPO signaling	0.72	0.0349	#N/A	STK4,WWC1,PPP1R3C
Tyrosine Biosynthesis IV	0.714	0.333	#N/A	PAH
TWEAK Signaling	0.714	0.0588	#N/A	TRADD,CASP7
Death Receptor Signaling	0.714	0.0326	#N/A	TRADD,PARP9,CASP7
Pentose Phosphate Pathway (Oxidative Branch)	0.701	0.25	#N/A	H6PD
Spermine and Spermidine Degradation I	0.701	0.25	#N/A	SAT1
Methylmalonyl Pathway	0.701	0.25	#N/A	MUT
Phenylalanine Degradation I (Aerobic)	0.701	0.25	#N/A	PAH
Virus Entry via Endocytic Pathways	0.694	0.0294	#N/A	FYN,CXADR,AP2A2
2-oxobutanoate Degradation I	0.64	0.2	#N/A	MUT
Zymosterol Biosynthesis	0.585	0.167	#N/A	LBR
TNFR1 Signaling	0.585	0.0408	#N/A	TRADD,CASP7
Semaphorin Signaling in Neurons	0.566	0.0377	#N/A	FYN,RHOV
FXR/RXR Activation	0.566	0.0238	#N/A	PPARG,NR1H3,RBP4
Unfolded protein response	0.566	0.037	#N/A	PPARG,UBXN4
Type II Diabetes Mellitus Signaling	0.566	0.0236	#N/A	PPARG,TRADD,ACSL5
Role of CHK Proteins in Cell Cycle Checkpoint Control	0.566	0.0364	#N/A	RFC3,NBN
Purine Ribonucleosides Degradation to Ribose-1-phosphate	0.566	0.125	#N/A	PGM2
Adipogenesis pathway	0.566	0.0224	#N/A	PPARG,FZD4,RPS6KC1
Superpathway of Inositol Phosphate Compounds	0.566	0.0177	#N/A	SYNJ2,FYN,PTPN1,PTPRF
Ephrin A Signaling	0.566	0.0333	#N/A	FYN,NGEF
Ketolysis	0.566	0.111	#N/A	ACAT1
GDP-glucose Biosynthesis	0.566	0.111	#N/A	PGM2
Glucose and Glucose-1-phosphate Degradation	0.564	0.1	#N/A	PGM2
Ketogenesis	0.564	0.1	#N/A	ACAT1
Pentose Phosphate Pathway	0.564	0.1	#N/A	H6PD
Pyridoxal 5'-phosphate Salvage Pathway	0.564	0.0312	#N/A	CSNK1A1,MAPK6
3-phosphoinositide Degradation	0.544	0.0203	#N/A	SYNJ2,PTPN1,PTPRF
Glycogen Degradation II	0.544	0.0909	#N/A	PGM2
Glutaryl-CoA Degradation	0.544	0.0833	#N/A	ACAT1
Acyl-CoA Hydrolysis	0.544	0.0833	#N/A	PPT1
Protein Ubiquitination Pathway	0.544	0.0157	#N/A	USP28,HSPD1,NEDD4L,UBE2E1
Fatty Acid Activation	0.544	0.0769	#N/A	ACSL5
Glycogen Degradation III	0.544	0.0769	#N/A	PGM2
Mevalonate Pathway I	0.544	0.0769	#N/A	ACAT1
Dopamine-DARPP32 Feedback in cAMP Signaling	0.544	0.0185	#N/A	CSNK1G3,PPP1R3C,CSNK1A1
Non-Small Cell Lung Cancer Signaling	0.544	0.026	#N/A	STK4,RASSF5
DNA Double-Strand Break Repair by Homologous Recombination	0.544	0.0714	#N/A	NBN
DNA Double-Strand Break Repair by Non-Homologous End Joining	0.544	0.0714	#N/A	NBN
Isoleucine Degradation I	0.544	0.0714	#N/A	ACAT1
Role of BRCA1 in DNA Damage Response	0.544	0.0256	#N/A	RFC3,NBN
Molecular Mechanisms of Cancer	0.544	0.0134	#N/A	FYN,RHOV,FZD4,CASP7,NBN
Wnt/β-catenin Signaling	0.539	0.0178	#N/A	FZD4,CSNK1G3,CSNK1A1
Telomere Extension by Telomerase	0.539	0.0667	#N/A	NBN
Mismatch Repair in Eukaryotes	0.529	0.0625	#N/A	RFC3
Methionine Degradation I (to Homocysteine)	0.529	0.0625	#N/A	AHCY
PEDF Signaling	0.529	0.0238	#N/A	PPARG,CASP7
γ-linolenate Biosynthesis II (Animals)	0.529	0.0588	#N/A	ACSL5
Mitochondrial L-carnitine Shuttle Pathway	0.529	0.0588	#N/A	ACSL5
Superpathway of Geranylgeranyldiphosphate Biosynthesis I (via Mevalonate)	0.529	0.0588	#N/A	ACAT1
TGF-β Signaling	0.528	0.023	#N/A	ZFYVE9,INHBC
D-myo-inositol (1,4,5)-trisphosphate Degradation	0.525	0.0556	#N/A	SYNJ2
Cysteine Biosynthesis III (mammalia)	0.525	0.0556	#N/A	AHCY
Role of NFAT in Regulation of the Immune Response	0.52	0.0162	#N/A	FYN,CSNK1G3,CSNK1A1
3-phosphoinositide Biosynthesis	0.52	0.0161	#N/A	FYN,PTPN1,PTPRF
Salvage Pathways of Pyrimidine Ribonucleotides	0.518	0.0215	#N/A	CSNK1A1,MAPK6
PPAR Signaling	0.518	0.0215	#N/A	PPARG,NR1H3
1D-myo-inositol Hexakisphosphate Biosynthesis II (Mammalian)	0.518	0.05	#N/A	SYNJ2
D-myo-inositol (1,3,4)-trisphosphate Biosynthesis	0.518	0.05	#N/A	SYNJ2
Production of Nitric Oxide and Reactive Oxygen Species in Macrophages	0.514	0.0155	#N/A	RHOV,PPP1R3C,RBP4
Endoplasmic Reticulum Stress Pathway	0.513	0.0476	#N/A	CASP7
Clathrin-mediated Endocytosis Signaling	0.513	0.0152	#N/A	DNM1L,AP2A2,RBP4
CTLA4 Signaling in Cytotoxic T Lymphocytes	0.513	0.0202	#N/A	FYN,AP2A2
CDK5 Signaling	0.513	0.0202	#N/A	PPP1R3C,MAPK6
ERK/MAPK Signaling	0.513	0.0151	#N/A	PPARG,FYN,PPP1R3C
Putrescine Degradation III	0.5	0.0435	#N/A	SAT1
Superpathway of D-myo-inositol (1,4,5)-trisphosphate Metabolism	0.472	0.04	#N/A	SYNJ2
Lipid Antigen Presentation by CD1	0.465	0.0385	#N/A	AP2A2
Type I Diabetes Mellitus Signaling	0.465	0.0182	#N/A	TRADD,HSPD1
Fc Epsilon RI Signaling	0.419	0.0168	#N/A	SYNJ2,FYN
LXR/RXR Activation	0.419	0.0165	#N/A	NR1H3,RBP4
Natural Killer Cell Signaling	0.419	0.0164	#N/A	SYNJ2,FYN
Sphingosine-1-phosphate Signaling	0.419	0.0164	#N/A	RHOV,CASP7
Role of Osteoblasts, Osteoclasts and Chondrocytes in Rheumatoid Arthritis	0.419	0.0129	#N/A	TRADD,FZD4,CSNK1A1
Cytotoxic T Lymphocyte-mediated Apoptosis of Target Cells	0.418	0.0312	#N/A	CASP7
Fatty Acid β-oxidation I	0.418	0.0312	#N/A	ACSL5
Huntington's Disease Signaling	0.408	0.0124	#N/A	DNM1L,AP2A2,CASP7
Inhibition of Angiogenesis by TSP1	0.408	0.0294	#N/A	FYN
Role of JAK2 in Hormone-like Cytokine Signaling	0.408	0.0294	#N/A	PTPN1
D-myo-inositol (1,4,5,6)-Tetrakisphosphate Biosynthesis	0.405	0.0153	#N/A	PTPN1,PTPRF
D-myo-inositol (3,4,5,6)-tetrakisphosphate Biosynthesis	0.405	0.0153	#N/A	PTPN1,PTPRF
HMGB1 Signaling	0.4	0.015	#N/A	HMGB1,RHOV
Complement System	0.394	0.027	#N/A	C1QA
Netrin Signaling	0.378	0.0256	#N/A	ENAH
Thyroid Cancer Signaling	0.375	0.025	#N/A	PPARG
Hereditary Breast Cancer Signaling	0.375	0.0141	#N/A	RFC3,NBN
Mechanisms of Viral Exit from Host Cells	0.371	0.0244	#N/A	VPS36
IL-12 Signaling and Production in Macrophages	0.366	0.0137	#N/A	PPARG,RBP4
D-myo-inositol-5-phosphate Metabolism	0.357	0.0134	#N/A	PTPN1,PTPRF
Triacylglycerol Biosynthesis	0.357	0.0227	#N/A	ELOVL6
Glioblastoma Multiforme Signaling	0.325	0.0126	#N/A	RHOV,FZD4
Amyloid Processing	0.31	0.0196	#N/A	CSNK1A1
Aldosterone Signaling in Epithelial Cells	0.307	0.012	#N/A	HSPD1,AHCY
Gap Junction Signaling	0.305	0.0119	#N/A	CSNK1G3,CSNK1A1
Acute Phase Response Signaling	0.305	0.0118	#N/A	TRADD,RBP4
Tec Kinase Signaling	0.305	0.0118	#N/A	FYN,RHOV
Actin Nucleation by ARP-WASP Complex	0.299	0.0179	#N/A	RHOV
Ephrin Receptor Signaling	0.299	0.0115	#N/A	FYN,NGEF
Wnt/Ca+ pathway	0.298	0.0175	#N/A	FZD4
Role of Macrophages, Fibroblasts and Endothelial Cells in Rheumatoid Arthritis	0.298	0.00971	#N/A	TRADD,FZD4,CSNK1A1
PPARα/RXRα Activation	0.298	0.0112	#N/A	CKAP5,AP2A2
Axonal Guidance Signaling	0.298	0.00893	#N/A	FYN,NGEF,FZD4,RASSF5
Induction of Apoptosis by HIV1	0.293	0.0167	#N/A	TRADD
Retinoic acid Mediated Apoptosis Signaling	0.291	0.0164	#N/A	PARP9
B Cell Receptor Signaling	0.29	0.0108	#N/A	SYNJ2,RASSF5
Endothelin-1 Signaling	0.29	0.0107	#N/A	MAPK6,CASP7
PCP pathway	0.29	0.0159	#N/A	FZD4
Hypoxia Signaling in the Cardiovascular System	0.283	0.0154	#N/A	UBE2E1
GABA Receptor Signaling	0.275	0.0149	#N/A	AP2A2
Remodeling of Epithelial Adherens Junctions	0.274	0.0147	#N/A	DNM1L
mTOR Signaling	0.27	0.0101	#N/A	RHOV,EIF3J
Glioma Invasiveness Signaling	0.27	0.0143	#N/A	RHOV
Breast Cancer Regulation by Stathmin1	0.267	0.00985	#N/A	STMN1,PPP1R3C
Basal Cell Carcinoma Signaling	0.267	0.0139	#N/A	FZD4
Dopamine Receptor Signaling	0.248	0.013	#N/A	PPP1R3C
Regulation of IL-2 Expression in Activated and Anergic T Lymphocytes	0.243	0.0127	#N/A	FYN
ATM Signaling	0.242	0.0125	#N/A	NBN
Integrin Signaling	0.242	0.00913	#N/A	FYN,RHOV
LPS/IL-1 Mediated Inhibition of RXR Function	0.242	0.00905	#N/A	ACSL5,NR1H3
Prolactin Signaling	0.242	0.012	#N/A	FYN
JAK/Stat Signaling	0.242	0.012	#N/A	PTPN1
IL-4 Signaling	0.233	0.0112	#N/A	SYNJ2
Apoptosis Signaling	0.233	0.0112	#N/A	CASP7
PDGF Signaling	0.233	0.0111	#N/A	SYNJ2
Regulation of Actin-based Motility by Rho	0.233	0.011	#N/A	RHOV
Phospholipase C Signaling	0.233	0.00844	#N/A	FYN,RHOV
Reelin Signaling in Neurons	0.233	0.0109	#N/A	FYN
Factors Promoting Cardiogenesis in Vertebrates	0.233	0.0109	#N/A	FZD4
Protein Kinase A Signaling	0.233	0.00769	#N/A	PPP1R3C,PTPN1,PTPRF
Fcγ Receptor-mediated Phagocytosis in Macrophages and Monocytes	0.233	0.0108	#N/A	FYN
Colorectal Cancer Metastasis Signaling	0.223	0.0081	#N/A	RHOV,FZD4
Signaling by Rho Family GTPases	0.223	0.0081	#N/A	STMN1,RHOV
FAK Signaling	0.222	0.0101	#N/A	FYN
Cholecystokinin/Gastrin-mediated Signaling	0.218	0.0099	#N/A	RHOV
UVA-Induced MAPK Signaling	0.218	0.0098	#N/A	PARP9
SAPK/JNK Signaling	0.215	0.00962	#N/A	TRADD
Mouse Embryonic Stem Cell Pluripotency	0.212	0.00943	#N/A	FZD4
T Cell Receptor Signaling	0.206	0.00917	#N/A	FYN
Amyotrophic Lateral Sclerosis Signaling	0.204	0.00901	#N/A	CASP7
HIF1α Signaling	0.198	0.0087	#N/A	MAPK6
p38 MAPK Signaling	0.198	0.00855	#N/A	TRADD
PTEN Signaling	0.198	0.0084	#N/A	SYNJ2
Synaptic Long Term Potentiation	0.198	0.00833	#N/A	PPP1R3C
Role of NANOG in Mammalian Embryonic Stem Cell Pluripotency	0.198	0.0082	#N/A	FZD4
RhoA Signaling	0.198	0.0082	#N/A	NGEF
Role of Tissue Factor in Cancer	0.198	0.0082	#N/A	FYN
phagosome formation	0.198	0.0082	#N/A	RHOV
PI3K/AKT Signaling	0.196	0.00806	#N/A	SYNJ2
Atherosclerosis Signaling	0.192	0.00787	#N/A	RBP4
PI3K Signaling in B Lymphocytes	0.192	0.00781	#N/A	FYN
GNRH Signaling	0.192	0.00775	#N/A	DNM1L
CD28 Signaling in T Helper Cells	0.191	0.00763	#N/A	FYN
PKCθ Signaling in T Lymphocytes	0.191	0.00758	#N/A	FYN
Cardiac β-adrenergic Signaling	0.187	0.00741	#N/A	PPP1R3C
Role of Pattern Recognition Receptors in Recognition of Bacteria and Viruses	0.186	0.0073	#N/A	C1QA
Human Embryonic Stem Cell Pluripotency	0.18	0.00699	#N/A	FZD4
Ovarian Cancer Signaling	0.18	0.00694	#N/A	FZD4
phagosome maturation	0.18	0.00694	#N/A	M6PR
Regulation of eIF4 and p70S6K Signaling	0.16	0.00637	#N/A	EIF3J
Hepatic Cholestasis	0.159	0.00629	#N/A	NR1H3

## Sheet: 11_Time+Mig
© 2000-2016 QIAGEN. All rights reserved.
Ingenuity Canonical Pathways	-log(B-H p-value)	Ratio	z-score	Molecules
Adenine and Adenosine Salvage VI	0.59	1	#N/A	ADK
Insulin Receptor Signaling	0.59	0.0213	#N/A	FYN,SGK1,PPP1R3C
D-glucuronate Degradation I	0.59	0.333	#N/A	CRYL1
Semaphorin Signaling in Neurons	0.59	0.0377	#N/A	FYN,RHOV
Acute Phase Response Signaling	0.59	0.0178	#N/A	ITIH2,AMBP,MAP3K5
Pyridoxal 5'-phosphate Salvage Pathway	0.59	0.0312	#N/A	SGK1,MAPK6
Zymosterol Biosynthesis	0.59	0.167	#N/A	MSMO1
Production of Nitric Oxide and Reactive Oxygen Species in Macrophages	0.59	0.0155	#N/A	RHOV,PPP1R3C,MAP3K5
Molecular Mechanisms of Cancer	0.59	0.0107	#N/A	FYN,RHOV,BMPR2,MAP3K5
Tryptophan Degradation to 2-amino-3-carboxymuconate Semialdehyde	0.59	0.125	#N/A	HAAO
Purine Ribonucleosides Degradation to Ribose-1-phosphate	0.59	0.125	#N/A	PGM2
GDP-glucose Biosynthesis	0.59	0.111	#N/A	PGM2
Glucose and Glucose-1-phosphate Degradation	0.59	0.1	#N/A	PGM2
Salvage Pathways of Pyrimidine Ribonucleotides	0.59	0.0215	#N/A	SGK1,MAPK6
Glycogen Degradation II	0.59	0.0909	#N/A	PGM2
CDK5 Signaling	0.59	0.0202	#N/A	PPP1R3C,MAPK6
Glycogen Degradation III	0.59	0.0769	#N/A	PGM2
Cholesterol Biosynthesis I	0.59	0.0769	#N/A	MSMO1
Cholesterol Biosynthesis II (via 24,25-dihydrolanosterol)	0.59	0.0769	#N/A	MSMO1
Cholesterol Biosynthesis III (via Desmosterol)	0.59	0.0769	#N/A	MSMO1
NAD biosynthesis II (from tryptophan)	0.576	0.0667	#N/A	HAAO
RAN Signaling	0.576	0.0625	#N/A	TNPO1
Extrinsic Prothrombin Activation Pathway	0.576	0.0625	#N/A	SERPINC1
PKCθ Signaling in T Lymphocytes	0.576	0.0152	#N/A	FYN,MAP3K5
HMGB1 Signaling	0.576	0.015	#N/A	RHOV,KAT2B
Adipogenesis pathway	0.576	0.0149	#N/A	KAT2B,BMPR2
Cardiomyocyte Differentiation via BMP Receptors	0.576	0.05	#N/A	BMPR2
1D-myo-inositol Hexakisphosphate Biosynthesis II (Mammalian)	0.576	0.05	#N/A	ITPKA
D-myo-inositol (1,3,4)-trisphosphate Biosynthesis	0.576	0.05	#N/A	ITPKA
Tryptophan Degradation III (Eukaryotic)	0.576	0.0476	#N/A	HAAO
Endoplasmic Reticulum Stress Pathway	0.576	0.0476	#N/A	MAP3K5
Superpathway of D-myo-inositol (1,4,5)-trisphosphate Metabolism	0.517	0.04	#N/A	ITPKA
Superpathway of Cholesterol Biosynthesis	0.484	0.0357	#N/A	MSMO1
Intrinsic Prothrombin Activation Pathway	0.484	0.0345	#N/A	SERPINC1
Tec Kinase Signaling	0.484	0.0118	#N/A	FYN,RHOV
4-1BB Signaling in T Lymphocytes	0.484	0.0323	#N/A	MAP3K5
Germ Cell-Sertoli Cell Junction Signaling	0.484	0.0116	#N/A	RHOV,MAP3K5
Inhibition of Angiogenesis by TSP1	0.479	0.0294	#N/A	FYN
Coagulation System	0.479	0.0286	#N/A	SERPINC1
Stearate Biosynthesis I (Animals)	0.479	0.0286	#N/A	ELOVL6
B Cell Receptor Signaling	0.479	0.0108	#N/A	RASSF5,MAP3K5
RAR Activation	0.47	0.0105	#N/A	KAT2B,MAP3K5
ERK/MAPK Signaling	0.447	0.0101	#N/A	FYN,PPP1R3C
Triacylglycerol Biosynthesis	0.421	0.0227	#N/A	ELOVL6
Integrin Signaling	0.405	0.00913	#N/A	FYN,RHOV
Cell Cycle: G2/M DNA Damage Checkpoint Regulation	0.405	0.0204	#N/A	KAT2B
Superpathway of Inositol Phosphate Compounds	0.405	0.00885	#N/A	FYN,ITPKA
CD27 Signaling in Lymphocytes	0.405	0.0192	#N/A	MAP3K5
Role of Osteoblasts, Osteoclasts and Chondrocytes in Rheumatoid Arthritis	0.405	0.00862	#N/A	BMPR2,MAP3K5
Cardiac Hypertrophy Signaling	0.405	0.00851	#N/A	RHOV,MAP3K5
Unfolded protein response	0.405	0.0185	#N/A	MAP3K5
Phospholipase C Signaling	0.405	0.00844	#N/A	FYN,RHOV
Actin Nucleation by ARP-WASP Complex	0.404	0.0179	#N/A	RHOV
Induction of Apoptosis by HIV1	0.403	0.0167	#N/A	MAP3K5
Ephrin A Signaling	0.403	0.0167	#N/A	FYN
autophagy	0.403	0.0167	#N/A	WDFY3
ERK5 Signaling	0.403	0.0159	#N/A	SGK1
Glioma Invasiveness Signaling	0.403	0.0143	#N/A	RHOV
Caveolar-mediated Endocytosis Signaling	0.403	0.0141	#N/A	FYN
Role of MAPK Signaling in the Pathogenesis of Influenza	0.403	0.0139	#N/A	MAP3K5
STAT3 Pathway	0.403	0.0137	#N/A	BMPR2
Glucocorticoid Receptor Signaling	0.403	0.00697	#N/A	KAT2B,SGK1
Neurotrophin/TRK Signaling	0.403	0.0132	#N/A	MAP3K5
BMP signaling pathway	0.403	0.0132	#N/A	BMPR2
Non-Small Cell Lung Cancer Signaling	0.403	0.013	#N/A	RASSF5
Dopamine Receptor Signaling	0.403	0.013	#N/A	PPP1R3C
Regulation of IL-2 Expression in Activated and Anergic T Lymphocytes	0.403	0.0127	#N/A	FYN
Prolactin Signaling	0.403	0.012	#N/A	FYN
LPS-stimulated MAPK Signaling	0.403	0.0116	#N/A	MAP3K5
HIPPO signaling	0.403	0.0116	#N/A	PPP1R3C
TGF-β Signaling	0.403	0.0115	#N/A	BMPR2
HER-2 Signaling in Breast Cancer	0.403	0.0114	#N/A	MAP3K5
Apoptosis Signaling	0.403	0.0112	#N/A	MAP3K5
FGF Signaling	0.403	0.0111	#N/A	MAP3K5
Regulation of Actin-based Motility by Rho	0.403	0.011	#N/A	RHOV
Reelin Signaling in Neurons	0.403	0.0109	#N/A	FYN
Factors Promoting Cardiogenesis in Vertebrates	0.403	0.0109	#N/A	BMPR2
Death Receptor Signaling	0.403	0.0109	#N/A	MAP3K5
Fcγ Receptor-mediated Phagocytosis in Macrophages and Monocytes	0.403	0.0108	#N/A	FYN
CTLA4 Signaling in Cytotoxic T Lymphocytes	0.403	0.0101	#N/A	FYN
FAK Signaling	0.403	0.0101	#N/A	FYN
Cholecystokinin/Gastrin-mediated Signaling	0.403	0.0099	#N/A	RHOV
RANK Signaling in Osteoclasts	0.403	0.0099	#N/A	MAP3K5
Virus Entry via Endocytic Pathways	0.403	0.0098	#N/A	FYN
SAPK/JNK Signaling	0.403	0.00962	#N/A	MAP3K5
Mouse Embryonic Stem Cell Pluripotency	0.403	0.00943	#N/A	BMPR2
T Cell Receptor Signaling	0.403	0.00917	#N/A	FYN
Type I Diabetes Mellitus Signaling	0.403	0.00909	#N/A	MAP3K5
p53 Signaling	0.403	0.00901	#N/A	KAT2B
Androgen Signaling	0.403	0.00901	#N/A	KAT2B
HIF1α Signaling	0.403	0.0087	#N/A	MAPK6
HGF Signaling	0.403	0.0087	#N/A	MAP3K5
NGF Signaling	0.403	0.00855	#N/A	MAP3K5
p38 MAPK Signaling	0.403	0.00855	#N/A	MAP3K5
Fc Epsilon RI Signaling	0.403	0.0084	#N/A	FYN
PTEN Signaling	0.403	0.0084	#N/A	BMPR2
Synaptic Long Term Potentiation	0.403	0.00833	#N/A	PPP1R3C
LXR/RXR Activation	0.403	0.00826	#N/A	AMBP
Natural Killer Cell Signaling	0.403	0.0082	#N/A	FYN
Role of NANOG in Mammalian Embryonic Stem Cell Pluripotency	0.403	0.0082	#N/A	BMPR2
Sphingosine-1-phosphate Signaling	0.403	0.0082	#N/A	RHOV
Role of Tissue Factor in Cancer	0.403	0.0082	#N/A	FYN
phagosome formation	0.403	0.0082	#N/A	RHOV
PI3K/AKT Signaling	0.403	0.00806	#N/A	MAP3K5
FXR/RXR Activation	0.403	0.00794	#N/A	AMBP
Type II Diabetes Mellitus Signaling	0.403	0.00787	#N/A	MAP3K5
PI3K Signaling in B Lymphocytes	0.403	0.00781	#N/A	FYN
Estrogen Receptor Signaling	0.403	0.00781	#N/A	KAT2B
GNRH Signaling	0.403	0.00775	#N/A	MAP3K5
14-3-3-mediated Signaling	0.403	0.00769	#N/A	MAP3K5
Gα12/13 Signaling	0.403	0.00769	#N/A	MAP3K5
CD28 Signaling in T Helper Cells	0.403	0.00763	#N/A	FYN
Cardiac β-adrenergic Signaling	0.396	0.00741	#N/A	PPP1R3C
Human Embryonic Stem Cell Pluripotency	0.379	0.00699	#N/A	BMPR2
Epithelial Adherens Junction Signaling	0.376	0.00685	#N/A	BMPR2
Axonal Guidance Signaling	0.355	0.00446	#N/A	FYN,RASSF5
Glioblastoma Multiforme Signaling	0.355	0.00629	#N/A	RHOV
Gαq Signaling	0.355	0.00625	#N/A	RHOV
Dopamine-DARPP32 Feedback in cAMP Signaling	0.354	0.00617	#N/A	PPP1R3C
CXCR4 Signaling	0.353	0.00606	#N/A	RHOV
Aldosterone Signaling in Epithelial Cells	0.353	0.00602	#N/A	SGK1
Wnt/β-catenin Signaling	0.351	0.00592	#N/A	BMPR2
RhoGDI Signaling	0.348	0.00578	#N/A	RHOV
Ephrin Receptor Signaling	0.348	0.00575	#N/A	FYN
PPARα/RXRα Activation	0.347	0.00562	#N/A	BMPR2
Sertoli Cell-Sertoli Cell Junction Signaling	0.347	0.00562	#N/A	MAP3K5
NF-κB Signaling	0.347	0.00556	#N/A	BMPR2
Role of NFAT in Regulation of the Immune Response	0.344	0.00541	#N/A	FYN
3-phosphoinositide Biosynthesis	0.344	0.00538	#N/A	FYN
Endothelin-1 Signaling	0.344	0.00535	#N/A	MAPK6
AMPK Signaling	0.344	0.00529	#N/A	KAT2B
NRF2-mediated Oxidative Stress Response	0.34	0.00518	#N/A	MAP3K5
ILK Signaling	0.34	0.0051	#N/A	RHOV
IL-8 Signaling	0.34	0.00508	#N/A	RHOV
mTOR Signaling	0.34	0.00503	#N/A	RHOV
Thrombin Signaling	0.34	0.00493	#N/A	RHOV
Breast Cancer Regulation by Stathmin1	0.34	0.00493	#N/A	PPP1R3C
Leukocyte Extravasation Signaling	0.332	0.00476	#N/A	RASSF5
Huntington's Disease Signaling	0.292	0.00415	#N/A	SGK1
Colorectal Cancer Metastasis Signaling	0.291	0.00405	#N/A	RHOV
Signaling by Rho Family GTPases	0.291	0.00405	#N/A	RHOV
G-Protein Coupled Receptor Signaling	0.268	0.0037	#N/A	FYN
Xenobiotic Metabolism Signaling	0.254	0.0035	#N/A	MAP3K5

[truncated: 9 more sheets: 12_Mig, 13_Time, 14_Mig, 16_Mig, 19_Mig, 20_Time, 24_Time+Mig, 26_Mig, 27_Time+Mig]
